# Supplementary material for: Tracking tau and cellular responses in human iPSC‐microglia: from uptake to seedable secretion, including in extracellular vesicles
Source: Alzheimers Dement. 2026 Apr 6;22(4):e71337. doi: 10.1002/alz.71337 (PMC13053939; doi:10.1002/alz.71337)
Supplement: Supplementary file 1 — Supporting Information [file ALZ-22-e71337-s003.xlsx]

## Sheet: Title
Supplementary Data 1. RNA-seq Normalised Counts.

## Sheet: Recombinant_Normalized_count_ma
	1	2	3	4	5	6	7	8	9	22	23
	158375	174159	190323	161541	189095	211561	189334	172259	145410	224844	174585
A1BG	455.041	414.779	423.586	437.475	425.15	364.706	357.738	393.11	416.825	344.629	414.508
A2M	58461.1	54010.9	58213	56500.8	58020.4	55077.5	52371.9	47923.9	45956.4	61188.5	45296.2
A2ML1	18.2148	14.5864	16.3064	11.4371	13.5807	10.9677	9.70807	16.6128	19.2259	12.8056	8.37229
A4GALT	19.0941	49.4647	20.3933	22.2802	32.1101	25.4441	36.4115	18.065	29.0257	24.5409	37.9789
A4GNT	12.51	9.57498	14.335	12.1634	13.3436	20.1712	8.33037	10.5435	13.5724	23.8572	13.88
AAAS	1323.59	1263.66	1147.16	1119.47	1159.91	1032.44	1147.66	1204.38	1185.8	1083.55	1036.26
AACS	485.13	476.274	551.792	475.737	415.465	469.217	467.794	433.378	428.71	463.498	424.781
AADAT	20.6805	35.9508	27.6089	37.9094	44.8546	40.4754	33.0331	32.7415	30.882	43.4227	32.3617
AAGAB	636.658	679.596	603.437	686.062	745.492	658.983	700.723	706.936	607.145	732.982	734.616
AAK1	3021.15	2763.19	2770.81	2616.48	2668.24	2858.99	2461.18	2454.22	2748.27	2528.43	2414.01
AAMDC	172.171	171.903	172.521	179.355	184.66	205.417	166.218	154.613	174.705	180.281	157.701
AAMP	2428.78	2466.98	2619.42	2459.56	2427.08	2478.57	2372	2463.79	2350.25	2370.59	2489.55
AANAT	23.6974	10.3852	12.1916	17.8714	17.9305	9.78404	18.31	18.4791	20.5176	7.31729	25.7055
AAR2	962.997	1012.8	941.149	904.492	887.093	944.894	931.998	917.852	849.985	885.349	883.63
AARS1	9049.87	8868.39	8724.17	8882.31	8983.26	8675.42	9541.29	8767.91	9032.77	8141.37	8004.63
AARS2	632.532	630.804	666.852	678.62	682.309	714.42	649.666	769.116	749.471	638.194	676.52
AARSD1	465.154	471.373	490.22	479.469	440.252	518.561	491.805	474.495	450.396	481.643	541.553
AARSD1P1	33.5727	26.5617	22.3623	32.9263	20.9731	18.782	35.4244	28.2462	23.7356	21.9824	12.9527
AASDH	226.72	224.402	228.173	242.064	214.405	253.096	206.952	274.603	224.39	277.677	204.479
AASDHPPT	854.153	908.024	841.328	956.273	1051.28	1027.22	995.083	937.929	886.912	1094.12	1018.87
AASS	28.255	34.8619	33.5457	20.4219	28.2243	27.3106	25.0052	17.653	15.1997	29.516	31.0069
AATF	1367.91	1407.71	1298.77	1237.36	1387.47	1542.07	1392.63	1461.92	1294.71	1297	1270.39
AATK	218.61	232.637	206.157	182.288	172.239	182.427	247.164	245.564	229.837	222.741	299.984
ABAT	346.645	343.697	343.612	331.502	320.404	306.505	201.921	244.848	323.103	307.43	232.125
ABCA1	2998.23	2651.6	2701.94	2840.43	2946.25	2865.28	3151.86	3078.83	3059.74	2920.66	2819.46
ABCA10	15.3677	13.765	33.8775	29.6189	34.9511	6.64612	18.5516	25.4459	12.0746	17.9753	24.4941
ABCA11P	28.8958	29.8002	39.4396	18.2592	20.9671	37.4315	44.7684	39.7788	10.1813	24.8006	33.3134
ABCA2	1322.09	1172.42	1368.25	1471.13	1236.21	1275.67	1300.85	1053.08	1152.08	1046.64	982.572
ABCA3	336.781	361.588	291.517	344.061	296.665	374.58	346.88	337.656	351.661	309.622	357.008
ABCA5	134.255	152.789	164.154	120.094	143.051	120.619	125.323	139.8	118.719	204.33	181.007
ABCA6	187.041	186.347	221.439	211.709	195.692	207.184	246.307	192.686	164.702	207.558	265.235
ABCA7	1803.92	1421.5	1469.47	1458.67	1287.94	1176.2	1251.77	1185.95	1470.32	1270.18	1214.6
ABCA8	15.1925	7.69497	8.73784	15.8352	5.97664	9.5767	9.724	9.11749	16.6881	21.2599	5.5764
ABCA9	142.324	103.722	94.6682	94.4947	94.7697	54.1371	86.3682	124.327	106.338	93.135	143.318
ABCB1	30.601	14.1197	29.2924	8.69891	21.5052	54.0979	31.3005	38.6124	26.8234	18.1999	19.2031
ABCB10	854.922	975.824	986.191	925.177	948.186	990.555	906.747	1030.39	833.632	947.781	912.601
ABCB4	25.2097	21.0115	9.97682	28.6527	28.5549	17.2039	23.6414	15.2646	16.5479	15.8384	13.7954
ABCB5	10.5952	15.3693	11.2757	11.9514	16.8322	9.17835	15.2114	4.73111	14.2169	8.73932	13.0893
ABCB6	115.766	118.996	124.411	143.851	158.183	135.335	148.861	139.928	131.551	97.4097	151.764
ABCB7	960.926	845.007	993.945	935.91	1010.85	872.388	834.746	872.361	851.637	932.553	853.421
ABCB8	1812.17	1754.61	1746.5	1694.26	1593.69	1526.58	1463.01	1676.96	1710.57	1587.24	1527.07
ABCB9	653.272	587.601	604.799	642.707	566.977	532.576	433.599	446.64	555.634	548.026	458.61
ABCC1	2890.14	2593.14	2499.61	2429.75	2524.74	2506.47	2328.43	2082.55	2626.01	2455.31	2283.24
ABCC10	1760.29	1585.64	1537.01	1472.39	1425.57	1347.72	1399.66	1269.89	1919.43	1428.58	1527.77
ABCC11	8.06963	10.5652	13.3245	9.3916	9.31182	11.226	8.02699	5.31749	14.3608	4.72822	9.10964
ABCC2	14.4876	12.5007	12.2128	11.5275	17.3176	27.8623	18.8022	11.458	25.6422	26.375	18.1688
ABCC3	3805.23	3030.21	2967.7	3099.01	3068.1	2639	2816.28	3088.05	3235.1	2753.3	3322.99
ABCC4	1406	1128.99	1237	1263.71	1193.35	1200.61	1114.85	969.517	1055.2	1198.33	1083.83
ABCC5	3838.18	3046.3	3216.78	2738.43	2787.74	2416.37	2186.48	2203.31	2541.84	3007.96	2362.69
ABCC6	98.7202	96.5634	117.284	109.003	98.1282	96.738	129.804	120.397	126.269	115.477	93.7351
ABCC8	22.629	33.4877	23.5872	27.775	33.9372	19.2076	41.5061	39.6022	34.3743	28.8306	21.0566
ABCC9	31.7274	36.229	26.9263	26.7674	38.0234	32.6192	37.7882	30.6115	39.7234	39.4265	29.0419
ABCD1	4394.03	4205.05	3588.33	3883.7	3629.22	3401.04	3480.79	3575.81	3600.46	3483.91	3229.34
ABCD3	642.913	582.006	661.191	596.624	778.867	704.5	565.128	699.859	626.771	690.374	618.498
ABCD4	2448.74	2418.59	2489.97	2226.91	2254.64	2169.17	2085.76	2206.56	2221.68	2241.65	2147.47
ABCE1	2586.53	2675.9	2950.63	2990.39	2841.92	3429.45	3021.38	3058.25	3142.24	3253.8	3060.4
ABCF1	2750.99	3153.03	2747.26	2945.25	2895.75	3386.33	3124.95	3401.76	2710.64	2877.47	2831.78
ABCF2	829.868	699.706	638.223	903.287	750.185	705.261	853.299	674.698	890.737	874.896	744.638
ABCF2-H2BK1	313.089	303.344	314.646	314.797	370.732	404.491	386.246	355.585	383.51	338.597	354.421
ABCF3	1979.88	1865.53	1839.04	1751.97	1676.67	1587.04	1864.31	1790.8	1802.26	1699.82	1674.76
ABCG1	1916.54	1949.27	1974.67	1778.62	2092.82	1869.95	1456.78	1862.17	1774.49	1680.5	1632.8
ABCG2	304.794	405.144	299.696	317.968	358.464	384.487	260.712	417.96	336.288	365.511	309.571
ABCG8	25.1475	29.5733	13.32	27.1715	17.1038	15.8116	16.4195	22.2372	18.3827	18.1677	19.6441
ABHD1	14.0124	18.503	15.3321	31.0436	12.8527	17.3249	11.4236	10.9342	12.3677	13.7825	10.1506
ABHD10	800.946	755.31	730.236	762.734	829.581	829.128	903.333	878.203	874.318	868.832	754.244
ABHD11	342.956	391.747	385.987	343.149	358.954	370.788	308.418	385.117	357.842	401.485	275.773
ABHD12	5946.04	5490.72	5887.68	5173.02	5360.13	5354.47	4592.43	4786.99	4792.55	5190.38	4725.56
ABHD12B	40.5798	47.2344	29.6532	36.8408	46.7699	45.7117	38.7644	29.4372	32.3192	41.0079	32.4564
ABHD13	508.036	517.836	589.718	579.541	590.777	629.099	606.676	621.145	551.807	675.403	637.662
ABHD14A	248.2	222.562	260.36	257.059	240.612	260.66	235.168	201.251	243.907	238.62	194.07
ABHD14A-ACY1	35.0803	16.6005	26.3315	51.5903	23.5339	61.9265	14.4445	49.141	38.726	41.1518	38.4362
ABHD14B	566.26	551.022	621.997	570.046	552.778	437.194	450.615	437.86	488.708	502.839	454.387
ABHD15	813.469	758.355	810.157	723.657	763.295	738.83	682.753	815.655	740.978	710.959	697.791
ABHD16A	1965.43	1999.16	2068.4	1988.44	1888.77	1805.84	1790.33	1833.49	1920.25	1880.34	1769.55
ABHD16B	340.255	338.15	302.648	324.616	299.302	224.992	299.957	315.669	288.342	279.765	281.286
ABHD17A	4443.74	4590.33	4235.95	4138.62	3751.76	3386.27	3810.29	3700.82	4146.09	3713.12	3748.07
ABHD17AP1	8.60778	7.42798	6.25207	13.8296	12.3938	4.34568	6.25486	8.27065	14.4029	2.87168	9.25211
ABHD17B	383.611	377.777	394.45	363.87	360.404	363.686	421.382	329.737	362.968	356.803	320.936
ABHD17C	12.6758	23.4849	26.2641	30.4988	16.1851	19.4389	14.8099	16.72	27.3169	18.7528	28.8303
ABHD18	457.157	526.585	535.638	434.126	514.971	458.807	497.265	536.964	537.649	476.85	554.114
ABHD2	12716.6	11698.2	12505	13107.9	12967.3	12528.3	12415.2	12730.5	13097	13526.2	12334.2
ABHD3	1104.65	1218.83	1272.16	1227.46	1267.02	1478.46	1266.47	1170.44	1126.72	1296.38	1155.7
ABHD4	1606.28	1523.43	1369.8	1281.64	1391.22	1340.21	1199.55	1144.04	1251.98	1213.94	1192.8
ABHD5	797.947	911.125	888.878	774.288	955.481	911.852	652.859	837.37	812.04	898.333	730.831
ABHD6	797.653	671.788	731.721	689.791	749.188	663.481	731.593	814.459	606.378	697.125	700.238
ABHD8	1668.92	1510.03	1530.06	1536.17	1363.5	1278.26	1217.94	1232.92	1418.3	1319.78	1154.04
ABI1	3675.76	3900.24	3900.21	3993.66	4217.51	4443.57	3936.87	4105.97	3635.22	4271.97	4198.52
ABI2	954.528	796.164	890.354	1018.42	940.569	888.115	758.423	659.24	699.354	818.698	837.519
ABI3	5572.52	5272.01	5101.13	5025.52	4882.29	4567.98	4399.73	4273.12	5256.66	4615	4221.56
ABI3BP	23.5385	17.0579	25.3829	17.2314	17.1344	21.2921	26.8228	15.8776	12.3727	27.0759	26.0566
ABITRAM	346.802	407.449	376.762	382.972	382.11	434.295	360.765	468.161	387.385	406.169	416.62
ABL1	3609.44	3539.17	3488.51	3456.92	3388	3101.62	3223.67	3116.82	3443.94	3246.29	3311.79
ABL2	2262.43	2430.22	2415.4	2466.3	2563.94	2093	2237.36	2454.69	2554.63	2332.73	2495.96
ABLIM1	33.2089	4.52293	11.8189	6.78324	3.28087	9.14097	7.0587	16.7901	3.06782	13.568	19.7619
ABLIM2	15.1527	4.59853	11.2148	11.9531	3.35234	4.63738	8.98399	4.0508	15.5622	5.39542	6.21944
ABLIM3	795.109	909.362	950.744	964.109	908.464	838.147	1171.32	1033.45	1042.88	993.191	1049.27
ABO	54.8163	47.0139	30.2028	24.91	11.8342	8.81396	84.5408	39.9217	51.9796	15.7775	41.375
ABR	25625.2	21808.7	22433.4	22516.9	22737	19742.1	18524.3	18938.9	23891.3	19848.9	21063.2
ABRACL	1083.45	1233.33	1254.27	1245.37	1296.84	1523.55	1384.94	1367.63	1163.36	1533.15	1395.14
ABRAXAS1	352.937	274.746	283.048	256.201	301.175	295.018	322.322	286.96	256.347	331.688	246.222
ABRAXAS2	961.596	1035.07	960.644	1081.99	1043.49	1138.91	1064.81	1029.93	978.532	997.105	998.54
ABT1	748.434	793.336	785.732	838.248	811.923	759.284	759.84	816.249	807.945	839.823	871.755
ABTB1	1349.69	1146.02	1202.18	1120	993.651	911.927	978.044	909.501	1008.66	908.385	846.503
ABTB2	113.678	138.893	112.637	89.011	97.3352	104.81	89.0895	145.147	154.276	89.9005	110.743
ACAA1	2508.05	2519.74	2650.21	2471.69	2329.23	2499.93	2498.09	2424.33	2450.44	2439.45	2378.5
ACAA2	2686.16	2659.76	2951.2	2419.53	2677.25	2686.53	2245.54	2707.45	2437.09	2546.65	2396.17
ACACA	966.487	912.534	989.793	1038.72	1118.1	892.459	1252.74	1077.88	1143.42	951.595	1118.83
ACACB	131.024	163.815	167.724	183.673	125.585	111.096	164.289	167.006	171.74	123.008	130.341
ACAD10	604.816	673.187	691.406	632.768	626.019	682.327	502.4	493.776	628.827	617.263	664.273
ACAD11	523.671	405.303	495.237	437.592	523.804	438.601	440.253	590.188	409.054	483.871	476.395
ACAD8	1332.15	1341.66	1288.62	1366.42	1153.56	1237.72	1233.53	1318.47	1307.78	1242.02	1309.28
ACAD9	1360.33	1413.75	1337.33	1416.28	1351.08	1237.44	1342.03	1275.81	1383.67	1339.83	1313.64
ACADL	23.2054	21.212	13.323	22.9014	18.3751	13.4058	17.233	13.5554	15.556	13.6441	23.3199
ACADM	3272.78	3332.05	3538.34	3469.12	3645.84	4045.93	3067.36	3263.07	3460.94	3819.55	3492.31
ACADS	719.764	751.358	662.442	642.085	635.138	589.353	520.461	585.124	664.007	611.497	607.472
ACADSB	578.37	430.019	541.155	501.755	525.757	508.25	578.089	437.881	444.635	585.29	474.221
ACADVL	11906	10982	10566	9678.52	9809.68	9434.62	8467.73	10664.7	11107.8	9351.23	10220.5
ACAP1	140.619	104.702	84.269	95.3325	113.414	101.625	96.4643	112.499	138.198	117.413	136.916
ACAP2	3082.63	3284.37	3335.4	3383.77	3218.93	3603.22	3217.76	3259.49	3508.23	3783.65	3454.2
ACAP3	1856.56	1809.67	1588.38	1691.54	1533.65	1106.6	1613.27	1635.05	1825.36	1326.38	1669.58
ACAT1	1857.58	1901.27	1899.68	1907.59	2111.08	2157.44	1978.53	2090.76	1693.51	2277.7	2104.7
ACAT2	866.01	930.612	926.562	944.675	951.661	1020.12	1250.74	1093.11	917.546	1094.52	1058.65
ACBD3	2042.28	2042.85	2125.59	2047.44	2151.24	2383.71	2082.88	2173.87	2072.62	2035.58	2200.56
ACBD4	254.947	203.062	221.507	198.106	190.696	200.761	174.982	159.997	232.645	191.884	171.573
ACBD5	1522.05	1605.53	1648.61	1669.38	1672.53	1779.24	1520.82	1603.72	1585.48	1752.13	1609.14
ACBD6	762.694	796.716	814.284	735.008	865.211	889.866	829.621	854.803	740.557	833.657	842.462
ACBD7	31.8409	22.3663	39.4741	40.0547	31.4468	38.8134	19.7752	40.8468	40.7402	29.5453	33.3161
ACCS	266.267	203.36	190.981	181.308	167.872	152.05	212.857	231.532	152.331	191.988	179.667
ACD	229.927	252.904	260.026	263.547	237.364	189.817	210.321	211.5	216.529	206.799	192.918
ACE	4466.08	4297.15	3712.38	3457.54	3768.37	2938.74	2872.52	3391.48	3528.07	3397.26	3146.66
ACE2	11.4749	5.84852	12.6012	16.7824	13.3029	12.4039	8.94338	12.7819	16.4668	15.4214	17.9507
ACER2	63.6426	78.7946	85.202	67.0137	65.7553	48.9017	48.923	66.5803	69.5889	73.4082	62.9287
ACER3	3805.87	3716.5	4082.51	4141.71	4210.82	4095.26	4157.05	4273.99	4084.56	4237.51	4239.89
ACHE	12.9399	11.3116	10.5847	18.8761	19.7649	9.55123	14.5071	15.2236	17.3032	16.8358	16.5134
ACIN1	6119.87	6337.85	5634.32	5907.76	5847.39	5733.44	5867.1	6263.49	6390.39	5888.46	5928.71
ACKR2	21.1345	23.3555	17.1229	18.3072	15.3274	18.229	24.2525	15.7007	17.116	18.4662	10.9675
ACLY	4939.72	5284.2	4635.1	4830.51	4530.13	4651.61	5732.66	5405.01	5176.11	4484.31	4856.5
ACMSD	8.24057	11.3836	7.68235	18.1303	18.7085	17.7127	11.9187	12.5843	15.5984	16.408	11.4403
ACO1	2160.03	1998.75	2010.68	2150.4	2139.44	2055.15	2406	2483.7	2099.46	2205.77	1971.67
ACO2	6441.56	6573.24	6472.12	6146.9	5945.85	5682	5980.29	5757.12	5806.35	5834.63	5296.65
ACOT1	243.383	264.871	248.134	254.492	225.893	208.976	221.809	213.315	248.528	229.066	250.762
ACOT11	1053.77	1007.84	1106.6	1098.64	1045.91	1011.15	927.525	860.241	955.685	1030.83	967.27
ACOT13	677.492	728.617	748.064	760.24	882.679	912.058	813.635	723.885	583.22	728.679	686.574
ACOT2	3314.29	3288.4	3281.42	3029.15	3034.96	3124.61	2636.11	3105.62	2864.74	2985.25	3027.19
ACOT4	115.325	116.964	135.198	84.1824	124.869	109.624	78.1156	95.0709	86.5003	105.993	113.809
ACOT6	5.72025	12.0735	8.3916	5.17585	4.14003	3.14176	6.7884	5.12426	4.59925	12.0048	10.4922
ACOT7	486.165	528.069	555.018	530.26	514.401	513.683	619.455	574.525	540.118	486.571	523.736
ACOT8	581.223	519.406	631.845	585.701	581.374	542.689	535.874	493.423	527.383	527.985	525.262
ACOT9	1361.77	1422.82	1334.08	1340.53	1481.33	1585.66	1643.96	1676.48	1593.4	1427.19	1613.29
ACOX1	3328.53	3674.27	3305.74	3400.89	3356.76	3161.13	3051.89	3442.9	3438.28	3135.97	3160.6
ACOX2	64.0918	110.263	107.727	121.86	110.91	96.9899	139.792	108.263	109.145	115.512	136.693
ACOX3	644.518	660.868	657.018	723.071	584.041	737.191	702.684	670.63	618.743	647.598	655.813
ACOXL	5.79335	10.2629	12.8367	5.66499	5.36532	11.6369	6.33894	8.59365	5.06022	8.59434	10.6169
ACP1	1818.28	1845.48	1768.3	1857.07	2031.13	2061.09	2212.44	2018.32	1942.9	2079.47	1874.49
ACP2	8534.08	8841.12	7974.16	7878.99	7432.39	6950.26	8283.16	8135.28	8788.11	7451.15	7878.27
ACP3	235.852	235.02	265.675	307.419	294.181	313.287	297.967	345.505	266.231	229.041	230.916
ACP5	27766.2	25545.7	26587.8	23387.8	24854.1	24505.3	20724.1	24064.1	22368.5	24830.9	23448.4
ACP6	265.644	326.937	253.559	272.8	348.802	364.103	193.588	291.6	232.532	275.399	283.885
ACP7	11.5854	9.59398	8.92597	10.4562	15.2638	8.63797	3.12602	8.18372	10.1348	7.63456	14.8228
ACRBP	164.422	165.8	137.486	114.489	115.41	123.47	146.176	116.103	114.408	102.458	97.0748
ACSBG1	65.9689	48.192	53.3808	40.681	40.2127	50.633	56.5287	54.4099	51.8976	44.9	35.7086
ACSF2	2322.81	2190.21	2271.29	1955.47	2042.3	1980.77	2005.14	1956.27	2201.12	1975.07	1943.34
ACSF3	1536.85	1384.64	1575.22	1504.03	1402.94	1300.75	1333.16	1565.93	1287.57	1342.61	1253.9
ACSL1	6617.22	7365.21	6630.82	7013.73	7494.69	7435.86	7226.39	7985.51	7182.19	7110.83	7608.79
ACSL3	3212.24	3672.11	3531.12	3971.73	3952.57	4266.14	5375.62	4179.16	3825.38	4075.41	4442.08
ACSL4	4406.85	4717.47	4911.87	5458.39	5781.31	5653.9	6168.11	5404.4	4956.9	5862.68	5316.44
ACSL5	537.355	519.037	474.165	604.588	578.251	507.297	733.838	626.066	643.571	553.163	667.811
ACSL6	8.07824	4.28755	11.2485	21.6	12.7202	10.9261	9.75251	12.4477	4.71258	7.67842	12.6439
ACSM2A	92.9706	74.4062	70.8657	69.47	74.7587	77.2809	81.795	44.7486	118.311	75.9125	88.6991
ACSM2B	18.1476	11.2353	14.5323	11.2225	42.0334	69.301	21.4902	87.1092	17.1615	71.5765	26.2015
ACSM3	61.1473	43.8457	58.8832	55.1988	48.3165	30.7077	44.1138	37.8412	57.0923	55.5905	46.8985
ACSM4	5.41119	5.97747	9.22987	4.88436	4.45952	8.37593	11.6913	3.28253	8.73529	7.13994	6.06236
ACSM5	663.799	493.445	552.035	494.322	525.763	541.563	406.336	552.027	439.975	508.516	515.529
ACSS1	1286.48	1205.94	1196.43	1172.58	1163.46	1088.97	962.759	1049.19	1127.29	1108.48	1110.91
ACSS2	1627.65	1607.6	1695.86	1667.11	1642.95	1523.07	1513.54	1553.74	1384.06	1626.09	1464.32
ACSS3	139.592	116.389	105.615	112.907	137.033	137.671	93.624	90.1919	120.506	149.151	105.956
ACTA1	7.8877	10.5045	8.58036	8.96857	12.1443	8.64196	5.77128	7.03299	9.78705	6.86656	3.94842
ACTA2	300.679	288.182	303.632	242.969	262.575	256.316	233.817	230.085	204.749	267.686	229.051
ACTB	137326	149974	144612	145103	142453	149043	164495	154965	139962	149077	141740
ACTG1	56580.7	56929.9	59784.8	54455.1	49101.2	48307.2	52570.6	49640.6	51650.6	50245.8	46320.4
ACTG1P10	14.3745	18.0547	6.25841	13.8525	20.0211	17.3515	13.5469	7.07132	12.7129	12.4306	9.2515
ACTG1P3	9.58616	5.31094	8.04787	3.46409	8.58027	4.33664	3.12603	11.7799	5.9331	9.56046	6.47615
ACTL10	42.3098	30.8431	36.7197	32.9943	36.2201	23.0676	38.5331	36.3557	42.4072	47.7316	39.788
ACTL6A	888.883	808.368	807.76	875.427	860.237	1035.77	944.301	1002.77	881.473	951.946	835.154
ACTMAP	647.159	581.583	647.778	513.281	546.116	524.821	546.129	499.314	586.249	482.22	610.349
ACTN1	3209.21	3639.54	2990.92	2984.29	1824.88	1716.93	2894.96	2011.98	3069.28	1182.39	2082.86
ACTN2	38.0913	24.5237	27.855	15.8792	28.7685	18.9908	27.295	33.0394	25.6205	20.1531	35.6676
ACTN4	11241.4	10968.4	9496.29	9485.63	9404.72	8950.17	9660.67	10540.3	10320.5	9030.39	8982.39
ACTR10	1368.87	1616.8	1629.01	1614	1858.52	1756.25	2007.45	1909.89	1569.82	1718.42	1844.89
ACTR1A	3920.4	3902.96	4026.22	3771.79	3898.59	3831.6	3919.58	3853.26	3955	3764.79	3785.59
ACTR1B	2189.49	2075.48	2081.02	2182.78	2067.66	1968.77	2058.71	2027.31	2289.22	2050.84	2140.54
ACTR2	24466.9	26207.8	24304.3	26350.7	27027.3	28908.7	27260	27815.2	27269.7	29252.7	26748.9
ACTR3	12787.3	13404.7	13421.2	14181.8	13837.9	14975.1	14206.4	14198	13362.4	14364	14305.1
ACTR3B	109.918	97.2703	136.931	79.8867	107.069	106.201	83.6536	108.609	102.914	98.6367	117.225
ACTR3C	32.3795	21.6599	15.8549	17.8582	24.7703	7.51503	30.864	36.653	22.195	18.0226	12.695
ACTR5	181.228	186.314	184.725	167.925	175.351	166.886	186.334	185.807	148.503	166.862	187.858
ACTR6	302.927	356.165	437.543	415.052	433.806	435.091	377.014	418.252	393.266	363.535	476.344
ACTR8	879.219	974.266	1010.53	998.639	1009.13	894.247	946.5	974.677	1024.88	1036.86	968.804
ACTRT3	6.73353	2.12743	7.16612	11.2909	18.1096	2.88256	11.4551	15.2381	6.78567	7.63574	12.0291
ACVR1	768.759	878.902	865.853	895.998	891.457	877.321	1051.11	992.781	819.324	900.056	962.407
ACVR1B	1581.78	1608.61	1660.37	1642.01	1721.26	1604.62	1696.65	1841.42	1656.06	1525.72	1722.75
ACVR2A	517.115	472.892	409.588	431.248	465.58	424.145	618.852	492.723	554.729	511.415	569.306
ACVR2B	605.951	629.238	634.868	637.658	588.13	619.82	645.023	570.289	587.081	648.828	554.15
ACVRL1	700.61	840.12	714.118	889.886	774.213	723.232	972.741	974.767	874.361	690.015	835.93
ACY1	708.27	597.032	696.485	677.338	543.778	581.559	602.63	490.031	466.811	584.331	605.741
ACYP1	105.491	129.318	117.832	134.461	125.967	143.244	146.491	176.061	121.624	127.296	112.38
ACYP2	366.671	398.577	356.002	378.26	384.217	439.306	317.661	326.711	355.797	375.291	322.556
ADA	426.517	376.307	360.121	385.052	357.801	355.027	401.185	394.355	405.026	367.755	371.808
ADA2	2072.27	2129.25	1951.73	1866.28	1928.61	2049.25	1762.54	2037.66	1844.23	1692.55	1860.57
ADAL	206.67	224.502	231.985	272.024	235.582	195.206	189.442	253.605	187.768	232.214	197.575
ADAM10	8180.79	8116.94	7966.11	8549.35	8583.52	9693.37	7967.5	8442.88	8394.1	9495.18	8319.12
ADAM11	9.30892	7.62129	9.42964	18.565	17.5591	5.28428	9.36647	11.4068	10.284	3.98473	20.8043
ADAM12	988.153	971.363	1017.51	1013.79	1041.95	995.493	1080.04	1091.84	1031.84	1096.04	1181.56
ADAM15	1969.45	2097.9	1992.64	2017.66	1844.9	1600.6	2199.27	1910.1	2172.01	1584.28	2060.48
ADAM17	3858.83	4014.42	4103.64	3780.7	4009.87	3866.53	3512.32	3925.66	3813.5	4215.58	3979.15
ADAM19	49.8851	74.6645	59.7578	74.3852	78.7135	49.7731	102.017	66.6197	70.3462	75.8286	108.294
ADAM1B	7.70347	6.38505	6.27363	5.21573	9.53069	2.88001	7.28823	4.68166	8.48395	5.72395	10.179
ADAM22	15.694	40.5875	27.8718	15.005	35.3264	26.1742	21.3267	49.3611	23.5401	23.9953	30.2075
ADAM28	3209.21	2610.54	3076.19	2809.51	2899.05	3025.6	2932.95	2595.63	2650.24	3161.65	2622.86
ADAM32	210.721	199.079	200.678	321.04	246.672	271.706	259.912	208.531	209.11	275.841	294.17
ADAM8	209.951	154.532	159.26	161.392	142.65	117.044	223.604	156.453	182.081	154.393	171.759
ADAM9	10494.5	10656.7	11206.2	11140.8	12064.4	12069.8	10915	11339.5	10706.3	12773.3	11784.5
ADAMDEC1	3279.41	2623.83	3031.29	2682.51	3039.34	3200.29	3255.21	2639.81	2484.79	3295.71	2713.76
ADAMTS10	296.769	176.667	274.767	179.699	170.173	131.977	102.012	107.191	151.907	157.966	114.369
ADAMTS12	31.8544	30.9111	45.1163	44.6563	48.2749	27.7617	25.9964	46.6638	30.0712	59.3325	32.206
ADAMTS13	132.371	72.1944	99.8475	68.7226	68.7143	76.5255	70.6783	105.173	64.2034	86.0393	81.2714
ADAMTS14	69.8003	66.1576	52.0772	70.9649	74.0538	73.0999	118.633	85.409	110.606	63.9971	92.3196
ADAMTS15	463.698	434.762	429.989	403.566	398.292	354.707	444.325	486.991	396.469	471.499	457.196
ADAMTS16	18.4233	11.349	16.2702	13.9025	12.2645	16.8725	20.6156	7.05047	17.4887	12.2243	19.971
ADAMTS17	11.3665	4.75445	23.2015	9.12613	3.18846	8.05865	16.0153	20.6365	9.12342	5.8433	8.8602
ADAMTS19	15.0105	7.47796	9.44383	28.332	3.57381	5.13289	26.1036	12.5777	2.98811	15.715	24.5461
ADAMTS2	19.4223	32.3531	15.8604	14.2781	13.9267	12.2768	14.0555	19.5929	15.4344	17.7965	22.1648
ADAMTS4	51.281	34.1231	51.7456	44.8471	24.4035	42.0144	99.7428	41.5282	48.1529	34.8421	45.8715
ADAMTS6	55.7085	22.0216	74.6606	29.9927	23.9934	36.3656	24.5397	27.5652	44.1384	13.0344	21.8143
ADAMTS8	19.2574	15.2349	13.6352	23.3712	17.081	19.5329	27.3123	13.9734	16.2569	13.4894	17.9863
ADAMTS9	3.5788	8.1819	4.53898	4.57959	5.99308	8.22172	4.21153	3.89913	2.22112	6.31233	13.42
ADAMTSL1	6.10339	23.055	3.89763	32.7035	12.9271	2.77785	22.1667	17.296	11.3022	6.28307	3.57563
ADAMTSL2	15.0595	7.2706	7.6789	12.7401	8.15521	1.53748	4.05883	10.234	9.10395	6.50333	2.70703
ADAMTSL3	48.198	36.1277	63.0698	53.837	66.4666	31.5941	46.756	45.4405	50.3757	72.3326	40.6405
ADAMTSL4	13055.2	11798.5	11221.1	10808.2	10500.3	9357.33	8464.08	9697.59	11240.8	9453.64	9786.34
ADAMTSL5	72.9035	65.94	51.721	49.6162	38.7126	44.0195	62.8419	49.5975	66.2794	30.577	50.2701
ADAP1	2495.86	2574.64	2327.93	2470.25	2310.23	2266.74	2373.89	2160.6	2384.41	2378.94	2234.32
ADAP2	3033.92	3168.06	3062.32	3274.87	3257.21	3267.77	3261.23	2941.3	3236.22	3548.57	3322.93
ADAR	13330.5	14220.5	12342.2	13153.3	13796.4	14062.2	14506.4	13485.9	13384.5	13060.5	13171.4
ADARB1	1437.27	1667.8	1698.19	1476.61	1462.34	1220.56	1670.98	1618.49	1729.12	1507.78	1773.74
ADARB2	14.6589	9.18995	11.0691	6.50595	12.8991	14.1161	24.7384	7.39452	5.90061	7.28475	10.1337
ADAT1	833.369	833.315	928.804	806.219	921.2	853.356	806.157	1001.93	824.268	834.371	871.737
ADAT2	220.261	253.334	234.628	310.53	201.31	304.187	272.412	304.782	267.701	285.57	253.344
ADAT3	207.632	223.172	230.121	212.027	163.557	138.76	151.789	163.343	215.923	158.041	178.677
ADCK1	618.282	566.831	580.395	590.948	511.944	405.957	510.166	518.802	505.198	523.953	550.459
ADCK2	1316.89	1371.15	1399.04	1526.46	1360.88	1323.07	1627.96	1479.67	1512.56	1348.63	1466.56
ADCK5	362.043	427.478	328.29	379.166	369.603	335.838	350.537	374.428	387.321	363.065	332.415
ADCY1	23.3789	7.83827	11.6157	22.1928	14.2991	15.4876	30.5599	8.69636	26.1608	19.4458	27.3419
ADCY10	116.545	150.136	160.071	136.142	120.22	135.988	112.596	95.1373	139.655	150.454	115.563
ADCY10P1	50.1909	63.9129	49.3513	54.0025	48.5984	50.2988	38.5072	40.8266	56.0219	44.787	48.124
ADCY2	32.0102	29.413	19.0255	13.1042	30.4046	23.754	17.6919	9.74459	14.9338	20.5048	17.9371
ADCY3	4242.62	3745.36	4216.48	3572.66	3743.35	3428.62	4228.02	3192.62	3410.9	3458.8	3753.65
ADCY4	271.17	276.539	307.004	228.597	268.782	208.749	270.643	247.178	240.11	235.103	256.491
ADCY5	16.3075	13.4987	14.5657	4.49193	5.99656	31.8271	4.76279	4.66777	6.43499	11.6411	4.83372
ADCY6	1414.44	1272.57	1059.79	1261.96	1220.25	1001.96	1121.15	1145.58	1229.64	1036.42	843.807
ADCY7	9625.67	9770.86	8422.88	10036.2	8573.22	7882.67	9003.19	9012.84	10288.5	8667.67	9511.12
ADCY8	90.7963	94.9999	108.188	95.5924	70.8016	152.594	144.515	106.609	105.444	105.256	151.043
ADCY9	293.245	329.866	240.559	328.315	250.325	246.38	256.352	198.054	250.14	214.559	249.469
ADD1	4976.73	4985.87	4648.78	4646.76	4682.1	4299.19	4404.09	4618.18	4726.04	4425.33	4272.59
ADD2	40.6698	9.47443	12.6891	17.4016	11.4583	8.42099	35.8457	44.8434	27.1745	25.1629	34.561
ADD3	1076.76	1064.97	1070.57	981.634	1046.45	886.03	816.863	1010.72	1034.46	968.64	1022.53
ADGB	68.1244	59.1081	70.0504	93.9871	77.3529	66.1423	70.4478	92.2898	80.0413	74.3177	66.9951
ADGRA2	112.476	96.9647	88.4287	78.0624	76.7886	69.8748	33.1283	64.8934	84.47	70.1226	76.4275
ADGRA3	30.5696	28.3245	43.3279	45.1903	65.815	34.7323	62.1906	26.2003	47.2008	47.7194	67.1098
ADGRB1	10.0488	33.0175	25.8941	20.8409	9.29926	44.4446	57.4943	13.8432	20.699	12.7343	37.3868
ADGRD1	1042.02	707.674	846.365	746.813	757.561	615.573	420.685	526.863	548.39	691.477	574.678
ADGRD2	17.59	15.4087	11.4645	8.81082	5.26758	9.28302	13.4268	11.8544	11.5085	11.3742	11.4591
ADGRE1	58.8619	40.5076	36.7594	42.9057	28.1839	45.242	42.308	24.45	26.1998	59.1778	39.316
ADGRE2	4050.08	4561.79	4501.07	4619.12	4305.56	4192.79	5483.35	5130.24	4899.31	4671	4976.55
ADGRE3	8.00471	6.8244	12.249	14.3557	23.1699	6.59507	8.64741	8.57699	7.04837	13.8246	19.0252
ADGRE4P	641.924	680.917	598.519	635.158	592.831	551.78	611.23	584.496	646.402	683.238	662.542
ADGRE5	5740.25	6490.41	5879.12	5407.68	5352.55	5117.63	6052.21	6118.93	5793.49	5068.28	5355.85
ADGRF1	55.4104	52.2525	36.6054	43.8272	33.8913	35.9937	41.6706	43.3716	51.5921	35.9358	48.7704
ADGRF3	9.9246	26.2706	16.5146	6.64889	26.6836	29.4603	13.9346	25.925	16.6581	8.44361	36.2172
ADGRF4	6.75434	8.59806	11.7687	11.2133	10.3857	5.80447	11.3436	18.8523	8.40882	10.5833	9.16896
ADGRG1	31.46	36.2494	66.1708	16.7647	63.2729	27.9951	74.2753	32.1633	61.6616	26.7761	38.6445
ADGRG2	13.0136	12.9265	15.9036	12.1107	10.0206	5.96264	16.5816	17.2564	13.1336	10.6587	14.6367
ADGRG3	6.95802	1.5432	5.20093	9.97591	1.702	3.97585	11.0012	2.23346	10.1939	2.76977	8.79403
ADGRG5	274.197	267.784	260.016	317.156	330.73	295.602	282.696	196.914	282.757	232.032	205.407
ADGRG6	59.4143	32.4211	63.5201	60.3641	61.8139	45.84	36.6202	42.1706	27.3039	108.323	29.9774
ADGRL1	611.131	410.312	445.129	447.566	442.969	457.79	443.742	466.199	524.73	437.963	434.847
ADGRL2	12.2496	22.2633	29.3317	23.7683	15.4066	17.271	18.8955	38.098	32.918	28.4461	15.81
ADGRL3	48.2447	26.8554	21.6424	32.6822	14.8511	6.39698	13.322	32.7829	10.7702	20.1093	27.6649
ADGRV1	172.85	200.016	185.097	173.42	174.402	158.727	162.086	157.966	161.823	155.68	168.544
ADH4	13.1291	9.70605	6.98263	16.9318	12.0663	1.40239	5.06991	17.0976	8.26238	8.36167	13.5179
ADH5	2175.48	2224.29	2430.58	2362.72	2379.66	2731	2448.23	2359.24	2069.25	2630.03	2374.45
ADHFE1	42.8529	22.0586	58.4616	28.4878	32.5447	30.7358	30.4151	29.0505	35.578	30.5343	42.0953
ADI1	2634.65	2636.24	2678.33	2528.42	2768.14	2803.04	2699.53	2627.19	2511.49	2785.46	2530.65
ADIPOQ	8.69009	7.45764	3.58985	3.48511	10.4817	7.18328	13.5287	4.66344	8.48882	6.66923	7.40382
ADIPOR1	3143.5	3342.69	3339.16	3363.88	3111.54	3254.6	3093.73	3110.75	3192.26	3284.19	3211.87
ADIPOR2	2555.74	2443.62	2611.42	2700.59	2872.6	2926.99	2743.78	2595.63	2499.04	2812.75	2669.08
ADIRF	12.0504	10.4013	6.33563	6.63298	11.3927	10.2201	5.30554	4.8881	6.80574	13.6138	2.78859
ADISSP	1024.11	910.985	987.153	1044.41	946.396	932.567	869.548	822.429	948.463	865.8	828.634
ADK	1014.71	1159.5	1201.88	1045.36	1103.35	1129.2	976.839	969.177	976.81	1163.29	978.554
ADM	129.464	182.224	151.678	138.349	157.622	184.968	195.916	192.991	184.295	179.146	228.647
ADM2	341.11	397.737	354.367	471.828	430.064	381.526	505.705	444.86	487.458	355.822	465.626
ADM5	11.4479	12.7165	12.4869	11.2072	13.3405	17.4268	5.21682	5.93056	5.9278	10.544	9.25415
ADNP	2267.6	2443.54	2527.53	2538.33	2666.63	2497.18	2592.99	2461.66	2307.9	2461.32	2335.83
ADNP2	1054.68	835.637	803.444	903.322	736.917	525.871	855.727	557.45	1022.86	832.415	827.903
ADO	2150.37	2149.55	2087.95	2066.8	2056.39	2132.77	2183.48	2228.14	2117.77	2284.2	2296.07
ADORA1	645.498	629.348	630.268	630.052	595.043	560.31	445.366	509.97	607.042	546.134	444.298
ADORA2A	4.2171	3.23551	9.0465	9.57162	7.02513	1.65745	4.82194	13.5219	13.4924	3.61259	13.5953
ADORA2B	110.293	154.609	134.439	108.464	140.129	135.563	106.785	151.43	139.836	142.141	160.222
ADORA3	1121.55	986.196	1113.35	1018.33	1077.98	918.11	679.238	758.062	783.312	1166.38	788.946
ADPGK	5764.7	5373.37	5719.29	5729.9	5561.72	5550.49	5560.14	5797.15	5660.82	5800.6	5939.31
ADPRH	969.416	938.99	958.852	904.366	1002.49	1049.62	958.445	971.435	1023.62	1017.11	935.917
ADPRHL1	18.2176	8.51343	17.2742	6.37266	10.0792	7.84903	22.4045	14.8325	23.4763	7.82847	7.46563
ADPRM	129.745	132.944	133.223	125.613	141.85	165.729	162.074	185.081	143.726	163.759	141.443
ADPRS	1455.29	1685.93	1459.14	1428.64	1468.79	1539.39	1565.2	1582.59	1665.01	1341.08	1539.72
ADRA2B	90.7207	67.1058	67.2938	72.2876	69.563	67.5498	84.301	86.3314	85.7287	91.4842	102.726
ADRA2C	21.8528	17.0108	8.51355	14.2155	13.7477	15.2285	13.8802	11.25	23.7392	9.17276	8.89907
ADRB1	2.89373	8.51941	11.661	8.7053	10.4825	7.18956	6.24515	4.67026	5.9409	4.76607	6.47804
ADRB2	270.593	274.561	276.941	276.442	293.544	280.793	226.975	198.961	230.765	254.712	192.476
ADRM1	3827.91	3885.75	3825.85	3659.38	3300.47	3308.34	3600.11	3515.23	3731.81	3319.88	3408.8
ADSL	1255.04	1327.79	1438.77	1515.3	1520.99	1521.18	1736.58	1483.84	1438.04	1470.93	1574.22
ADSS1	59.6261	36.5689	37.6601	37.1106	47.5725	69.2032	31.2918	46.6555	40.8804	43.571	39.8355
ADSS2	1476.03	1630.94	1593.32	1759.08	1823.34	2051.85	2183.01	1902.39	1793.58	2037.16	2081.34
ADTRP	37.3267	39.7715	40.8895	42.8965	53.5659	54.9346	38.8991	40.3572	55.5741	50.1641	73.9571
AEBP1	101.296	106.637	99.6852	70.5971	92.6891	65.6634	98.9037	69.697	76.0277	48.7675	61.7452
AEBP2	858.316	791.913	865.105	979.598	1035.76	1017.82	809.944	915.072	785.312	995.239	901.948
AEN	630.151	635.889	589.95	629.743	590.18	592.106	602.66	676.632	697.874	553.056	717.725
AFAP1	1367.13	1298.63	1243	1341.54	1195.99	1210.42	1444.32	1295.84	1344.04	1201.79	1296.2
AFAP1L1	226.862	250.798	229.785	275.795	256.649	211.776	282.792	250.567	273.353	301.821	319.247
AFDN	3830.74	3871.18	3302.52	3608.05	3338.84	3417.54	3536.22	3715.46	3857.18	3306.61	3813.5
AFF1	2974.04	3063.16	2656.82	3123.18	2803.06	2767.58	3112.05	2895.9	2909.36	2796.19	2963.04
AFF3	33.771	27.3739	16.0539	34.6506	39.2809	9.27033	10.4241	15.2393	25.7397	30.7222	20.9851
AFF4	3530.48	3994.92	3626.7	4206.8	3909.79	3984.42	3586.01	3986.94	3504.21	3841.66	3968.28
AFG1L	251.727	226.646	172.807	242.821	213.679	214.63	222.599	173.505	206.096	213.407	210.474
AFG2A	187.776	197.297	151.817	183.273	186.748	204.853	185.722	241.975	211.515	206.783	235.949
AFG2B	423.257	410.178	355.888	361.267	359.361	328.495	391.702	382.364	378.404	331.33	332.86
AFG3L1P	235.174	250.177	211.609	256.639	217.286	208.636	217.57	226.76	294.451	225.996	256.336
AFG3L2	2631.61	2617.97	2754.69	2793.01	2830.53	3097.25	2965.91	2795.24	2708.09	2627.28	2812.34
AFMID	315.302	349.672	356.531	333.3	345.551	366.358	438.111	352.149	353.712	343.132	353.668
AFTPH	1741.24	1818.68	1868.68	1833.08	1902.35	2032.01	1782.14	1838.66	1821.82	2015.92	1990.86
AGA	728.621	630.303	714.606	797.339	658.607	657.497	671.008	664.115	750.535	719.595	693.987
AGAP1	384.115	428.451	293.412	496.25	320.508	385.394	432.363	343.092	357.731	336.777	407.622
AGAP10P	15.4205	11.7102	10.7595	26.9678	15.2482	14.3893	19.7792	7.01368	4.24276	16.2111	21.2842
AGAP11	126.045	141.489	144.237	155.5	143.921	93.6629	189.521	145.295	159.472	127.883	202.647
AGAP12P	1.928	6.38921	1.79376	8.70141	9.53333	0	8.33101	3.50852	9.33696	5.72373	11.1084
AGAP13P	74.1572	68.1115	83.3561	79.9848	78.1508	64.7917	78.086	64.3587	78.0548	92.5305	65.7012
AGAP2	61.0375	52.7573	67.2586	73.1623	44.9581	52.2494	46.0362	63.9097	63.5641	41.5257	61.4546
AGAP3	6921.71	7321.95	6489.5	6243.41	5671.57	5051.42	5931.92	6368.74	7091.45	5427.98	6132.91
AGAP4	207.594	251.998	190.144	253.354	274.039	279.614	224.468	256.525	262.507	222.627	289.984
AGAP5	301.15	286.34	323.261	239.253	289.868	260.907	279.559	290.918	297.016	371.368	250.241
AGAP6	690.6	671.832	667.751	583.34	675.412	542.142	621.068	571.378	674.611	588.771	675.014
AGAP9	473.19	381.105	390.023	379.271	373.581	392.845	336.25	386.951	427.665	393.843	421.056
AGBL1	34.9863	11.2187	11.21	18.1803	18.4861	5.06773	15.922	8.10208	2.822	23.1603	13.8685
AGBL2	9.92598	5.24854	8.62347	10.3944	6.18218	5.21262	2.56315	8.00086	8.19286	18.8456	12.4404
AGBL3	30.2747	45.8536	40.4572	35.8235	39.5014	36.9905	26.0355	44.3912	25.2984	37.4548	28.0309
AGBL5	426.739	363.407	364.14	395.362	361.541	303.718	318.887	334.82	329.556	382.049	302.9
AGER	222.285	221.966	191.762	179.918	181.797	184.88	198.211	174.264	183.635	159.695	154.21
AGFG1	1480.55	1534.46	1779.57	1644.66	1647.29	1783.88	1680.53	1760.44	1638.37	1583.3	1719.55
AGFG2	239.615	238.45	245.424	269.692	227.068	210.955	262.521	289.711	264.049	260.125	217.179
AGGF1	994.832	1010.36	1066.31	1082.67	1101.92	1119.47	1059.65	1043.87	961.029	1232.27	1085.2
AGK	728.001	749.933	711.957	755.985	820.041	745.598	825.844	819.029	750.961	740.554	756.968
AGL	850.601	855.879	863.27	924.033	1011.05	930.147	869.917	782.093	761.956	1002.31	895.644
AGMAT	64.6303	62.8321	53.8216	58.3283	50.5064	67.5785	49.9606	59.541	45.8303	62.9104	49.9736
AGO1	3964.94	3685.11	3605.63	4095.09	3984.58	3677.93	3373.28	3580.59	3379.14	3698.01	3519.09
AGO2	1357.39	1451.31	1527.11	1368.63	1426.03	1232	1343.93	1384.86	1348.01	949.755	1442.32
AGO3	939.261	968.63	966.001	1031.57	900.615	1064.64	835.439	1126.52	963.026	885.62	1171.7
AGO4	1746.57	1312.04	1792.48	2248.05	1867.22	1966.79	1455.9	2156.33	1460.22	1751.06	1609.91
AGPAT1	1874.15	2015.69	2021.33	1871.85	1717.99	1700.24	1613.42	1597.98	1762.29	1638.99	1665.17
AGPAT2	2654.52	2759.91	2698.71	2627.81	2477.48	2323.78	2358.11	2551.36	2704.9	2451.03	2526.08
AGPAT3	3586.05	4020.42	3718.26	3910.86	3931.7	3722.22	3774.12	3888.71	3868.69	3842.32	3995.36
AGPAT4	2700.13	2782.33	2441.64	2482.91	2035.59	2197.13	1703.34	2352.56	2488.44	2239.4	2217.19
AGPAT5	753.071	728.57	792.569	848.034	826.229	954.066	892.829	743.63	780.36	924.419	898.874
AGPS	2781.46	2744.22	2876.73	2951.38	2807.46	2993.67	2926.34	2663.95	2914.58	2931.4	2865.07
AGRN	9034.45	9673.41	7238.5	7372.11	7277.05	6552.06	8073.44	8087.85	9104.54	6874.73	7567.51
AGRP	47.1736	44.2711	50.0298	45.1416	35.3275	54.1085	22.0004	35.9255	31.3186	51.0761	33.2927
AGT	50.1267	74.6947	73.4275	52.2023	56.397	63.5753	49.8525	53.7956	42.6123	53.7952	46.7666
AGTPBP1	580.928	638.956	686.997	635.256	633.447	761.74	682.575	676.298	639.877	697.704	695.928
AGTRAP	1565.68	1626.1	1566.91	1644.21	1581.81	1514.81	1673.69	1704.47	1715.09	1399.21	1731.21
AHCTF1	1151.76	1354.95	1232.25	1484.86	1532.95	1690.41	1329.71	1316.98	1345.8	1394.25	1376.22
AHCY	4912.33	4783.03	5168.72	4879.19	4593.9	4597.05	4639.73	4527.49	4465.15	4746.18	4549.44
AHCYL1	5998.74	6051.93	5504.17	6209.08	5860.99	5839.66	5899.23	5745.66	5926.95	5481.62	5568
AHCYL2	931.57	890.036	1075.15	959.475	966.081	999.189	951.785	853.41	902.328	968.886	964.064
AHDC1	999.369	934.679	857.297	920.446	796.488	691.141	725.245	733.002	889.34	746.312	735.974
AHI1	390.675	420.434	348.394	400.697	367.301	353.849	447.494	394.541	441.31	490.445	511.401
AHNAK	20793.8	19488.2	17045.5	20397.1	20715.9	18952.3	23228.2	25130.9	22861.5	19587.3	20849
AHNAK2	947.629	891.774	965.251	793.344	1006.46	982.402	1456.42	863.936	825.031	972.611	851.147
AHR	2653.43	2658.29	3058.47	2706.52	2830.69	2794.03	2595.74	2694.06	2862.6	2956.29	2726.53
AHRR	228.919	186.087	135.501	121.905	149.745	113.802	94.727	189.705	190.137	146.367	138.078
AHSA1	1240.69	1339.15	1393.59	1487.96	1489	1746.44	1628.18	1607.91	1382.67	1553.9	1460.27
AHSA2P	816.673	690.06	713.126	664.406	734.152	672.903	638.894	709.259	763.469	735.642	766.914
AICDA	15.3509	10.5523	12.6662	27.2147	13.1168	10.363	12.0448	10.0398	20.3685	13.9616	15.5097
AIDA	1778.25	1936.44	1954.33	2093.22	2205.4	2381.42	2375.97	2176.28	2063.97	2366.14	2198.68
AIDAP2	12.4309	12.7327	20.5406	15.5557	17.1612	14.4886	8.3403	13.0011	7.62483	15.316	12.9518
AIF1	3741.71	3538.79	3687.74	3544.26	3534.5	3938.78	3609.48	3206.03	3519.15	3732.23	3428.47
AIFM1	2029.83	1939.56	1966.33	1971.21	2052.71	2002.41	2022.65	2071.69	1954.67	2095.34	1989.5
AIFM2	713.884	775.572	724.217	680.032	723.16	785.61	834.475	931.372	833.961	737.131	778.137
AIFM3	116.545	123.311	91.2259	98.2235	93.1711	104.049	64.4273	124.884	123.887	104.445	130.564
AIG1	296.186	259.583	378.732	330.246	359.923	313.391	276.29	211.86	223.257	259.869	289.201
AIM2	12.4824	11.0678	8.94225	8.52912	6.4249	5.0564	7.94189	8.59252	8.92167	7.44785	15.2323
AIMP1	1098.31	1169.26	1140.46	1193.76	1299.3	1354.01	1135.94	1220.97	1157.05	1274.13	1218.76
AIMP2	519.899	533.229	580.622	560.157	575.45	579.967	555.113	565.455	583.146	597.532	558.916
AIP	1546.45	1414.97	1388.8	1396.92	1370.35	1448.89	1501.52	1469.16	1409.12	1436.28	1434.49
AIRE	10.7941	10.2409	11.1168	7.47334	11.2097	11.2442	8.90494	7.5793	7.25979	6.1171	8.90942
AIRIM	282.34	294.5	311.141	270.457	286.175	289.016	291.254	357.918	388.486	281.601	358.492
AJM1	222.09	175.79	194.753	181.232	153.414	116.365	198.766	173.703	190.151	185.782	197.127
AJUBA	22.4768	36.1878	49.9194	30.7867	37.4032	29.2114	57.7301	37.4307	37.9685	26.7539	32.344
AK1	283.83	283.325	366.16	413.262	390.769	494.447	419.66	364.139	252.655	434.255	394.641
AK2	2918.84	3193.94	2970.81	3148.97	2992.71	3486.93	3378.49	3478.61	3119.56	2984.29	3214.72
AK3	1074.36	1015.15	1046.98	986.857	955.462	1148.85	944.458	936.556	1033.55	1034.67	1115.33
AK3P3	11.4096	7.40435	6.24236	5.15259	4.77088	14.5617	5.2245	4.75937	8.46596	6.71613	5.55195
AK4	71.9746	104.974	99.8403	83.7965	51.6275	52.0374	78.6172	93.7003	85.9718	93.8108	104.156
AK5	58.2459	62.1574	48.5004	36.0012	39.7754	31.2324	72.3477	18.7134	33.4807	45.6265	30.4443
AK6	415.804	410.244	437.562	480.453	486.536	523.4	523.611	520.639	506.939	485.8	603.876
AK8	8.48725	15.9922	8.13352	12.9291	8.69827	8.88377	25.4258	4.69688	12.8255	11.7024	14.0314
AK9	113.16	105.881	160.723	105.321	94.1808	138.384	110.55	101.951	71.5335	111.26	99.7183
AKAP1	1003.92	1204.66	1036.64	1123.3	1060.11	908.701	895.751	1094.18	1055.5	1091.6	993.314
AKAP10	1366.6	1493.44	1204.2	1508.36	1350.47	1521.53	1213.54	1300.03	1348.73	1347.91	1258.66
AKAP11	1838.48	1805.55	1917.11	1983.93	2193.38	2023.84	1931.1	1860.2	1907.87	2317.8	1999.13
AKAP12	49.0157	31.361	27.7005	34.1962	43.3055	34.3208	16.9571	34.591	24.2027	33.832	17.021
AKAP13	5901.47	6397.1	6229.02	6099.83	6555.67	6142.73	5645.14	6728.41	6214.65	7022.81	6558.64
AKAP17A	2555.54	2436.82	2222.46	2220.49	2223.17	1843.71	2044.34	2189.86	2460.29	2018.04	2156.84
AKAP3	97.951	124.791	104.137	83.4155	99.5438	117.502	127.819	87.1857	79.8873	106.619	115.955
AKAP5	58.4088	67.5413	78.2536	82.2892	59.463	64.4071	50.7317	84.5188	57.9489	77.086	65.8695
AKAP6	477.223	492.142	593.099	670.244	641.259	536.921	611.704	445.121	685.308	695.85	456.667
AKAP7	283.07	275.089	326.029	296.225	311.534	289.332	304.442	282.482	264.586	302.524	331.929
AKAP8	1352.45	1309.39	1301.48	1370.62	1243.22	1032.15	1376.87	1418.03	1552	1306.26	1469.59
AKAP8L	2436.73	2099.79	1988.8	2032.42	1948.7	1930.89	2029.35	2186.21	2218.55	1751.21	1883.53
AKAP9	3345.22	3060.14	3242	3220.74	3600.8	3373.47	3222.18	3045.24	3056.61	3655.97	3286.48
AKIP1	1346.08	1348.2	1223.67	1164.58	1270.69	1284.93	1269.94	1221.44	1329.26	1291.17	1279.63
AKIRIN1	3106.98	3248.25	3304.83	3442.55	3474.8	3507.79	3551.71	3579.73	3345.12	3589.84	3671.35
AKIRIN2	2037.46	2181.9	1974.67	2032.59	1993.66	2047.54	2313.86	2371.74	2207.65	2152.52	2178.54
AKNA	3046.11	2749.69	2708.4	2710.81	2756.51	2464.02	3141.55	2832.92	2952.71	2768.42	2737.78
AKR1A1	5256.96	5313.65	5503.19	5262.76	5491.38	5505.96	5583.06	5421.2	5414.1	5338.62	5419.66
AKR1B1	7524.3	7318.48	7678.76	7364.64	7455.96	7915.01	10069.4	9777.88	8608.58	7751.68	7691.2
AKR1B15	53.059	62.8154	51.39	69.0192	58.1176	62.042	59.6611	66.1982	47.8057	54.8774	65.022
AKR1C1	13.7136	2.96685	14.737	9.22547	5.40751	1.99885	9.94642	6.3641	13.9397	7.33233	10.1448
AKR1E2	13.6242	3.8578	8.77524	6.10146	5.38154	7.23478	6.53136	16.5593	8.07793	6.63556	13.3437
AKR7A2	1093.82	964.839	1089.98	1034.18	1142.68	1092.38	1005.16	1075.66	953.807	1051.73	1071.17
AKR7A3	7.67588	8.50071	8.94617	6.06677	9.53304	8.66655	10.4184	8.2352	13.564	9.55632	9.25205
AKR7L	23.6763	32.1601	20.2762	22.9105	25.7879	10.6907	26.1019	21.2739	21.7367	26.8932	20.0623
AKT1	5098.01	4925.37	5208.29	4669.19	4645.32	4369.13	4499.51	4528.85	4715.81	4146.19	4637.48
AKT1S1	2350.17	2382.79	2218.88	1998.94	2040.14	1962.64	1888.98	1992.15	2207.25	1779.98	1919.5
AKT2	4021.55	3812.21	3850.42	3820.14	3387.75	3220.82	3526.19	3298.48	3723.52	3293.43	3324.33
AKT3	287.328	287.815	274.92	267.519	308.84	284.234	324.43	292.346	246.095	259.926	284.701
AKTIP	339.34	314.979	271.758	296.179	288.195	348.268	354.128	350.941	340.218	272.039	282.915
ALAD	1568.69	1412.72	1466.36	1306.62	1371.02	1332.2	1168.71	1311.54	1427.34	1413.51	1175.25
ALAS1	5802.03	6062.69	5637.77	5429.09	5233.15	5521.42	5026.58	5750.32	5173.33	5729.61	5089.98
ALCAM	19183.5	19949.6	20392.4	22085	22253.4	22112.5	21373.4	22233.5	20343.5	24070.9	21166
ALDH16A1	2607.58	2697.86	2703.63	2452.08	2220.52	2155.97	2414.96	2061.94	2514.22	2104.52	2105.36
ALDH18A1	998.766	1138.83	1238.77	1031.94	1064.58	1003.72	1290.68	1243.29	989.539	1112.61	1089.55
ALDH1A1	539.3	646.012	672.319	564.823	581.25	707.987	427.877	557.668	475.226	728.079	523.016
ALDH1A2	2922.69	3145.15	3017.16	3340.24	3246.45	3814.84	4304.31	4127.62	3559.53	3743.26	3638.38
ALDH1A3	27.1755	22.2831	30.7444	22.7839	29.8122	20.8457	32.1874	21.4276	31.5425	24.5394	24.3501
ALDH1B1	204.734	208.191	176.15	203.509	199.632	196.692	258.085	244.258	229.048	206.07	231.932
ALDH1L1	8.23928	6.25443	11.1183	3.71373	10.9272	7.7945	5.51375	13.2865	10.793	5.33062	9.52405
ALDH1L2	1664.68	1847.32	1782.57	1876.85	2095.92	2091.82	2152.69	1753.45	1974.62	1860.38	2251.89
ALDH2	8365.47	7065.07	7549.89	6678.55	6991.73	7219.84	5206.28	6334.75	6256.37	5996.75	5777.24
ALDH3A2	1655.98	1746.21	1749.58	1799.96	1949.09	1873.38	1676.22	1589.14	1684.15	1759.55	1750.91
ALDH3B1	2768.25	2484.65	2430.71	2283.44	2292.13	2160.74	2168.45	2086.67	2280.87	2134.12	2141.25
ALDH4A1	609.015	411.549	465.085	455.276	408.534	364.702	499.051	410.733	407.653	434.003	440.84
ALDH5A1	361.138	304.081	399.707	394.915	417.736	349.211	290.217	395.009	295.528	388.028	338.296
ALDH6A1	464.171	316.638	336.321	323.014	311.795	344.039	256.285	272.853	312.56	312.756	269.748
ALDH7A1	1100.29	989.283	1228.2	1155.24	1104.78	1326.52	1286.66	971.041	1020.81	1356.55	1072.91
ALDH8A1	10.3185	10.7043	10.9281	14.9085	17.7413	7.96088	6.0252	19.3195	4.42004	18.7302	18.4859
ALDH9A1	1843.1	2013.16	1963.03	2005.94	2039.53	2157.72	1919.54	1986.49	1686.33	2027.74	1830.56
ALDOA	32238.1	34567.9	33097.7	31802.5	29942.4	30018.4	34684.6	31282.6	30501.9	29165.8	28071.4
ALDOC	60.9117	65.4708	75.3408	72.5808	67.3889	65.0223	134.998	52.7878	67.1971	68.9416	54.2453
ALG1	1154.57	1200.83	1209.44	1152.19	1109.93	1119.31	1255.85	1130.35	1096.82	1072.76	1164.36
ALG10	142.379	141.609	117.146	118.593	159.264	100.821	119.019	108.655	156.795	105.898	127.943
ALG10B	428.731	471.758	385.112	520.418	552.232	352.332	448.353	420.443	499.794	494.834	442.892
ALG11	1211.33	1359.54	1321.83	1246.93	1356.63	1286.91	1334.84	1266.97	1150.36	1337.24	1602.93
ALG12	1140.23	1071.59	1184.55	997.866	1099.84	901.937	830.726	854.149	947.902	794.717	708.636
ALG13	905.677	597.848	850.296	922.419	884.735	733.806	782.866	784.35	618.387	976.609	759.673
ALG14	296.088	237.101	292.015	452.838	295.983	336.713	268.228	312.187	283.239	251.359	204.486
ALG1L13P	18.1651	13.3299	10.1393	14.4467	12.024	8.68275	19.2842	11.0942	17.1004	8.79736	18.6669
ALG2	1177.38	1099.48	1203.11	1239.43	1199.58	1260.2	1314	1062.92	1160.65	1252.42	1125.11
ALG3	1342.1	1544.05	1409.83	1406.78	1278.94	1230.86	1352.46	1327.95	1364.18	1177.11	1241.36
ALG5	623.377	678.772	607.492	616.27	604.578	735.381	718.988	704.678	654.802	644.938	728.048
ALG6	177.504	161.481	175.884	216.909	205.348	178.689	181.574	156.926	210.641	203.107	199.31
ALG8	905.97	949.904	891.398	879.879	906.073	902.767	944.426	918.734	904.911	970.294	867.636
ALG9	532.246	593.97	561.739	612.741	583.244	604.757	590.68	603.269	566.198	562.653	586.677
ALK	55.0445	48.8445	29.178	45.7017	55.0277	33.4283	32.5875	63.3299	44.243	37.4699	39.8807
ALKAL1	13.4088	10.1948	18.9525	8.45996	9.14922	12.6089	9.99967	19.7567	13.9977	11.676	6.5568
ALKBH1	341.229	403.647	353.867	356.724	333.951	365.337	299.849	289.348	307.924	337.515	313.135
ALKBH2	107.174	109.835	118.478	133.726	123.876	111.277	137.614	136.976	144.943	133.792	145.146
ALKBH3	208.357	214.417	244.224	231.734	200.958	238.422	219.211	192.965	228.05	222.291	195.135
ALKBH4	346.479	309.175	322.06	310.959	273.836	265.115	284.887	280.82	275.005	248.375	254.926
ALKBH5	2166.44	2226.21	2216.83	2118.63	2089.09	2151.78	2104.53	2165.24	2024.52	1910.44	1944.39
ALKBH6	434.599	410.439	416.356	412.362	380.215	436.758	426.012	393.268	453.959	360.316	410.154
ALKBH7	1020.04	1015.81	1013.49	1028.05	959.341	963.044	862.512	912.83	860.997	961.836	874.726
ALKBH8	298.093	243.224	297.644	323.049	329.725	267.355	361.476	335.055	349.079	337.452	321.348
ALMS1	427.9	309.489	327.522	388.834	395.144	397.527	474.213	354.677	412.72	339.52	314.959
ALOX12	172.682	124.477	116.428	170.255	164.273	146.022	169.592	127.975	142.607	137.01	157.004
ALOX15	1.42706	8.65427	16.6907	9.32855	4.70115	20.8166	5.48738	10.3305	9.92504	5.23612	4.26862
ALOX5	9945.07	8618.41	8628.66	8487.28	8087.54	7564.44	8505.38	8529.11	9824.36	7824.01	8783.46
ALOX5AP	9210.26	11034	11231.3	11275.5	11095.2	12814.4	13347.8	11580.7	10611.1	12452.6	11380.8
ALPK1	1592.82	1540.71	1658.93	1649.49	1679.39	1569.99	1505.48	1696.96	1508.3	1749.42	1574.02
ALPK2	8.40586	24.5269	5.93601	21.8594	12.6148	14.9227	29.2801	7.74769	13.3939	14.1973	18.7875
ALPK3	4965.04	4847.95	4557.35	4728.98	4409.9	3961.96	3715.13	5436.14	4547.03	4119.28	4465.03
ALPL	83.2657	84.7794	82.0925	79.6839	79.8265	52.3641	70.0025	90.3039	88.0926	78.1796	100.008
ALS2	747.538	625.332	847.422	717.85	781.456	672.119	704.382	702.286	695.364	820.985	802.594
ALS2CL	182.083	108.636	162.612	201.021	194.637	146.879	202.682	138.983	264.735	142.224	161.161
ALX1	15.3648	10.6296	10.74	12.1422	11.439	11.547	9.37516	9.40017	8.47902	12.4182	11.1029
ALX3	89.8719	103.676	93.0031	99.771	90.0038	83.2706	90.0361	88.5937	92.2232	104.026	109.547
ALYREF	1625.97	1761.45	1566.71	1804.1	1640.37	1762.66	1899.43	1741.37	1791.29	1750.83	1833.22
AMACR	358.944	431.031	449.993	355.426	365.054	400.771	464.234	474.303	359.986	478.72	408.526
AMBRA1	1987.91	1793.64	1660.41	1673.45	1485.7	1528.4	1308.86	1448.56	1543.7	1173.3	1081.61
AMD1	2158.6	2240.86	1313.68	1928.09	2465.26	2721.65	3146.63	2908.35	2295.27	2766.96	1882.01
AMD1P4	14.4057	15.945	18.7958	11.2757	14.2987	10.1029	2.08334	16.4483	15.2625	11.4625	15.7292
AMDHD1	474.866	437.105	441.49	443.836	335.707	291.914	262.136	309.625	414.812	350.236	365.494
AMDHD2	2977.02	2779.57	2759.33	2304.03	2264.81	2114.27	1852.96	2048.55	2534.74	2181.15	1996.59
AMER1	233.88	228.077	216.387	238.912	286.8	213.896	195.613	213.075	201.224	219.036	206.39
AMER2	8.69952	18.1195	10.7754	13.9531	12.3866	11.4827	13.526	13.9688	7.64168	19.9973	7.40418
AMFR	2987.45	2768.69	3280.06	2649.93	2818.43	2884.02	2670.18	2755.82	2613.73	2535.91	2617.16
AMH	60.2018	57.0355	37.9149	62.0221	38.7357	15.9566	34.6645	41.0845	56.4224	57.4345	48.9863
AMIGO1	69.3267	61.5077	63.6206	65.4592	64.7026	65.0034	29.1055	67.9086	58.8251	49.8098	72.0491
AMIGO2	469.747	531.934	501.008	520.393	547.845	547.229	320.971	534.356	501.869	518.349	529.736
AMIGO3	54.9697	102.224	87.0002	100.964	74.3315	43.1448	64.5355	87.5929	90.807	61.965	57.3764
AMMECR1	246.485	286.905	378.572	347.731	332.456	347.529	384.672	287.956	303.026	308.67	303.425
AMMECR1L	893.056	955.649	936.605	966.149	966.875	974.653	969.391	1001.85	924.242	880.453	881.88
AMN1	127.49	126.519	110.701	139.852	122.016	141.732	137.291	127.49	130.641	119.133	156.829
AMOT	116.821	150.274	125.464	101.195	134.482	95.3889	115.857	67.4651	78.5911	111.949	74.2116
AMOTL1	20.471	18.6482	26.0356	23.6529	17.8247	30.8819	13.4143	32.5433	18.266	17.5391	25.2079
AMOTL2	7.64231	13.5127	1.34237	10.7231	6.4168	9.14755	3.54648	5.2399	9.94249	6.43768	6.85317
AMPD2	2916.97	2916.53	2991.19	3112.66	2637.49	2186.05	3074.85	2980.67	3001.07	2756.4	2748.48
AMPD3	3494.56	3587.63	3475.53	3440.15	3199.24	3238.2	3873.91	3574.03	3821.47	3123.81	3534
AMT	167.108	176.95	115.632	232.36	183.97	150.887	136.846	130.053	164.581	131.733	149.214
AMY2B	386.553	296.052	353.485	372.635	296.137	246.639	364.918	297.052	346.165	350.518	350.35
AMZ1	98.4294	91.9248	67.2172	62.6571	59.6957	100.235	129.014	54.7664	91.5862	84.0009	104.164
AMZ2	941.71	891.638	889.036	862.434	793.161	903.299	906.12	810.708	819.968	879.096	761.452
AMZ2P1	44.891	33.9324	41.9516	36.266	39.0706	60.9091	43.8043	44.9894	37.2702	41.1936	31.4549
ANAPC1	1082.91	1359.83	1267.23	1517.83	1292.12	1472.75	1169.64	1589.25	1370.43	1673.57	1482.07
ANAPC10	263.017	258.558	250.289	227.079	279.469	298.011	280.959	284.808	254.828	313.2	318.417
ANAPC11	1279.92	1361.89	1401.18	1360.93	1365.13	1431.45	1386.41	1331.67	1257.02	1328.75	1405.28
ANAPC13	774.928	807.047	887.066	791.968	850.195	930.627	894.432	819.108	743.549	908.957	868.495
ANAPC15	654.568	691.194	688.181	625.749	587.86	701.185	602.443	603.222	603.842	572.731	689.261
ANAPC16	1345.86	1545.39	1379.48	1422.05	1518.16	1428.92	1503.75	1350.55	1483.45	1607.06	1498.33
ANAPC1P2	239.113	199.837	235.384	217.69	230.686	255.479	190.629	229.131	178.059	185.318	214.656
ANAPC1P4	87.6422	83.0116	84.2533	87.811	80.0568	95.0261	60.3863	67.8671	77.2068	102.069	94.3877
ANAPC2	1948.88	1683.4	1687.99	1616.7	1501.48	1325.73	1594.85	1506.81	1837.9	1356.51	1544.59
ANAPC4	761.053	822.488	844.007	728.905	818.786	767.211	869.913	823.331	815.592	769.838	803.57
ANAPC5	2723.14	2661.2	2693.38	2646.96	2720.22	2812.25	2785.25	3198.26	2850.04	2765.14	2880.69
ANAPC7	1529.36	1564.75	1491.46	1597.41	1629.92	1673.32	1518.42	1467.79	1542.87	1509.87	1560.9
ANG	115.776	108.761	94.2437	83.9384	89.7981	83.6788	89.6041	77.2396	79.4026	73.8175	82.1897
ANGEL1	1805.14	1636.81	1702.98	1607.98	1477.09	1281.2	1286.18	1602.7	1452.15	1396.57	1440.89
ANGEL2	685.173	669.37	678.296	704.853	723.433	647.091	573.114	761.443	724.233	692.698	762.713
ANGPT2	44.5988	44.2144	44.7174	54.2416	49.6825	59.0129	41.2193	31.0838	39.4791	39.3087	44.144
ANGPT4	80.1471	61.7935	53.8494	66.2206	83.8536	64.646	37.4635	44.2986	24.6179	64.7848	44.423
ANGPTL2	34.7801	48.7774	37.4822	47.881	42.9344	28.2611	23.0202	35.274	88.9155	23.4216	54.4909
ANGPTL4	12.314	11.8748	28.932	18.6538	15.9189	12.6673	3.62835	20.3574	20.6464	10.1934	21.0368
ANGPTL6	313.14	274.282	248.279	308.723	227.277	181.178	142.971	211.413	273.792	234.85	192.461
ANK1	171.876	122.154	108.476	89.1263	110.294	114.941	93.0708	116.473	101.361	81.7301	118.558
ANK2	755.668	598.354	553.17	580.758	669.198	729.448	776.902	820.168	706.827	637.575	679.354
ANK3	72.7659	71.2213	72.146	78.3557	64.3395	66.9147	22.1395	88.0369	29.4903	78.136	44.4121
ANKAR	45.151	41.3889	72.4608	55.7394	66.4909	50.6913	58.9913	61.0684	58.8727	49.4295	54.02
ANKDD1A	665.708	624.76	717.815	725.119	675.356	637.36	782.312	693.853	749.186	777.866	862.95
ANKEF1	190.705	230.401	172.672	171.565	217.842	215.321	169.514	241.082	206.406	193.903	203.393
ANKFY1	3504.42	3731.36	3456.25	3592.04	3964.23	3605.55	3839.66	3788.83	4046.72	3855.4	3927.65
ANKH	5187.85	4979.74	5339.36	5204.15	4669.66	5168.43	5608.19	4760.56	4862.77	5582.69	5347.46
ANKHD1	2725.12	2714.38	2652.5	2529.85	2817.14	2755.03	2696.93	2804.64	2943.56	2854.93	2843.61
ANKHD1-EIF4EBP3	1074.84	1144.69	1333.81	1084	1077.41	1047.84	1161.73	850.393	875.662	1024.4	903.887
ANKIB1	1255.37	1197.72	1337.47	1346.14	1365.17	1442.38	1261.11	1449.36	1286.24	1436.68	1490.31
ANKLE1	111.313	119.354	100.056	112	103.982	100.321	120.453	140.625	140.192	59.57	112.921
ANKLE2	2411.1	2599.81	2455.88	2366.87	2396.01	2386.32	2593.75	2588.9	2524.33	2547.47	2576.91
ANKMY1	631.406	613.491	596.758	628.917	608.107	492.888	521.778	485.551	547.917	447.956	547.805
ANKMY2	654.899	624.974	622.208	593.735	729.61	649.958	716.333	700.126	661.973	668.68	591.913
ANKRA2	369.503	335.27	368.091	376.945	373.155	373.918	385.164	312.203	371.895	338.876	358.291
ANKRD1	8.66108	8.51123	6.2717	5.21305	5.71866	12.9668	9.37161	12.8859	10.1794	6.67991	10.1787
ANKRD10	3585.07	3612.35	3597.86	3761.14	4065.14	3121.46	3547.9	3768.95	3654.72	3866.55	3863.97
ANKRD11	5912.55	5747.26	5663.41	6300.93	5738	5501.54	5964.16	5414.96	6534.05	5565.32	6193.04
ANKRD12	2322.98	2568.34	2154.37	2136.89	2476.44	2649.96	2173.28	2382.6	2072.39	2143.86	2438.92
ANKRD13A	1860.37	1888.1	1849.13	1961.57	1779	1805.07	1746.13	1823.13	1729.19	1885.5	1835.37
ANKRD13B	100.208	113.562	86.0631	105.096	60.2179	76.5801	87.6928	96.1614	87.4491	78.8022	80.225
ANKRD13C	913.376	941.963	984.698	961.152	973.879	933.971	834.021	971.561	899.075	1095.28	1012.06
ANKRD13D	2157.47	1925.39	1856.74	1805.61	1549.41	1614.82	1779.47	1767.76	1954.39	1762	1984.51
ANKRD16	110.232	111.751	113.412	130.707	109.208	81.4318	81.6274	126.543	115.44	119.623	111.701
ANKRD17	3140.25	2995.48	3186.6	3178.93	3473.31	3285.89	3262.14	3474.26	2985.55	3359.58	3277.75
ANKRD18A	124.691	109.556	109.624	75.458	83.5429	70.8502	64.8039	67.3302	106.331	62.4892	92.6317
ANKRD22	126.81	105.142	109.069	159.209	161.115	197.452	359.148	184.43	193.94	209.53	277.808
ANKRD23	65.612	51.8768	60.98	75.2236	79.558	35.9036	72.8242	66.5944	47.7937	92.1914	68.0782
ANKRD24	91.0927	72.6341	78.0005	74.7455	83.3465	60.5732	42.8507	51.4564	66.059	60.9642	88.9725
ANKRD26	469.077	496.693	514.17	470.836	557.421	510.03	517.832	551.917	436.277	590.318	472.768
ANKRD27	676.427	635.709	600.221	734.811	658.721	621.932	698.18	709.678	611.526	656.373	720.901
ANKRD28	1360.61	1479.7	1318.07	1504.84	1456.29	1318.43	1344.95	1331.91	1292.52	1248.67	1514.44
ANKRD29	80.1627	64.1187	57.116	67.583	89.1941	65.3836	65.9686	87.4938	50.5736	60.7623	60.4228
ANKRD30BL	124.39	189.953	123.264	115.256	104.521	115.849	116.226	108.973	113.64	133.746	131.43
ANKRD33B	150.235	176.283	155.67	174.64	198.412	141.584	213.685	201.82	156.504	157.5	213.015
ANKRD34A	34.9003	16.6338	27.3117	24.8109	27.564	19.5732	20.0091	31.2164	37.4347	36.2534	32.8231
ANKRD35	48.2315	66.0269	50.2334	69.6456	56.2241	63.2651	79.1044	46.6989	63.6532	49.5658	48.1227
ANKRD36	555.83	572.845	583.847	603.358	658.571	580.528	579.289	663.286	614.394	609.605	725.175
ANKRD36B	184.101	187.375	155.682	150.907	161.341	224.283	155.246	164.539	155.231	194.438	210.791
ANKRD36C	350.829	272.699	267.439	304.606	332.729	326.743	314.522	298.046	379.786	311.033	365.878
ANKRD37	52.9796	40.0051	55.1065	38.3537	44.7223	47.2157	60.86	59.6261	49.2261	65.9024	61.9648
ANKRD39	230.5	223.287	204.997	263.373	240.923	263.761	262.422	247.635	304.406	244.679	264.923
ANKRD40	1970.69	2079.99	2134.97	2211.96	2221.83	2283.2	2076.27	2121.74	2250.53	2156.26	2256.81
ANKRD40CL	12.6408	12.7835	16.4915	14.2785	13.317	13.4923	7.55559	13.7097	15.2283	8.61228	11.8813
ANKRD42	426.963	444.903	412.943	516.514	591.707	652.236	515.552	536.546	452.464	548.534	444.12
ANKRD44	1681.72	1020.76	1553.6	1117.36	1527.32	1040.39	1163.36	998.241	1365.79	1378.42	1262.49
ANKRD45	14.7102	11.2163	5.91435	5.43509	12.9372	12.6699	9.59506	10.3335	13.0513	12.8979	12.2041
ANKRD46	356.395	325.191	389.079	469.509	422.852	363.584	460.213	365.464	450.246	455.994	471.134
ANKRD49	324.195	271.148	347.101	308.903	330.943	367.33	311.354	309.594	294.059	338.283	297.036
ANKRD49P2	26.4852	26.3419	24.0784	26.4904	32.4158	55.5213	35.6407	33.4563	27.9324	30.8263	37.0177
ANKRD50	790.152	728.563	763.33	795.619	861.091	893.501	701.397	757.795	730.348	734.666	743.385
ANKRD52	3763.95	3905.79	3442.8	3980.89	3575.71	3433.25	3542.81	3701.59	3865.88	3396.44	3784.76
ANKRD54	816.919	802.641	761.371	786.87	801.621	737.308	826.518	799.191	860.678	778.417	862.978
ANKRD55	12.9628	15.4332	8.09445	10.5598	26.026	26.6267	16.3337	13.3191	12.7228	22.3174	15.9111
ANKRD6	259.829	277.321	271.921	291.477	369.659	284.957	279.082	308.776	322.205	369.34	308.256
ANKRD60	6.75433	18.1063	11.663	6.96622	7.62346	11.5	5.20397	7.002	9.33636	15.2489	8.32904
ANKRD61	23.0598	23.3905	24.1717	19.0893	21.9239	15.8697	26.0396	27.0042	31.376	19.0999	24.9822
ANKRD63	243.338	231.193	227.963	250.07	194.388	178.136	229.984	266.957	239.388	226.747	260.06
ANKRD9	713.574	697.544	742.869	646.482	545.706	515.409	528.241	530.116	633.418	544.972	610.93
ANKS1A	1270.7	1276.24	1172	1219.41	1256.32	1039.29	991.581	1077.95	1100.9	1152.88	1167.08
ANKS1B	24.1113	19.1632	9.81447	8.20929	10.0969	9.76871	7.4787	14.5371	14.1826	8.209	10.9482
ANKS3	323.383	305.825	234.069	267.132	261.701	211.466	312.322	315.198	322.05	209.169	307.591
ANKS4B	9.65466	6.39199	2.69225	8.71202	11.4347	7.18391	7.2848	10.4943	10.1864	5.71676	8.32926
ANKS6	370.862	348.177	334.91	360.57	282.044	291.892	268.382	289.223	379.016	306.295	354.512
ANKUB1	11.8657	12.618	6.96448	9.40491	5.40605	11.5751	13.3341	19.9998	4.29328	13.4164	27.6247
ANKZF1	838.745	842.866	875.156	822.444	828.08	849.14	946.263	916.37	867.522	796.891	877.606
ANLN	1228.47	1138.63	1224.78	1224.79	1280.71	1146.36	1186.84	1253.99	1097.34	1290.96	1171.01
ANO10	552.931	477.773	534.003	447.933	539.72	459.099	488.174	405.864	443.995	468.45	486.143
ANO5	57.4938	35.387	44.2988	55.2975	42.9822	24.4678	43.5726	31.1016	49.1828	54.0842	47.0688
ANO6	2441.91	2620.24	2364.68	2689.5	2761.9	2719.34	2719.88	2733.17	2545.07	2638.32	2489.43
ANO7	44.765	52.5581	57.7484	52.9672	58.1356	53.767	45.1651	49.1609	69.5408	45.0501	56.8356
ANO7L1	29.8254	37.2329	25.9796	25.1913	32.4063	21.6158	23.9507	38.6711	31.3849	26.7227	24.9838
ANO8	863.697	849.006	775.08	869.742	763.603	675.609	806.102	802.519	1018.31	719.687	850.003
ANO9	66.2727	26.6152	46.1586	74.4944	55.0638	12.0446	54.8849	44.8401	109.216	89.8387	15.5649
ANOS1	2874.7	2587.26	2928.16	2820.64	2800.35	2846.06	2369.94	2328.73	2226.24	3164.3	2350.07
ANP32A	3656.46	3965.68	3535.21	3916.31	4215.07	4491.58	4357.8	4492.38	4034.5	4221.24	4092.15
ANP32B	5287.23	5676.63	5705.2	5679.5	6128.1	6936.28	6228.28	6294.55	5281.77	6383.57	6246.48
ANP32E	2113.91	2353.85	2107.38	2559.16	2377.88	2649.33	2426.73	2751.82	2467.29	2502.31	2561.63
ANPEP	5662.78	5611.41	5268.75	5370.68	5140.96	5719.28	7038.44	6129	6295.28	5171.99	6070.23
ANTKMT	753.926	839.299	829.637	755.877	695.18	651.539	704.577	727.895	783.692	710.345	680.13
ANTXR1	767.599	731.565	766.947	668.753	691.509	622.6	673.667	529.657	598.666	718.92	492.797
ANTXR2	1650.97	1552.8	1626.22	1817.23	1767.98	1893	1939.8	1665.05	1641.09	1927.76	1685.85
ANXA1	13060.5	14700.2	14596.7	15535.7	16174.5	18148.9	19372.2	20078.4	16944.5	16534.9	19062.3
ANXA10	6.3993	8.26809	5.74804	15.1878	7.62226	5.44823	11.8179	6.23505	2.368	13.1875	12.4308
ANXA11	9235.92	9248.17	9236.82	8796.31	8955.79	9401.3	8837.14	8875.81	8411.48	8129.14	8556.09
ANXA13	17.2768	15.9119	16.0808	13.8639	7.60068	21.534	11.8187	14.0028	15.2229	8.55938	14.7593
ANXA2	35953.5	42011.6	39462.2	39946.3	40765.9	44732.5	45979	45721.2	40699.2	40504.1	42017.3
ANXA2R	57.1192	61.5007	64.315	45.5459	65.3128	45.779	54.9184	45.6449	40.173	55.4659	60.1167
ANXA3	51.0742	67.2706	56.8105	81.7158	94.1227	115.678	90.8068	79.4243	70.7214	108.2	86.2317
ANXA4	3710.07	3714.87	3741.26	3583.6	3544.75	3785.09	3736.12	3636.1	3468.17	3404.23	3652.35
ANXA5	21239.4	23443.9	22736	22400.3	23844.6	25040.5	24377.4	24739.1	22048.6	24194.7	22325.5
ANXA6	415.073	433.836	449.126	477.529	457.67	475.916	803.235	533.752	452.67	534.763	489.628
ANXA7	2215.21	2227.1	2446.66	2372.95	2482.18	2620.7	2430.85	2496.47	2278.16	2440.11	2431.81
ANXA9	94.6131	96.3016	95.5331	89.5872	107.346	102.47	81.8557	70.7994	80.0876	84.5755	90.9786
AOAH	1094.34	1190.5	1211.46	1095.3	1203.83	1143.73	994.222	1073.18	936.527	1245.59	1071.42
AOC1	487.388	451.947	455.229	342.998	369.58	337.334	337.692	398.486	399.313	344.605	347.203
AOC2	27.7772	23.8895	21.3821	22.7744	15.1477	15.719	16.7478	20.8912	24.5652	21.0074	18.5346
AOC3	22.1303	46.2533	18.3118	28.4252	21.3074	21.3612	19.8255	23.655	21.1439	17.289	36.7762
AOPEP	114.569	128.546	119.115	117.957	137.166	108.744	121.316	122.401	133.537	121.573	130.685
AP1AR	1004.6	1174.19	1040.38	1013.5	1103.39	1156.18	1267.07	1240.54	1110.24	1198.1	1141.97
AP1B1	22992.3	20918.4	21692.3	19772.1	19294.5	17567.2	16773.3	16467	17806.5	17867.5	15163.1
AP1G1	3218.13	3363.12	3291.45	3320.31	2899.55	3098.26	2783.41	3169.82	2975.58	3087.14	2769.09
AP1G2	2816.22	2451.2	2341.48	2368.67	2242.82	2050.21	2277.61	2326.35	2780.27	2104.3	2246.43
AP1M1	2063.07	2408.83	2238.68	2145.59	2111.28	1802.28	2297.36	2147.32	2152.42	1996.31	1871.54
AP1M2	36.8074	32.3349	29.7822	22.9211	31.3986	34.9326	15.142	62.4139	38.9979	30.0562	35.5949
AP1S1	1759.95	1839.08	1937.87	1896.81	1922.6	2116.29	2169.17	2069.28	1930.99	2063.44	2087.92
AP1S2	1928.65	2133.72	2170.68	2432.48	2453.63	2677.23	3446.76	2597.77	2425.72	2987.01	2802.57
AP1S3	120.847	108.802	136.815	112.308	104.169	134.264	118.477	117.199	107.856	132.998	127.638
AP2A1	4976.6	4829.37	4932.04	4670.68	4309.49	3964.58	3953.34	3893.95	4585.74	3752.78	3571.57
AP2A2	4691.13	4278.38	4678.01	4192.89	4052.47	3945.09	3881.09	3473.02	4087.59	4264.85	4090.38
AP2B1	3991.7	3736.45	4025.06	3974.62	4039.64	4269.33	3851.19	4141.84	3677.94	4252.89	3689.11
AP2M1	16824.1	16984.4	16796.9	16671.5	16876.2	17125.5	17774.4	16749	16962.5	16812.4	16453.6
AP2S1	6788.52	7185.44	7045.32	6875.83	6844.69	7356.45	7484.99	7378.52	7172	7014.46	7126.26
AP3B1	2835.78	2969.78	2944.61	2896.3	3118.91	3115.82	2879.94	2779.53	2658.65	3295.41	2680.2
AP3B2	49.4832	55.5366	67.8477	64.3353	52.5183	50.6355	51.0241	78.0715	46.8801	56.8172	51.9417
AP3D1	7501.03	7989.42	7447.71	7407.06	7153.71	6864.08	7371.1	7186.74	7276.57	6634.94	6971.07
AP3M1	1628.5	1764.28	1716.29	1811.07	1866.52	2015.33	1674.37	1784.52	1625.64	1931.22	1760.89
AP3M2	418.162	386.526	404.113	436.775	482.204	421.447	368.88	452.361	454.407	496.122	397.958
AP3S1	1357.58	1404.03	1384.26	1433.36	1572.14	1599.65	1625.53	1465.99	1366	1668.2	1567.71
AP3S2	917.242	923.956	912.906	916.242	1054.3	1010.11	878.568	1024.17	913.161	1034.96	907.711
AP4B1	540.655	573.897	517.465	578.446	502.967	604.892	558.867	490.469	597.089	532.539	534.728
AP4E1	683.836	774.591	745.479	784.354	816.665	839.234	802.619	798.113	778.234	835.891	819.465
AP4M1	418.887	362.84	287.016	316.381	331.165	332.34	324.522	335.677	338.815	293.295	345.813
AP4S1	197.48	230.412	241.832	243.047	241.296	202.209	254.714	237.042	213.071	251.234	190.587
AP5B1	5280.5	5565	4829.13	4629.18	4709.88	4290.19	3934.26	4509.74	4693.31	4090.68	4067.6
AP5M1	1226.08	1321.63	1346.79	1338.22	1514.86	1570.99	1408.5	1512	1403.61	1401.35	1302.73
AP5S1	765.693	700.438	686.846	630.557	535.776	642.601	559.897	628.755	703.209	639.803	621.576
AP5Z1	2967.65	2968.36	2914.43	2770.36	2615.12	2301.38	2635.67	2612.23	2933.15	2502.7	2852.74
APAF1	675.241	724.383	692.61	862.459	836.957	745.783	751.879	815.205	749.493	712.672	822.232
APBA1	165.428	156.949	140.136	251.118	160.315	119.33	139.517	87.0214	110.502	101.143	93.6349
APBA2	42.1315	58.2125	48.9784	51.3551	49.205	64.8141	32.4359	60.7141	42.3594	46.0764	47.5232
APBA3	699.585	611.461	671.518	519.627	484.907	392.049	523.977	475.673	525.829	387.97	458.568
APBB1	11.9366	7.85817	15.1692	3.68881	11.9187	10.2189	29.327	12.8938	9.61241	5.48159	10.4712
APBB1IP	7712.98	7211.26	7358.04	6796.47	6824.69	6737.42	5903.93	5718.9	6036.75	6539.15	5444.05
APBB2	650.562	744.114	533.523	654.07	687.461	632.674	751.841	663.334	685.596	631.801	704.98
APBB3	937.986	876.134	821.565	895.298	699.429	763.637	1124.54	836.417	1029.46	862.939	955.777
APC	1482.54	1588.69	1600.53	1645.22	1739.17	1595.99	1578.13	1672.84	1527.73	1815.5	1654.09
APC2	127.166	127.189	127.524	108.375	91.6391	100.506	88.1396	88.6507	106.672	84.1444	88.2566
APCDD1L	10.0295	3.68081	7.75145	4.53106	5.00586	1.24143	18.8799	9.06868	13.1987	12.3476	14.7074
APEH	3129.62	3305.47	3704.07	3215.42	3009.96	2775.57	2908.42	2935.25	3111.05	2933.1	2818.27
APEX1	5283.9	5392.86	5272.54	5537.32	5579.46	5871.32	5942.88	5862.06	5552.31	5541.41	5796.12
APEX2	910.845	847.247	1012.12	951.828	991.21	940.32	871.653	903.584	870.737	863.223	836.089
APH1A	5931.05	6123.01	5833	5805.41	5789.96	5909.51	5583.84	5560.15	5852.01	5730.71	5914.05
APH1B	1175.38	930.692	1143.68	803.719	912.396	941.829	932.034	840.571	924.658	983.81	881.684
API5	2490.85	2720.38	2758.48	2644.91	2668.21	2816.52	2665.04	2851.98	2756.35	2957.75	2910.13
APIP	1547.51	1532.78	1755.44	1649.65	1722.6	1890.83	1694.34	1735.55	1575.35	1731.39	1705.84
APLF	108.075	84.0302	86.149	83.2957	80.6738	93.7594	95.5025	100.82	84.2909	102.057	95.4165
APLP1	10.0872	16.3591	4.49423	10.2835	2.18648	1.28886	0	5.26247	5.73814	17.255	1.19926
APLP2	47152.8	45990.1	46558.7	46721.8	47531.4	46009.5	48069.6	47095.1	45663.8	46970.6	45838.5
APMAP	7317.88	6369.48	6824.9	6340.25	6772.18	6757.41	6082.98	5672	6092.39	6278.32	5527.21
APOBEC3A	9.85576	3.96668	6.67987	4.8551	7.11395	12.1166	16.6812	4.38351	9.94525	7.12835	14.172
APOBEC3B	526.598	548.006	600.544	570.186	545.036	589.259	585.41	567.352	490.625	539.586	512.789
APOBEC3C	2570.91	2442.65	2639.45	2247.3	2335.19	2390.52	2031.37	2024.29	2205.26	2296.69	1973.24
APOBEC3D	40.8308	56.3135	29.9155	34.7944	34.5222	50.3607	25.6974	40.9975	29.375	32.6947	33.2124
APOBEC3F	211.225	208.336	165.221	196.865	179.639	162.363	198.862	195.803	125.046	205.514	244.56
APOBEC3G	519.014	607.284	510.31	560.648	550.456	634.959	592.176	550.115	533.333	537.793	549.428
APOBEC3H	8.98964	24.4543	20.0268	7.78498	6.75632	5.81359	10.3627	4.61953	17.8263	9.05218	16.7607
APOBR	12222	12567.2	10382.4	10853.3	10901.3	11337.7	10949.6	11611.7	11238.2	10986.3	9910.76
APOC1	34344.8	34377.8	34784.4	33695.1	34950.2	37192.5	27547.8	32136.9	29733.5	34951.1	33134.4
APOC1P1	15.8624	20.7609	12.6817	14.956	18.078	19.0032	10.5735	15.8361	16.9497	12.6394	15.7981
APOC2	4156.51	4160.68	4648.87	4286.12	4172.86	4522.2	3616.75	3754.28	3525.15	4215.31	4068.28
APOC4-APOC2	440.737	440.728	433.329	377.479	375.801	387.677	331.922	410.328	456.652	401.405	373.525
APOE	310218	294154	292385	276576	276047	264434	247505	271738	269762	265550	248716
APOL1	419.029	524.459	310.98	424.411	388.256	428.154	408.023	548.237	416.122	450.426	457.927
APOL2	2199.27	2264.82	2082.41	2118.27	2378.82	2285.5	2427.58	2496.72	2313.13	2310.84	2453.34
APOL3	65.3761	97.0259	77.4555	69.4426	82.8862	111.72	131.219	103.725	135.842	68.3173	87.446
APOL4	1019.1	859.898	977.548	744.571	871.443	734.583	368.183	627.722	616.743	773.973	605.442
APOL6	4912.33	5771.61	4483.46	5129.5	5640.65	6024.08	5815.15	5478.07	5372.95	5493.54	5567.94
APOLD1	61.9828	48.0964	48.5901	24.6913	49.6603	107.193	46.7554	34.3151	34.3966	46.0602	30.8763
APOM	33.4106	28.7911	24.6505	24.2795	31.1759	33.922	24.7052	15.5983	24.1969	21.719	27.9533
APOO	431.972	435.216	464.886	359.478	429.361	448.652	387.631	513.405	461.67	539.695	443.345
APOOL	707.217	751.277	762.173	784.541	796.579	801.247	824.119	810.749	698.718	843.892	784.826
APP	17264	17768.4	17164.9	17415.9	17826	18619.8	21024.8	18011.3	16775.1	16752.2	16289.1
APPBP2	1210.64	1239.07	1122.77	1283.34	1186.8	1394.24	1107.54	1180.15	1229.82	1141.05	1092.45
APPL1	3006.57	3336.79	2976.96	3129.89	3423.09	3364.36	2794.46	2901.98	2982.82	3213.93	3106.77
APPL2	796.588	731.979	787.261	814.304	795.309	748.506	643.629	702.479	739.78	944.585	729.269
APRT	1215.86	1390.18	1370.69	1348.79	1250.7	1427.06	1345.83	1439.24	1335.05	1393.54	1416.77
APTX	654.351	739.344	625.491	700.421	752	849.676	644.909	777.051	752.089	716.278	748.952
AQP1	39.3346	36.9376	74.0957	36.1148	55.8997	93.3873	56.7361	52.8404	57.2532	47.3755	67.2387
AQP11	15.3889	13.0088	27.1212	24.1242	14.3425	13.5489	19.5865	16.3834	18.7043	19.7438	17.6418
AQP3	512.238	578.437	459.008	460.038	433.737	451.81	272.05	448.903	378.954	436.346	419.088
AQP6	7.93112	6.77103	9.2707	17.6894	7.48853	16.4686	13.2203	5.3895	9.63227	7.26585	6.2264
AQP7	17.2256	11.8705	14.007	12.9574	9.57314	1.84432	14.3829	5.64683	10.1652	13.0716	12.5183
AQP9	5259.66	5954.07	5360.64	5794.34	5606.03	6030.12	6118.19	7231.85	6128.74	6479.17	6136.65
AQR	1283.04	1143.68	1426.77	1279.31	1307.47	1153	1341.52	1323.47	1252.39	1244.84	1371.32
AR	158.159	157.653	141.445	180.193	156.178	163.85	179.176	163.044	179.346	125.648	181.496
ARAF	2362.47	2129.89	2165.33	2120.94	2124.02	1951.19	1905.23	2002.63	2218.85	1901.16	1894.55
ARAP1	28413.2	25876.3	25814	24888.8	24334.9	22834.7	21543.3	23364	25958.4	23000.2	23458.8
ARAP2	400.533	453.232	362.268	454.798	592.336	404.802	521.443	689.464	426.967	449.566	501.654
ARAP3	1601.06	1761.93	1504.83	1613.1	1353.31	1451.52	1609.91	1854.27	1890.25	1527.56	1539.56
ARB2A	414.443	326.973	379.285	392.68	323.798	375.129	313.643	305.653	322.394	316.988	268.587
ARC	48.2784	93.4708	38.8535	31.405	53.622	20.5367	30.5121	29.842	76.5243	22.2116	64.2036
ARCN1	4552.86	4673.32	4458.1	4639.95	4791.07	4809.9	5039.26	4928.11	4495.42	4677.78	4450.46
AREG	7.45102	14.0644	12.6496	10.9365	11.1028	7.0086	15.1671	25.1146	18.9248	8.34688	8.97974
AREL1	1741.79	1517.51	1652.56	1807.32	1680.66	1619.43	1679.34	1673.19	1735.69	1680.79	1653.89
ARF1	13243.5	13768	13353.2	13301.8	12488	12706.8	12739.8	12614.3	13134.7	11523.8	12439.3
ARF3	9310.06	9544.91	8808.71	9648.66	9058.08	9798.55	9448.26	9025.57	9838.4	9181.7	9149.18
ARF4	3292.41	3455.87	3316.1	3224.39	3515.91	3707.14	3762.45	3316.87	3282.27	3363.13	3582.82
ARF5	2174.68	2065.07	2210.17	2062.71	2077.6	2298.25	2041.73	2055.96	2012.13	2060.06	2156.05
ARF6	4910.3	5218.91	4933.93	5205.72	5340.95	5348.95	5626.61	5540.41	5806.7	5352.95	5621.05
ARFGAP1	4095.97	3965.33	3904.31	3650.65	3753.35	3091.02	3369.51	3635.6	3858.26	3143	3697.29
ARFGAP2	3037.5	2916.65	2789.44	2771.05	2803.69	2576.57	2733.92	2600.76	2873.69	2550.6	2774.79
ARFGAP3	1167.2	1167.79	1180.64	1160.02	1226.1	1253.76	1352.42	1256.37	1019.99	1141.91	1148.79
ARFGEF1	2162.81	2156.77	2306.19	2292.13	2320.03	2467.05	2221.45	2308.21	2333.87	2362.63	2582.96
ARFGEF2	3024.58	2657.51	2893.65	2806.45	3054.29	2818.12	2744.54	3240.39	2452.6	3090.52	3167.59
ARFGEF3	29.0065	39.4412	29.6365	37.5077	52.4036	17.2199	49.9397	32.5808	48.4001	26.6595	37.9469
ARFIP1	1039.18	1069.77	1089.06	1142.97	1100.89	1202.02	997.926	1030.98	986.336	1300.26	1091.67
ARFIP2	1126.72	1141.82	1014.89	1083.5	1102.75	978.517	1114.25	1074.91	1172.44	1059.6	1140.37
ARFRP1	1096.59	1110.87	1139.53	1174.37	1125.52	1102.71	1207.79	1253.63	1164.5	1127.26	1229.23
ARG2	494.076	441.041	596.956	574.486	549.824	599.555	610.504	486.331	483.732	532.229	514.661
ARGFX	53.1153	59.6654	41.2868	50.5414	53.3609	41.6569	48.9098	53.6163	49.237	60.9707	47.1997
ARGFXP2	16.2622	20.1626	18.7575	14.6962	6.67513	10.1372	17.7204	11.814	8.47225	10.5277	15.7279
ARGLU1	3358.18	3057.7	3050.81	3032.17	3042.33	3412.17	2890.4	2988.34	3246.33	3353.18	3670.89
ARHGAP1	2160.25	1938.04	1875.41	1879.25	1713.28	1606.2	1742.75	1795.84	1899.6	1636.97	1638.89
ARHGAP10	1254.34	1361.57	1323.34	1445.64	1447.33	1386.86	1473.79	1441.05	1525.94	1530.42	1500.07
ARHGAP11A	634.443	671.271	1010.74	913.662	1071.45	1093.36	963.827	850.716	781.092	948.78	936.692
ARHGAP11A-SCG5	71.5127	39.5254	45.8707	62.1559	81.1932	77.8744	47.1377	58.8879	58.4202	54.606	49.9196
ARHGAP11B	192.388	184.953	152.331	171.252	152.629	150.884	197.947	205.392	190.639	160.424	149.75
ARHGAP12	777.674	851.766	1134.94	1099.62	1035.09	961.483	871.242	976.25	949.849	1151.81	1122.07
ARHGAP15	359.171	303.927	375.325	336.713	381.797	403.993	327.98	375.078	322.138	394.835	310.154
ARHGAP17	3645	3369.43	3455.69	3361.76	3415.75	3350.21	3126.32	3011.95	3160.39	3285.04	2806.6
ARHGAP18	4763.27	4836.07	5217.91	5488.97	5479.2	5940.58	5372.29	5393.13	4839.67	5947.59	5477.96
ARHGAP19	520.61	393.798	527.951	575.275	583.682	534.103	449.605	485.963	440.791	549.126	558.68
ARHGAP20	418.493	351.833	437.812	461.268	458.991	385.416	396.994	399.41	382.975	514.921	393.143
ARHGAP21	2969.73	2978.25	2892.99	2955.92	3083.96	2935.31	3088.22	2915.12	2789.36	3138.59	3018.89
ARHGAP22	1146.71	1162.89	1100.3	1170.88	1049.78	1116.66	1222.2	1207.46	1281.75	1157.27	1367.93
ARHGAP23	135.885	110.911	101.946	82.9526	89.4076	81.7018	64.2969	146.548	98.8448	61.8175	120.243
ARHGAP24	100.927	93.3046	106.154	81.3106	131.951	103.868	81.1804	106.062	53.3611	94.3516	93.5782
ARHGAP25	2340.7	2314.57	2360.16	2242.14	2248.13	2313.83	2240.44	1909.39	1981.48	2325.28	1931.97
ARHGAP26	2206.81	2475.52	2123.95	2408.99	2112.63	1891.35	2027.8	1784.62	1908.8	2085.57	2307.12
ARHGAP27	3014.38	3007.48	2888.39	3003.58	2651.45	2360.8	2969.22	2884.14	3213.53	2499.93	3047.77
ARHGAP27P2	38.9963	57.1373	48.1507	40.3748	42.9328	30.5809	41.784	26.1748	55.0231	34.5339	48.1087
ARHGAP28	46.2454	72.5752	58.2792	55.0587	45.1322	47.6203	41.7298	42.2588	32.6834	43.4112	63.4212
ARHGAP29	61.666	45.7241	49.1934	65.8089	56.6262	49.6605	61.8378	61.1751	64.1456	55.2458	63.6052
ARHGAP30	7824.56	8060.78	7500.8	7888.36	7862.51	7946.37	8271.68	8241.8	8143.63	8063.55	7937.95
ARHGAP31	2926.03	3024.56	2920.49	3387.87	3360.25	2874.44	3174.9	3156.64	3179.74	2988.14	2845.5
ARHGAP32	942.531	774.722	813.958	801.568	807.407	680.293	838.995	809.569	919.129	803.28	917.497
ARHGAP33	522.799	418.308	354.149	314.823	364.6	391.654	236.207	281.287	423.77	271.705	350.71
ARHGAP35	4584.22	3761.86	3744.49	3941.64	4041.61	3778.58	3522.64	3630.98	3712.63	3976.14	3475.45
ARHGAP39	244.85	204.172	204.122	185.205	174.199	128.196	191.598	163.36	191.33	146.09	186.426
ARHGAP4	7777.76	7263.68	7322.35	7600.08	6824.19	6234.08	8039.02	6783.13	8264.64	6763.97	7381.08
ARHGAP42	138.251	168.725	194.324	170.841	157.943	263.897	199.512	148.123	170.083	217.366	161.281
ARHGAP44	43.564	47.5847	45.9311	57.5847	67.7313	43.9564	52.0326	61.5961	41.064	46.7504	56.8694
ARHGAP45	6564.89	6170.92	6459.84	5875	5782.96	5062.06	6230.66	5105.94	6189.81	5358.76	5389.08
ARHGAP5	1531.94	1584.99	1585.57	1673.54	1896.61	1794.86	1887.63	1797.39	1750.54	2053.23	2055.56
ARHGAP6	299.322	306.214	250.95	311.041	263.302	278.337	350.552	275.339	308.872	256.518	315.829
ARHGAP8	11.1967	6.9323	11.9186	8.91797	7.11203	13.0599	6.16126	13.1635	14.9394	7.95418	7.11607
ARHGAP9	3569.67	3471.13	3739.53	3764.03	3228.24	3174.79	4031.89	3169.18	3752.96	3283.69	3374.02
ARHGDIA	13920.8	15283.7	13360.7	13437.9	12790.1	12261.4	13009.3	13622.7	14339.1	11906.8	12035.8
ARHGDIB	12804.8	13538.7	14123.4	13274.8	13332.1	13725.3	13725.6	13442.6	13067.4	13420.1	12866.4
ARHGEF1	6808.58	6367.9	5619.42	5524.35	4790.44	4464.37	4804.13	5252	6621.83	4577.41	5279.2
ARHGEF10	48.3766	155.582	102.529	112.274	130.601	68.7706	86.7978	126.284	108.453	118.182	67.8739
ARHGEF10L	4638.63	4605.86	4572.23	4296.81	4280.18	3732.6	3834.26	4425.7	4690.6	3942.66	4370.4
ARHGEF11	4145.23	3974.33	3783	3899.44	3594.92	3546.41	3574.29	3794.08	4077.48	3367.11	3790.74
ARHGEF12	1254.45	1227.74	1342.53	1323.2	1348.63	1502.68	1458.85	1447.76	1379.2	1418.48	1575.15
ARHGEF16	229.453	205.429	175.118	206.424	180.374	218.007	235.013	208.809	225.034	223.071	212.003
ARHGEF17	669.264	618.209	599.362	642.499	615.748	586.934	468.033	522.275	540.088	583.014	579.225
ARHGEF18	2284.43	2358.56	2115.18	2111.52	1999.34	1899.05	1878.07	1916.71	2033.84	1816.06	1748.41
ARHGEF19	68.4337	48.7243	35.4101	39.3462	48.7361	45.7875	60.6707	60.1757	55.0232	77.6811	50.9669
ARHGEF2	7672.24	7250.39	7504.72	7215.32	6939.86	6699.14	7800	7386.12	7550.59	6847.33	6941.22
ARHGEF26	11.2875	14.7702	21.2868	12.5166	15.6582	10.3361	8.55119	11.9892	13.9454	11.7468	18.0572
ARHGEF28	87.4961	151.5	80.5811	89.0705	130.006	77.3035	34.744	104.581	60.7674	79.2327	93.8618
ARHGEF3	2483.54	2335.87	2497.7	2301.71	2456.66	2372.45	2378.12	2336.44	2326.63	2494.68	2076.79
ARHGEF34P	22.2204	0	10.7756	17.4353	0	35.9368	0	0	26.3302	0	3.704
ARHGEF35	104.089	80.0983	87.5225	90.327	94.9083	105.164	99.5221	79.415	106.486	69.0111	96.7699
ARHGEF37	42.0684	41.2595	54.1988	68.3783	28.5253	13.575	19.2992	34.5242	38.6727	30.4502	21.9837
ARHGEF38	20.7247	5.54102	4.37396	12.5575	11.9062	6.80943	1.35763	9.3016	15.365	13.9163	5.88291
ARHGEF39	260.808	255.239	308.311	216.41	255.761	240.59	264.009	234.809	290.283	249.351	254.107
ARHGEF4	8.81794	12.6465	13.9832	7.55487	12.1268	2.69192	6.22647	2.91252	9.81959	8.11635	5.69046
ARHGEF40	4069.89	3727.07	3539.59	3684.33	3449.56	3120.09	3554.63	3404.1	3643.12	3492.4	3376.05
ARHGEF5	317.105	235.112	305.547	244.066	255.437	228.96	170.234	220.739	309.791	254.379	250.219
ARHGEF6	1892.47	1849.03	1827.3	1949.24	2115.29	2049.54	1897.53	1778.75	1817.05	2018.62	1810.91
ARHGEF7	2113.06	2096.94	1848.27	1847.62	1903.74	1702.78	1668.53	1891.07	2137.92	1762.01	2036.56
ARHGEF9	648.493	704.495	761.693	865.808	692.083	736.702	770.986	627.711	740.407	759.385	715.857
ARID1A	5869.01	6085.49	5874.75	5351.55	4827.19	4157.83	4721.62	4559.09	6706.53	4323.62	4939.71
ARID1B	2512.52	2955.32	2827.33	2648.78	2736.11	2606.35	2560.92	2292.18	2797.26	2393.67	2677.58
ARID2	860.185	763.05	810.719	779.684	841.142	964.803	710.984	901.808	662.673	998.934	866.862
ARID3A	5012.33	4491.33	4017.97	4164.17	3552.07	3466.55	3024.9	3632.18	4266.36	3809.25	3859.57
ARID3B	637.147	700.742	689.423	594.642	615.96	593.587	693.066	584.175	662.269	558.166	575.753
ARID4A	1629.05	1690.19	1596.74	1613.97	1733.99	1736.47	1629.43	1564.4	1592.06	1708.56	1697.86
ARID4B	1535.89	1563.82	1763.91	1618.63	1721.24	1854.15	1770.77	1663.42	1631.13	1908.42	1785.43
ARID5A	3545.85	3278.94	3059.26	2920.86	2831.99	2834.42	2755.65	2810.84	2809.05	2633.5	2520.5
ARID5B	1160.66	1180.5	1054.99	1074.21	1013.5	1050.24	792.816	939.53	938.291	1174.53	907.295
ARIH1	2580.28	2882.96	2620.63	2835.11	2835.54	2913.79	2590.24	2611.47	2634	2656.07	2470.44
ARIH2	2316.96	2351.07	2336.1	2395.7	2432.41	2541.77	2566.01	2881.03	2494.4	2429.47	2900.38
ARK2C	6.88882	4.52336	6.82437	14.053	8.31534	6.0885	18.8871	3.93346	9.52842	11.923	9.35116
ARK2N	575.761	609.186	613.364	586.981	596.543	560.105	550.521	604.826	606.254	545.888	591.972
ARL1	1488.99	1717.9	1557.3	1732.51	1719.57	1913.94	1792.1	1757.16	1537.38	1659.53	1895.29
ARL10	611.153	548.733	422.286	611.21	618.727	484.78	482.702	552.646	448.015	492.973	606.105
ARL11	732.824	742.255	720.612	833.116	790.258	931.362	1144.44	890.838	1003.47	947.222	891.152
ARL13B	294.853	236.047	276.961	337.983	324.053	280.242	362.981	352.411	311.907	377.94	388.273
ARL14EP	418.288	422.436	495.601	431.849	420.425	551.565	502.49	556.921	463.108	599.722	401.127
ARL15	451.921	396.666	363.617	519.476	411.347	560.541	456.373	419.035	483.671	669.296	464.035
ARL16	410.437	437.243	401.338	355.838	430.509	439.651	464.231	408.277	470.11	374.424	427.823
ARL17A	713.63	589.153	629.077	644.98	717.336	599.664	640.208	639.53	746.719	726.003	698.527
ARL17B	483.496	500.994	428.48	410.197	438.459	433.39	495.926	505.108	444.034	461.314	416.626
ARL2	816.059	846.856	729.504	708.41	708.42	731.142	747.667	697.592	760.255	714.486	674.877
ARL2BP	1352.49	1434.33	1517.44	1529.41	1545.77	1609.38	1617.39	1647.47	1429.37	1565.18	1545.08
ARL3	259.639	257.781	261.112	236.912	283.015	331.974	290.365	248.462	284.353	288.734	273.011
ARL4A	250.59	291.76	300.98	276.503	268.207	313.664	345.059	289.927	278.192	279.422	317.639
ARL4C	394.486	373.985	310.866	337.712	327.661	389.117	335.789	432.881	368.298	385.271	353.081
ARL4D	241.353	260.569	213.151	272.632	259.26	263.841	294.728	284.991	263.771	231.978	231.325
ARL5A	1698.05	1615.79	1760.12	1678.33	1906.32	1767.8	1556.82	1894.61	1620.29	1907.05	1613.98
ARL5B	473.473	540.309	567.403	556.214	597.428	630.3	613.912	570.678	541.67	654.308	589.548
ARL6	66.4165	36.0593	96.3333	68.4741	100.292	68.0852	76.778	82.1883	92.6521	106.806	105.447
ARL6IP1	9388.88	9682.11	9213.56	9017.88	8808.66	9788.9	8244.74	9362.65	9228.54	9348.51	8285.24
ARL6IP4	2681.44	2923.21	2826.54	2764.6	2654.82	2891.2	2811.81	2666.36	2615.51	2783.27	2857.45
ARL6IP5	5484.23	5488.6	5765.95	5371.06	5681.72	6356.83	5938.11	5747.82	5081.24	6097.12	5317.12
ARL6IP6	824.784	866.999	766.895	844.745	889.848	887.866	911.713	955.704	972.415	780.568	888.908
ARL8A	3298.53	3601.01	3285.59	3003.75	3043.4	3112.5	3449.72	3350.19	3457.55	2758.47	3089.37
ARL8B	4098.38	4074.75	4272.88	4266.35	4249.15	4341.54	4013.85	4388.66	4274.56	4640.46	4224.72
ARMC1	782.569	796.267	826.397	797.162	739.945	750.111	748.009	790.504	820.233	818.388	905.364
ARMC10	792.935	793.606	907.406	845.731	810.837	937.064	792.574	767.276	676.777	882.518	869.386
ARMC2	54.855	44.3481	74.2783	60.0345	88.8491	49.7615	56.7928	64.8892	59.494	89.2726	66.8774
ARMC5	722.839	732.965	742.046	629.916	563.554	495.604	599.473	534.587	635.661	556.719	488.973
ARMC6	881.042	875.523	939.795	981.369	968.54	790.806	1093	935.491	930.292	803.941	820.632
ARMC7	660.119	558.765	559.357	567.867	512.296	505.806	481.694	500.591	520.782	486.143	481.508
ARMC8	1115.32	964.35	1184.21	1057.4	1220.89	1230.54	1202.78	1312.74	1198.71	1229.75	1192.61
ARMC9	629.316	661.742	604.537	622.318	575.487	830.112	805.507	611.463	605.989	711.626	705.105
ARMCX1	1135.64	1152.65	1112.39	1132.97	1188.45	1239.52	1125.45	1172.25	1153.04	1164.66	1056.78
ARMCX2	95.9648	94.9159	122.554	115.102	152.538	193.47	94.6851	166.652	133.743	124.973	129.028
ARMCX3	2020.5	1939.18	1872.96	2103.99	1959.33	1966.89	1977.63	2058.93	2119.27	2026.72	1956.95
ARMCX4	256.436	173.936	155.535	186.444	229.491	237.33	195.256	263.606	272.028	252.359	285.004
ARMCX5	348.068	379.754	361.316	418.799	399.282	422.937	392.043	409.102	393.2	460.486	431.86
ARMCX5-GPRASP2	13.524	0	6.28389	4.35808	10.4823	0	19.7728	8.1573	19.5273	16.195	6.47894
ARMCX6	1177.61	1213.66	1143.78	1176.49	1186.8	1354.65	1162.38	1160.07	1025.27	1128.52	1106.63
ARMH1	84.2163	108.616	87.56	98.9169	76.9094	59.0719	91.0401	80.1184	85.9827	71.9073	103.654
ARMH3	1084.88	1180.18	1082.39	1115.59	1125.08	1276.88	1265.27	1095.38	1137.78	1175.77	1163.5
ARMH4	117.543	97.1472	96.2518	100.193	107.523	83.1703	104.186	68.5428	95.5729	106.198	114.307
ARMT1	1698.59	1834.39	1968.67	2059.98	2167.14	2585.87	2242.53	2073.33	2060.54	2508.96	2328.56
ARNT	1713.4	1537.42	1480.97	1546.26	1514.39	1503.67	1419.71	1615.77	1708.38	1413.27	1436.87
ARPC1A	883.309	900.336	930.563	912.238	925.1	960.406	950.578	875.103	921.985	982.024	911.857
ARPC1B	21964.5	21917.1	22274.6	21744.5	21646.3	21125.8	21181.1	21058.5	20796.3	20359.4	21107.4
ARPC2	17733.2	19623.7	18970.8	19198.6	19234	20610.8	20350	20490.8	20422.5	19679.1	20538.2
ARPC3	7794.7	7918.3	8673.56	8307.36	9008.68	9891.13	8945.37	8599.73	7815.94	9428.43	8937.06
ARPC4	8136.42	8120.69	7872.71	8075.02	8048.57	8607.24	8383.33	8537.27	8191.4	8734.42	8499.04
ARPC4-TTLL3	120.359	67.6292	81.9767	84.7644	79.9319	78.3237	99.6226	90.8234	88.7404	63.0608	90.2279
ARPC5	11286.1	11993.4	11625.8	11418.6	11485.8	11481.3	11187.5	11631.3	11353.3	11544	11100.5
ARPC5L	981.237	1179.77	1159.74	1231.34	1214.17	1263.01	1329.98	1368.19	1142.29	1247.49	1288.65
ARPIN	1075.48	889.315	964.333	928.427	1029.06	1033.44	914.244	983.906	1048.99	908.346	953.502
ARPIN-AP3S2	714.364	630.734	628.753	669.997	675.893	684.156	632.236	608.321	572.148	635.336	675.725
ARPP19	3063.28	2995.76	3241.4	3550.44	3469.22	3629.13	3594.39	3504.76	3574.18	3860.58	3691.43
ARRB1	9106.57	7779.14	7459.25	7807.35	7706.61	6618.16	7667.19	7179.21	8643.01	7013.32	7414.94
ARRB2	11494	11137.4	10473.4	10337.6	9873.71	9712.12	10131.9	10050.9	10978.6	9885.05	10289
ARRDC1	1208.91	1370.7	1186.62	1220.23	1154.25	1071.91	1105.42	1062.2	1321.88	1161.71	1139.82
ARRDC2	1642.44	1566.52	1444.73	1603.78	1448.41	1408.1	1334.83	1452.05	1416.88	1457.91	1410.54
ARRDC3	380.964	387.867	430.613	418.97	412.354	387.541	390.108	438.934	362.883	551.457	510.091
ARRDC4	1134.27	1271.93	1205.15	1242.19	1301.66	1288.95	1086.5	1253.73	1064.44	1201.55	1249.38
ARSA	2836	2863.61	2663.88	2483.89	2301.12	2019.37	2070.17	2168.77	2427.93	2091.7	2097.05
ARSB	3611.87	3883.78	3826.55	3878.05	3950.57	3778.36	3839.75	4096.84	3819.18	3954.57	3951.44
ARSD	1720.27	1742.63	1771.06	1909.1	1657.22	1529.84	1572.65	1847.55	1563.94	1767.49	1627.78
ARSG	273.502	241.834	249.078	246.458	235.833	212.924	269.539	217.482	236.982	223.1	229.384
ARSI	8.03553	8.51495	9.8708	8.10595	7.63392	20.6896	10.427	11.7531	9.33908	16.4374	3.91667
ARSK	211.873	213.045	219.955	204.33	251.019	284.11	225.706	237.739	232.647	269.643	232.784
ARSL	13.5353	9.80675	14.0244	7.98979	13.7134	12.5786	10.8915	9.36244	9.18703	5.6763	21.6034
ARV1	446.584	446.275	459.596	466.308	510.483	498.348	486.413	488.496	470.595	494.345	465.81
ARVCF	170.124	204.597	192.724	201.706	201.073	176.568	165.655	167.728	157.194	151.328	149.991
AS3MT	22.1856	15.9814	16.1525	22.637	11.4451	11.52	19.7947	0	27.1754	0	24.0795
ASAH1	32495.7	32172.2	31205.2	29856.9	32915.3	33796.8	27299	30417	30484.2	33807.9	28883.9
ASAH2	5.56946	44.2617	5.87764	24.877	33.0246	87.9394	10.0217	40.1148	19.7811	23.2074	35.6808
ASAH2B	109.154	93.2794	124.092	114.573	129.21	101.324	162.636	195.467	86.9649	121.12	200.614
ASAP1	4481.53	4780.93	4536.32	4746.99	4650.92	4188.04	4151.57	4423.02	4362.01	4548.64	4445.94
ASAP2	31.5298	23.6	46.4933	65.0318	17.7229	26.2481	33.537	21.5103	74.9613	8.1777	44.2944
ASAP3	27.5842	23.3543	5.83965	26.1375	11.469	15.4153	22.8387	38.7839	22.4959	18.7161	28.862
ASB1	2019.04	2141.95	2285.12	2090.73	2273.61	2195.06	2204.84	2084.62	2005.66	2018.64	2089.09
ASB13	1125.06	994.392	1078.93	1071.53	1112.67	977	976.997	1006.7	1031.45	1032.14	1031.18
ASB14	44.521	72.1753	39.1801	51.6539	64.3168	76.6077	52.0112	34.9333	54.3833	81.8019	54.3902
ASB16	175.204	176.034	179.292	160.735	158.272	129.497	152.545	180.399	166.064	156.518	167.205
ASB18	10.6803	12.1209	7.95159	9.79264	6.67148	13.6962	7.00984	13.5105	13.2372	14.3332	9.53319
ASB2	22.9799	27.6499	27.3679	24.7451	24.0456	35.6001	44.8441	38.8236	32.3178	20.7482	23.0895
ASB3	518.909	492.947	546.181	473.698	539.549	547.523	513.267	485.286	451.575	573.283	500.365
ASB4	16.4079	21.3039	41.2747	27.0003	23.8228	22.9945	21.8556	22.1643	26.3131	23.8233	26.8383
ASB6	757.073	752.492	708.674	696.579	755.791	745.364	697.006	757.586	776.928	733.686	721.519
ASB7	452.625	472.69	557.327	581.313	642.489	673.119	546.215	616.229	518.287	564.254	569.828
ASB8	923.02	999.536	863.987	909.365	883.648	768.47	903.378	741.066	745.803	868.617	799.969
ASCC1	626.429	565.62	573.835	619.48	657.816	702.35	627.859	555.912	540.286	604.218	601.462
ASCC2	2094.51	1943.74	1901.27	1874.07	1745.71	1815.96	2038.92	1918.87	1973.55	1997.17	1635.77
ASCC3	1094.09	1142.5	1381.1	1377.9	1440.09	1550.93	1245.82	1392.37	1259.95	1585.93	1280.45
ASCL2	126.871	158.439	157.589	119.775	131.54	135.576	108.318	132.61	128.057	147.046	135.091
ASDURF	1.83218	0	0	0	1.84358	21.8375	5.59525	3.46478	2.0915	21.4276	13.8304
ASF1A	531.415	474.011	466.565	552.399	679.445	617.439	579.932	566.435	539.525	651.543	642.545
ASF1B	613.019	554.676	611.615	667.742	589.087	603.891	559.69	697.366	701.236	601.608	612.492
ASGR1	147.869	124.765	128.698	112.305	108.526	105.062	91.2519	120.053	112.744	109.11	130.182
ASGR2	54.1597	78.8079	75.4999	70.0025	61.7029	49.7631	68.9704	51.7952	65.002	79.6111	77.8164
ASH1L	1914.76	1907.12	1942.24	2060.52	1683.67	1799.51	1768.92	1943.88	1837.62	1985.6	1887.48
ASH2L	1557.49	1520.38	1302.69	1438.85	1337.49	1626.6	1379.6	1434.5	1622.54	1515.58	1337.76
ASIC1	76.6587	68.688	77.608	60.0159	41.1261	78.9096	142.451	64.3228	124.716	56.8664	55.2026
ASIC3	184.896	190.18	178.704	134.387	111.593	91.3647	103.563	143.478	189.47	107.215	177.333
ASIP	76.2588	91.0746	94.3224	77.9781	77.8207	79.9513	59.4653	67.7169	84.4676	74.134	65.5268
ASL	990.513	998.437	960.526	1024.52	952.622	1010.32	984.47	1001.9	1009.01	893.681	925.171
ASLP1	47.5234	44.399	32.9936	39.4684	41.0064	33.5155	26.1481	33.3553	33.0036	33.6033	30.5152
ASMTL	468.305	406.164	400.604	409.133	428.234	383.969	427.474	455.049	440.602	404.322	433.636
ASNS	1004.32	1088.82	1148.75	1354.36	1275.74	1417.65	1642.77	1256.97	1269.4	1284.96	1420.64
ASNSD1	515.23	556.792	594.214	645.099	630.05	659.487	754.715	692.135	636.137	689.456	644.789
ASPA	56.0211	91.6348	78.9895	67.9781	80.9934	70.3766	68.6799	72.2498	84.894	99.0702	82.3687
ASPDH	49.8992	66.7288	54.827	62.1463	39.0642	44.9983	55.2132	56.2695	79.3042	61.9664	46.9276
ASPH	5319.71	6121	5751.29	6447.46	6239.5	6815.32	7464.71	7035.73	6516.52	6689.99	7237.61
ASPHD1	389.732	416.658	465.728	436.498	356.922	449.993	563.711	508.748	447.896	446.069	520.77
ASPHD2	159.204	125.677	151.617	171.539	185.822	140.878	202.956	156.385	186.726	142.961	150.848
ASPM	1356.51	1323.23	1465.95	1450.47	1444.54	1586.43	1401.25	1383.85	1331.73	1585.93	1378.85
ASPN	11.3806	3.6866	7.34205	14.7529	16.4793	5.8412	5.76778	19.5402	11.1959	19.2323	8.97492
ASPRV1	6.72989	7.44433	8.95521	10.4177	10.4849	7.20974	7.29029	5.86534	11.8736	14.3207	2.77588
ASPSCR1	1355.36	1161.86	1294.63	1197.14	1058.28	998.983	1107.23	1045.48	1231.36	1078.73	1098.29
ASRGL1	495.825	472.12	509.559	424.52	473.55	447.36	299.06	300.989	411.097	403.535	333.419
ASS1	6990.78	7104	6618.65	6743.59	7058.68	7033.11	5256.24	5897.77	6349.09	5355.69	5679.01
ASTE1	196.561	147.433	154.915	188.345	215.007	178.497	157.195	171.097	165.507	164.911	167.893
ASTN2	177.399	171.772	175.694	178.767	160.77	167.349	192.243	171.771	181.382	191.218	185.732
ASXL1	2663.96	2793.84	2267.81	2433.59	2354.08	2015.75	2192.55	2077.32	2555.14	2086.38	2295.3
ASXL2	2618.74	2514.17	2159.03	2454.6	2753.66	1974.42	2114.15	2453.75	2963.1	1955.29	2225.14
ATAD1	879.827	914.511	916.251	925.161	927.642	1081.97	947.504	885.36	815.897	1117.66	988.224
ATAD2	1088.31	1051.75	1292.32	1348.29	1315.97	1256.43	1414.32	1396.24	1296.53	1407.57	1278.38
ATAD2B	550.189	519.879	486.593	560.145	571.038	625.114	533.98	733.953	625.979	611.469	700.371
ATAD3A	1170.46	1363.6	1191.64	1275.55	1206.99	1257.54	1446.87	1457.41	1359.7	1231.4	1356.99
ATAD3B	790.83	768.946	756.965	814.916	875.56	699.77	1047.42	1011.56	1078.96	894.068	1000.12
ATAD3C	21.5838	16.3172	22.5309	36.1438	12.8289	13.4487	21.4857	16.9494	16.973	19.0581	24.5905
ATAD5	254.502	224.956	280.035	249.881	267.529	311.968	267.785	284.493	284.02	265.736	269.203
ATAT1	251.153	232.995	190.376	193.299	175.642	182.881	202.624	190.505	199.417	211.069	216.439
ATCAY	21.5761	19.798	19.6616	18.4711	12.9102	16.1731	17.7048	24.2335	24.3641	21.0694	28.6847
ATE1	1129.66	1035.87	920.593	1062.16	1026.52	1078.54	1034.65	1008.23	1034.15	1030.83	1147.98
ATF1	647.468	709.956	703.195	763.985	720.022	676.093	735.64	745.236	649.715	718.061	700.65
ATF2	1321.3	1231.79	1375.63	1286.91	1425.09	1389.19	1209.47	1211.08	1302.01	1302.91	1227.65
ATF3	2881.86	3086.17	3107.32	2863.22	3151.79	3025.26	3391.55	4022.35	3023.07	2908.57	3292.59
ATF4	11225.5	11857.3	11744.6	12133.5	11923	12335.6	13172.1	11717.6	11777.6	11136.4	12185.4
ATF5	4556.12	4914.69	4367.08	4079.83	4226.22	4246.27	4221.34	4332.18	4054.36	4070.49	4034.23
ATF6	2472.37	2448.6	2598.56	2765.29	2941.32	2781.46	2797.7	2754.39	2552.73	2897.17	2697.65
ATF6B	5777.37	5818.65	5178.3	4817.07	4357.99	4158.68	4280.61	4399.41	5377.9	4439.18	4268.35
ATF7	1299.27	1301.83	1221.13	1187.22	1255.04	1184.97	1157.61	1300.06	1008.78	1195.81	1342.73
ATF7-NPFF	19.2436	23.4112	8.06497	19.1134	14.3046	0	4.16778	14.0781	27.155	10.5057	4.62888
ATF7IP	1183.86	1457.1	1362.45	1432.22	1575.15	1480.41	1492.88	1364.27	1296.04	1481.64	1195.17
ATF7IP2	201.464	227.096	188.062	176.195	232.863	180.782	207.531	166.109	181.072	212.804	204.622
ATG10	173.747	176.997	163.801	172.052	164.713	197.103	181.177	159.696	130.417	154.224	151.53
ATG101	1079.71	1196.07	1011.54	957.682	1021.88	1057.95	1143.1	1066.06	1039.83	948.857	1050.75
ATG12	1051	1027.45	1081.81	1062.44	1397.79	1194.06	1179.07	1162.56	1074.95	1280.3	1108.08
ATG13	3008.53	2663.48	2870.26	2946.53	2927.39	2694.92	2894.69	2709.89	2663.61	2916.39	2584.88
ATG14	725.183	633.913	755.704	700.542	700.877	722.688	649.718	600.286	680.961	683.109	670.877
ATG16L1	662.482	589.428	725.826	631.391	761.42	633.911	675.602	795.537	732.96	548.287	610.805
ATG16L2	2845.49	2255.3	2548.43	2266.62	2194.59	1845.91	1862.23	2104	2168.56	2221.3	1878.39
ATG2A	2105.27	2068.23	1997.29	1871.6	1677.43	1604.48	1544.05	1653.84	1926.29	1807.53	1621.79
ATG2B	788.91	806.096	1173.27	835.915	777.146	798.394	935.983	540.9	905.571	744.673	942.264
ATG3	1921.02	2100.97	1923.71	2063.64	2088.54	2122.24	2207.46	2170.57	2035.57	2169.8	2243.46
ATG4A	494.134	485.379	476.717	474.174	561.174	508.383	501.715	522.092	493.139	507.373	498.605
ATG4B	2256.79	2168.58	2301.16	2187.88	2003.56	2108.28	2006.84	2427.83	2382.16	1887.4	2302.55
ATG4C	652.443	611.922	710.129	653.227	686.204	752.328	619.436	625.024	601.631	822.707	769.306
ATG4D	646.189	628.751	590.319	590.969	470.882	542.196	681.992	544.182	623.554	536.322	563.554
ATG5	689.358	733.442	795.996	770.425	792.113	962.361	865.332	690.953	787.282	891.64	841.269
ATG7	2806.08	2811.14	2758.47	2545.33	2531.14	2627.86	2364.4	2571.83	2455.75	2503.05	2375.43
ATG9A	2401.95	1944.61	2328.08	2106.32	2075.8	1840.5	2100.71	2214.86	2278.23	1793.98	1945.21
ATG9B	471.282	490.43	447.746	347.583	326.765	256.824	183.791	275.945	462.993	325.726	437.028
ATIC	1526.22	1815.77	1663.81	1799.13	2151.74	1899.21	2111.04	1855.32	1700.77	1926.01	1829.75
ATL1	178.634	209.972	220.323	152.882	231.158	199.429	168.903	242.529	187.013	183.6	192.705
ATL2	721.684	825.78	698.506	791.266	706.571	803.774	841.24	772.188	794.253	816.702	861.16
ATL3	1542.08	1692.54	1758.75	1616.63	1813.38	1857.24	1773.78	1780.36	1766.34	1844.79	1844.7
ATM	3607.38	2954.54	3351.55	3236.61	3467.61	3325.26	3735.57	3031.12	3081.86	3646.53	3342.08
ATMIN	1544.66	1379.45	1669.7	1587.21	1777.35	1661.13	1531.95	1422.61	1410.54	1666.85	1547.15
ATN1	4151.09	4541.51	4143.59	3876.82	3331.26	3350.89	3481.5	3699.98	3914.45	3100.64	3478.64
ATOH8	240.394	200.292	274.819	167.71	213.173	203.97	200.399	195.373	188.341	214.588	162.343
ATOSA	674.007	713.238	678.556	742.91	784.214	796.581	601.704	673.742	643.025	740.713	731.576
ATOSB	2131.52	1655.67	1702.66	1917.76	1934.5	1865.04	2029.96	1931.37	2114.18	1898.34	2155.82
ATOX1	1012.05	1029.65	1031.45	1081.74	1097.58	1250.42	1144.04	1169.22	1000.91	1113.57	1131.89
ATP10A	977.922	1049.59	965.49	1170.23	1133.45	1181.93	855.384	1117.2	926.726	821.565	1020.09
ATP10B	25.8006	23.0342	26.0283	38.6264	24.6068	32.4396	23.464	44.6852	21.9157	33.402	31.9665
ATP10D	807.89	862.819	782.473	822.883	758.206	972.699	824.503	795.499	712.355	817.099	829.772
ATP11A	5019.98	4938.56	4786.84	4966.7	4377.57	4106.02	4106.69	4640	5650.62	4668.81	5044.7
ATP11B	1635.38	1764.96	1604.8	1872.64	1899.37	1829.73	1565.84	1884.53	1675.52	2090.83	1684.27
ATP11C	589.057	583.563	655.439	673.7	604.791	607.045	601.722	657.72	627.22	659.887	567.544
ATP13A1	6148.07	6409.83	5577.04	5464.53	5067.68	4436.4	5584.75	5074.76	6369.39	4879.82	5043.37
ATP13A2	1620.52	1924.1	1590.54	1544.5	1570.39	1198.07	1521.48	1487.93	1634.81	1324.71	1290.48
ATP13A3	5748.71	6160.47	6647.26	6632.58	7333.58	7494.32	7375.65	7489.91	6852.63	7766.94	8141.79
ATP13A4	33.0896	8.94715	6.62013	14.1408	4.15471	18.3099	10.4928	10.203	8.97681	8.41243	2.17299
ATP1A1	23526.2	24419	23352.1	23896.8	23512.9	23459.2	27084.5	25794.2	24248.8	23632.2	22684.2
ATP1A2	7.98957	5.309	3.4478	1.85555	8.10971	7.28882	14.9126	10.0371	20.8301	19.7539	7.84588
ATP1A3	20.4671	10.2922	3.62758	4.63803	5.81953	9.24535	6.76288	5.80048	6.05158	7.40287	6.71543
ATP1B1	4218.7	4201.89	4421.27	4210.24	4345.66	4343.21	3677.52	4141.69	3703.04	4727.8	4230.24
ATP1B2	12.0449	10.2275	14.6455	16.7231	11.8962	11.0438	18.7303	14.5696	8.96547	11.898	12.4417
ATP1B3	6022.37	6234.59	7114.9	6721.9	6599.2	7180.59	7464.93	7030.52	6225.22	6880.28	6562.39
ATP23	208.618	140.504	186.646	223.862	190.139	238.794	186.714	226.533	184.035	133.222	156.567
ATP2A1	16.6412	34.9063	32.3282	20.399	54.202	16.9747	47.8696	26.9028	58.8731	22.9187	16.1711
ATP2A2	8330.9	8796.53	8370.18	8149.24	8310.81	8106.74	8397.17	8619.41	8292.15	7919.04	7955.68
ATP2A3	89.5393	83.7151	95.1228	85.8172	88.1698	80.0075	154.032	92.9459	90.3242	154.793	114.699
ATP2B1	1935.02	1983.05	1938.48	1905.59	2197.78	1941.11	1737.77	1567.83	1816.32	1737.21	1678.9
ATP2B2	216.903	194.486	174.614	237.57	192.505	184.253	275.815	245.086	235.252	169.631	251.882
ATP2B4	4169.76	4116.4	4161.19	4628.52	4697.44	4594.35	5691.53	5345.83	4727.58	4811.44	4972.55
ATP2C1	3451.59	3613.69	3822.98	3785.06	4000.15	3991.1	4261.15	4468.66	4111.42	4091.26	4061.15
ATP5F1A	11232.3	11814.7	12684.7	11744.8	11802.7	11849.5	12444.8	11844.1	11419.1	12290.3	11686.3
ATP5F1AP10	8.65501	7.44516	5.37385	11.2883	8.5784	7.2081	8.33136	3.51786	6.78527	9.54593	9.25305
ATP5F1B	16360.8	17333.6	18366.4	18307.9	18033.3	18447.3	18868	18394.8	16738.1	19011.6	18331.9
ATP5F1C	2727.47	2934.37	2934.78	3072.83	3169.25	3655.37	3390.77	3441.61	3107.32	3552.36	3515.34
ATP5F1D	1626.58	1476.27	1704.54	1555	1372.03	1445.19	1453.24	1472.65	1385.05	1573.42	1440.03
ATP5F1E	2749.52	2939.31	2882.58	3114.5	2642.03	3129.54	2978.41	2685.06	2742.07	3095.26	3134.72
ATP5IF1	1823.19	1904.4	1943.22	1946.97	2019.38	2317.93	2000.36	2088.58	2025.14	2099.67	2150.32
ATP5MC1	1236.99	1279.77	1404.82	1375.29	1238.84	1279.73	1326.47	1345.2	1227.32	1239.71	1282.58
ATP5MC1P4	7.53739	13.6875	10.7269	11.0445	12.4201	7.32493	7.34359	8.38537	4.22403	10.6097	4.63067
ATP5MC2	3432.53	3265.8	3694.74	3264.07	3111.27	3428.97	3225.47	2845.44	2961.82	3208.07	2852.99
ATP5MC3	4279.33	4558.06	4894.24	4611.87	4601.34	5406.44	4641.27	5031.71	4491.05	5094.07	4786.39
ATP5ME	1344.77	1374.78	1305.33	1261.59	1333.72	1577.53	1385.96	1376.02	1382.36	1442.55	1444.2
ATP5MF	3512.9	3697.02	3825.33	3666.55	3535.84	4065.85	3794.93	3816.68	3528.86	3597.55	3904.16
ATP5MF-PTCD1	166.258	189.882	184.149	163.363	130.706	57.2645	177.347	125.703	128.929	111.742	137.382
ATP5MG	3709.75	3842.59	3719.62	3891.19	3870.78	4465.56	3955.4	4052.24	3720.43	4123.77	4197.95
ATP5MGL	6.68062	12.7197	7.1359	11.2113	6.66985	2.90395	7.30204	8.30095	10.1609	10.5421	13.8791
ATP5MJ	1005.96	1031.48	1096.01	1085.23	1104.22	1211.78	1137.79	1068.8	1019.77	1147.86	1098.84
ATP5MK	1497.74	1602.04	1513.83	1613.15	1694.22	2057.89	2089.01	1963.6	1730.9	1981.26	1949.84
ATP5PB	3307.91	3372.88	4097.23	3841.23	3911.81	4605.14	3901.9	3559.67	3330.27	4110.76	4007.29
ATP5PD	2117.68	2259.07	2272.97	2400.26	2398.28	2837.63	2603.34	2635.86	2263.17	2689.35	2507.71
ATP5PDP4	10.3676	17.9106	21.4508	14.4858	8.59014	11.7166	13.6192	10.7882	11.8263	15.4257	12.0238
ATP5PF	1495.96	1566.29	1492.11	1490.38	1635.35	1918.28	1782.6	1646.06	1676.96	1826.75	1765.74
ATP5PO	2399.14	2550.89	2560.05	2544.42	2603.93	2929.8	2814.85	2803.25	2498.76	2775.66	2705.67
ATP6AP1	19767.7	19535.4	18241.3	16996.6	16186.3	15673.8	16136.2	16684.6	17529	15692.7	15053.8
ATP6AP1L	32.5618	37.1617	25.0257	19.0372	24.789	15.914	21.8859	23.5924	22.8801	28.6945	21.2778
ATP6AP2	12539.1	11896.3	12441	12465.6	13092.7	12651.9	11466.6	11831.5	11239.6	12557.7	11810.9
ATP6V0A1	7905.5	7145.89	7220.77	6456.25	6389.27	6352.32	5615.02	5873.59	5938.7	6267.27	5893.19
ATP6V0A2	1125.33	1109.36	1061.1	1125.01	1128.44	1025.12	1193.21	1193.9	1145.07	1035.16	1234
ATP6V0B	7483.39	7838.08	7789.8	7301.88	7431.74	7698	7446.11	7697.37	7345.79	7725.24	7826.32
ATP6V0C	28729.9	30277.8	30708.4	27255.8	26019.8	24254.2	24908	24336.6	24499.1	23590.5	22242.8
ATP6V0CP1	31.3452	27.475	22.2863	18.0013	22.8581	32.0786	20.9327	20.2784	32.1631	30.7546	30.5053
ATP6V0D1	11475.5	12081.7	11886.3	10651	10559.9	10290.8	9606.67	10194.2	9481.03	10229.3	9075.71
ATP6V0D2	886.298	964.724	977.286	894.232	1013.17	958.956	981.463	904.774	881.325	1053.52	1024.73
ATP6V0E1	5483.96	5586.78	5440.83	5197.4	5137.73	5996.91	5501.95	5672.12	5646.01	5393.49	5597.38
ATP6V0E2	650.886	644.197	631.539	660.635	619.194	610.952	606.398	627.058	587.645	661.037	541.111
ATP6V1A	4078.23	3594.57	3964.8	3852.17	3911.82	3886.17	4254.48	3621.08	3747.02	3793.29	3365.96
ATP6V1B2	15760	17143.7	15629.2	15795.1	16270.6	16726	18102.3	17762.1	17636.3	17194.4	16886.9
ATP6V1C1	3528.92	3938.16	3948.93	3940.24	4257.26	3875.28	3680.73	3859.34	3606.16	4475.35	4073.56
ATP6V1C2	22.3529	36.2696	22.2198	20.1733	36.0273	24.1268	32.5628	16.7913	51.1271	17.5177	22.4503
ATP6V1D	1737.94	1845.57	1738.56	1641.49	1831.28	2000.57	1750.94	1882.86	1732.23	1954.11	1657.38
ATP6V1E1	3836.98	4034.39	4316.73	4224.57	4359.74	4603.04	4487.49	4259.22	3718.73	4520.22	4281.15
ATP6V1E2	60.4579	73.5946	56.5918	63.7172	66.9749	57.5197	65.1733	68.5617	47.6438	44.5112	53.8975
ATP6V1F	15066.2	15468.8	14641.4	13640.1	13955.2	14951.2	13609.8	14768.3	14682.4	13261.9	13857.8
ATP6V1G1	3664.25	3827.58	3989.78	4028.14	3999.51	4285.76	4480.68	4099.03	3961.89	4195.97	4143.85
ATP6V1G2	33.6774	19.838	13.3356	16.813	9.87584	19.7134	16.0737	11.2891	21.8553	19.3266	13.3199
ATP6V1H	3439.8	3805.5	4049.51	3837.41	4017.11	4086.28	4033.71	3868.75	3318.35	3933.42	3813.42
ATP7A	1090.65	1079.2	1166.45	1142.47	1203.51	1114.03	1016.03	1122.47	961.435	1222.73	1117.5
ATP7B	117.657	82.9049	93.3906	156.459	130.806	92.8131	75.1248	79.1132	139.594	161.062	71.3465
ATP8A1	283.397	275.25	239.081	234.03	368.43	284.079	264.084	233.546	255.674	355.926	331.2
ATP8A2	21.4769	24.5597	22.9449	11.2651	21.5788	17.9204	24.9139	23.3674	19.7125	28.4631	31.599
ATP8B1	59.3027	102.535	54.3887	49.4773	51.5173	48.3578	56.8037	63.4745	71.3795	88.3121	111.995
ATP8B2	506.662	477.546	447.986	482.742	437.332	416.528	534.531	449.778	612.615	356.079	497.861
ATP8B3	166.93	131.752	143.778	84.5231	115.71	95.3404	49.5888	63.7612	112.179	115.943	96.0172
ATP8B4	1400.67	1529.02	1406.18	1565.47	1578.34	1565.83	2057.3	1497.08	1369.83	1745.8	1693.99
ATP9A	2249.85	2131.6	2120.61	2023.81	2298.28	2148.48	1569.83	2071.44	1910.73	1997.78	2096.26
ATP9B	1635.64	1776.75	1847.88	1980.56	1616.5	1859.52	1379.98	1713.13	1784.54	1471.41	1631
ATPAF1	739.839	837.389	806.01	843.13	791.846	799.898	805.94	856.857	816.699	820.725	751.2
ATPAF2	1194.15	1074.29	1228.31	999.463	1052.33	1012.51	994.786	1060.91	1069.95	978.679	950.352
ATPSCKMT	266.362	240.756	241.44	307.244	312.301	305.46	253.651	247.743	270.077	241.574	286.208
ATR	1098.37	1276.61	1556.72	1285.13	1389.2	1259.44	1448.34	1324.5	1311.68	1485.5	1422.09
ATRAID	1827.15	1826.51	2033.75	1745.58	1822.38	1918.62	1683.07	1841.44	1666.52	1942.59	1854.87
ATRIP	385.005	378.587	368.893	307.911	380.305	400.132	393.266	328.371	368.735	324.191	300.982
ATRN	2764.06	2455.17	2631.67	2673.15	2720.53	2607.77	2453.32	2575.2	2406.15	2694.66	2404.05
ATRNL1	15.664	8.39119	12.0453	12.5669	6.90814	19.8939	6.82053	9.88693	2.369	12.0376	11.2731
ATRX	2633.84	1859.4	2631.99	2886.51	2656.72	2361.67	2641.23	2207.5	3600.02	2610.25	2088.04
ATXN1	2682.1	3073.62	2217.52	2867.32	2650.66	2429.83	2720.82	2754.93	3272.71	2510.04	3148.15
ATXN10	1565.55	1551.02	1492.67	1595.42	1621.79	1652.9	1740.2	1531.74	1541.36	1659.72	1655.86
ATXN1L	1970.72	1871.05	1920.09	1927.94	2094.95	1812.07	1870.28	1829.43	1926.7	1954.18	2009.39
ATXN2	1501.1	1456.55	1499.16	1549.51	1451.64	1391.22	1385.78	1365.04	1356.75	1357.71	1340.58
ATXN2L	7653.11	7424.15	6708.19	6761.8	6220.49	5695.34	6525.58	6355.06	7196.36	6109.18	6490.51
ATXN3	659.698	714.091	733.865	709.576	799.108	833.789	665.821	796.53	728.101	753.518	755.973
ATXN7	1095.35	1011.17	978.433	1122.5	957.813	1019.98	940.172	840.818	1254.15	962.049	1050.26
ATXN7L1	553.1	419.591	554.275	441.05	601.064	471.869	433.3	461.207	441.771	491.739	545.513
ATXN7L2	237.494	261.286	229.76	176.723	177.795	193.864	213.32	211.75	230.817	187.109	181.472
ATXN7L3	3050.93	3133.64	2991.77	3297.01	2913	2896.45	3117.45	3173.53	3501.86	2756.08	3083.28
ATXN7L3B	2016.75	1948.15	1934.8	2056.72	2077.17	2196.59	1927.04	2016.97	1941.72	2139.05	1956.53
AUH	516.029	474.486	486.605	510.689	469.448	544.768	517.18	500.653	460.968	498.47	470.644
AUNIP	39.1736	56.8315	64.7712	66.674	46.6839	69.1837	89.7774	77.0405	45.482	73.9508	73.0747
AUP1	4734.18	4616.26	4436.66	4535.97	4143.03	4302.63	4204.38	4542.97	4360.85	4201.72	4426.4
AURKA	1161.12	1236.54	1263.91	1270.78	1233.97	1366.89	1240.37	1208.22	1173.38	1233.42	1246.65
AURKAIP1	1839.64	1900.45	1994.1	1906.58	1831.67	1900.96	1885.36	1944.37	1851.2	1823.86	2049.97
AURKB	850.501	724.082	833.418	916.999	776.344	857.927	913.825	886.308	954.714	690.946	881.202
AURKC	17.5053	33.2156	27.5413	29.9482	27.4304	32.427	25.8188	34.4459	29.084	32.1415	45.223
AUTS2	31.0148	32.5134	27.1896	32.9244	20.9936	45.1231	32.9371	22.4811	40.3515	15.7574	19.1233
AVEN	249.63	308.981	284.461	278.307	339.758	318.982	356.904	306.517	301.849	349.988	279.233
AVIL	117.576	122.349	80.316	73.2701	94.1859	107.764	103.128	98.0678	130.585	89.4618	141.361
AVL9	1424.8	1400.74	1656.01	1534.85	1623.94	1626.06	1477.29	1495.78	1721.57	1550.01	1813.18
AVPI1	605.152	611.273	623.899	458.904	487.101	425.698	368.739	441.637	451.958	470.874	406.187
AVPR2	20.4959	23.6157	27.981	39.8709	39.1995	20.9002	30.6708	36.8204	37.4049	24.1992	30.7805
AXIN1	1595.11	1573.78	1450.98	1409.13	1339.48	1145.7	1380.98	1253.5	1573.46	1237.76	1240.97
AXIN2	12.4805	9.57229	16.9976	9.06701	12.0563	8.4685	8.76323	11.147	7.32445	6.11113	9.75237
AXL	8182.3	7971.71	7175.36	6364.28	6836.5	6579.87	4987.62	5460.88	6159.45	5809.78	5015.63
AZI2	1333.41	1469.69	1366.34	1448.33	1585.47	1576.37	1583.63	1389.86	1258.42	1459.63	1491.6
AZIN1	2659.26	2804.94	2979.57	3004.35	3217.72	3286.52	3366.32	3292.4	3070.24	3341.95	3334.39
AZIN2	356.07	218.042	286.083	344.07	298.815	210.851	363.297	276.214	291.35	250.836	188.572
B2M	67975.2	73304	71535.8	72604.6	77028.3	81409.1	75589.9	78833.6	69946	74458.9	77067.4
B3GALNT1	278.678	348.937	308.552	356.971	348.286	357.372	457.079	369.59	391.925	377.03	398.963
B3GALNT2	554.703	588.055	601.13	663.218	599.123	727.823	676.721	617.057	832.831	737.004	807.238
B3GALT2	12.5451	12.7815	16.1497	11.3212	10.4822	15.811	12.4893	12.835	13.5805	10.4831	16.6582
B3GALT4	423.381	340.543	352.69	333.768	348.357	297.362	293.174	340.242	323.214	324.744	306.707
B3GALT5	10.3082	7.2732	8.75365	13.593	5.57242	6.99424	4.05661	6.80609	7.44903	9.28124	17.1411
B3GALT6	982.643	1037.12	1006.3	909.502	921.525	896.021	984.698	851.478	1015.84	919.968	892.108
B3GALT9	137.88	128.716	118.234	118.303	133.892	113.861	131.8	182.628	129.808	113.842	164.144
B3GAT1	8.70124	9.59834	10.7811	8.72335	7.62945	10.0617	15.4745	6.99704	4.24845	14.3007	13.8944
B3GAT2	15.313	12.3469	16.2835	14.7616	16.2419	32.5329	24.8227	23.8651	19.2989	27.0762	21.9836
B3GAT3	1191.86	1193.03	1145.8	1156.42	1122.67	958.623	1110.96	958.222	1079.8	1017.15	1042.02
B3GLCT	389.682	411.478	452.629	454.659	443.689	401.849	434.519	412.268	395.671	477.204	450.658
B3GNT2	2069.52	2179.44	2202.38	2165.82	2269.04	2236.93	2357.53	2465.69	2142.41	2332.71	2244.81
B3GNT4	5.9702	27.7837	15.5864	12.9258	10.7574	25.0674	7.1341	23.2427	29.1859	16.7065	18.8316
B3GNT5	3283.95	3055.74	3173.69	3263.98	3536.25	3325.11	3116.67	3378.37	3270.44	3751.54	3511.95
B3GNT7	1162.56	1089.25	1006.04	968.755	942.682	910.762	827.146	845.344	898.531	875.343	747.314
B3GNT8	74.5394	58.7864	59.5705	73.5375	36.6144	48.635	49.8851	62.6463	64.0993	62.7091	62.1679
B3GNT9	178.376	191.655	190.126	174.048	133.417	148.155	160.304	167.057	134.083	154.45	169.351
B3GNTL1	225.844	246.522	268.289	309.449	261.546	243.419	327.163	246.301	252.326	236.795	266.476
B4GALNT1	13.2322	5.61564	17.8281	3.08147	19.248	10.6648	8.28134	1.79027	5.74489	2.96555	6.85778
B4GALNT2	321.837	272.843	308.873	326.987	340.157	264.133	344.402	317.853	345.563	398.068	360.951
B4GALNT3	32.5229	35.5797	38.7521	43.2642	30.5301	26.6534	35.8558	70.6702	25.69	29.9977	32.936
B4GALT1	4192.7	4399.69	4331.66	4482.92	4647.28	4580.76	5030.74	4670.46	4583.79	4507.83	4534.8
B4GALT2	498.653	595.685	434.571	470.925	421.102	498.601	489.014	453.945	556.972	450.812	539.544
B4GALT3	1119.96	1037.1	1041.75	1016.76	1099.02	900.733	916.618	922.269	903.71	843.196	830.046
B4GALT4	416.656	398.957	476.788	394.436	442.384	454.745	500.638	463.94	443.991	467.352	453.414
B4GALT5	3317.94	3644.77	3367.4	3602.96	3847.73	3829.88	4115.78	3881.89	3862.48	3648.89	4168.36
B4GALT7	1202.79	1210.35	1135.78	1060.17	1022.96	1001.12	1027.5	918.838	1104.32	959.665	984.102
B4GAT1	529.623	454.406	483.97	503.326	492.736	465.114	498.722	443.575	454.741	515.151	396.981
B9D1	61.2718	49.2414	41.8749	37.477	45.896	50.5575	41.6648	52.5847	53.1177	33.5681	49.5105
B9D2	224.26	207.559	237.332	225.913	228.798	179.703	224.119	230.549	266.264	231.863	226.395
BAALC	10.8479	23.443	20.9006	26.3422	18.0942	15.0023	22.1718	50.4318	24.5722	28.2032	30.0441
BAAT	79.5047	64.1125	69.3355	76.0558	63.0418	66.7433	56.6299	65.7262	81.1812	61.1171	58.9591
BABAM1	2281.97	2298.67	2110.56	2165	2028.39	2058.08	2278.26	2179.21	2190.99	2069.26	2199.47
BABAM2	869.818	926.759	896.038	888.517	847.273	859.224	1013.76	781.834	800.475	835.932	771.143
BACE1	3519.05	3187.14	3239.93	3008.11	3505.01	3194.82	2484.8	2901.81	3040.81	3074.26	2742.8
BACE2	598.446	779.773	683.044	568.18	629.531	620.953	559.807	594.709	542.231	603.664	560.197
BACH1	3545.97	3720.38	3411.03	3568.11	3910.44	3619.02	3614.92	3443.71	3580.21	3813.5	3747.88
BACH2	38.2488	19.3346	19.6021	38.5404	36.2121	23.9883	24.3928	26.1386	20.7768	14.5772	31.8176
BAD	451.415	464.325	416.457	462.069	425.135	414.466	441.416	375.074	500.516	408.143	429.493
BAG1	2626.46	2744.89	2586.82	2718.52	2706.3	2780.14	2771.42	2764.8	2858.1	2707.45	2863.67
BAG2	234.781	213.131	229.823	258.035	231.541	278.561	286.15	248.104	219.89	265.736	264.694
BAG3	1338.53	1404.25	1348.78	1230.11	1291.57	1170.34	1236.55	1228.88	1207.71	1035.75	1028.16
BAG4	1050.99	840.966	886.373	1008.13	964.738	1008.83	839.177	951.1	893.721	932.403	900.602
BAG5	1188.09	1125.67	1203.94	1279.01	1366.75	1267.9	1194.22	1180.16	1197.24	1311.93	1255.79
BAG6	9164.61	9003.41	8278.08	7745.8	7150.71	6796.55	7642.57	7249.79	8099.7	6794.68	6889.16
BAHCC1	120.235	135.513	98.0337	88.6429	183.781	156.258	163.26	121.706	177.996	112.653	161.028
BAHD1	1634.41	1525.06	1318.72	1497.85	1301.76	1252.67	1334.35	1291.76	1331.46	1228.51	1144.12
BAIAP2	2628.54	2185.58	2341.86	2176.29	1895.1	1880.61	2239.78	2036.38	2225.87	1933.29	1892.14
BAIAP2L1	75.9373	64.4279	51.7203	53.8065	66.5013	52.4655	52.7594	70.6321	74.4825	66.0302	50.0499
BAIAP2L2	32.0473	41.1432	34.4478	31.1326	30.3001	25.4778	18.196	34.7895	36.5017	27.5233	29.2579
BAIAP3	17.7838	8.67356	25.5613	10.9468	2.00001	5.81924	17.2427	18.911	7.41906	7.75521	11.2711
BAK1	1894.01	1998.55	1942.71	2053.25	1959.78	2064.35	1968.75	2009.6	1946.68	1914.64	1947.32
BAMBI	40.2309	57.4776	43.1287	32.4784	44.9278	49.1188	49.0404	55.2869	43.9601	46.9121	47.4796
BANF1	2974.1	3066.1	2898.83	2866.64	3003.6	3123.78	3075.73	3052.78	3126.29	2869.07	2935.27
BANF1P2	9.35833	4.15895	9.05706	4.15449	4.77466	4.39323	4.20691	1.21457	5.94601	9.70553	13.91
BANK1	10.4873	11.6191	18.341	12.3255	16.5435	10.3797	26.1664	5.94356	17.354	23.0505	13.2968
BANP	583.986	635.786	519.462	517.691	586.98	514.498	545.946	576.663	564.765	458.289	579.943
BAP1	3484.89	3457.37	3512.05	3506.44	3609.04	3129.7	3349.62	3376.85	3526.61	3343.55	3541.63
BARD1	299.948	316.665	269.344	313.808	344.653	338.5	370.67	299.032	314.776	307.812	341.175
BASP1	600.167	607.221	588.644	562.657	534.094	579.314	469.838	580.873	576.411	562.713	592.753
BATF	57.4882	68.7784	59.5665	52.7686	53.7414	56.4761	51.9105	65.4635	63.6513	49.464	39.1104
BATF2	257.044	379.939	214.46	271.972	263.868	290.848	344.366	275.557	324.756	239.009	260.871
BATF3	124.195	142.435	114.14	184.158	159.167	184.119	245.752	214.522	204.548	133.457	188.37
BAX	4551.71	4354.45	4507.62	4169.13	3932.45	4466.06	3685.28	4177.77	4285.74	3631.31	4016.32
BAZ1A	2153.49	2116.85	2025.24	2167.21	2564.62	2775.44	2514.45	2761.44	2256.52	2518.51	2895.08
BAZ1B	3631.8	3959.09	3854.45	4183.26	4339.08	4247.65	4317.13	4356.01	4310.8	4383.32	4315.7
BAZ2A	4304.2	3851.38	3815.23	3614.45	3946.89	4070.91	3812.44	3820.17	4326.86	3314.9	3576.96
BAZ2B	2164.55	2217.3	2216.2	2000.97	2045.35	2220.67	2061.38	2008.86	1918.15	1946.36	2197.15
BBC3	643.552	660.676	634.693	590.462	566.055	583.425	505.082	506.463	619.269	542.224	571.63
BBIP1	161.035	205.651	211.915	227.88	223.335	247.086	218.16	236.507	224.014	262.673	226.568
BBLN	1431.83	1483.58	1459.2	1406.72	1307.9	1279.58	1304.61	1267.77	1302.72	1356.23	1197.73
BBOF1	30.9751	44.6757	51.5104	60.6314	58.8919	56.827	50.5112	43.379	45.9965	68.266	37.8428
BBS1	426.695	406.742	433.226	379.802	386.177	403.021	472.64	449.505	409.945	455.23	418.666
BBS10	571.295	567.715	649.58	606.995	659.423	563.438	494.366	509.888	479.562	677.584	608.023
BBS12	112.189	117.441	139.896	130.322	123.234	130.529	117.904	132.225	111.913	123.357	109.901
BBS2	768.913	753.758	755.21	749.281	740.23	738.715	656.651	667.211	664.202	771.351	636.952
BBS4	468.415	530.623	467.345	473.469	534.013	530.768	445.4	468.238	515.018	598.965	489.631
BBS5	499.866	525.342	503.466	512.125	462.087	409.754	380.614	403.421	483.863	442.313	492.515
BBS7	168.478	138.096	187.883	173.715	209.228	326.947	170.096	198.837	184.053	239.133	223.03
BBS9	167.344	193.965	155.96	137.925	168.129	155.165	107.281	156.271	159.485	149.757	163.055
BBX	1312.4	1753.55	1476.7	1531.66	1878.7	1637.74	1411.91	1286.91	1161.03	1624.33	1309.59
BCAM	186.389	126.986	152.7	131.339	125.05	109.675	135.162	110.68	177.749	130.953	101.246
BCAN	72.1641	103.848	67.5892	84.3485	100.564	62.8451	105.232	95.0355	112.783	96.3036	125.903
BCAP29	977.633	977.82	959.934	1093.18	1054.51	1134.44	1014.67	964.245	1145.78	1040.93	1032.42
BCAP31	12178.8	12396.4	12064.6	11409.2	11753	11814.1	11486.8	12322.5	11040.5	11480.9	11093.1
BCAR1	680.364	603.482	671.582	565.866	525.506	419.625	590.726	591.579	609.171	467.596	588.208
BCAR3	962.48	849.993	866.3	874.349	825.997	760.254	756.653	936.947	845.343	823.072	863.5
BCAS1	41.3391	38.1473	38.4251	38.9463	26.8496	44.5944	28.3089	22.9328	29.2094	29.2279	29.5816
BCAS2	902.601	936.129	986.312	1011.55	1044.16	1102.77	1120.93	1220.19	997.222	1096.69	1073.81
BCAS3	573.585	532.136	546.535	569.902	570.652	612.782	502.11	516.28	416.47	507.478	454.619
BCAT1	4853.83	5415.88	5358.16	5900.16	5898.79	5948.52	6756.3	6439.95	5832.74	6333.27	6573.25
BCAT2	745.429	799.788	717.483	742.983	649.677	626.091	612.228	654.739	726.627	638.538	686.452
BCCIP	724.195	769.69	816.865	804.31	881.134	915.267	1021.45	933.728	836.022	907.841	940.682
BCDIN3D	177.562	184.046	209.288	196.139	193.397	163.511	153.017	202.576	214.487	173.467	184.761
BCKDHA	3218.25	2904.02	2686.29	2760.01	2642.41	2591.9	2373.15	2535.85	2625.92	2196.87	2189.31
BCKDHB	303.563	293.552	269.856	323.868	290.738	384.02	277.511	299.163	241.222	349.697	337.786
BCKDK	2454.15	2279.4	2419.81	2126.2	2130.63	1998.39	2108.93	1996.68	2112.62	1985.04	1919.03
BCL10	639.79	695.062	777.705	749.501	805.403	898.472	891.754	790.412	793.53	881.504	828.423
BCL11A	65.4747	50.4943	42.0548	35.6753	55.1695	61.3485	47.574	70.0377	30.5778	51.6014	50.1293
BCL2	373.712	423.583	366.659	431.413	400.022	412.695	499.855	486.254	433.158	459.63	443.443
BCL2A1	1161.18	1419.23	1236.63	1322.93	1354.08	1610.97	1591.56	1640.49	1331.88	1577.84	1693.86
BCL2L1	3685.64	3823.7	3607.3	3620.78	3540.83	3531.17	3704.83	3554.13	3692.37	3472.82	3594.86
BCL2L11	725.798	652.905	689.704	660.138	738.776	544.173	548.943	533.595	593.201	673.379	553.992
BCL2L12	539.222	547.654	495.896	493.43	511.395	447.974	468.987	546.674	517.903	410.586	475.651
BCL2L13	2496.79	2584.21	2465.33	2570.7	2701.97	2780.8	2959.04	2666.06	2689.88	2656.67	2500.59
BCL2L15	20.7564	48.8492	26.2984	62.2178	46.0227	57.0105	40.9229	57.3873	52.0702	43.7489	26.4038
BCL2L2	1413.2	1280.59	1239.29	1444.74	1437.19	1293.44	1410.95	1330.27	1374.73	1456.29	1442.3
BCL2L2-PABPN1	218.442	203.933	282.655	235.988	258.549	219.84	204.587	290.889	256.31	296.695	268.843
BCL3	563.247	539.112	540.176	398.913	445.721	399.263	604.359	576.125	580.343	590.989	609.638
BCL6	3322.65	3230.48	3000.68	3078.66	2825.68	2863.79	2938.13	2730.47	2952.86	2705.27	2924.47
BCL7A	115.983	131.123	106.538	125.139	137.112	78.5672	110.809	135.673	107.776	124.475	84.3731
BCL7B	1753.18	1857.46	2019.49	1972.87	1716.94	1732.08	1857.73	1863.86	1743.7	1752.23	1853.56
BCL7C	793.219	804.331	788.088	792.501	759.03	744.467	728.419	789.777	854.215	782.736	801.074
BCL9	187.764	209.665	227.111	210.821	140.741	155.328	171.337	155.442	197.689	170.285	187.651
BCL9L	2963.77	2893.82	2247.64	2588.31	2733	2081.94	2588.47	2307.28	2646.87	2113.8	1907.88
BCLAF1	3449.07	3281.46	3214.76	3473.6	3453.01	3353.75	3432.21	3456.01	3315.41	3880.94	3423.6
BCLAF3	347.183	459.322	353.517	346.439	297.718	371.218	337.899	325.253	326.985	436.267	359.954
BCO2	39.893	33.3925	53.9754	32.2485	49.9796	29.8313	36.0739	55.8253	27.9784	35.6653	58.8936
BCOR	1732.7	1658.15	1677.05	1545.88	1408.97	1563.75	1663.55	1694.86	1479.27	1614.32	1526.12
BCORL1	764.104	732.201	571.705	639.47	573.127	478.839	494.142	626.616	614.405	488.83	549.303
BCR	504.468	540.711	470.209	504.53	389.966	513.606	438.942	516.816	574.916	524.833	478.171
BCS1L	518.186	487.025	546.375	449.403	509.399	484.873	523.118	484.474	620.092	461.017	525.821
BDH1	460.503	401.148	501.757	411.41	356.67	378.493	417.713	420.21	486.091	499.799	444.22
BDH2	331.933	412.107	446.51	464.902	440.886	456.599	414.684	346.08	370.284	433.4	355.546
BDNF	20.5864	18.157	18.8942	18.9892	17.1952	21.2258	14.9484	19.0213	16.1754	7.6412	11.1337
BDP1	1077.08	1251.57	1107.39	1237.46	1235.73	1141.97	1257.83	1316.28	1216.22	1360.83	1459.23
BEAN1	482.524	402.491	431.961	396.717	392.586	323.049	454.968	338.177	421.533	382.522	407.466
BECN1	2022.2	2082.94	2043.41	1981.79	2201.03	2061.18	2090.6	2136.12	2188.33	2250.49	2149.83
BEGAIN	7.03014	11.3748	18.2541	17.4486	6.25319	9.21785	9.26728	7.60005	10.7356	38.3242	19.7891
BEND3	85.0407	103.392	103.264	89.8077	95.3078	93.3585	85.3463	101.369	106.149	87.6493	102.48
BEND3P1	6.73953	4.25643	7.16933	3.47672	11.4369	8.64112	5.20602	10.536	13.5739	6.67842	11.1043
BEND3P2	67.4442	61.7368	54.686	53.0522	45.7455	60.4504	40.6017	45.6086	64.4858	61.9924	50.8963
BEND3P3	88.671	62.8101	53.7987	61.7668	59.0865	60.433	58.2963	60.782	62.7933	60.0752	65.7035
BEND6	25.884	20.1048	26.1968	16.4376	27.4543	24.2762	19.6456	22.0259	25.1135	23.67	22.7856
BEND7	3.90288	8.37421	8.29691	9.12803	5.28067	5.79617	5.92061	10.4118	9.04248	10.9103	6.65347
BEST1	1222.35	1210.95	1231.39	1269.24	1146.34	1032.33	1145.28	1110.89	1246.56	1211.43	1193.19
BEST3	25.4519	19.9335	10.0723	17.3067	17.2154	13.4926	14.209	24.1312	16.5197	9.83134	11.2681
BEST4	39.521	30.8742	22.4174	24.3611	25.731	24.4585	33.3115	24.5425	35.6403	30.5127	23.1352
BET1	380.008	356.325	431.525	425.474	445.288	434.195	460.259	435.785	370.103	509.706	470.69
BET1L	2364.51	2304.32	2181.79	2233.49	2201.89	1906.88	1932.53	2195.01	2154.59	2135.26	2251.84
BEX1	9.54261	5.29901	9.81211	11.209	8.57615	10.1654	18.7784	15.4161	13.5486	11.5007	9.25341
BEX2	11.6387	17.8328	9.06444	2.79855	16.0158	19.7541	11.6518	13.2174	10.3218	20.4309	15.5239
BEX3	2704.24	2493.8	2591.03	2578.98	2666.79	2892.85	2784.45	2677.91	2529.29	2612.7	2494.06
BEX4	2185.61	2199.17	2140.8	2220.81	2425.51	2667.86	2324.28	2337.56	2277.9	2488.49	2534.56
BFAR	1445.01	1502.12	1472.19	1481.73	1598.83	1475.64	1686.41	1652.68	1548.9	1616.71	1558.77
BFSP1	22.7691	24.5836	36.7448	21.6717	21.2135	30.2126	23.5914	30.8058	26.4021	23.4563	24.1028
BGN	23.3825	28.5539	40.0284	26.9233	24.5805	25.1406	17.1766	15.8861	25.3822	27.7671	12.4123
BHLHE40	3289.56	3487.36	3258.82	3252	3282.78	3280.88	3843.37	3586.33	3493.43	3286.91	3448.9
BHLHE41	5947.79	5964.04	6332.08	5973.61	5970.08	6781.65	5837.87	5612.33	5574.15	5473.65	4884.45
BHMT2	12.4094	1.92205	3.23777	5.49791	8.602	7.79099	13.1544	2.10938	6.12782	4.30311	12.6529
BICD1	725.836	594.992	619.159	679.362	650.445	738.486	641.369	567.597	693.607	655.557	566.023
BICD2	2350.95	2424.36	2441.86	2420.57	2309.98	2308.41	2273.56	2316.9	2397.86	2324.6	2297.73
BICDL1	43.1977	59.0933	53.6149	42.1591	64.8145	62.8956	45.0054	59.2801	69.1634	39.1274	72.3213
BICRA	728.284	673.104	719.287	698.913	578.363	517.404	568.621	537.669	665.297	451.269	573.265
BICRAL	662.824	704.344	702.974	800.956	813.787	778.323	740.791	728.001	670.699	769.651	733.975
BID	1910.64	1846.48	2081.59	2096.05	1714.07	1757.42	1978.51	1959.25	1962.62	1794.45	2038.34
BIN1	2925.95	2888.87	3004.31	2803.6	2624.18	2418.47	2798.48	2657.53	2656.85	2720.13	2458.45
BIN2	1695.58	1557.37	1701.46	1630.88	1697.33	1694.43	1953.71	1364.63	1744.16	1553.94	1544.15
BIN3	978.486	888.704	941.282	809.775	896.489	772.34	866.639	923.41	956.077	801.744	927.895
BIRC2	1702.69	1661	1861.84	1690.66	1680.97	1695.18	1858.72	1715.69	1665.95	1696.03	1805.28
BIRC3	162.614	199.021	172.734	213.887	213.459	159.566	264.762	241.568	245.572	186.047	242.735
BIRC5	1016.91	1028.19	1028.62	996.462	1038.59	1123.2	1054.67	1152.7	1161.23	911.509	1068
BIRC6	2884.53	3130	3406.81	3366.56	3101.07	3191.65	3483.55	3142.05	3156.59	3564.89	3045.58
BIRC7	292.144	256.468	245.348	279.994	200.186	218.294	207.213	206.907	236.019	214.386	200.893
BIVM	422.084	486.334	490.778	440.382	433.003	409.61	459.232	530.66	479.209	471.819	508.347
BIVM-ERCC5	10.444	0	0	6.09206	4.49214	12.623	12.4292	15.481	9.003	7.53302	0
BLCAP	3627.42	3648.48	3545.32	3521.57	3530.72	3381.2	3327.37	3297.27	3503.37	3228.05	3570.27
BLK	9.07487	7.44981	7.31451	9.47113	12.3068	2.37648	14.3366	2.89758	8.15498	13.7599	15.5152
BLM	333.744	284.104	266.483	292.889	319.66	369.345	332.842	326.777	372.774	259.961	296.594
BLMH	1206.06	1234.13	1280.61	1103.77	1142.21	1087.52	1102.71	1141.58	1113.24	1337.81	1065.15
BLNK	1607.32	1416.46	1725.7	1528.08	1597.04	1526.7	1387.47	1266.37	1339.68	1549.81	1318.33
BLOC1S1	1071.6	1033.62	968.791	1188.34	1111.7	1395.46	1074.55	1196.38	1111.74	1226.14	1189.28
BLOC1S2	1743.1	2185.57	1835.9	2137.33	2265.2	2525.18	2373.64	2264.04	1990.14	2163.99	2381.08
BLOC1S3	843.816	863.486	770.158	650.554	695.494	689.473	619.41	613.031	719.523	584.943	566.507
BLOC1S4	619.956	602.928	615.146	591.947	577.633	578.345	603.038	612.562	650.467	569.078	578.302
BLOC1S5	585.617	500.109	546.958	528.748	611.092	584.89	569.584	486.912	481.753	622.985	506.976
BLOC1S6	2633.58	2581.51	2667.66	3050.64	2954.28	3020.54	2758.8	2845.24	2579.57	3130.7	2680.78
BLTP1	2056.98	1897.34	2037.45	1960.02	2027.95	1888.35	1793.18	1786.27	1749.92	2030.45	1958.45
BLTP2	8455.22	8491.32	8554.52	9526.38	8860.1	8432.02	8897.57	8577.15	8450.01	9345.68	8642.26
BLTP3A	3093.99	2882.02	3081.69	3012.01	3104.27	2820.53	2557.48	2607.67	2643.15	2919.67	2425.79
BLTP3B	947.768	1108	1307.04	1032.01	1259.07	1133.91	1087.16	1243.64	977.78	1274.53	1044.28
BLVRA	1182.42	1412.22	1180.1	1196.92	1286.48	1389.27	1194.39	1341.76	1259.48	1214.58	1407.5
BLVRB	1501.75	1373.53	1436.64	1345.99	1270.59	1258.65	1044.13	1272.16	1231.75	1091.46	1244.6
BLZF1	743.611	837.941	764.296	827.705	997.497	986.656	1086.17	911.983	888.214	922.962	961.369
BMAL1	635.286	714.818	704.066	709.553	749.38	800.067	869.071	1033.27	733.83	828.134	946.576
BMAL2	502.938	579.816	651.679	550.875	656.566	806.389	875.435	776.608	789.33	596.249	740.739
BMERB1	416.053	418.764	456.551	466.682	425.232	487.255	503.837	487.616	497.998	432.418	584.225
BMF	5074.75	3582.23	4068.26	3649.45	4027.7	3158.61	2543.25	2864.19	3119.1	3294.99	2384.09
BMI1	885.329	814.352	849.187	929.031	943.631	935.164	827.655	808.545	958.69	886.511	896.482
BMP1	1398.47	1215.23	1118.53	1322.86	1330.2	1163.62	1361.51	1291.73	1310.77	1202.81	1190.8
BMP2	57.9005	77.754	78.0566	69.6685	64.7989	54.6198	57.2426	66.5088	67.0536	71.4757	64.7817
BMP2K	6221.55	6308.35	6529.71	6424.55	6931.4	6399.02	6525.85	6303.91	6383.21	7200.14	6515.01
BMP6	31.8506	18.1084	14.3564	12.1937	23.8228	25.8688	10.4074	22.1643	22.069	15.2469	18.5092
BMP7	67.4418	61.4785	71.4294	39.2315	41.3861	59.37	42.0293	40.9541	51.6827	27.7176	42.3273
BMP8A	75.3435	77.7851	83.4802	70.5964	66.7002	67.5005	74.9227	68.7476	73.8588	64.7747	85.1454
BMP8B	35.7302	40.4863	26.0279	23.5268	30.4921	21.5477	13.5284	13.988	34.805	27.6281	24.0625
BMPR1A	670.745	727.357	744.151	727.089	848.982	842.468	824.391	811.804	806.852	816.825	813.255
BMPR2	3351.9	3502.06	3458.92	3566.94	3832.5	3714.07	3150.51	3409.96	3253.42	3899.83	3423.28
BMS1	1432.15	1444.08	1508.36	1519.68	1524.53	1518.92	1641.93	1523.16	1531.65	1563.79	1553.93
BMS1P1	13.4442	21.2593	15.215	5.20378	8.57924	10.1036	13.5419	17.6253	21.1976	24.8363	22.2058
BMS1P10	13.4214	21.2443	16.0962	11.2589	12.3937	11.5638	14.588	11.7789	10.1712	15.2963	9.25167
BMS1P13	17.2025	12.7312	16.0725	23.3252	16.2054	7.24733	16.6844	20.1052	19.4837	10.5329	21.2756
BMS1P2	79.7054	62.7151	79.6552	78.0572	49.5689	46.1878	52.0842	98.7009	78.0071	72.5983	68.468
BMS1P20	582.879	611.838	641.17	607.117	627.31	631.666	674.172	611.318	667.907	596.553	683.699
BMS1P3	22.9537	23.3449	24.115	27.6589	18.1141	28.9716	22.9346	28.3571	36.4307	26.8025	35.158
BMS1P4	62.4195	91.4149	90.3949	85.8624	94.3717	77.9424	91.6683	83.4265	110.227	81.1957	82.3466
BMS1P7	23.9495	37.1663	30.3929	28.5629	26.6954	36.1591	28.1376	20.045	34.7461	32.5159	24.9786
BMT2	843.8	1170.94	949.165	1063.33	1082.13	1109.11	730.134	1094.96	933.692	1123.39	890.19
BNC2	222.743	270.125	309.233	278.374	269.517	401.902	374.353	371.784	335.274	304.868	292.25
BNIP1	206.184	194.533	197.24	195.12	226.731	185.654	205.785	230.376	191.068	208.697	205.219
BNIP2	2703.26	3171.82	2818.81	3065.78	3072.66	3128.73	3225.76	3225.94	3326.95	3564	3233.23
BNIP3	347.46	381.237	389.329	376.438	381.293	438.47	356.888	357.916	372.962	419.135	366.997
BNIP3L	2224.67	2254.26	2486.89	2167.96	2470.52	2439.31	2181.04	2108.51	2078.79	2235.2	2102.87
BNIP3P11	7.57293	8.44352	1.78297	8.55996	4.76524	4.37834	3.14444	8.35769	5.92792	12.5094	12.9457
BNIPL	12.2532	21.744	8.98467	20.5958	11.2642	4.28272	9.54134	16.1145	14.0639	5.09358	19.7397
BOC	20.306	24.0161	3.46653	7.85996	12.5032	8.86595	4.65048	3.46878	23.2439	21.9963	4.38536
BOD1	529.793	472.084	448.223	472.893	436.083	498.921	480.904	468.541	466.279	477.977	554.978
BOD1L1	2828.92	2837.52	3410.55	3098.23	3216.45	2881.2	2997.2	3164	2872.78	2965.83	3231.12
BOK	305.954	309.626	229.914	248.861	227.037	180.226	211.602	285.463	221.79	249.787	246.829
BOLA1	170.084	131.945	161.26	141.152	128.745	136.858	156.967	146.658	132.932	157.759	122.838
BOLA2	304.641	413.323	358.793	462.514	425.935	489.809	419.987	419.419	392.634	485.834	495.077
BOLA2-SMG1P6	310.33	339.665	371.297	383.414	379.085	431.609	423.911	432.197	338.234	456.072	472.706
BOLA2B	265.841	197.252	188.228	105.652	184.359	162.301	195.929	233.511	274.909	90.658	236.803
BOLA3	330.761	373.723	348.764	377.247	393.848	463.61	434.094	468.723	396.861	427.916	445.706
BOP1	1215.13	1193.44	1066.61	1242.68	1025.79	1027.24	1192.5	1167.15	1281.97	1045.12	1164.95
BORA	228.118	247.634	204.21	231.991	268.845	235.571	225.923	275.031	239.687	245.898	261.341
BORCS5	419.862	432.023	440.84	406.328	429.342	487.092	349.455	360.769	362.232	407.03	389.515
BORCS6	989.434	954.38	912.152	915.004	791.073	757.743	774.699	787.043	838.132	834.929	768.034
BORCS7	489.009	435.992	513.237	488.116	554.957	634.913	517.039	513.607	500.762	617.722	540.035
BORCS8	792.807	855.084	763.34	703.161	669.758	703.574	753.88	730.483	879.514	655.584	762.966
BORCS8-MEF2B	72.1044	103.243	138.845	89.3513	102.054	157.818	66.9958	38.9501	96.3113	44.3986	63.2327
BPGM	196.644	193.62	208.261	236.698	236.325	251.557	208.551	238.666	202.302	239.76	208.448
BPHL	262.848	325.947	293.776	274.901	287.076	243.257	258.797	275.606	269.533	249.182	287.578
BPI	21.8055	23.1001	22.9005	21.3269	22.4922	13.5983	0	13.2665	15.2148	19.816	26.2125
BPNT1	484.71	522.711	528.761	528.106	535.895	678.722	494.654	554.707	509.218	603.171	542.227
BPNT2	2937.26	3045.54	3239.39	3165.51	3349.03	3508.64	3125.45	3117.5	2983.38	3074.5	3145.86
BPTF	3302.11	3303.98	3689.98	3504.64	3552.23	3255.77	3173.62	3374.38	3249.54	3426.44	3237.54
BPTFP1	82.0477	80.1053	108.119	75.836	88.8335	80.4334	91.1443	67.0824	71.8809	89.6242	102.657
BRAF	769.421	663.933	588.074	960.219	755.806	518.367	553.42	702.611	649.258	759.582	704.004
BRAP	844.527	887.411	897.984	981.567	885.466	963.129	924.031	951.517	780.03	948.033	788.425
BRAT1	1713.15	1782.34	1706.32	1562.96	1401.02	1273.39	1491.36	1431.75	1636.92	1410.65	1374.77
BRCA1	828.948	777.321	815.162	949.113	889.133	835.395	905.663	772.887	903.517	864.826	859.332
BRCA2	438.698	392.484	490.356	413.442	548.902	489.146	498.918	449.355	592.239	564.819	443.284
BRCC3	1172.41	1084.94	1078.64	1239.15	1211.6	1290	1232.46	1225.2	1166.16	1253.97	1327.77
BRD1	1346.58	1140.33	1107.46	1271.63	1155.01	919.938	1011.93	1222.25	1468.59	1181.59	1203.82
BRD10	811.259	819.513	804.719	904.746	810.555	779.594	690.571	817.76	778.411	777.651	861.388
BRD2	8114.16	7577.28	7369.78	7216.92	7658.01	7808.46	7144.23	7107.12	7606.55	6461.11	7174.2
BRD3	1517.06	1448.48	1492.9	1373.88	1291.61	1437.8	1417.51	1488.43	1559.89	1500.41	1247.56
BRD3OS	323.735	301.336	290.12	341.33	234.032	249.526	371.786	317.41	291.583	280.894	261.74
BRD4	4384.29	4652.21	4385.51	4294.85	4204.17	3840.91	3652.36	4051.46	4321.05	3709.12	4129.61
BRD7	1933.21	2017.88	2018.72	2064.9	2191.89	2506.57	2156.43	2041.18	1897.58	2207.48	2053.69
BRD8	1334.99	1435.19	1209.81	1293.33	1373.25	1413.19	1255	1398.38	1417.26	1516.02	1318
BRD9	1299.49	1239.89	1227.09	1169.81	1242.07	1107.65	1214.59	1309.13	1145.55	1220.08	1316.82
BRF1	968.777	872.738	778.695	936.947	858.191	891.489	941.644	971.181	777.944	652.038	836.532
BRF2	468.006	397.607	393.259	426.184	412.324	474.451	419.566	478.804	390.585	445.907	388.156
BRI3	11811.4	12167.3	12095.2	11004.8	10885.3	11180	10068.2	8771.66	10790.6	10395.6	10723.7
BRI3BP	865.542	897.273	779.817	978.78	857.581	917.986	690.399	797.849	833.451	858.051	881.131
BRICD5	101.702	115.061	84.9476	92.9782	75.8229	79.0919	68.0672	78.3751	98.6383	84.574	74.2763
BRINP2	20.1259	9.89291	9.09109	2.2063	12.2268	7.27869	6.15027	8.86122	7.29634	5.46588	3.12528
BRIP1	397.987	387.981	393.838	393.209	435.821	534.423	400.203	367.238	550.124	497.045	440.936
BRIX1	395.415	431.899	401.273	470.472	477.36	594.119	558.378	572.939	502.44	530.429	566.166
BRK1	4178.13	4269.55	4262.54	4346.09	4824.86	5315.15	5026.35	4920.39	4412.85	4993.56	4778.56
BRME1	28.7395	38.8724	18.0412	26.808	19.2638	6.11724	24.9727	11.1211	11.5612	31.05	23.0812
BRMS1	1260.7	1236.4	1328.31	1301.13	1249.41	1165.38	1245.46	1328.16	1186.77	1224.86	1273.71
BRMS1L	299.31	235.192	291.211	275.269	301.386	313.413	254.34	362.149	314.374	357.542	329.876
BROX	1242.5	1496.98	1512.17	1316.47	1520.08	1568.51	1393.11	1364.45	1450.42	1625.23	1495.64
BRPF1	1812.51	1960.56	1733.23	1765.73	1803.33	1623.9	1647.05	1750.01	1788.03	1663.09	1612.24
BRPF3	1558.2	1498.9	1589.46	1514.51	1346.62	1497.22	1312.09	1311.53	1398.86	1264.91	1523.78
BRSK1	9.87783	16.8684	19.5844	14.5898	18.6598	22.0001	7.76545	13.0902	24.7468	9.78128	18.5313
BRSK2	44.9386	46.892	41.8154	45.1934	29.3514	28.098	41.9798	45.2241	26.1553	26.4158	28.9748
BRWD1	1531.32	1460.98	1673.01	1707.15	1678.94	1762.53	1581.68	1694.66	1690.8	1879.78	1626.32
BRWD3	642.863	681.339	687.829	751.721	658.249	664.493	611.409	559.982	661.5	690.52	751.806
BSCL2	435.904	505.601	428.75	425.062	396.408	482.259	432.856	440.319	406.912	395.52	389.767
BSDC1	2290.02	2149.07	1856.22	1894.03	1900.37	1966.99	1980.24	2082.6	2386.22	1946.66	1980.44
BSG	14717.8	15369.3	14219.6	13185.7	12955.3	13141.2	13613.5	14214	13929.7	12649.8	12149.6
BSN	43.6767	31.1571	36.5904	53.6398	37.1311	43.2116	34.095	36.069	28.579	41.3209	80.1425
BSND	6.76612	6.39506	7.1835	6.10434	10.481	10.0475	7.28327	2.32821	13.5851	11.4272	24.0636
BST1	129.53	160.933	125.487	130.847	167.935	153.326	150.173	117.913	132.569	122.986	122.046
BST2	7228.85	8919.94	7200.13	7472.14	7797.71	8765.92	9347.09	8640.47	8005.14	8447.17	8425.17
BTAF1	1801.23	1721.02	1709.7	1779.15	1982.4	1727.45	1803.62	1884.85	1894.53	1887.46	1838
BTBD1	3038.92	2935.94	3108.21	3262.97	3226.21	3359.34	3331.81	3214.24	2935.33	3443.49	3247.45
BTBD10	749.844	763.682	714.286	754.009	796.745	882.715	842.139	789.648	766.288	822.455	839.065
BTBD18	11.1492	16.8267	12.7466	18.2518	20.0541	5.82019	11.5851	15.5059	22.6539	19.6749	18.8513
BTBD19	1643.17	1310.23	1274.55	1154.23	1239.95	928.278	1156.78	1218.21	1404.54	1110.49	1194.36
BTBD2	2249.12	2036.26	2031.12	1884.69	1840.04	1700.43	1614.78	1553.2	1799.8	1602.6	1654.99
BTBD3	668.925	733.982	697.248	623.852	746.258	610.356	726.027	886.01	568.091	635.654	642.705
BTBD6	1292.6	1342.56	1289.72	1236.74	1218.3	1191.66	1175.42	1167.16	1179.53	1158.68	1100.07
BTBD7	1368.72	1181.73	1345.85	1382.15	1411.02	1481.81	1359.31	1344.19	1472.68	1504.56	1453.15
BTBD8	115.62	88.3317	129.346	133.21	118.762	110.586	93.5201	116.468	81.7623	132.195	138.616
BTBD9	700.939	668.307	573.998	634.904	661.014	671.346	565.26	556.815	737.905	617.841	541.761
BTD	760.377	810.876	780.81	815.102	777.097	740.495	700.342	626.984	614.561	769.238	591.882
BTF3	5823.48	5817.73	6163.68	6181.52	6428.2	7375.07	7156.85	6711.43	5761.67	6976.91	6279.14
BTF3L4	1606.94	1776.53	1698.59	1888.84	2004.42	2033.23	2119.51	2002.38	1861.02	1983.5	2098.03
BTF3L4P2	64.5634	38.7487	85.0439	61.5536	53.4818	54.2018	69.4674	51.8352	39.0138	27.1005	63.0904
BTF3P7	34.8948	37.9445	29.4835	30.6766	37.2635	45.3771	20.947	28.7262	21.9778	26.0307	28.6682
BTG1	6658.77	6658.16	7602.1	7473.15	7825.54	8386.47	7791.81	6942.08	5657.18	8546.53	6828.9
BTG2	4203.04	4129.56	4168.1	3935.41	3785.24	4019.09	3099.03	3538.51	3347.7	3342.33	2950.3
BTG3	370.175	392.453	439.593	451.15	415.699	431.312	462.33	481.697	486.755	497.454	535.127
BTK	3884.18	3926.58	3982.59	3951.88	4252.7	4340.28	3922.47	3948.03	3766.35	4420.52	4030
BTN2A1	1103.94	1193.47	1112.64	1117.44	1111.4	1110.65	1210.78	1243.75	1317.49	959.639	1297.39
BTN2A2	159.877	169.42	159.757	151.706	151.213	167.71	141.424	155.183	157.263	142.767	154.074
BTN2A3P	50.0492	41.4948	54.6574	40.8406	55.2798	46.0984	54.1456	43.3342	44.1122	52.4813	52.7445
BTN3A1	757.362	652.819	738.916	654.594	761.616	787.114	601.193	624.096	737.18	633.147	761.086
BTN3A2	902.237	874.985	912.473	954.461	990.441	984.322	868.5	954.065	873.063	922.983	929.469
BTN3A3	188.028	218.422	164.405	168.577	185.035	184.481	185.328	148.766	134.21	202.545	193.207
BTNL8	30.819	14.3237	17.6234	33.934	12.8587	16.5027	18.3795	28.1255	18.465	25.4741	27.4307
BTNL9	5.13281	18.1775	14.5869	6.14902	7.35989	8.94618	8.07518	14.7568	16.7721	7.32017	6.61839
BTRC	585.252	632.748	507.352	642.422	570.736	562.271	752.297	568.458	616.947	545.937	641.697
BUB1	842.186	811.973	956.935	942.933	921.902	905.082	784.485	937.557	887.198	898.179	912.796
BUB1B	1082.7	1042.81	813.089	936.92	1031.43	1210.32	1043.78	1005.49	1255.03	950.491	831.853
BUB3	2105.3	2324.97	2161.7	2361.29	2152.48	2365.34	2475.47	2451.19	2477.25	2167.61	2508.19
BUD13	494.983	524.266	525.855	495.534	509.643	504.414	493.794	491.253	531.063	455.044	497.365
BUD23	1531.16	1637.37	1575.33	1611	1627.3	1717.59	1685.73	1660.25	1709.87	1597.9	1664.44
BUD31	1086.07	1143.5	1217.76	1181.79	1272.73	1312.6	1441.66	1259.29	1145	1283.7	1227.54
BVES	174.916	171.71	187.995	189.403	252.755	202.074	209.513	144.207	213.812	194.384	183.438
BYSL	295.195	360.986	288.569	273.378	269.539	306.724	419.286	430.697	400.826	332.077	392.433
BZW1	3650.42	4117.32	3485.83	4218.59	4325.14	4238.68	4094.51	4445.25	4088.92	4628.82	4295.22
BZW1P2	93.5769	88.0034	113.344	43.1481	54.324	140.731	70.9215	85.3032	146.497	90.0555	42.5606
BZW2	735.456	769.342	827.818	883.803	871.318	910.878	966.163	977.869	846.691	938.108	959.353
C10orf143	58.0178	62.5811	61.8547	51.9184	74.4582	50.9824	59.7732	60.2955	66.2998	59.5763	69.7643
C10orf67	16.1941	11.4206	10.4444	9.81949	24.0684	15.9522	19.0898	23.0233	18.6514	20.7006	23.9553
C10orf88	199.028	232.398	195.432	148.124	180.697	294.053	205.256	159.876	200.825	230.273	232.063
C10orf95	106.678	91.4452	87.7451	69.43	67.677	69.235	78.1153	77.4628	78.0202	63.977	86.9761
C11orf21	739.277	602.55	607.665	619.956	612.745	550.976	448.593	483.566	578.265	578.39	547.618
C11orf24	723.624	775.004	842.198	792.009	758.049	810.195	813.522	753.054	818.679	697.245	816.72
C11orf54	773.229	679.843	726.801	790.832	679.505	729.135	613.462	702.538	704.851	725.624	707.002
C11orf58	4781.61	4912.8	4744.41	4919.36	4824.12	5760.39	5481.08	5209.85	5046.39	5142.46	5449.44
C11orf65	17.2585	24.3955	26.6188	32.3075	25.7081	18.057	19.3209	18.1124	31.2601	21.9908	35.4701
C11orf68	1240.7	1203.86	1181.04	1130.3	1065.72	1099.68	1071.77	991.104	1166.21	998.611	987.461
C11orf71	254.476	217.426	206.699	177.874	179.406	179.776	180.884	164.294	193.619	157.302	178.919
C11orf96	12.476	10.6268	14.3154	13.0025	5.71974	14.4416	4.16721	21.1697	9.32566	6.68874	13.8782
C11orf98	768.727	849.833	702.744	717.669	758.422	834.021	814.524	783.846	801.729	739.176	749.138
C12orf43	442.024	476.065	500.987	498.648	494.689	491.536	488.551	506.962	510.172	474.002	482.713
C12orf50	60.2206	59.103	54.4935	55.5991	61.2194	61.6549	37.7279	39.7792	45.5047	54.7532	49.0285
C12orf57	357.184	406.035	396.463	403.048	393.706	418.691	490.399	466.411	414.076	411.388	439.873
C12orf60	44.3097	63.2838	49.237	49.0235	39.3941	70.7287	59.4201	53.9223	49.9316	42.7999	50.4179
C12orf75	17.3954	25.0017	31.8111	26.1661	31.7917	18.0086	35.631	22.8117	26.8819	21.4384	21.6447
C12orf76	447.434	455.126	418.093	407.105	440.03	417.209	373.753	377.422	340.788	426.366	358.94
C13orf42	6.74028	8.5536	15.2996	9.57241	9.61067	14.6304	8.63255	7.16838	13.6628	10.627	12.1291
C13orf46	13.2191	28.9303	20.0563	36.9284	32.3275	11.7989	5.83123	19.3198	10.5685	19.6366	32.8107
C14orf119	1393.82	1457.77	1653.75	1565.42	1610.71	1636.47	1505.28	1651.84	1312.76	1696.91	1513.11
C14orf132	55.0149	36.5823	41.3422	56.9354	45.4706	69.1115	57.4952	41.9234	63.638	71.0924	37.1931
C14orf28	133.598	106.273	118.995	108.349	112.009	121.431	104.316	146.544	125.518	138.954	136.952
C14orf93	246.373	266.9	220.098	258.375	249.865	285.288	180.291	206.748	243.589	229.302	221.318
C15orf39	827.655	871.56	872.635	875.02	837.113	625.927	920.089	833.648	813.446	795.048	773.199
C15orf40	738.676	739.636	665.642	862.234	821.269	796.884	853.736	731.497	815.823	803.167	922.132
C15orf48	2979.68	3615.13	3526.93	3887.52	4273.74	4754.34	5522.64	5247.44	4074.26	4765.42	5322.06
C15orf61	146.898	128.227	159.184	154.964	115.721	142.228	152.137	108.633	150.185	122.91	112.371
C15orf62	107.953	114.977	97.7367	87.869	81.9584	76.2574	56.2138	88.8289	91.6453	85.8197	91.6149
C16orf46	8.61599	9.52409	9.75634	1.41561	12.2264	2.97559	9.65793	4.77939	6.94285	5.91304	18.5012
C16orf54	190.874	209.74	169.483	204.474	175.351	156.811	198.825	170.607	191.782	163.999	203.59
C16orf86	70.9753	71.7845	93.4073	62.1136	60.6008	27.1993	56.8453	56.2256	55.825	57.732	44.8144
C16orf87	313.454	341.05	304.952	332.309	363.474	463.696	348.259	353.887	309.287	300.698	376.237
C16orf89	33.3443	17.8785	33.7088	31.22	27.5568	28.9608	40.9616	22.301	30.9047	25.1971	19.9258
C16orf95	107.172	106.742	109.848	111.541	88.1043	85.3888	94.7147	73.7332	90.4101	99.8797	96.5055
C16orf96	18.3409	28.762	18.8442	29.6168	36.2103	15.8068	11.4479	13.9956	7.63951	16.1988	13.882
C17orf100	21.9029	16.8474	24.0369	18.0561	20.7554	18.3726	20.6148	31.3188	21.8298	17.9489	26.5613
C17orf107	38.7554	37.4714	33.797	41.5028	30.4435	40.9267	30.7573	30.2119	39.0424	37.7439	28.596
C17orf113	33.7798	23.434	37.685	21.7738	25.7287	27.3068	31.2225	24.4986	26.3129	25.7296	22.211
C17orf114	16.6086	24.1585	17.2638	19.7159	10.325	15.8087	16.2481	7.79604	16.8214	18.4139	10.8526
C17orf49	912.329	869.108	920.877	903.169	894.006	904.249	932.94	883.508	914.232	774.375	870.16
C17orf58	150.372	171.464	217.34	211.612	199.278	209.738	205.003	219.616	210.733	221.484	215.586
C17orf67	39.1357	51.6866	27.5394	36.1909	28.3397	39.9612	39.8167	42.9176	63.0696	38.7669	44.943
C17orf75	192.363	185.784	181.244	194.818	256.108	202.448	236.068	225.951	215.026	237.486	205.308
C17orf99	3.842	7.41563	6.57706	12.2295	6.33195	10.7129	10.2842	2.33008	8.93092	7.31801	5.53364
C18orf21	270.649	257.974	287.395	322.029	311.263	356.026	274.899	282.577	268.834	297.671	287.774
C18orf32	573.317	456.342	610.793	541.793	867.21	683.577	518.138	566.076	508.493	757.118	552.62
C18orf54	210.289	160.858	182.229	181.172	224.511	191.083	179.766	189.795	188.514	205.112	180.363
C19orf12	957.832	1126.7	1016.52	1084.46	932.506	1007.98	1105.12	1074.98	1120.72	1002.31	1021.88
C19orf25	1079.49	1138.15	1082.32	1091.33	1045.32	920.039	914.564	950.944	1038.93	895.755	1022.18
C19orf38	73.3518	44.7839	56.9951	57.1927	69.1449	78.1286	101.485	91.1012	72.6458	62.0409	64.8541
C19orf44	96.0635	99.4388	113.051	66.1845	49.2964	85.558	111.198	85.5252	95.6339	49.4784	57.1418
C19orf47	475.043	417.217	424.896	365.615	492.383	421.87	402.222	370.218	418.862	345.386	373.371
C19orf48P	559.124	528.516	580.447	589.293	506.94	509.183	604.593	570.227	552.028	500.453	561.94
C19orf53	1587.16	1584.31	1757.93	1597.89	1551.35	1746.57	1706.41	1674.36	1689.96	1662.99	1647.67
C19orf73	14.3031	11.654	11.596	10.33	8.57672	11.6284	19.8304	8.31146	13.547	20.1263	7.40376
C19orf81	46.8769	32.3215	40.191	28.4419	30.1814	20.5986	31.843	36.032	35.1633	40.8446	27.605
C1D	536.976	569.302	598.817	671.971	646.77	661.127	631.301	646.076	601.376	691.837	659.339
C1GALT1	709.694	835.393	741.303	774.107	923.916	870.711	919.248	829.189	829.02	830.6	969.366
C1GALT1C1	514.012	551.522	574.08	583.872	600.005	676.12	709.527	647.817	575.767	637.119	615.261
C1orf115	37.6124	37.2699	51.1249	34.8165	33.3538	35.9528	38.5129	31.5316	29.7035	32.4118	38.868
C1orf116	7.56182	15.5034	10.0453	9.74918	17.074	9.66033	11.6555	11.7654	4.75204	11.7411	7.25425
C1orf122	1455.18	1719.61	1425.35	1438.23	1495	1529.16	1261.11	1495.19	1694.38	1189.47	1280.66
C1orf127	160.25	122.743	152.577	138.712	109.486	86.648	66.1707	63.9974	92.3648	96.5316	84.9326
C1orf131	326.614	330.798	349.123	345.336	353.656	385.18	416.46	384.67	380.743	307.218	407.999
C1orf159	347.677	394.973	341.356	376.557	317.835	310.15	349.832	341.144	376.603	310.207	384.152
C1orf162	791.518	785.995	829.496	778.38	818.128	798.905	770.201	788.665	731.411	882.471	788.211
C1orf167	60.571	59.644	40.3479	56.8307	34.7087	2.15007	23.5448	5.6458	74.9752	11.3311	40.9916
C1orf174	728.976	805.495	815.586	776.675	828.17	857.17	874.679	852.027	735.709	767.776	798.137
C1orf198	431.301	451.228	518.833	455.486	453.553	406.469	453.236	476.623	484.475	456.736	457.746
C1orf21	245.288	297.347	307.271	412.231	370.43	359.556	415.321	347.209	324.68	397.779	407.444
C1orf216	625.507	682.999	741.616	729.557	682.444	760.321	914.068	710.015	673.106	706.767	688.377
C1orf226	138.146	159.94	133.587	139.72	163.818	113.163	142.294	124.325	146.918	151.261	154.174
C1orf35	714.119	732.469	729.407	765.351	750.623	714.18	702.518	882.256	750.194	751.561	801.762
C1orf43	4939.05	5200.25	5496.23	5247.7	5117.58	5403.71	5481.11	5289.39	5066.04	5246.99	5257.54
C1orf50	329.106	241.996	333.381	297.769	259.28	346.947	307.324	277.289	270.966	307.659	353.904
C1orf52	515.758	587.142	487.221	537.141	446.389	539.046	516.14	528.197	600.638	536.554	539.775
C1orf53	44.2504	34.5518	43.0781	42.4853	39.7977	60.923	46.8274	40.5749	33.7662	49.4894	51.7301
C1orf54	341.665	310.362	386.614	404.36	380.694	432.105	404.613	423.242	346.753	375.076	405.236
C1orf56	69.1764	55.7392	68.2943	91.1155	68.4226	41.527	105.74	65.8579	64.045	65.8164	69.7627
C1orf74	140.981	124.652	147.188	156.838	145.791	176.7	146.732	134.062	123.938	142.908	125.865
C1QA	10894.2	10390.4	10787.8	9788.46	10265.5	10204.2	8187.72	8263.21	8701.79	9901.86	8416.17
C1QB	24781.5	24449.7	25365.6	21855.7	22246.9	22138.5	15810.2	18070.1	18663.1	21167.7	18111
C1QBP	1972.81	2178.23	2146.03	2394.12	2295.42	2507.76	2698.93	2684.7	2436.45	2421.1	2671.35
C1QC	41782.8	40344.1	37386.1	33484.4	34089.7	33555.1	28295.7	29347.4	31682.5	31992.6	26304.2
C1QL3	71.3144	66.0008	74.4174	84.3778	108.644	74.8288	72.8718	67.806	78.0656	87.7335	79.5841
C1QTNF1	8.78789	14.2063	7.08259	20.5354	11.4287	4.87777	4.25498	6.22108	4.71775	4.42186	10.4527
C1QTNF12	19.5795	17.1495	13.4955	11.4609	13.2344	15.5162	17.4142	19.9716	20.3496	19.677	22.1515
C1QTNF3	10.601	25.448	17.5076	17.5012	29.1328	25.8085	23.8385	13.0177	21.0455	27.0683	24.0681
C1QTNF3-AMACR	0	14.9196	10.772	25.2671	0	0	5.2069	0	11.0402	6.67515	0
C1QTNF4	8.38389	1.68683	12.5443	9.61989	5.36695	2.28907	7.43658	10.0927	5.38163	5.42054	11.5941
C1QTNF5	9.02558	6.19671	6.55307	9.90274	8.73203	10.7338	10.2761	9.99037	4.01803	8.99893	2.31153
C1QTNF6	174.217	138.477	165.667	96.973	115.329	93.2872	121.441	142.423	111.047	109.096	142.898
C1QTNF9B	15.3192	10.6403	12.4958	13.8366	20.2141	11.5232	18.7202	9.38352	18.6057	12.3903	9.22928
C1R	41.8281	43.7099	15.4503	30.8849	43.0755	56.6574	29.7803	33.9629	44.5617	24.4186	23.9952
C1RL	522.814	434.386	431.07	558.687	408.584	394.009	435.387	497.93	496.306	465.069	482.479
C1S	177.182	216.626	152.712	170.289	177.001	196.831	241.852	174.908	189.625	210.851	220.107
C2	5094.94	5071.65	5396.09	4612.86	4452.56	4183.99	4188.92	4217.07	4142.43	4078.33	3659.38
C20orf144	25.0507	17.0309	16.1369	13.0456	15.2485	17.2716	9.36961	12.864	15.273	15.2597	20.3585
C20orf204	7.87643	9.71759	18.3856	10.3964	5.79466	11.9223	11.2615	4.86281	6.97613	10.0817	3.80854
C20orf96	311.189	272.354	262.098	232.052	243.118	201.52	243.026	254.227	265.453	268.258	252.311
C21orf140	8.61077	4.24543	8.03952	6.05215	16.2105	5.79173	8.33859	15.3541	12.7099	7.6557	11.1019
C21orf58	319.855	380.365	333.079	312.399	311.034	286.93	323.907	267.463	335.763	314.262	324.03
C21orf91	223.657	217.757	237.006	202.856	224.095	306.078	222.988	135.164	226.094	252.877	249.491
C22orf15	8.11032	10.7902	11.071	10.9112	14.425	6.31506	8.99698	21.3719	17.265	2.71356	3.15707
C22orf23	257.479	315.459	302.281	248.845	252.882	269.802	293.74	314.67	287.455	246.067	317.982
C22orf39	744.189	704.206	755.518	702.2	766.273	644.796	644.356	589.817	610.094	659.615	697.338
C22orf46P	645.091	576.403	612.113	629.137	651.767	596.14	582.758	611.952	629.89	555.413	559.917
C2CD2	406.77	366.639	461.893	381.638	365.973	494.171	359.597	511.182	462.498	412.229	460.21
C2CD2L	2127.76	1936.67	2200.94	2121.89	1935.64	1912.45	2170.36	2013.37	2280.14	1714.89	1844.23
C2CD3	1298.7	1339	1201.3	1393.66	1396.22	1218.37	1087.76	1197.55	1296.2	1304.16	1363.37
C2CD4A	8.68441	11.716	1.79433	6.0956	4.76465	7.18729	7.28552	18.6712	5.94136	9.53045	12.9563
C2CD4D	7.9707	13.3505	15.7785	12.5899	5.9281	14.6481	3.23869	13.3792	11.2355	7.91758	14.1153
C2CD5	1581.74	1307.02	1454.75	1690.5	1501.9	1585.56	1509.9	1420.21	1554.38	1745.21	1585.65
C2orf15	16.4551	17.9425	19.919	25.6442	20.6544	23.1236	20.3412	14.3116	27.3753	23.0305	22.5392
C2orf42	303.852	280.168	269.65	299.841	367.818	319.095	356.55	232.644	308.838	334.857	252.333
C2orf49	312.67	384.335	376.99	496.164	415.775	507.677	414.759	440.916	411.832	470.671	396.871
C2orf50	51.2183	30.9067	34.118	34.0038	39.066	34.455	37.4583	24.4536	42.4516	31.4279	35.1695
C2orf68	1149.58	1150.76	1086.13	1074.49	1050.39	1026.23	978.696	1011.54	1119.37	979.927	1068.18
C2orf69	519.316	545.762	494.606	541.974	613.802	680.451	564.717	657.319	561.413	635.787	635.189
C2orf74	286.336	323.664	313.523	314.675	308.991	372.169	360.349	334.41	343.624	338.855	336.266
C2orf76	136.554	139.897	137.944	171.79	149.827	200.315	152.256	188.896	138.547	151.757	156.982
C2orf81	8.05109	12.0182	7.4902	5.45033	10.5823	8.86344	11.9438	9.15867	17.7697	19.9119	10.5845
C2orf88	24.1589	44.4203	23.3236	31.4811	39.6445	23.5005	30.8559	32.2346	33.438	58.1131	26.3176
C2orf92	130.704	100.521	125.883	119.012	140.767	76.0172	139.583	124.194	142.828	112.077	150.485
C3	51394.3	48112.8	53174.8	44297.2	43875	43246	42188.5	36800.5	39308.8	42720.3	33600.4
C3AR1	10242.9	10396.3	10186	9334.72	8741.48	8747.41	8857.83	7755.82	9406.93	8060.55	8065.36
C3orf18	121.799	101.317	104.343	124.012	103.606	78.872	94.6757	106.444	111.365	112.473	108.375
C3orf33	51.2293	92.5815	72.9695	89.2394	75.5016	78.2952	45.2161	65.0707	85.421	62.2526	77.2078
C3orf38	800.017	837.348	795.564	891.148	856.69	911.393	814.069	901.148	785.11	815.809	805.018
C3orf62	572.937	546.558	604.969	661.665	624.43	608.081	616.78	547.092	672.829	469.155	519.355
C3orf70	75.369	47.9564	83.4944	69.7446	80.0383	89.0175	98.8503	58.2326	73.864	75.2407	70.3386
C3orf80	29.6432	30.6207	34.6852	44.878	27.4048	34.2291	41.2878	42.8555	41.2356	29.3062	52.3431
C4A	69.4177	84.6768	35.5184	58.3651	33.1128	50.2827	29.5492	33.3774	37.2724	69.9096	70.9247
C4B	12.2718	24.4097	11.7482	9.09569	10.5293	17.9175	9.16201	13.857	13.3259	19.7062	12.4475
C4BPB	49.8901	54.0758	44.6489	49.3691	49.3801	35.8378	69.5064	54.8118	52.4097	56.0822	66.3847
C4orf19	15.6856	18.3821	31.0237	7.53833	10.9371	12.2641	11.5832	18.917	15.4074	21.3801	29.3523
C4orf3	2151.87	2302.39	2185.73	2178.73	2418.59	2592.1	2314.87	2352.28	2317.76	2521.43	2563.84
C4orf33	393.536	314.704	347.117	353.444	397.289	376.754	384.607	382.98	392.677	442.668	359.505
C4orf36	82.6238	79.0818	89.9853	69.5136	78.8187	85.9475	100.114	73.1427	100.183	96.8418	86.6968
C4orf46	223.465	232.789	232.838	268.884	267.372	284.163	252.813	250.899	277.523	292.363	289.014
C5	263.213	215.24	234.72	241.246	210.825	228.42	269.359	244.75	218.59	245.957	268.773
C5AR1	9536.24	9994.04	9823.47	9896.29	9494.97	9509.26	11117	10141.6	9905.2	9197.2	9238.29
C5AR2	571.183	501.799	563.03	561.148	480.556	451.748	464.062	518.222	490.312	416.679	485.635
C5orf15	1767.52	1708.52	1840.81	1858.78	1911.5	1932.45	2041.02	1852.03	1637	1988.41	1842.95
C5orf22	507.768	525.421	683.943	479.478	573.846	602.929	571.939	640.683	599.586	573.827	577.407
C5orf24	1343.36	1402.18	1562.14	1419.29	1433.3	1471.44	1288.56	1423.04	1189.85	1536.68	1449.05
C5orf34	82.5604	69.0396	76.6091	75.96	113.464	118.687	88.7077	102.627	95.79	107.12	102.94
C5orf58	11.4596	23.8182	11.8366	20.5485	18.8472	23.8523	28.4119	16.9371	29.6582	25.264	29.7528
C6orf120	1328.42	1339.1	1403.53	1466.18	1519.87	1491.44	1436.16	1436.64	1401.46	1519.74	1498.34
C6orf132	65.7528	94.1653	87.2034	33.9035	41.2768	49.6708	79.0064	76.6853	38.1595	45.9534	61.5262
C6orf136	417.641	420.474	419.705	427.634	370.266	400.904	367.886	413.561	403.101	332.687	410.973
C6orf163	35.7454	22.4257	15.3168	19.4167	22.5458	29.6583	23.5393	23.6122	22.7754	41.7488	27.0974
C6orf226	111.658	105.534	115.031	104.385	111.527	106.523	91.1787	109.866	98.2471	107.823	99.8621
C6orf47	1035.23	1000.74	959.019	1010.28	957.911	1044.42	969.979	1044.06	947.29	982.188	980.687
C6orf52	14.4717	12.1992	15.7589	10.5049	17.7942	10.3826	15.335	10.1121	12.7201	15.387	11.8456
C6orf62	9996.22	10814.3	9904.88	10572.2	11340.7	11220.1	10793.6	10376.5	9892.02	11098.1	10458.3
C6orf89	2317.13	2283.44	2547.18	2494.83	2506.91	2589.36	2235.92	2490.94	2404.45	2600.75	2415.87
C7	7.5458	6.98153	12.7839	6.28949	13.2101	22.9311	11.8118	9.70361	5.00971	11.3257	3.62183
C7orf25	255.759	278.231	183.872	198.455	216.908	275.644	282.712	301.657	266.395	244.394	207.753
C7orf50	1491.97	1592.46	1482.5	1486.6	1482.28	1498.47	1291.72	1479.9	1492.57	1486.28	1560.05
C7orf57	8.06587	14.8672	9.66507	17.898	13.7	20.4922	17.552	22.6194	10.125	9.9519	10.7769
C8G	27.248	21.1117	16.8807	12.8647	24.6319	17.3581	20.6936	24.7005	32.1179	18.581	15.2422
C8orf33	1431.85	1537.84	1493.64	1520.2	1567.68	1556.49	1448.98	1555.06	1463	1557.12	1673.21
C8orf34	15.5201	11.852	22.472	14.873	9.48366	10.0253	17.533	11.7701	12.6654	10.4395	25.7842
C8orf44-SGK3	89.7101	79.2409	59.5601	51.423	63.9609	53.0297	74.6941	60.1908	76.5301	74.4043	63.3964
C8orf58	335.548	363.743	352.171	376.956	327.622	322.382	339.407	344.953	355.569	369.054	355.15
C8orf76	651.818	700.333	715.518	677.182	734.921	694.889	758.382	775.021	718.612	675.881	685.769
C8orf82	1566.86	1318.18	1318.49	1276.62	1204.95	1255.74	1093.35	1150.72	1256.33	1153.18	1079.18
C8orf88	9.5786	4.24735	9.83237	10.3854	12.3944	15.9118	8.33724	15.3314	9.32186	13.3897	8.32616
C9orf40	223.57	266.127	235.799	264.432	245.879	240.325	217.576	254.873	276.621	245.087	205.438
C9orf43	12.3956	6.97876	13.0753	5.55	7.36127	3.70745	27.0437	10.2625	10.9466	11.462	6.35312
C9orf50	4.65336	2.56874	11.0408	7.58174	14.9211	7.6564	6.70948	7.97266	5.45914	8.43073	10.0114
C9orf72	765.976	832.413	774.736	782.388	906.443	947.805	745.967	930.535	847.435	902.126	928.391
C9orf78	1773.51	1766.78	1707.28	1598.08	1686.1	1992.4	1756.48	1816.11	1671.47	1724.48	1762.79
C9orf85	236.185	283.44	242.977	241.867	268.954	286.19	254.753	260.109	255.001	269.034	292.561
CA11	169.666	134.882	207.17	149.491	177.811	136.872	173.33	153.033	148.255	199.169	143.651
CA12	12.9675	13.5016	8.93681	9.46642	6.89887	6.49826	3.76699	5.27186	12.0914	26.1906	9.21364
CA13	32.3866	58.1309	25.37	35.4188	45.6646	47.1054	71.2274	51.0709	38.6322	42.3611	69.1484
CA14	29.8371	30.9477	14.6267	18.1405	27.1167	14.5756	14.4251	14.8141	37.9552	16.4054	27.8359
CA2	2925.08	3056.1	3116.71	2943.67	2833.4	2762.6	2469.26	2673.01	2571.1	2941.33	2812.64
CA5A	22.6297	17.0875	15.8552	22.5102	13.8942	19.0801	15.5025	9.73633	16.9248	17.6107	9.04066
CA5B	175.437	233.186	224.057	195.478	224.913	263.904	233.733	250.839	267.503	237.961	227.364
CA5BP1	175.334	143.364	148.399	129.846	144.916	146.066	160.484	147.361	166.108	142.487	154.499
CA6	13.4565	5.31685	19.6991	6.94371	11.4383	5.76898	13.5397	12.9082	12.721	11.4579	12.0287
CA8	59.4404	31.7626	46.4427	29.3135	54.6958	31.1344	30.3752	39.5634	11.6169	31.098	17.8409
CAAP1	550.416	560.527	472.318	596.702	539.334	658.538	610.541	614.821	510.63	573.524	605.301
CAB39	3365.21	3634.64	3786.64	3891.15	4102.47	4003.83	3799.35	3808.91	3452.19	4361.18	3865.26
CAB39L	694.337	691.329	754.787	698.434	711.44	794.613	770.549	928.251	786.307	931.977	869.143
CABIN1	3768.09	3346.99	3349.1	3286.77	2733.87	2687.49	2567.97	2736.41	3290.91	2677.89	2649.93
CABLES1	1653.67	1342.68	1565.87	1408.82	1417.16	1230.72	1084.38	1239.13	1425.96	1310.44	1205.76
CABLES2	284.107	327.454	293.25	363.56	306.019	261.235	290.252	252.74	272.835	281.489	301.871
CABP1	7.39709	12.3894	11.3054	10.1524	15.4448	5.57616	8.07285	9.86137	10.6966	5.5448	13.4581
CABP4	31.544	21.268	36.1377	36.1682	40.6113	21.6675	33.9707	19.0151	29.7872	42.9459	34.2512
CABYR	76.4289	77.3464	59.7083	45.2085	59.4556	62.1544	46.7004	64.4358	84.6292	48.3888	91.1739
CACFD1	219.531	240.432	283.396	195.047	212.923	196.065	159.633	131.975	171.199	208.645	164.476
CACHD1	12.6456	15.0866	19.9118	12.8884	15.0986	22.8273	17.5883	14.8127	17.0389	15.1356	19.476
CACNA1A	109.995	109.756	95.2338	99.8732	118.107	101.029	91.2645	104.351	102.382	96.6208	111.876
CACNA1C	44.4215	22.3487	34.1174	25.6558	28.1952	42.3273	17.9417	10.3431	37.4455	10.5326	7.10849
CACNA1D	117.402	77.0793	105.408	60.5225	67.7238	62.5338	49.2375	53.3779	62.5496	74.1142	76.6172
CACNA1F	16.3274	17.4543	13.027	23.6728	13.5082	11.1126	9.76611	18.9023	19.6912	11.5524	8.5313
CACNA1G	26.615	22.1276	14.3088	10.9386	10.4465	13.5	15.3732	5.93144	17.186	22.4353	24.6884
CACNA2D2	11.4081	17.3938	5.94287	13.987	7.57912	8.44717	9.79986	8.99722	11.2549	10.8954	4.90646
CACNA2D4	522.758	543.771	618.713	574.043	548.579	530.917	871.665	481.72	553.264	576.293	601.272
CACNB1	48.9577	48.5551	40.1119	55.2799	42.4374	25.9997	61.6055	49.2505	40.9958	63.4782	92.4854
CACNB2	121.26	114.009	125.987	137.042	146.675	153.105	136.461	116.032	129.9	130.31	138.422
CACNB3	464.178	373.824	435.559	373.653	379.888	346.376	352.503	287.347	378.224	344.906	374.914
CACNB4	31.9556	45.6917	19.9732	18.7909	55.7314	34.0248	28.6855	19.2351	37.0188	37.1856	25.8344
CACNG5	10.6332	13.8564	15.2655	12.2094	10.4809	12.9175	15.6068	16.2959	12.7362	7.61786	14.8084
CACNG8	77.3199	74.6062	70.9337	86.3261	98.1405	81.8222	95.7246	64.0343	86.6035	84.7553	74.0414
CACTIN	1248.96	1129.9	1124.28	1044.12	945.351	942.535	1072.11	1021.01	1059.81	923.821	1031.61
CACUL1	3462.37	3078.72	3076.81	3076.26	3129.67	2798.44	2804.79	2867.32	2804.14	3164.07	2892.01
CACYBP	1293.85	1460.15	1595.95	1542.09	1594.28	1730.58	1525.69	1666.65	1545.32	1694.54	1603.68
CAD	3080.86	2683.28	2734.5	2617.15	2195.21	2274.3	2512.51	2490.82	3043.08	2052.62	2379.33
CADM1	3126.59	2765.95	2768.51	2674.59	2686	2546.86	2676.77	2475.74	2654.75	2765.27	2199
CADM3	12.0484	12.9445	22.4021	9.31941	7.64729	17.7826	4.40301	9.4256	7.56864	11.7166	23.6362
CADM4	42.7687	18.2867	48.2872	22.4109	25.3796	23.4945	32.1962	24.1151	44.8289	34.4063	25.438
CADPS2	28.5945	17.5972	26.3801	16.4329	18.16	22.8627	26.3838	22.3724	14.4796	20.5964	18.3386
CAGE1	5.35057	8.88103	3.7386	2.9182	4.00164	6.1131	21.9252	8.60515	7.0554	12.0756	6.96212
CALB1	14.5444	28.0585	16.7227	25.555	14.0905	10.5526	18.4902	22.1824	20.533	8.91343	4.60449
CALB2	14.0641	11.8997	9.69766	6.72381	13.9501	12.3602	9.21629	14.1472	5.84045	22.9342	6.37243
CALCOCO1	4010.49	3550.66	3626.8	3194.3	3202.86	2694.52	2823.43	3210.25	3318.5	3155.92	3039.81
CALCOCO2	830.854	1000.42	924.52	831.774	977.744	1120.01	1061.98	1011.34	874.12	905.587	963.067
CALCR	41.7668	28.399	32.0825	31.9298	34.5596	52.8951	18.9513	34.5993	22.2649	34.401	35.5317
CALCRL	18.9119	28.1434	23.2314	33.9666	24.8355	21.3535	34.0376	38.2486	20.9642	28.253	11.2916
CALD1	86.0559	97.5491	72.5997	50.0287	81.3667	102.227	62.7972	79.4963	102.293	118.013	80.7752
CALHM1	8.68267	7.45501	10.7649	6.09458	11.4353	10.0639	10.4083	11.6728	16.9746	6.67196	6.47809
CALHM2	1682.74	1636.1	1726.47	1614.77	1457.19	1326.2	1507.21	1568.39	1648.25	1324.77	1410.21
CALHM3	32.7033	27.6557	29.5591	21.712	21.9223	21.6206	26.0346	32.8239	22.0531	27.6805	31.4607
CALHM5	25.1313	17.0535	14.367	14.8248	27.6316	24.4011	24.9712	33.759	12.7361	24.7588	23.138
CALHM6	196.954	236.691	243.924	239.118	280.402	282.491	301.541	215.455	223.006	244.027	276.554
CALM1	15906.5	16581	15663.5	14804.8	14661.9	14547	13850.8	14061	16118.2	14594.8	13990
CALM2	10404	11243.6	12553.1	12915	13582.2	15004.1	14047.9	13402	11510.1	14189.7	13162.9
CALM2P2	9.41984	11.5787	9.83592	11.8954	10.5117	8.78691	12.5841	8.38541	11.827	14.4731	11.116
CALM3	9243.32	9417.53	8503.03	8307.16	8115.03	8612.71	7875.38	8163.44	8272.6	7904.92	7946.75
CALML4	364.632	355.06	384.824	378.25	351.841	381.228	340.485	313.882	312.29	380.507	377.938
CALR	39501.8	45833.6	36766.8	35998	37551.2	40038.7	35779.2	40941.9	35851.1	35977.7	33528.1
CALU	9133.19	9631.81	9550.63	9532.59	10154.4	10306.6	10511.3	10479.7	9715.04	9868.26	10106.1
CAMK1	6490.7	6895.26	6742.99	6658.54	6694.38	6499.51	4489.41	5819.31	5815.22	6757.78	5690.23
CAMK1D	2450.81	2391.78	2398.55	2513.33	2602.31	2512.33	2563.99	2337.85	2362.35	2473.68	2342.9
CAMK1G	45.0325	45.654	71.7572	48.1464	33.5832	44.1547	17.5778	30.9671	48.2734	65.0589	39.9688
CAMK2A	9.11977	8.90049	12.3593	17.1079	22.0269	23.4102	9.42533	12.8381	13.75	15.2175	24.8569
CAMK2B	625.176	603.001	574.825	556.034	550.317	489.286	440.904	570.984	508.986	532.835	618.247
CAMK2D	1586.46	1642.08	1635.62	1799.96	1739.13	1644.81	1535.07	1673.79	1463.11	1857.83	1735.49
CAMK2G	919.202	786.506	857.825	844.099	866.885	802.469	834.704	765.427	886.033	864.578	794.788
CAMK4	85.3555	120.813	72.5087	98.6177	64.0474	86.3949	51.5644	90.0117	48.776	73.7907	59.8824
CAMKK1	1010.14	924.078	884.219	900.471	888.7	802.995	791.035	892.659	995.423	880.504	869.427
CAMKK2	1447.27	1441.32	1327.39	1498.15	1373.62	1158.96	1592.42	1414.86	1636.18	1326.42	1472.61
CAMKMT	113.394	123.766	106.213	107.009	110.204	147.221	100.097	92.4894	88.535	110.588	110.498
CAMLG	1083.63	975.034	1064.37	1037.94	1111.4	1181.8	1225.86	1056.12	925.956	1159.41	999.039
CAMP	222.399	233.788	241.596	189.73	208.86	207.963	130.095	195.861	199.495	200.342	189.646
CAMSAP1	2112.91	2074.39	1599.57	1961.6	2067.42	1830.26	1825.78	2031.41	2142.05	1529.12	2058.97
CAMSAP2	1393.57	1469.81	1505	1621.85	1704.66	1695.04	1642.18	1671.07	1490.58	1853.16	1564.47
CAMSAP3	32.8474	22.9349	41.3311	50.3321	40.9297	27.9482	23.9506	33.7324	54.7997	49.1693	86.494
CAMTA1	512.008	492.277	570.126	477.397	544.463	603.467	516.904	565.213	462.96	553.33	518.47
CAMTA2	2991.43	3252.57	2742.89	2676.8	2306.99	2168.91	2630.62	2547.9	2776.75	2209.96	2711.21
CAND1	2290.57	2261.22	2208.64	2362.4	2511.57	2571.9	2304.76	2398.78	2325.58	2601.86	2293.63
CAND2	8.15985	10.0036	13.4831	4.22947	10.8928	12.1407	3.03121	6.79217	5.76925	6.83476	2.69566
CANT1	2512.11	2522.5	2936.4	2426.46	2313.45	2175.66	2232.81	2110.85	2789.89	2009.92	2118.9
CANX	21178.2	21740.4	21269.5	19538.1	20224.5	21607.4	20514.4	21138.2	22094.9	17451.8	19579.4
CAP1	13838	15548.6	14814.7	15680.9	15496	15978.2	16698.2	16411.8	16152.8	15969.5	15941.5
CAP1P1	39.3912	47.843	51.0273	50.3235	30.503	34.6268	43.747	36.4005	30.5276	49.6612	36.0853
CAPG	33723.3	33650.5	32894.2	31952.9	30823	31751.7	33282.6	31079.8	32225.5	30261	30722.2
CAPN1	5912.32	6196.2	5431.18	5478.81	5123.61	4807.94	5320.93	5575.47	5463.48	5066.84	4840.12
CAPN10	957.834	969.111	978.603	916.83	867.748	789.42	925.908	847.146	1131.89	861.769	944.855
CAPN11	123.316	131.311	110.394	126.906	123.753	105.959	77.6784	113.813	140.703	124.63	138.38
CAPN15	2701.87	2736.4	2551.64	2533.49	2042.51	2001.28	2579.47	2571.52	2954.22	2127.66	2701.42
CAPN2	2010.67	2414.07	2264.17	2308.25	2501.95	2481.78	3406.81	2919.12	2701.69	2240.21	2893.04
CAPN3	697.714	673.396	615.205	548.205	683.566	687.516	548.103	505.077	747.571	728.452	625.727
CAPN5	192.8	150.044	177.902	128.122	139.024	122.957	133.894	127.54	136.355	151.729	110.34
CAPN7	930.436	775.615	921.333	896.829	888.829	962.346	850.531	949.899	939.596	1111.86	942.769
CAPNS1	7293.15	7712.16	8187.51	7088.41	6815.14	7599.8	7462.31	7509.64	6820.42	6977.5	6625.14
CAPNS2	6.70197	8.49309	12.5111	12.1117	15.2551	18.8121	7.29567	20.0619	21.184	16.2625	7.40087
CAPRIN1	6238.45	6293.62	6042.97	5912.84	5909.07	5756.92	5679.81	6036.51	5659.69	6012.28	5409.13
CAPRIN2	609.152	512.498	582.321	588.816	609.953	443.353	565.688	440.978	497.335	559.126	592.11
CAPS	337.412	265.034	297.451	292.713	290.617	262.525	291.104	219.889	263.557	250.884	296.589
CAPS2	61.6135	76.6515	63.3641	68.7215	79.3097	64.8778	73.8707	67.5376	81.8941	63.715	60.3504
CAPZA1	6816.24	7438.38	7842.53	8185.44	8370.07	8884.54	8322.03	8265.16	7125.17	8937.54	8331.94
CAPZA2	4298.99	4334.3	4494.64	4510.43	4672.14	4771.08	4703.52	4471.6	4536.29	4713.99	4627.05
CAPZB	9025.5	9109.21	8869.9	8422.72	8262.74	9146.06	9341.91	9016.02	8959.59	8552.93	8184.13
CARD10	25.6364	34.7307	50.0228	30.8486	18.2567	34.7275	72.9969	64.1611	50.6775	18.7587	49.2376
CARD11	757.17	648.155	716.901	650.375	544.302	548.992	706.842	413.554	570.048	715.164	559.641
CARD14	411.115	392.756	371.019	338.398	356.925	276.341	257.729	288.004	357.351	363.277	300.502
CARD16	391.094	422.95	435.076	391.501	430.511	513.581	409.819	404.595	414.65	405.851	398.224
CARD19	2340.94	2333.28	2435.32	2468.82	2212.2	2280.04	2828.95	2382.47	2680.47	2246.54	2543.62
CARD6	1274.32	1282.53	1327.13	1293.62	1379.73	1260.26	1198.29	1216.63	1210.86	1412.56	1088.5
CARD8	1656.99	1538.12	1613.65	1837.21	1677.23	1749.68	1788.32	1762.75	1829.98	1787.71	1861.59
CARD9	1742.17	1861.54	1717.81	1833.14	1643.28	1555.5	1973.58	1808.09	2068.14	1692.42	1867.93
CARF	333.359	240.89	282.325	283.227	312.254	183.109	195.52	224.256	263.865	287.127	269.135
CARHSP1	635.042	630.632	600.131	597.619	638.198	671.325	619.611	553.597	608.681	708.615	513.908
CARM1	2311.97	2139.98	2172.05	2222.42	2102.86	2031.07	2400.83	2330.3	2290.32	2055.5	2229.15
CARMIL1	433.209	417.913	444.159	449.271	588.947	526.545	505.714	531.285	459.368	485.149	482.663
CARMIL3	91.4265	57.2533	82.2747	68.5265	57.6204	51.3636	63.3962	81.0099	58.0884	51.5899	72.1992
CARNMT1	461.077	429.523	419.031	427.127	483.254	501.206	426.19	521.634	443.216	528.366	466.681
CARNS1	94.7947	71.6357	34.9472	58.1644	63.8011	32.9399	28.428	64.1591	53.6806	49.6423	68.2996
CARS1	2196.96	2296.45	2364.49	2546.49	2415.05	2491.15	2739.07	2471.6	2562.71	2475.72	2520.01
CARS2	1266.53	1318.99	1267.43	1249.62	1338.72	1383.69	1329.05	1449.87	1414.95	1295.51	1482.36
CASC3	2331.97	2434.47	2225.62	2218.39	2444.47	2179.82	2289.93	2367.64	2266.97	2222.22	2392.19
CASD1	538.902	506.38	624.032	637.638	638.133	567.898	603.997	527.544	497.208	636.851	580.202
CASK	592.288	585.539	625.198	602.751	548.883	596.098	548.579	522.952	549.272	622.321	634.564
CASKIN1	64.2707	3.88113	25.2396	9.67738	5.45376	7.47248	4.33155	1.21249	9.92112	48.8113	3.85248
CASKIN2	377.209	353.797	357.907	303.208	358.544	298.925	315.677	364.259	349.421	289.592	265.697
CASP1	1929.2	2232.21	2012.79	2052.94	2062.38	2406.14	2323.37	2201.52	2030.45	2356.3	2301.88
CASP10	755.187	651.276	681.295	692.082	775.703	800.308	675.4	735.142	686.573	796.974	767.725
CASP12	41.6839	40.7292	38.6893	26.6628	28.8872	41.144	41.3603	30.9331	30.8684	30.9168	33.5104
CASP14	16.107	8.0625	6.0642	7.60791	10.7604	14.4988	11.8139	10.6794	16.1268	3.56161	15.0154
CASP16P	12.49	10.6318	2.68566	8.67651	5.7193	5.77111	4.16638	4.6968	8.4799	6.68515	12.0284
CASP2	730.24	885.226	741.623	683.68	818.295	650.495	726.974	877.764	885.461	749.877	670.185
CASP3	1127.87	1152.25	1292.71	1241.5	1262.95	1364.18	1225.04	1255.45	1391.25	1407.27	1196.28
CASP4	1829.92	1825.43	1854.16	1891.17	2029.84	2020.73	2070.69	1861.59	1788.68	1927.22	1856.37
CASP5	69.9594	92.9309	130.704	114.309	102.614	100.137	118.088	63.8373	90.6999	143.721	78.7604
CASP6	411.747	385.234	379.639	407.545	433.325	507.37	401.888	364.38	380.682	391.77	402.634
CASP7	906.377	958.742	853.481	959.397	962.585	1131.91	946.647	1080.71	995.129	892.644	1044.26
CASP8	1204.85	1172.91	1157.71	1138.36	1235.35	1230.29	1156.6	1124.62	1273.9	1239.81	1299.28
CASP8AP2	486.424	530.886	518.578	607.069	592.185	609.997	580.355	660.706	573.439	651.97	643.001
CASP9	472.837	461.951	464.454	446.636	408.947	453.519	412.731	432.984	398.842	432.865	422.889
CASR	28.0318	21.3171	18.8569	30.5224	21.9147	25.836	29.133	15.1328	20.3778	19.9973	26.8401
CASS4	184.399	180.807	202.398	205.109	192.692	220.489	248.587	248.907	221.496	232.919	313.26
CAST	4611.17	4970.23	5193.95	5017.07	5249.11	5006.19	5065.46	5357.88	4773.3	4973.4	4982.05
CASTOR1	127.695	116.756	120.661	125.983	132.879	92.5525	120.556	107.474	115.962	98.1403	111.207
CASTOR2	534.086	403.189	419.891	448.141	352.972	354.789	328.094	306.586	393.833	302.349	306.146
CASTOR3P	27.5731	21.1553	36.5624	20.6104	12.4043	16.0179	15.6735	17.8476	17.7785	19.1889	24.0585
CASZ1	32.5887	97.0522	51.4258	45.7775	53.9157	44.5718	37.5909	39.0215	26.7375	33.3513	14.0958
CAT	3015.48	2626.97	2870.8	2745.59	2871.97	2875.48	2148.33	2478.04	2407.62	2837.54	2504.08
CATIP	55.8894	54.1168	49.6827	60.8426	47.7065	66.5775	43.0973	46.7034	44.7604	55.357	61.2575
CATSPER1	58.913	73.146	82.3008	69.6986	72.774	87.0539	103.091	82.5292	87.9972	66.7139	84.3165
CATSPER2	216.598	158.626	200.779	250.428	234.911	192.154	179.983	206.117	225.058	266.158	259.43
CATSPER3	15.5468	18.2197	17.8977	19.6114	22.9606	12.3677	20.8289	20.1349	12.1108	16.5702	19.3822
CATSPERB	13.0165	12.4396	6.75663	20.5441	6.27549	7.39139	17.8281	17.1119	8.88632	10.0038	16.9371
CATSPERE	24.7078	27.8726	10.2507	13.8822	15.6812	36.8881	15.1585	22.364	17.0297	21.576	23.8918
CATSPERG	59.681	90.8514	73.8776	75.9412	65.5719	60.3769	47.0798	59.2876	72.9045	60.2625	58.2625
CAV2	22.0209	13.6217	20.7829	22.476	17.3005	20.9214	19.5556	22.4775	20.5283	12.1465	30.7145
CAVIN1	1928.12	2192.04	1821.34	1917.66	1950.63	1927.47	2261.59	2481.76	2135.54	1853.59	2008.24
CAVIN3	13.3725	18.7426	11.5871	13.7329	7.73714	14.1876	27.2966	12.7249	18.9497	15.1991	22.081
CAVIN4	18.3281	13.8444	9.8673	11.3175	11.4354	15.8162	7.28592	11.6747	8.4871	11.4382	15.7324
CBARP	77.855	68.8098	99.7469	81.8449	61.0798	34.8793	95.6371	111.145	98.3729	64.6737	89.7718
CBFA2T2	810.449	869.566	772.399	714.217	780.554	702.622	736.301	764.589	977.359	760.95	760.146
CBFA2T3	91.3028	69.1444	34.7786	62.6162	70.194	29.6227	90.44	28.4858	59.3211	24.4812	54.8167
CBFB	2715.85	2754.21	2567.32	2781.18	2681.62	2775.19	2821.41	2475.75	3098.91	2641.27	2754.59
CBL	5431.4	5198.78	5063.13	5338.88	5405.72	5058.79	4594.13	4875.3	5235.66	5121.07	5146.99
CBLB	1823.73	1856.13	1688.83	1948.24	1897.76	1767.17	1882.91	1665.27	1562.13	1850.12	1873.65
CBLL1	675.469	769.398	650.558	755.607	676.777	857.969	718.213	764.292	792.093	775.639	706.261
CBLL1P1	18.2715	17.0174	14.3302	16.4981	22.8758	14.4164	16.6628	7.03586	13.5705	16.2282	14.8049
CBLN3	242.626	226.098	176.948	235.718	180.459	173.697	212.996	202.863	270.619	200.564	274.733
CBR1	946.032	1008.44	943.314	891.387	1004.83	1049.93	1109.28	1110.81	1013.35	972.847	1118.35
CBR3	166.579	161.364	185.871	185.124	176.388	164.979	164.676	195.92	185.569	167.414	187.796
CBR4	501.918	519.044	482.721	475.502	503.266	525.827	485.231	508.344	489.526	488.144	481.987
CBS	3538.67	3510.95	3271.48	3610.13	3454.02	3125.67	3543.77	3157.14	3592.89	3114.66	3542.06
CBX1	1492.76	1332.89	1444.85	1549.42	1400.66	1624.38	1409.69	1321.64	1474.51	1517	1267.98
CBX2	40.0455	31.5982	56.5616	54.3089	39.8023	24.1929	46.2418	30.4064	34.6907	36.0916	47.4522
CBX3	3556.44	3894.24	3907.26	4220.76	4166.19	4522.52	4671.63	4377	3980.08	4390.82	4674.36
CBX4	1567.89	1442.22	1336.28	1291.71	1303.19	1282.32	1319.15	1307.81	1690.47	1317.4	1333.4
CBX5	2794.78	2757.84	3369.15	3244.3	2997.85	3381.14	3317.67	3178.73	3180.06	2970.28	3247.89
CBX6	3718.39	3545.6	3255.1	3167.82	3235.19	2839.63	3270.66	3133.85	3591.18	3055.49	3191.51
CBX7	711.945	590.176	652.39	563.236	531.8	582.134	406.959	417.49	507.052	511.641	469.484
CBX8	186.426	239.421	200.997	225.523	204.714	208.617	205.675	214.866	254.735	199.344	205.365
CBY1	174.633	204.859	167.738	161.404	186.833	206.341	202.247	178.504	179.541	193.536	194.983
CC2D1A	1597.36	1715.79	1617.42	1567.81	1470.63	1297.49	1597.62	1523.6	1555.58	1464.21	1400.47
CC2D1B	2027.15	2225.01	1858.16	2090.48	2049.18	1716.53	1852.11	1937.98	1903.99	1955.81	2087.35
CC2D2A	197.709	232.469	245.811	209.92	209.376	220.412	238.902	184.611	255.946	227.476	236.796
CC2D2B	68.5106	34.9745	52.6173	48.2057	51.8216	42.6619	55.7038	52.0245	54.2669	35.3622	86.4248
CCAR1	2729.72	2854.8	3068.62	3110.78	3212.27	3203.61	3171.08	3170.41	3106.68	3141.6	3146.1
CCAR2	2638.36	2682.41	2991.68	3105.75	2770.63	2561.77	3169.76	2533.23	3177.78	2762.99	2967.8
CCBE1	27.1136	27.6398	21.0942	30.2143	19.4257	17.6241	24.6049	21.3988	28.4079	30.7689	14.6896
CCDC102A	35.5261	32.1973	49.7674	32.1086	35.1282	17.9557	36.4041	32.3991	26.4661	32.4455	20.1165
CCDC102B	382.585	380.452	346.79	374.137	375.979	404.974	378.382	328.814	299.399	380.378	363.297
CCDC103	84.4574	85.4138	85.85	82.0282	90.5364	38.9289	107.126	85.5032	104.736	101.235	59.8984
CCDC106	996.239	1001.51	934.481	907.78	791.275	839.17	857.413	824.341	899.179	844.1	797.301
CCDC107	722.937	679.45	702.202	781.424	702.142	758.709	667.622	707.418	738.842	669.385	700.707
CCDC112	439.844	476.364	484.186	554.118	485.273	673.403	370.194	477.242	392.851	546.836	537.744
CCDC115	1370.57	1199.87	1239.93	1237.79	1219.04	1267.37	1167.27	1217.76	1243.6	1221.35	1218.85
CCDC117	653.544	637.918	687.064	735.462	759.915	732.307	634.216	604.496	691.171	653.24	586.908
CCDC12	1100.62	1248.81	1066.16	1047.9	1060.05	1354.96	1294.44	1302.68	1301.62	1169.12	1305.81
CCDC120	261.211	261.439	271.868	187.466	213.805	208.293	189.127	221.651	305.836	187.355	196.552
CCDC121	50.9808	43.5643	55.9888	42.3372	38.5213	67.9762	50.9213	38.2976	44.16	44.3793	59.7911
CCDC122	175.982	99.7144	124.253	142.959	105.039	121.429	151.834	129.9	117.908	179.828	115.925
CCDC124	1295.52	1431.87	1273.83	1320.52	1293.1	1333.82	1409.46	1346.68	1341.23	1307.96	1275.91
CCDC125	376.732	425.507	385.703	336.457	401.383	405.027	356.815	415.656	372.023	464.64	407.448
CCDC126	168.265	157.879	147.288	158.874	178.056	191.364	113.923	144.03	173.279	159.536	131.433
CCDC127	814.812	671.053	581.121	671.791	788.012	783.297	640.575	697.817	588.681	738.74	755.752
CCDC13	58.574	43.275	51.9728	53.3628	71.3652	72.4233	56.6765	64.7233	50.3646	58.1614	83.6268
CCDC134	459.159	333.481	340.531	553.606	417.468	450.292	441.756	339.6	548.117	374.804	509.312
CCDC136	45.7266	56.5726	61.2179	50.322	27.1989	34.9786	52.1132	13.0641	35.5387	34.6258	26.5811
CCDC137	939.649	1012.93	975.072	1148.88	1015.66	901.12	1074.55	986.863	1071.62	919.373	1064.82
CCDC138	53.1266	46.2967	59.2838	43.0408	48.8378	50.3617	42.7687	53.4152	47.4152	55.4311	43.0989
CCDC14	574.068	702.477	676.872	681.929	765.463	733.923	616.872	590.694	787.457	751.529	622.941
CCDC141	29.6628	24.4674	30.9343	26.7027	36.4756	21.121	30.2032	19.3127	25.4486	30.1178	24.5059
CCDC142	482.127	412.098	394.646	399.416	421.008	370.277	387.527	539.607	475.749	413.968	451.546
CCDC144A	166.017	208.178	191.819	147.029	205.717	185.407	158.069	171.918	169.086	226.794	177.045
CCDC144CP	15.4531	4.26197	17.9516	7.84322	10.4815	10.0543	8.32493	16.3159	11.885	12.3841	7.40391
CCDC146	156.715	156.249	160.735	163.288	137.473	151.674	128.651	150.957	159.613	225.259	209.738
CCDC148	3.85037	5.3254	1.79367	1.73855	9.54832	2.89	4.17335	13.8482	8.49473	6.69595	0.926853
CCDC149	175.037	185.525	174.893	206.721	174.739	341.107	223.61	147.568	165.774	177.919	193.781
CCDC15	53.4162	74.2447	73.7257	58.4184	57.2997	53.8834	63.1676	56.504	64.79	80.7592	48.1599
CCDC150	73.3652	84.6579	75.8537	87.3284	102.919	60.3965	77.7305	96.2296	121.209	90.9535	119.302
CCDC152	84.6765	62.7939	40.8641	63.6348	100.365	79.8356	45.7116	40.0401	42.9442	95.6633	56.0659
CCDC154	87.1387	115.7	69.9342	124.747	62.3715	71.3616	81.4006	94.7022	67.168	58.7795	70.4141
CCDC157	145.075	149.829	138.116	129.559	112.496	141.801	145.553	82.3431	147.138	98.8825	120.442
CCDC159	272.363	220.548	218.947	191.408	211.248	241.505	223.779	198.856	167.513	212.522	209.676
CCDC162P	114.009	103.369	114.014	154.298	109.577	106.255	127.987	143.271	117.161	135.249	127.72
CCDC163	75.1065	84.2143	95.6435	54.9229	69.8983	97.9339	59.3933	60.663	63.1505	53.5204	39.2708
CCDC167	139.17	134.102	136.424	155.024	127.672	154.657	120.493	167.137	157.574	132.72	137.757
CCDC169	55.9517	85.3443	74.3916	70.2662	92.3919	62.362	70.9899	76.5352	55.7708	83.6815	97.7309
CCDC17	66.7875	75.7796	75.5378	68.5564	57.5973	72.6499	62.5786	60.1934	80.0725	106.865	65.1907
CCDC170	936.351	879.346	1142.42	866.275	1118.82	1035.49	1011.99	1039.94	980.574	1017	998.61
CCDC171	77.126	48.2697	66.5565	49.2194	45.5495	75.8944	80.1763	55.4316	48.2017	92.3138	77.2408
CCDC174	614.412	628.47	537.592	540.755	558.93	720.038	718.512	596.145	573.215	772.453	483.889
CCDC18	508.454	464.499	573.361	523.509	553.253	507.091	432.817	477.884	417.484	490.757	538.162
CCDC180	52.263	46.4366	49.5363	34.8654	54.7333	40.1783	26.9911	34.3418	65.5599	49.7313	60.8312
CCDC183	136.116	133.102	127.092	112.044	86.6259	97.2946	117.8	83.3916	128.494	113.985	108.402
CCDC186	768.578	774.021	801.936	897.578	833.447	937.305	771.147	867.594	957.375	947.811	876.92
CCDC188	16.8967	22.1928	7.63257	16.3192	15.3828	7.28295	9.46595	13.7919	15.7141	17.4014	10.1712
CCDC191	127.522	138.564	152.059	123.458	101.456	133.285	96.2995	127.01	109.488	137.48	113.547
CCDC192	8.93513	15.7774	11.2434	12.9648	14.587	14.8385	11.0717	16.1404	10.2267	14.6173	12.0431
CCDC194	91.8371	145.04	114.497	91.0826	106.843	92.3611	109.364	107.96	119.527	75.4334	93.0068
CCDC200	442.952	398.76	357.109	326.941	322.683	311.825	370.348	349.574	412.317	390.371	389.199
CCDC201	20.2679	13.8474	10.7671	8.70952	13.3408	11.4976	17.6927	6.99961	18.6737	9.5295	12.9564
CCDC22	1138.33	1082.29	1187.92	1063.22	968.739	931.151	1000.12	1005.76	983.031	898.171	917.58
CCDC24	150.992	133.561	153.437	153.495	135.72	132.96	128.955	128.708	117.666	118.041	131.877
CCDC25	598.075	778.325	711.063	692.889	790.109	894.9	776.976	764.294	763.084	825.119	843.828
CCDC27	37.478	37.1424	29.4967	21.0622	34.7469	30.1069	24.8997	28.1902	27.066	31.3581	23.0587
CCDC28A	653.573	620.617	654.942	678.754	698.76	742.275	555.277	663.282	604.477	659.307	572.709
CCDC28B	145.791	125.37	109.928	165.706	125.185	144.92	164.503	198.03	184.967	126.588	153.499
CCDC30	205.05	148.964	146.093	162.596	204.87	205.1	121.785	280.921	152.618	196.792	195.392
CCDC32	631.035	607.224	707.998	673.313	671.631	727.282	609.75	644.996	643.037	652.409	665.056
CCDC34	204.298	198.978	217.642	242.436	229.185	282.315	236.609	241.506	221.357	238.985	279.681
CCDC38	19.3589	11.4408	12.4664	16.7062	17.035	14.6601	18.3788	10.6684	14.585	9.4308	7.04104
CCDC39	171.164	149.567	139.058	149.832	125.533	140.538	182.833	67.4001	105.527	155.012	136.708
CCDC40	196.361	158.686	184.156	147.383	141.524	123.85	181.004	160.028	149.015	186.041	172.069
CCDC43	696.459	794.886	777.917	795.121	865.442	953.658	856.205	846.416	796.267	832.743	933.634
CCDC47	2968.59	3264.37	3087.96	3183.77	3685.25	3638.12	3443.22	3587.05	3160.39	3581.47	3342.07
CCDC50	1619.85	1768.6	1804.98	1879.67	1910.35	1967.25	1937.71	1768.36	1762.64	1983.14	1859.21
CCDC51	324.605	326.411	338.692	370.223	343.201	309.405	358.16	350.224	358.095	346.335	377.596
CCDC57	1846.74	1769.38	1824.71	1820.48	1742.3	1599.85	1974.01	1787.57	2136.53	1991.91	2077.67
CCDC59	396.039	491.107	454.433	398.782	492.777	500.759	518.626	487.033	446.495	477.983	516.614
CCDC6	1488.14	1527.19	1530.52	1621.09	1684.01	1733.5	1456.13	1533.15	1489.96	1718.45	1651.38
CCDC61	245.005	260.048	263.627	226.4	280.839	270.77	205.944	272.652	252.074	259.161	272.303
CCDC62	22.3108	20.5017	35.5142	23.6228	32.7316	21.7132	23.1261	24.8553	40.0996	18.3853	22.7351
CCDC65	84.8511	77.9601	75.8281	68.1523	38.442	62.815	79.0105	67.4807	70.4716	62.8839	78.3487
CCDC66	356.033	248.905	291.375	321.75	311.58	371.657	295.514	313.892	307.466	303.59	322.732
CCDC69	890.675	843.215	868.166	934.46	829.328	922.934	1104.28	884.497	1083.35	844.817	877.004
CCDC7	44.8782	38.7925	44.1486	33.7356	61.3159	34.3309	25.8792	32.6363	48.178	44.2787	35.8856
CCDC71	666.906	671.324	717.663	688.125	650.974	690.121	713.283	706.377	678.628	656.538	698.629
CCDC71L	1181.67	1185.02	1113.22	1171.65	1133.88	1122.83	1222.64	1196.21	1236.99	1096.26	1180.02
CCDC74A	76.5928	50.6864	61.1596	46.2778	63.7463	48.5648	46.8323	33.9825	49.9451	53.1688	55.5935
CCDC74B	28.3194	31.8969	20.5019	38.2358	12.4957	10.5779	7.74744	29.1192	11.9706	27.6429	22.0305
CCDC77	333.306	322.546	299.959	309.707	361.92	208.325	235.774	353.992	278.607	325.311	286.748
CCDC78	98.6854	63.6515	91.8119	82.4053	84.1444	79.5854	94.3381	82.9928	72.3575	80.1201	90.7392
CCDC8	579.822	562.326	536.458	567.677	567	527.627	459.002	527.595	511.787	525.173	537.682
CCDC80	136.766	131.826	154.64	145.63	144.216	109.86	126.708	136.67	172.43	128.385	140.893
CCDC81	9.5497	10.6957	23.7085	9.24349	19.4611	7.19628	9.36897	13.3726	8.65583	12.785	15.1955
CCDC82	994.492	1178.7	1251.84	1190.05	1365.25	1422.85	1533.38	1368.01	1180.8	1437.64	1392.69
CCDC85A	96.5361	95.8756	98.7103	98.4368	97.1958	76.1565	65.5644	85.1335	74.6983	88.6144	83.2922
CCDC85B	1052.44	1133.52	1074.83	1023.68	1058.43	972.968	1013.12	974.335	998.983	1030.62	1002.86
CCDC85C	361.991	237.636	255.919	240.556	373.101	309.637	184.256	386.129	210.013	233.129	229.289
CCDC86	598.266	695.569	639.288	683.347	614.624	612.258	717.212	685.673	719.701	631.431	676.102
CCDC87	15.4307	7.45397	7.17541	3.48164	12.3886	5.75246	11.4498	5.83921	8.4867	8.57961	4.62714
CCDC88A	14546.6	14707.1	16041.7	15665.9	16589.2	16426.6	14805.6	15874.8	14809.4	17661.7	17105
CCDC88B	1938.65	1782.62	1775.73	1698.48	1616.05	1638.12	1532.2	1533.66	1714.29	1594	1495.78
CCDC88C	131.92	200.802	74.326	96.3624	92.8971	126.121	155.344	147.77	104.992	86.036	112.307
CCDC9	667.326	767.462	584.788	544.128	582.626	565.388	634.325	679.037	663.523	527.111	548.95
CCDC90B	847.78	830.766	837.917	968.784	920.224	1029.38	1009.85	987.012	873.805	1019.13	980.156
CCDC91	604.473	583.677	664.105	581.613	654.468	657.534	714.371	727.353	567.098	750.996	652.091
CCDC92	2599.23	2563.02	2580.43	2357.04	2189.65	2213.36	2045.48	2125.72	2294.67	2100.61	2162.77
CCDC93	3020.2	2549.68	2592.15	2813.41	2695.39	2512.02	2305.25	3042.23	2566.53	3005.24	2814.23
CCDC97	1726.93	1735.88	1773.47	1690.56	1569.37	1581.39	1545.71	1593.09	1625.99	1379.01	1387.43
CCDC9B	1088.12	900.456	978.169	930.162	829.89	850.569	826.616	867.497	838.376	911.043	870.517
CCER2	10.5972	17.279	8.39661	10.9596	5.22504	4.6774	7.20947	6.54724	10.9715	8.7935	5.07114
CCHCR1	283.8	291.581	294.673	269.089	386.176	327.725	294.973	240.588	303.64	260.988	236.86
CCL1	17.0806	24.2939	17.8206	33.4228	30.4793	53.9687	86.9276	51.2894	54.2362	44.2103	61.0049
CCL13	685.473	729.396	765.461	859.045	793.526	947.473	1877.66	1143.94	983.983	1088.53	1212.73
CCL18	266.894	265.429	284.284	268.797	291.484	338.571	320.507	423.957	320.532	288.12	320.915
CCL2	1421.03	3090.28	2125.75	3310.31	2580.8	3638.31	10087.2	6549.09	5337.44	4122.5	7614.31
CCL20	40.4329	40.5707	52.2342	40.7283	54.2145	59.3028	107.571	73.1021	64.9166	53.5917	89.7389
CCL22	557.451	619.753	620.683	578.838	642.298	578.106	780.662	887.518	828.308	520.488	839.364
CCL23	15.4748	17.6764	12.0034	17.5947	25.2917	20.427	17.3218	24.4971	11.6121	21.4653	12.0941
CCL24	389.502	391.386	424.088	408.593	465.822	590.864	787.792	831.986	772.177	443.925	605.832
CCL28	14.553	23.7535	10.3783	6.85916	15.1112	10.3014	10.8452	12.7006	8.58152	18.9429	11.2245
CCL3	693.869	969.151	816.035	803.745	759.208	833.048	1401.7	1263.78	1128.74	912.909	1256.79
CCL3L3	75.5792	103.497	78.6849	73.211	90.8193	92.6346	181.075	131.179	97.1899	85.2316	153.318
CCL4	120.296	174.927	115.054	137.69	136.248	175.79	243.584	263.46	200.252	206.715	225.595
CCL4L2	77.9025	122.44	101.744	95.4243	111.633	121.286	195.654	181.801	152.975	127.185	153.418
CCL5	671.213	627.037	737.462	705.725	675.126	785.964	1196.74	895.242	840.422	649.217	888.112
CCL7	96.3698	243.706	151.571	257.392	220.998	335.075	1011.72	518.922	378.259	290.58	523.463
CCL8	49.6762	113.48	40.1736	61.3164	72.428	101.501	310.777	118.35	133.835	58.4285	142.468
CCM2	1675.52	1787.02	1672.04	1748.89	1719.8	1771.84	1744.69	1628.31	1736.06	1603	1668.11
CCM2L	8.64231	9.54444	7.1458	8.66708	8.64024	17.1949	20.7372	11.6387	15.7111	8.54735	14.7483
CCN1	6.95776	24.7131	10.98	4.26085	13.3954	15.6241	5.95016	7.5029	6.51149	10.5088	17.3354
CCN2	26.0184	46.838	51.1042	30.4439	40.0268	35.9775	27.067	37.4138	40.7293	53.4047	48.1205
CCN3	37.9182	47.1863	55.7948	47.4488	54.2137	43.7396	84.6987	67.9491	62.634	43.8243	55.5868
CCNA1	76.9524	89.5357	71.2459	72.3481	75.0711	53.4521	104.103	76.1026	74.3464	82.47	104.732
CCNA2	1039.46	1102.04	1234.96	1237.54	1280.8	1359.22	1336.54	1228.87	1264.47	1312.79	1224.33
CCNB1	1355.43	1522.13	1558.36	1511.73	1529.32	1602.27	1555.11	1673.88	1524.5	1626.42	1450.31
CCNB1IP1	577.249	456.106	450.366	491.35	561.097	557.8	542.851	580.805	539.26	571.563	571.325
CCNB2	768.643	759.989	886.873	758.514	817.818	888.358	767.265	831.025	738.752	832.811	792.899
CCNB3	25.8075	7.23083	8.90487	5.77465	12.8481	9.83286	12.2836	43.6928	20.1023	26.268	7.84321
CCNB3P1	5.76521	13.8219	7.16213	6.94182	16.2046	15.8691	10.4157	12.9142	6.78407	13.3696	12.0285
CCNC	594.331	717.27	759.469	731.949	780.674	818.801	685.793	721.343	678.703	765.928	752.654
CCND1	3404.11	3919.48	3435.23	3696.83	3173.17	2960.84	5277.14	4590.94	4730.37	3621.85	4410.92
CCND2	643.035	639.389	639.326	709.589	721.073	767.935	912.339	818.163	817.228	779.226	869.575
CCND3	1075.73	1291.61	1027.27	1213.02	1050.88	1158.86	1389.26	1275.78	1465.01	1038.92	1239.64
CCNDBP1	1769.44	1690.34	1952.1	1846.19	1774.73	1875.14	1820.49	1700.23	1692.62	1787.02	1683.67
CCNE1	226.031	220.422	191.569	198.54	202.878	226.21	257.568	247.066	209.893	224.634	275.337
CCNE2	114.264	142.824	112.825	143.701	152.463	130.444	150.714	161.694	148.373	150.132	113.805
CCNF	1017.4	954.42	993.829	973.064	917.669	882.406	868.953	947.673	963.971	777.999	801.927
CCNG1	1901.34	1787.86	2029.19	2052.12	1991.97	2515.95	1969.93	1905.3	1760.85	2359.19	1965.62
CCNG2	1361.56	1242.29	1356.32	1285.81	1434.9	1379.41	976.699	1200.3	1099.18	1192.77	937.211
CCNH	702.686	814.868	748.647	713.967	808.75	859.104	865.371	763.039	788.561	842.042	887.917
CCNI	5064.01	4725.37	5229.82	4985.61	5388.25	5338	5138.11	4857.88	4411.89	5473.35	4912.59
CCNJ	465.347	485.89	476.07	494.214	530.666	498.868	547.581	553.278	526.53	474.825	524.921
CCNJL	39.5391	33.4992	22.5239	20.6665	35.5655	26.8731	40.6695	19.6099	34.6192	40.9864	41.8366
CCNK	2686.84	2779.25	2675.21	2632.09	2510.83	2665.52	2770.5	2687.87	2778.81	2585.07	2406.65
CCNL1	2578.49	2497.43	2502.8	2551.74	2749.11	2342.01	2483.14	2472.67	2636.92	2621.3	2717.44
CCNL2	4262.08	4115.08	4011.82	3956.9	3988.95	3498.89	3790.64	4033.85	4241.55	3648.37	4143.86
CCNQ	465.063	487.104	512.688	518.372	516.551	508.686	543.46	512.39	475.052	513.321	533.956
CCNT1	818.457	762.01	860.87	984.115	795.912	810.121	945.427	827.496	897.292	897.549	852.983
CCNT2	889.026	971.719	1003.74	1004.84	1012.79	968.372	824.432	1001.3	1081.49	937.551	912.32
CCNY	2532.8	2208.4	2716.35	2684.93	2711.1	2854.15	2541.75	2594.97	2247.15	2574.3	2809.64
CCNYL1	738.431	885.272	807.681	898.766	905.604	912.883	974.436	891.38	889.458	942.05	937.913
CCNYL1B	14.4716	10.6502	15.2506	13.0602	12.3882	7.18832	12.4898	9.33783	13.5798	5.71873	16.658
CCP110	653.942	635.826	511.15	681.105	770.041	577.724	732.711	723.717	842.083	660.891	657.709
CCPG1	3357.22	3525.77	3526.9	3859.94	4122.49	4192.86	3587.7	3544.02	3366.58	4046.58	3681.4
CCR1	4056.05	4586.8	4122.53	4330.04	4616.27	5083.64	5296.33	4896.59	4768.37	5009.33	4837.14
CCR10	19.3996	5.39267	9.07861	7.4459	5.45096	0	4.02996	11.4812	5.81599	14.1002	13.7419
CCR2	27.4183	32.4597	63.9219	42.7648	30.9788	29.2892	28.5069	35.7197	21.8805	16.8903	46.2842
CCR3	15.3004	30.4289	17.5276	37.8183	24.4945	31.3937	7.33048	20.2682	19.7485	16.0146	21.6712
CCR4	18.3267	13.844	13.4549	20.0219	20.965	14.3793	11.4495	8.17313	11.8818	20.9709	15.7324
CCR5	2796.01	2763.88	2562.09	2739.93	2860.47	3130.06	2984.86	3034.15	2901.41	3071.37	2861.76
CCR6	6.62503	0	12.0811	16.6715	0	15.5167	22.9281	0	9.15938	7.48119	8.17148
CCR7	16.1264	17.8176	16.7718	18.8387	25.0682	14.1751	14.3528	27.3041	25.9007	9.45649	18.2249
CCRL2	1128.64	1205.37	1111.84	1011.42	1238.62	1196.22	1143.53	1284.54	1114.11	1185.37	1253.76
CCS	779.718	759.065	703.264	669.871	651.25	608.944	725.932	658.554	776.639	737.238	677.479
CCSAP	1737.09	1742.21	1821.32	1734.48	1995.69	1840.51	1311.98	1578.55	1529.71	1815.97	1491.92
CCSER1	42.634	41.1663	43.7174	70.9385	49.3539	43.7585	20.5383	41.9311	39.6536	46.4258	44.5507
CCSER2	722.53	921.96	889.478	970.541	959.481	834.868	953.573	910.466	883.277	872.885	1036.52
CCT2	2083.75	2355.15	2224.57	2351.17	2438.53	2650.65	2851.16	2574.12	2543.83	2586.34	2789.68
CCT3	4352.99	4678.07	4793.7	4944.03	4788.66	5143.49	5391.06	5247.27	4727.32	4997.39	4859.95
CCT4	2442.47	2595.39	2971.71	2881.59	2881.92	3218.39	3353.27	3021.96	2662.11	3242.75	2895
CCT5	4201.09	4770	4417.26	4824.01	4835.4	5084.65	5545.55	5459.9	4836.55	5384.07	5537.09
CCT6A	3439.25	3691.94	3839.37	3952.94	4041.9	4159.75	4489.13	4162.54	3802.53	4418.33	4203.59
CCT6B	44.0321	41.8042	47.5673	39.4905	49.8343	60.7655	58.5544	35.4504	51.4349	37.33	57.6173
CCT6P1	70.1834	62.7452	65.3732	62.5062	63.8626	60.5616	73.9443	49.2686	67.0008	64.9204	88.8282
CCT6P3	52.8332	70.1649	56.394	57.2568	61.0066	47.6185	48.9564	45.8049	60.2051	41.0692	78.6468
CCT7	4560.89	4921.25	4069.54	3962.55	4174.66	4839.01	5045.22	5109.96	5186.94	4537.2	4454.96
CCT8	3681.94	3879.8	4142.76	4138.86	4337.45	4430.8	4643.14	4500.54	3861.57	4426.07	4073.43
CCT8P1	16.352	10.6369	20.602	6.94794	16.2034	17.2962	14.5793	9.378	10.1784	14.3174	15.7304
CCZ1	1474.87	1452.71	1548.18	1436.57	1555.76	1696.5	1824.09	1671.98	1593.96	1516.82	1746.78
CCZ1B	1107.77	1208.37	1264.13	1197.29	1440.98	1494.64	1406.84	1207.13	1316.95	1415.5	1413.6
[truncated: 13,133 more rows]

## Sheet: Humanised_Normalized_count_matr
	1	2	3	10	11	12	13	14	15	24
	164891	180765	197945	168289	192565	164647	189938	227540	195912	213020
A1BG	449.25	408.233	417.754	474.384	377.918	395.551	402.119	469.319	407.826	400.382
A2M	59266	54585.2	58952.3	35187.6	35963.8	35767.4	44569.5	41816.3	42074.5	38994.9
A2ML1	20.1336	16.073	18.0051	18.8918	14.1609	24.8548	9.97645	12.1954	26.5652	24.068
A4GALT	24.1418	62.3476	25.7573	35.0206	38.6823	36.438	26.8867	48.949	49.5843	41.0582
A4GNT	12.6934	9.6853	14.5299	9.58573	7.20405	16.1213	14.8418	5.42056	10.3732	13.4311
AAAS	1358.27	1292.76	1175.98	1389.37	1281.75	1341.44	1207.85	1304.34	1192.99	1093.82
AACS	493.865	483.35	561.135	418.335	436.802	460.14	403.148	379.292	379.282	351.32
AADAT	20.3259	35.225	27.1069	56.299	43.7651	54.8752	46.4563	33.3007	55.8431	40.1312
AAGAB	679.647	723.241	643.504	691.387	703.786	630.97	687.342	702.945	682.396	742.995
AAK1	3019	2752.68	2765.91	2282.6	2359.48	2398.6	2537.07	2127.67	2456.06	2522.01
AAMDC	174.447	173.636	174.617	166.591	171.919	165.11	211.239	223.36	217.118	178.163
AAMP	2485.44	2516.73	2677.7	2945.34	2936.27	2786.91	2521.14	2851.94	2686.2	2667.77
AANAT	27.8083	12.149	14.2914	17.9237	6.58961	12.6839	4.32719	0.508799	3.09021	12.1422
AAR2	976.512	1023.83	953.352	992.185	1000.69	935.465	873.812	931.532	933.783	821.486
AARS1	9160.57	8949.1	8821.58	8684.96	8922.04	8544.23	8621.49	8123.37	7760.06	7564.14
AARS2	647.116	643.352	681.509	751.936	721.409	723.149	665.853	684.606	655.793	619.375
AARSD1	463.588	468.333	488.054	469.661	462.229	402.006	425.3	478.686	386.865	456.022
AARSD1P1	34.0823	26.8814	22.6778	30.5983	27.7348	37.6003	32.7709	24.9863	42.6582	25.9913
AASDH	229.441	226.393	230.669	248.261	209.332	239.313	253.546	208.894	256.828	262.815
AASDHPPT	868.789	920.727	854.842	982.343	948.597	944.68	995.976	975.652	967.675	1073.79
AASS	28.0522	34.5046	33.2698	24.581	17.4567	23.3995	25.9332	22.7526	31.1335	30.4119
AATF	1378.54	1414.27	1307.49	1457.39	1507.7	1377.19	1446.65	1507.31	1447.38	1394.41
AATK	230.37	244.393	217.018	233.21	234.228	257.391	244.593	258.743	259.462	156.353
ABAT	341.744	337.79	338.397	286.855	235.386	278.037	407.061	334.656	294.432	249.843
ABCA1	3064.95	2702.22	2759.15	5149.1	5843.01	5733	6295.96	4979.57	5737.47	6058.09
ABCA10	16.1971	14.463	35.6683	18.5015	21.8947	12.5126	10.5215	6.22484	30.2343	15.9289
ABCA11P	29.3151	30.1391	39.9697	38.3701	29.8614	35.8294	25.6992	24.9198	32.2693	29.7113
ABCA2	1306.7	1155.19	1350.9	1291.31	1118.73	1020.83	1191.43	1110.73	1088.44	1049.77
ABCA3	354.674	379.622	306.682	356.895	327.419	355.624	279.518	284.243	279.662	251.184
ABCA5	143.841	163.192	175.689	111.739	153.199	164.035	157.086	176.918	164.276	192.579
ABCA6	214.091	212.636	253.196	85.673	108.248	78.5119	90.1046	103.643	67.1376	53.2892
ABCA7	1948.88	1530.98	1585.88	1853.61	1239.81	1883.75	1901.42	1945.52	1276.76	1414.55
ABCA9	109.432	79.5051	72.7133	67.9691	34.1404	69.4948	48.4344	68.6145	57.1843	70.9041
ABCB1	24.6683	11.3471	23.5885	11.7924	4.90216	13.7327	21.3242	6.3152	3.33917	2.80477
ABCB10	879.177	1000.4	1013.1	1177.01	1291.73	1187.55	1158.04	1154.29	1352.28	1395.44
ABCB4	26.8989	22.3501	10.6341	22.1749	13.1642	12.4665	15.264	24.7187	23.2647	14.0284
ABCB5	9.3537	13.5264	9.94401	14.961	11.952	14.879	8.21114	16.4158	13.9505	29.4312
ABCB6	118.082	121.002	126.767	163.124	230.899	208.924	140.735	152.751	145.885	162.912
ABCB7	964.225	845.286	996.306	883.789	918.365	854.705	1228	1090.34	1099.35	1193.34
ABCB8	1803.02	1740.34	1735.84	1682.39	1609.31	1795.94	1598.52	1633.99	1573.06	1496.31
ABCB9	641.582	575.301	593.35	344.282	354.664	373.953	398.682	366.359	331.778	299.075
ABCC1	3052.18	2730.05	2636.97	3219.31	3094.94	3211.2	3164.2	2936.35	3281.37	2857.92
ABCC10	1676.98	1505.92	1462.72	1623.24	1536.08	1497.69	1391.09	1389.86	1380.34	1251.82
ABCC11	7.2133	9.41482	11.898	15.592	3.74693	11.0972	8.16784	9.90504	10.432	14.2266
ABCC2	18.6049	16.0037	15.6671	17.1169	25.8915	22.2458	15.835	8.66354	29.5574	42.8965
ABCC3	3857.11	3062.02	3004.99	5530.43	4968.46	5274.84	5855.93	5110.47	4506.52	4871.46
ABCC4	1471.04	1177.56	1292.86	802.625	814.002	945.482	1036.79	935.98	1108.25	965.277
ABCC5	3973.8	3144.18	3326.93	3109.06	2530.28	3599.95	4659.98	3988.76	4089.92	3952.12
ABCC6	107.059	104.396	127.057	108.152	71.6594	105.742	120.635	83.4832	62.6935	97.2371
ABCC8	23.9388	35.3165	24.9261	24.5052	24.0103	23.691	43.5551	39.266	36.4698	35.8324
ABCC9	31.1124	35.4168	26.3765	44.2033	39.1656	33.753	44.7683	40.5111	32.8714	49.9872
ABCD1	4492.85	4286.32	3665.16	5169.55	5200.11	5382.17	4685.18	4752.24	4464.31	3908.78
ABCD3	648.015	584.81	665.736	544.131	712.028	702.111	638.323	641.653	773.61	784.356
ABCD4	2493.99	2455.68	2533.32	2340.33	2030.02	2318.16	2390.32	2501.82	2163.21	2181.56
ABCE1	2696.95	2781.5	3073.35	2582.17	3223.84	2849.23	3014.43	2352.68	2763.2	3059.98
ABCF1	2781.86	3178.55	2775.16	3142.38	3530.3	3341.03	3126.26	3600.92	3164.94	3366.41
ABCF2	869.46	730.821	667.967	747.428	902.27	794.257	835.853	668.483	698.68	768.384
ABCF2-H2BK1	317.624	306.786	318.868	326.188	431.487	354.719	373.557	314.173	283.504	390.012
ABCF3	1914.89	1798.71	1776.79	1867.68	1883.96	1850.62	1697.05	1819.05	1645.25	1644.13
ABCG1	1956.72	1983.98	2013.94	6679.47	6862.18	7758.3	7841.89	7650.99	7295.04	6571.13
ABCG2	302.21	400.468	296.843	1074.53	1233.89	1278.97	1072.61	1094.41	1300.77	1173.39
ABCG8	24.6712	28.9235	13.0539	30.2797	22.9938	27.6194	35.0821	31.1573	36.7748	21.2974
ABHD1	13.559	17.8488	14.8202	8.46281	13.5026	11.3025	23.7729	14.3942	11.896	16.5465
ABHD10	824.034	774.679	750.494	804.914	911.057	837.745	850.735	814.148	905.493	934.084
ABHD11	339.772	386.909	382.001	294.133	271.116	273.767	270.429	292.319	243.902	287.149
ABHD12	6040.43	5560.63	5974.84	5610.65	5018.18	5857.99	6598.98	6543.64	6515.4	5452.22
ABHD12B	43.3738	50.3305	31.6616	38.4349	25.3061	35.8572	22.9252	60.5534	34.0657	32.381
ABHD13	515.184	523.497	597.385	529.673	599.221	547.49	625.709	599.177	611.801	699.53
ABHD14A	251.115	224.48	263.14	234.472	236.827	222.883	225.228	256.541	236.916	197.469
ABHD14A-ACY1	35.7435	16.862	26.801	41.4326	30.6311	45.9727	44.6388	23.0712	39.2294	25.3075
ABHD14B	574.219	557.038	630.075	656.906	616.33	604.821	574.768	637.263	560.971	589.469
ABHD15	825.033	766.756	820.807	1042.27	986.489	985.545	956.787	986.949	1000.17	832.208
ABHD16A	1963.06	1990.57	2063.73	1978.25	1941.05	2052.49	1826.2	1985.81	1826.33	1753.55
ABHD16B	345.308	342.11	306.819	424.261	354.811	375.209	338.846	308.123	329.673	336.198
ABHD17A	4573.88	4710.15	4355.41	4480	3608.8	4149.5	3681.49	3846.12	3243.27	3237.52
ABHD17AP1	8.74212	7.52057	6.34295	16.2197	13.333	15.2121	17.9319	17.4144	8.07365	12.5542
ABHD17B	389.865	382.748	400.458	371.66	365.472	330.749	320.717	338.825	361.057	287.837
ABHD17C	13.4741	24.8868	27.8888	16.0251	19.2946	20.1365	16.6545	15.246	15.7527	10.9204
ABHD18	465.039	534.007	544.299	468.75	392.599	486.988	498.739	514.021	537.477	493.443
ABHD2	12904	11833.9	12675.9	9917.77	10846.7	11547.1	11462.3	9265.65	11293.3	10911.2
ABHD3	1142.85	1257.09	1314.77	1012.54	1174.04	1111.25	1199.83	1334.71	1267.75	1254.95
ABHD4	1617.69	1529.5	1378.07	1420.55	1487.15	1563.46	1439.26	1421.22	1296.28	1242.1
ABHD5	800.649	911.381	890.947	1615.58	1882.22	1946.05	1996.03	2020.78	2326.62	1966.93
ABHD6	819.48	688.035	750.951	1140.33	1060.46	1086.45	1067.48	1055.92	1116.17	1071.85
ABHD8	1685.15	1520	1543.31	2398.76	1931.92	2106.65	1919.2	1968.16	1851.91	1620.72
ABI1	3720.46	3935.46	3943.48	3421.11	3802.95	3692.05	3885.34	3857.25	4232.76	4091.18
ABI2	899.67	748.086	838.3	787.252	597.561	632.13	726.348	649.063	587.952	538.388
ABI3	5654.67	5333.19	5170.88	3394.59	2314.29	3132.52	3334.62	3127.98	3044.8	2450.19
ABI3BP	23.4653	16.9523	25.2772	17.2348	14.8077	27.4638	26.1248	19.1316	28.595	18.4537
ABITRAM	358.511	419.903	389.072	384.498	396.458	360.645	395.485	396.779	454.596	431.861
ABL1	3657.06	3574.77	3530.81	3090.27	3152.97	3219.5	2797.12	2738.04	2665.82	2723.71
ABL2	2275.16	2436.33	2426.43	1800.7	2760.25	2029.4	2111.13	1713.16	2185.38	2235.03
ABLIM3	795.521	907.019	950.233	736.722	942.085	761.239	770.035	659.414	705.56	703.922
ABO	44.9868	38.4642	24.7608	30.7164	27.8267	37.7923	32.6385	19.6638	49.0129	26.9327
ABR	25655.8	21767.2	22436.5	23029.7	20379.6	23420.8	23234.7	18169.2	19762.4	17794
ABRACL	1101.43	1249.92	1273.74	1319.14	1358.58	1213.27	1343.77	1483.15	1538.09	1646.75
ABRAXAS1	375.928	291.738	301.169	297.968	264.755	302.783	341.915	319.15	304.01	362.94
ABRAXAS2	975.343	1046.62	973.35	952.569	1034.64	908.435	970.153	945.047	994.456	866.143
ABT1	759.135	802.19	796.125	811.404	787.307	770.466	789.556	788.088	708.68	794.375
ABTB1	1340.73	1134.89	1192.93	1360.07	1092.07	1309.43	1361.13	1284.73	1155.37	1048.82
ABTB2	118.498	144.333	117.289	140.334	149.535	134.406	115.307	122.226	109.457	100.358
ACAA1	2536.92	2540.86	2677.88	2564.88	2260.83	2221.17	2332.58	2515.26	2348.66	2297.88
ACAA2	2817.22	2780.91	3091.94	5592.57	5768.41	5685.57	5325.56	6018.08	5729.13	5432.78
ACACA	964.526	907.865	986.743	1181.42	1516.14	1099.81	1053.77	830.781	903.497	999.278
ACACB	180.609	225.112	230.955	396.746	385.886	386.139	396.949	387.266	364.903	313.431
ACAD10	610.13	677.002	696.745	653.866	581.624	643.449	764.67	667.24	639.461	609.331
ACAD11	528.209	407.55	499.001	451.887	436.35	492.098	482.081	461.177	471.808	485.219
ACAD8	1332.66	1338.03	1287.76	1628.42	1503.97	1516.44	1600.15	1582.37	1569.37	1349.44
ACAD9	1373.78	1423.31	1349.13	1460.96	1520.67	1443.46	1365.98	1394.68	1353.46	1336.47
ACADL	22.4066	20.4185	12.8508	16.0355	10.7967	15.8863	25.7956	16.63	14.9718	19.8339
ACADM	3367.33	3417.71	3636.73	3722.95	3615.03	3641.06	4286.23	4326.1	4434.37	4415.76
ACADS	727.912	757.513	669.235	1410	1183.6	1349.48	1238.48	1341.79	1166.08	1172.53
ACADSB	576.251	427.118	538.604	601.422	475.493	522.765	616.279	512.603	524.15	656.679
ACADVL	11530.1	10602.4	10221.6	33279.1	28704.6	29637.2	29227.1	30239.8	27085.2	28397.2
ACAP1	137.558	102.105	82.3476	132.972	111.308	127.181	87.6282	143.532	114.538	124.275
ACAP2	3179	3376.57	3436.05	3420.53	3790.73	3839.56	4284.1	3801.44	4436.18	4612.5
ACAP3	1908.49	1854.53	1631.09	1838.47	1591.08	1768.35	1568.47	1393.23	1420.05	1413.95
ACAT1	1899.63	1938.29	1940.63	2437.19	2293.29	2365.79	2659.43	2850.36	2742.59	3295.73
ACAT2	879.156	941.816	939.635	1312.61	1421.42	1165.51	1212.97	1201.17	1290.66	1424.36
ACBD3	2066.17	2060.35	2148.19	2388.68	2539.16	2568.3	2496.56	2537.38	2792.98	2616.23
ACBD4	253.282	201.112	219.828	261.74	208.441	233.221	250.065	266.575	197.827	207.728
ACBD5	1555.38	1635.61	1682.94	1582.96	1701.89	1659.04	1834.09	1764.56	2055.88	1818.87
ACBD6	776.899	809.044	828.575	826.959	837.974	743.168	831.69	804.137	853.968	817.058
ACBD7	32.294	22.6144	39.9937	26.8953	25.7689	31.3578	32.5541	23.8095	31.1116	43.0497
ACCS	270.372	205.857	193.722	209.366	155.184	202.71	232.563	241.352	280.07	219.715
ACD	226.509	248.374	255.891	297.434	181.494	224.02	197.252	190.978	149.15	210.071
ACE	4538.5	4353.32	3768.6	3921.15	3156.14	3620.28	3877.09	3295.98	3476.28	3541.07
ACE2	11.8661	6.0292	13.017	17.9402	14.7242	12.8272	13.0161	16.1363	7.61639	13.364
ACER2	64.5546	79.6765	86.3318	76.8073	73.1573	75.2528	81.9351	44.3898	82.9691	75.6253
ACER3	3862.62	3760.25	4139.01	4290.19	4939.88	4901.03	5041.09	4636.51	5048.32	5392.01
ACHE	12.6193	10.9973	10.3115	15.1778	20.1954	7.27774	3.98124	4.51865	12.1185	4.80135
ACIN1	6264.78	6467.86	5761.65	6080.5	5426.49	6195.57	7028.64	6055.38	6135.84	6441.14
ACKR2	21.6178	23.8158	17.4961	16.3935	12.7798	21.7252	15.0658	23.0262	15.4259	23.6505
ACLY	4981	5311.88	4668.9	4848.61	5356.15	4773.84	4338.68	3980.45	4375.2	3989.18
ACMSD	8.19484	11.2854	7.63166	13.7941	9.87804	9.68263	12.2257	21.3164	15.5585	18.4969
ACO1	2173.04	2004.57	2020.66	4769.28	5658.41	4476.42	4011.74	3915.65	4119.28	4562.53
ACO2	6519.57	6632.27	6543.6	5637.27	5845.36	5491.45	5347.4	5556.46	5190.38	4744.26
ACOT1	246.911	267.88	251.466	450.318	407.377	448.655	393.867	467.252	425.223	384.758
ACOT11	1113.19	1061.37	1167.76	714.677	723.16	718.857	718.696	673.794	646.755	630.976
ACOT13	632.101	677.698	697.209	786.904	1062.69	883.202	926.662	1053.09	973.2	991.023
ACOT2	3364.96	3328.33	3328.06	5502.78	5276.22	5516.46	5209.46	5866.04	5585.72	5156.03
ACOT4	117.04	118.336	137.064	191.52	190.246	180.885	144.675	158.415	205.184	178.69
ACOT6	5.87602	12.3639	8.61102	13.0248	13.0231	13.4568	16.392	12.4817	11.1221	16.2887
ACOT7	501.013	542.514	571.367	491.235	488.598	453.282	338.025	384.9	340.187	337.313
ACOT8	594.701	529.806	645.815	611.21	584.616	597.965	524.886	645.986	608.293	518.066
ACOT9	1384.55	1442.14	1354.97	1680.99	1850.29	1582.19	1443.88	1720.31	1658.51	1613.51
ACOX1	3418.85	3762.29	3391.86	4534.2	5308.49	4645.7	4564.23	4203.02	4730.46	4658.4
ACOX2	64.9527	111.398	109.058	77.9219	98.357	77.9232	54.4897	50.9124	76.9789	72.9832
ACOX3	668.071	682.9	680.31	793.905	826.093	828.976	629.612	616.725	664.556	702.758
ACOXL	5.46531	9.65179	12.097	3.64403	9.11323	11.6876	7.90981	7.2475	11.9243	12.5153
ACP1	1860.63	1882.62	1807.58	1928.98	2115.55	1983.5	2019.35	2169.95	2066.27	2190.78
ACP2	8744.06	9030.64	8161.75	13251.2	12180.4	12596.4	10861.2	10369.8	10168.2	10100.7
ACP3	260.75	259.027	293.413	57.3101	67.131	64.4167	49.4015	61.0515	65.7455	84.1044
ACP5	28193.2	25858.3	26968.1	46120.3	43187.6	47155.1	46179.2	51538	48489	46427.9
ACP6	265.566	325.831	253.217	465.656	461.991	398.166	327.238	435.826	418.85	347.903
ACP7	11.7455	9.69645	9.03975	13.4507	19.5906	9.86053	17.7768	15.1651	3.45904	9.57707
ACRBP	168.466	169.353	140.72	101.326	63.0552	98.2903	128.035	98.6504	107.556	78.694
ACSBG1	68.4537	49.8525	55.3331	33.9703	53.8548	64.3264	65.8212	56.2841	24.9153	35.9952
ACSF2	2379.1	2236.34	2323.88	3141.82	3029.53	2978.12	3111.79	3378.17	3026.88	2813.37
ACSF3	1638.59	1471.74	1677.73	1456.03	1508.79	1651.85	1583.22	1544.46	1431.05	1394.49
ACSL1	6796.18	7541.01	6802.98	12142.7	15976.4	12716.7	12341.9	10735.4	12495.7	13621
ACSL3	3235.66	3687.44	3553.11	4441.5	5343.77	4357.47	4337.23	4518.19	4365.47	4636.14
ACSL4	4503.57	4806.1	5014.39	5447.31	6788.56	5707.92	5873.42	6048.95	6380.06	6334.41
ACSL5	541.526	521.448	477.342	1245.01	1319.28	1046.22	997.563	1048.95	1064.81	1139.8
ACSL6	7.86552	4.16173	10.9407	7.71838	15.3192	11.3632	10.9557	12.0628	4.4592	3.69221
ACSM2A	96.7083	77.1581	73.6369	149.117	36.9745	75.2382	85.5272	69.617	117.793	47.866
ACSM2B	12.7967	7.89806	10.2366	36.1976	95.1343	82.0353	122.153	103.678	66.7688	109.377
ACSM3	69.544	49.7124	66.8984	56.6245	43.5718	92.4959	80.7758	84.7027	102.485	97.3997
ACSM5	661.709	490.37	549.717	578.895	559.988	680.337	670.428	669.643	681.423	628.881
ACSS1	1311.88	1225.95	1218.77	1541.44	1328.03	1525.89	1466.09	1425.81	1462.55	1431.84
ACSS2	1593.65	1569.14	1658.68	2053.06	1976.31	2034.31	2199.95	2090.64	2040.07	1992.38
ACSS3	144.017	119.706	108.848	109.18	141.127	139.503	142.698	139.522	134.1	125.113
ACTA1	8.05565	10.695	8.75382	6.94158	4.19328	5.5634	7.92277	5.3154	12.2473	12.0702
ACTA2	312.471	298.558	315.207	256.42	258.193	233.457	250.143	267.861	242.878	220.306
ACTB	139346	151710	146584	105810	113863	96862.8	94650.3	107634	104992	92910.8
ACTG1	56765.8	56939.5	59917.1	48445.6	48189.1	43208.1	38531.6	42333.8	40326.1	36998.1
ACTG1P10	14.5949	18.2748	6.34768	21.9763	17.4528	14.3221	14.9121	9.78332	13.8364	17.3452
ACTG1P3	9.73264	5.37541	8.16223	6.69013	5.13418	9.84688	10.9314	6.52083	9.22395	6.743
ACTL10	42.9351	31.2022	37.2232	48.8589	39.0905	43.8814	41.5924	52.0626	38.0377	41.2855
ACTL6A	926.93	840.361	841.447	831.058	766.547	661.549	786.502	634.177	677.584	866.369
ACTMAP	667.053	597.606	666.987	541.648	488.109	634.115	591.461	573.545	501.616	521.115
ACTN1	3181.94	3597.45	2962.38	5252.82	4757.48	4270.14	2941.59	3540.74	2565.47	1832.45
ACTN2	38.6912	24.8329	28.2639	28.0801	24.3676	20.8922	26.6082	36.3479	19.4048	22.4774
ACTN4	11443.4	11131	9656.78	14339.7	14185.9	13902.6	14796.1	14445.2	13562.8	11347.2
ACTR10	1372.87	1616.51	1632.05	1387.39	1748.45	1587.51	1643.02	1799.83	1755.58	1634.96
ACTR1A	3979.71	3949.75	4082.82	3893.15	3913.67	3747.24	3416.93	3578.76	3403.71	3208.23
ACTR1B	2217.24	2095.29	2105.18	2191.79	1937.84	2164.47	1967.91	2019.6	1955.94	2063.21
ACTR2	24978.2	26672.7	24786	22637.6	25111.6	22903.1	25184.9	22861.5	25839.4	26321.1
ACTR3	12965.6	13549.5	13594	11152.1	13010.1	10971.5	10951.1	10308.4	11587.9	12455.8
ACTR3B	106.872	94.2822	132.996	100.208	97.5259	90.2387	115.57	92.6139	86.7303	83.6317
ACTR3C	30.5588	20.3787	14.9476	29.4872	35.2139	32.8288	21.2283	39.0648	25.0045	20.5009
ACTR5	183.834	188.409	187.184	176.614	174.103	170.208	154.053	152.689	178.619	168.538
ACTR6	326.074	382.194	470.48	403.415	346.625	349.513	400.523	379.571	313.562	422.781
ACTR8	883.254	975.709	1014.1	963.624	990.52	969.763	1126.43	1042.25	940.894	938.865
ACVR1	789.728	900.082	888.532	736.784	887.731	851.171	930.216	870.474	838.782	855.111
ACVR1B	1600.28	1622.39	1678.02	1880.63	1930.18	1764.42	1612.13	1659.63	1588.45	1656.06
ACVR2A	538.525	490.947	426.096	353.606	366.847	310.208	352.104	369.914	346.981	388.772
ACVR2B	617.244	638.984	646.018	730.988	759.021	837.87	820.968	795.409	847.418	757.252
ACVRL1	696.729	832.882	709.413	1266.27	1210.81	1261.56	1033.55	1050.83	1067.51	1135.88
ACY1	706.72	593.883	694.229	543.891	417.65	438.731	506.884	487.388	452.203	417.783
ACYP1	106.852	130.582	119.226	140.236	142.734	131.109	159.634	157.283	140.24	181.362
ACYP2	393.226	426.12	381.382	455.57	473.739	438.642	492.062	560.486	531.332	502.384
ADA	433.64	381.408	365.749	490.812	426.495	443.336	431.288	444.472	401.15	464.461
ADA2	2116.3	2167.75	1991.09	2287.95	2142.34	2472.33	2335.92	2397.38	2493.52	2065.53
ADAL	203.618	220.502	228.317	195.824	222.984	208.509	242.46	238.202	216.415	288.371
ADAM10	8294.7	8204.5	8068.51	6195.13	6951.21	6579.03	6901.29	5686.38	6939.74	7062.06
ADAM11	8.15462	6.6556	8.25167	13.3786	12.6817	27.7784	23.0243	11.5097	27.3905	12.1108
ADAM12	980.206	960.571	1008.26	355.363	451.205	398.99	369.341	321.288	403.895	421.24
ADAM15	2011.17	2135.72	2032.71	2245.12	2173.49	1887.88	1516.55	1674.18	1451.66	1517.92
ADAM17	3841.54	3984.07	4080.95	3547.22	3915.56	4082.81	4542.96	4282.85	4557.63	4737.78
ADAM19	51.3338	76.5951	61.4283	67.0926	82.4509	72.188	36.2978	27.8926	67.9288	54.5654
ADAM20P1	8.79783	5.3826	9.99397	7.67667	9.26974	12.541	10.8673	9.74842	10.3718	11.4957
ADAM22	14.4741	37.3168	25.6782	12.6197	33.4131	26.5927	27.875	14.5864	61.4916	46.9027
ADAM28	3269	2650.95	3130.19	1593.22	1308.4	1666.26	2290.7	1980.17	2179.17	2068.7
ADAM32	214.824	202.328	204.37	294.432	219.132	250.965	286.084	284.258	219.228	281.947
ADAM8	204.378	149.965	154.869	170.315	110.368	131.393	95.2465	175.576	137.128	119.831
ADAM9	10638.2	10769.2	11347.6	11101.8	12232.1	11293.2	13007.7	11889.2	13128.2	13214.7
ADAMDEC1	3334.11	2659.34	3078.6	2018.55	1862.56	2214.46	2770.39	2704.01	2555.58	2585.44
ADAMTS10	283.955	168.516	262.626	61.7857	31.1112	62.9843	71.7922	62.6529	57.6054	57.5634
ADAMTS12	41.3425	39.994	58.4927	36.9887	56.3477	18.048	18.0165	25.8897	35.8007	23.9301
ADAMTS13	141.693	77.039	106.766	76.795	67.1019	66.0321	80.4113	89.7069	62.8229	50.963
ADAMTS14	70.8259	66.922	52.7867	42.1001	70.783	48.3696	34.123	30.844	36.3781	36.0136
ADAMTS15	470.207	439.501	435.565	1691.17	1750.42	1629.97	1474.77	1530.19	1434.42	1347.18
ADAMTS16	18.5866	11.4142	16.3971	18.5841	24.1807	13.3889	12.3254	24.3356	14.658	18.3217
ADAMTS17	7.74662	3.23028	15.7959	16.0056	9.74285	24.7405	4.43086	5.05476	11.1357	16.4564
ADAMTS19	15.0381	7.46854	9.45123	20.9602	11.8738	9.3387	6.95645	24.0784	4.26917	9.81813
ADAMTS2	18.2039	30.2299	14.8498	30.5149	10.9813	22.6109	16.0619	17.5416	21.3447	9.37699
ADAMTS4	52.0782	34.5463	52.4946	47.0782	28.3595	42.6926	45.0988	95.9411	42.2196	32.368
ADAMTS6	43.3094	17.0673	57.9821	29.7658	48.4696	57.4543	43.0627	74.042	45.1578	43.7045
ADAMTS8	20.2656	15.9829	14.3339	20.1066	7.64969	4.15535	15.7488	17.0635	6.41281	19.2972
ADAMTS9	4.29053	9.77873	5.43593	4.76019	5.31489	12.2528	6.20004	10.539	9.46954	15.097
ADAMTSL1	7.63941	28.7679	4.8734	68.219	86.8717	76.6084	32.3234	23.844	28.2994	59.2858
ADAMTSL3	48.5789	36.3005	63.5012	43.7832	32.1509	53.3033	55.8298	48.3303	61.7135	54.1379
ADAMTSL4	13403.4	12075.7	11508.2	17312.1	14683.9	16276.1	15479.6	16197.4	14332.8	13480
ADAMTSL5	77.2152	69.6238	54.7221	75.2278	44.5886	75.5135	64.0237	62.2794	58.0723	58.9183
ADAP1	2508.41	2579.6	2337.18	2589.53	2223.48	2331.45	2217.8	2234.08	2282	2090.96
ADAP2	3058.83	3184.19	3084.2	2568.95	2436.8	2657.73	2795.08	2687.89	2894.91	2897.53
ADAR	13517.4	14375.3	12502.1	11961	13786	13400.5	12961.3	11270	12608	12036.4
ADARB1	1439.4	1665.1	1698.92	806.823	1077.38	901.514	839.259	933.078	865.532	1038.4
ADARB2	16.9051	10.5654	12.7517	12.833	12.735	14.7466	7.31133	7.661	3.07887	7.8282
ADAT1	827.111	824.499	920.858	779.707	778.731	810.666	954.293	735.615	893.042	861.838
ADAT2	229.972	263.685	244.714	169.852	263.66	184.073	356.548	245.527	216.376	287.561
ADAT3	208.305	223.203	230.623	233.927	191.794	220.421	177.719	193.858	172.995	124.537
ADCK1	631.568	577.22	592.242	696.887	637.927	687.384	617.044	655.323	590.554	557.483
ADCK2	1337.17	1387.95	1419.09	1212.03	1265.41	1175.35	961.03	1016.56	983.756	915.002
ADCK5	375.928	442.5	340.522	417.515	381.95	409.386	378.566	453.431	326.844	397.252
ADCY1	29.8065	9.96234	14.7936	51.0124	23.3393	36.4832	47.4514	73.9053	24.3188	25.9097
ADCY10	122.446	157.25	167.999	60.5341	77.2039	76.4023	101.146	92.2735	71.8295	79.0481
ADCY10P1	50.9024	64.6184	49.9981	53.805	39.1766	50.1748	73.9576	62.7564	69.1345	53.5533
ADCY2	34.2367	31.3615	20.3274	14.1474	35.5677	34.0745	31.2036	29.0905	26.8608	25.6895
ADCY3	4133.09	3637.38	4103.3	3750.25	4064.42	4152.51	4371.41	3923.88	4346.76	4634.67
ADCY4	265.262	269.678	299.999	243.028	226.334	263.877	337.645	241.545	206.38	203.964
ADCY5	19.3084	15.9333	17.228	5.77855	6.22122	5.44332	19.4038	4.33498	3.84812	5.10736
ADCY6	1442.11	1293.45	1079.38	1569.78	1147.79	1394.99	1829.62	1754.65	1570.11	1490.57
ADCY7	9683.02	9798.67	8464.14	6764.44	6059.91	6984.91	6408.4	5025.93	6013.9	5715.12
ADCY8	96.9672	101.143	115.419	89.9507	97.8236	97.6686	77.2401	60.3267	74.2239	83.6558
ADCY9	291.31	326.677	238.72	178.776	296.791	218.571	204.51	276.771	189.795	251.258
ADD1	5071.35	5064.96	4732.18	4552.33	4502.14	4492.47	4592.14	4101.93	4486.96	4354.79
ADD2	52.3117	12.1488	16.3042	14.3748	19.4792	15.097	4.74421	6.74081	5.95634	28.884
ADD3	1044.57	1029.94	1037.47	1338.53	1626.77	1357.8	1487.41	1591.94	1962.06	1615.55
ADGB	73.4804	63.558	75.4782	50.0015	53.6423	72.584	66.9774	64.8775	77.1925	91.7061
ADGRA2	114.404	98.3218	89.8498	110.363	72.3523	119.838	104.194	106.832	142.579	81.987
ADGRA3	36.9125	34.0958	52.2629	37.1916	42.356	51.9739	49.2568	40.0433	38.0436	44.1559
ADGRB1	8.57158	28.0766	22.0642	37.0999	18.8997	34.6175	37.7631	48.8269	24.8956	17.5299
ADGRD1	1030.13	697.433	835.824	221.443	264.785	267.547	497.073	446.502	420.528	298.447
ADGRD2	16.3517	14.2797	10.6462	3.2389	8.69186	9.07302	9.17707	18.4691	12.6462	11.6192
ADGRE1	53.2083	36.5037	33.1937	46.9929	40.218	32.8215	24.0849	43.1843	30.9995	54.498
ADGRE2	4112.26	4617.5	4565.36	2678.39	3339.34	2446.65	2213.32	1966.46	2383.31	2308.83
ADGRE3	8.79839	7.47785	13.4493	16.4884	20.5772	7.32942	24.6056	18.7614	18.9511	11.7568
ADGRE4P	651.325	688.751	606.643	298.14	242.894	286.604	370.014	297.027	319.26	321.352
ADGRE5	5759.45	6491.97	5892.56	4349.82	4813.4	4182.59	3686.22	3896.49	3558.42	3517.18
ADGRF1	55.6992	52.3623	36.7574	50.348	38.445	42.8847	37.7244	74.981	32.4885	34.2335
ADGRF3	10.9603	28.9223	18.2188	20.915	13.6177	20.9982	9.53598	8.33961	21.19	45.6599
ADGRF4	6.80937	8.6413	11.8521	7.7078	6.1184	9.79993	9.8987	9.77234	8.09135	10.5591
ADGRG1	14.3199	16.4489	30.0877	12.8314	14.525	7.83029	34.3649	11.5659	14.0113	17.0744
ADGRG2	13.3185	13.1885	16.2591	20.8547	8.03406	22.5567	22.7741	19.0204	12.0546	10.56
ADGRG5	260.966	254.074	247.208	57.7181	61.2166	45.8663	61.8095	34.9569	61.5236	44.2539
ADGRG6	49.4357	26.8925	52.7962	11.0917	30.2028	15.9921	30.0784	12.6072	15.3095	20.6222
ADGRL1	600.785	402.117	437.131	453.051	379.454	516.77	481.687	490.679	472.306	490.664
ADGRL2	12.6749	22.965	30.318	33.4333	34.2549	26.3771	14.975	20.3847	31.1188	17.5431
ADGRL3	51.6331	28.6526	23.138	9.35857	13.6986	9.34203	4.63926	14.6479	4.50499	15.3193
ADGRV1	177.186	204.399	189.539	154.299	158.831	174.642	191.28	181.228	179.924	148.568
ADH4	12.8312	9.45651	6.81703	8.09754	11.5902	6.72233	15.7559	10.1661	9.73083	7.1951
ADH5	2230.17	2273.16	2489.06	2677.89	2989.07	2714.95	2831.28	3266.51	3198.13	3145.46
ADHFE1	45.2859	23.2389	61.7157	69.9554	45.1602	55.0377	31.8848	63.0547	60.6367	54.2541
ADI1	2666.03	2659.38	2707.37	2562.52	2546.74	2435.75	2532.3	2791.54	2694.41	2763.46
ADIPOR1	3188.02	3379.55	3382.88	3521.13	3549.46	3575.18	3194.12	3587.36	3373.4	3309.4
ADIPOR2	2605.3	2483.3	2659.26	3427.58	3583.61	3559.43	3372.08	3782.85	3722.61	3638.5
ADIRF	13.0389	11.2196	6.8481	20.5751	15.1771	23.0265	16.1919	16.3802	21.0305	25.6139
ADISSP	1037	919.598	998.524	1059.98	961.838	999.237	871.768	979.787	809.808	806.69
ADK	1030.8	1174.25	1219.65	818.201	817.39	763.795	965.95	939.268	873.924	775.868
ADM	129.861	182.217	151.982	160.31	208.32	128.726	121.527	121.933	141.96	184.487
ADM2	346.077	402.28	359.147	331.766	365.947	348.98	259.915	290.629	293.233	248.248
ADM5	11.6311	12.8799	12.6732	8.56815	8.19324	8.94766	3.99575	7.63391	4.61359	3.87475
ADNP	2289.33	2459.32	2549.06	2239.89	2552.98	2336.87	2291.44	2287.6	2534.36	2483.49
ADNP2	1132.69	894.663	861.956	686.281	633.422	978.812	678.77	946.546	638.396	924.75
ADO	2180.87	2173.3	2115.33	2185.73	2348.46	2194.24	2026.57	2161.93	2281.45	2334.49
ADORA1	662.85	644.267	646.53	558.278	375.423	551.875	497.409	501.766	522.787	370.697
ADORA2A	4.79917	3.67071	10.2843	9.54837	9.26224	8.81447	4.38475	2.50037	17.0936	13.0705
ADORA2B	110.597	154.557	134.667	298.541	374.669	309.945	222.618	262.083	279.181	259.841
ADORA3	1152.78	1010.52	1143.14	430.821	354.005	512.554	773.745	739.191	709.712	559.833
ADPGK	5821.77	5409.78	5769.82	6400.81	6713.13	6887.59	6803.09	6737.56	6916.43	7023.52
ADPRH	966.992	933.745	955.446	944.316	1055.33	954.012	835.685	863.208	917.439	985.99
ADPRHL1	17.8219	8.30274	16.8811	18.9569	10.478	13.6003	6.20521	6.48597	8.52273	13.144
ADPRM	130.98	133.794	134.349	158.143	175.697	182.284	205.267	227.119	194.106	223.999
ADPRS	1476.74	1705.49	1479.08	1695.1	1690.43	1629.04	1478.04	1529.06	1435.02	1391.77
ADRA2B	92.0081	67.8476	68.1768	128.738	120.616	133.499	92.704	98.4691	99.0937	113.813
ADRA2C	21.9096	17.0023	8.52669	10.9406	17.6108	24.089	16.9077	24.0409	23.0011	14.573
ADRB2	274.531	277.694	280.674	80.5627	73.0989	95.8406	99.8579	84.5234	84.1324	89.1561
ADRM1	3887.69	3934.22	3881.5	3980.36	3715.99	3533.06	3065.52	3362.02	2954.6	2671.81
ADSL	1296.92	1367.85	1485.22	1450.47	1621.59	1515.3	1461.51	1652.95	1556.93	1616.55
ADSS1	65.1911	39.8583	41.1316	37.7539	28.4103	42.511	35.5962	36.6463	32.7105	44.9963
ADSS2	1492.94	1644.53	1609.88	1421.76	1630.94	1485.77	1678.14	1643.97	1640.89	1841.01
ADTRP	37.9852	40.3479	41.567	70.4429	62.0093	85.4549	71.9919	81.7816	83.655	86.4102
AEBP1	97.3248	102.14	95.6763	78.6809	86.6012	96.1643	54.5548	95.1379	76.8708	91.6393
AEBP2	860.904	791.843	866.798	884.867	870.101	879.019	884.29	938.048	1007.06	1043.24
AEN	643.673	647.525	601.974	637.745	619.12	609.914	559.522	482.3	545.496	621.346
AFAP1	1317.58	1247.69	1196.68	1426.22	1688.65	1532.9	1462.6	1208.94	1292.68	1374.53
AFAP1L1	237.048	261.247	239.848	530.865	449.997	480.436	459.53	520.769	436.658	509.554
AFDN	3960.02	3989.45	3410.37	2917.87	3195.79	3057.35	3047.34	2872.92	2945.46	3143.1
AFF1	3012.27	3092.93	2688.13	2441.37	2975.66	3061.13	2977.28	2411.64	2832.23	3105.01
AFF3	31.1833	25.1981	14.8081	7.62859	12.5444	32.1795	11.1778	3.95039	21.109	29.1983
AFF4	3657.86	4126.25	3753.59	3248.42	4162.61	3774.46	4271.25	2925.68	4549.26	4000.36
AFG1L	239.326	214.814	164.121	254.22	178.314	203.882	180.363	247.921	228.081	288.806
AFG2A	201.822	211.4	163.001	192.684	190.972	207.74	193.46	143.34	187.916	256.756
AFG2B	423.249	408.901	355.506	371.862	346.856	324.898	320.982	400.794	335.804	319.437
AFG3L1P	238.561	252.996	214.432	259.13	262.675	222.161	284.457	254.507	235.09	249.018
AFG3L2	2700.21	2677.9	2823.51	2684.13	2924.05	2683.59	2844.06	2980.82	3235.05	2654.61
AFMID	316.218	349.603	357.189	415.667	352.706	397.725	368.58	445.073	357.764	408.342
AFTPH	1749.81	1821.98	1875.9	1721.82	1794.14	1682.78	1850.76	1844.78	1992.66	1954.42
AGA	752.013	648.527	736.77	641.108	559.844	582.081	519.978	538.681	643.488	620.865
AGAP1	397.253	441.735	303.128	461.918	516.343	409.52	293.309	384.663	359.766	371.692
AGAP10P	15.6427	11.8422	10.9031	10.5568	14.421	7.16645	6.91426	4.33217	20.7433	9.57812
AGAP11	127.896	143.122	146.2	255.913	259.325	284.804	224.64	256.957	209.771	228.361
AGAP13P	75.2348	68.8874	84.4782	95.9168	47.3631	85.9892	73.1534	104.021	63.3867	56.5543
AGAP2	51.7957	44.6308	57.0147	48.3182	60.3765	95.8983	46.0839	62.4796	64.5742	46.3547
AGAP3	6776.18	7145.82	6346.35	8219.53	7398.29	8002.15	6973.1	6653.62	6771.14	6187.8
AGAP4	219.329	265.419	200.681	266.236	227.104	257.763	234.074	182.924	338.893	254.696
AGAP5	292.704	277.448	313.863	249.607	276.197	260.742	270.034	309.675	333.477	284.064
AGAP6	701.647	680.468	677.717	625.629	541.751	619.05	752.7	694.911	580.621	622.929
AGAP9	480.015	385.405	395.231	449.123	351.243	424.609	429.698	450.562	406.801	381.231
AGBL1	40.9905	13.1033	13.1199	11.8672	3.17045	4.65299	12.9991	21.3096	22.0285	4.76629
AGBL2	11.4302	6.02523	9.91983	10.7508	6.35178	5.98305	7.3913	9.0735	20.9337	11.176
AGBL3	26.3676	39.8125	35.1989	32.452	31.89	37.453	53.9323	44.2719	30.5835	43.9797
AGBL5	446.156	378.767	380.307	457.48	449.664	364.393	411.452	452.793	482.298	368.293
AGER	230.428	229.385	198.577	187.096	137.875	166.934	161.558	168.086	152.257	132.456
AGFG1	1490.78	1540.28	1789.98	1680.35	1898.95	1563.47	1679.88	1551.56	1949.89	1751.81
AGFG2	243.527	241.593	249.168	299.633	237.782	238.599	231.162	253.054	215.119	215.359
AGGF1	1007.78	1020.35	1079.06	1210.27	1202.39	1139.83	1225.63	1277.59	1292.11	1372.81
AGK	756.834	777.224	739.375	709.374	873.726	685.947	846.124	769.542	784.434	812.248
AGL	873.776	876.479	885.855	779.834	883.097	816.749	949.744	849.557	965.869	1002.36
AGMAT	65.5527	63.5317	54.5321	51.8595	61.8362	70.7768	62.1663	88.7589	65.6815	73.6825
AGO1	3977.96	3685.77	3613.65	2819.65	3032.88	3269.21	3495.14	2402.25	3430.51	3111.37
AGO2	1516.01	1615.89	1703.76	1263.31	1529.46	1359.02	1311.38	1364.89	1451.56	1416.93
AGO3	988.377	1016.13	1015.44	859.914	996.694	1059.31	1187.88	892.236	1012.54	947.509
AGO4	1849.93	1385.38	1896.56	1599.85	1718.98	1915.42	1792.1	2039.73	1858.42	1812.33
AGPAT1	1904.63	2042.14	2052.05	2137.69	1911.11	1936.39	1713.87	1896.73	1732.4	1632.13
AGPAT2	2699.61	2798.12	2741.66	3923.74	3441.22	3482.47	3185.75	3673.28	3074.16	3112.79
AGPAT3	3616.96	4042.52	3746.34	3878.65	4108.65	4278.43	3436.96	3455.02	3738.58	3780.99
AGPAT4	2652.06	2724.34	2395.65	3200.04	3089.2	3422.13	3370.87	3130.27	3171.31	3004.3
AGPAT5	747.942	721.37	786.341	583.612	706.852	694.18	725.978	765.747	796.81	838.966
AGPS	2718.41	2673.71	2808.55	3190.21	3820.56	3793.88	3676.42	3103.84	3505.43	3624.95
AGRN	9046.93	9656.81	7240.85	8488.11	8834.43	8686.42	8098.04	7427.78	6327.08	6063.45
AGRP	47.9883	44.8964	50.8401	199.7	150.977	223.167	286.477	360.032	364.124	318.427
AGT	49.5423	73.5955	72.495	53.3832	60.0692	70.9269	75.7094	55.0785	77.8701	60.4923
AGTPBP1	597.373	655.012	705.7	571.522	538.847	481.848	662.153	616.084	623.759	686.603
AGTRAP	1593.15	1649.51	1592.72	2054.31	1966.83	1803.98	1323.9	1506.59	1406.31	1601.78
AHCTF1	1150.83	1349.67	1229.95	1300.28	1396.97	1329.81	1565.08	1357.66	1543.75	1504.66
AHCY	4993.89	4847.4	5248.99	4846.78	4428.45	4555.03	4423.9	4665.3	4440.09	4294.44
AHCYL1	6128.42	6163.63	5617.23	5157.63	5371.04	5460.42	5699.18	5085.3	5518.24	5300.43
AHCYL2	975.898	929.504	1125.12	703.08	797.812	841.977	959.504	920.865	933.899	808.016
AHDC1	989.928	922.985	848.303	661.646	611.628	598.968	633.545	577.98	549.468	611.874
AHI1	387.608	415.843	345.295	489.793	572.125	544.079	593.405	589.452	438.932	596.669
AHNAK	20979.9	19601.9	17179.9	22602.6	29448.8	24648.5	26412.9	21891.2	24345.7	23787.9
AHNAK2	960.369	900.967	977.196	878.689	1051.52	913.993	744.178	958.198	837.651	716.394
AHR	2659.23	2655.86	3061.93	2342.31	2847.01	2470.19	2480.51	2167.17	2401.61	2968.52
AHRR	225.615	182.834	133.404	118.305	95.9015	219.419	228.941	138.812	172.661	189.941
AHSA1	1308.18	1407.62	1467.84	1442.78	1787.96	1309.72	1334.88	1383.9	1439.52	1461.47
AHSA2P	829.317	698.577	723.404	791.535	679.265	783.143	908.602	943.024	857.928	882.585
AICDA	14.7196	10.087	12.1325	24.1519	31.5516	22.7574	34.5592	28.3054	35.096	28.5637
AIDA	1807.77	1962.5	1984.68	1743.3	2041.38	1658.22	1624.09	1793.9	1837.17	1994.57
AIDAP2	12.6255	12.892	20.8401	6.67779	13.3317	9.8431	19.9258	3.26544	17.3016	14.4895
AIF1	3811.23	3593.39	3752.3	1942.64	1493.02	1679.72	2153.38	2427.23	2112.91	2010.45
AIFM1	2070.19	1972.01	2003.31	2085.23	1955.68	1950.08	2047.66	2110.11	2061.31	2040.13
AIFM2	729.217	789.779	738.992	1460.03	1646.78	1384.66	1169.67	1253.47	1167.03	1146.98
AIFM3	124.727	131.56	97.5272	154.841	134.289	135.016	146.512	130.792	138.634	127.086
AIG1	310.857	271.598	397.073	290.924	268.68	243.212	328.323	332.751	359.816	296.275
AIM2	12.0152	10.6206	8.59849	7.89421	5.67342	12.7182	3.99158	8.33651	11.0437	6.19693
AIMP1	1108.79	1176.77	1150.13	1154.03	1344.66	1185.43	1304.56	1349.16	1296.27	1468.62
AIMP2	529.397	541.291	590.607	607.324	647.772	540.147	513.845	548.518	500.116	531.213
AIP	1575.95	1437.5	1413.8	1743.03	1472.26	1468.77	1556.75	1715.57	1446.64	1297.13
AIRE	11.3057	10.6932	11.6315	14.8405	9.10428	7.86175	4.36063	14.3468	5.09136	5.28572
AIRIM	287.778	299.244	316.8	320.444	365.546	290.477	387.22	343.776	273.543	355.243
AJM1	225.223	177.719	197.293	169.155	150.557	187.27	158.689	159.013	140.568	160.59
AJUBA	18.9221	30.3704	41.9803	19.2213	33.4435	22.2927	11.6062	19.2413	11.0062	10.4638
AK1	300.825	299.362	387.676	411.337	367.984	280.86	384.842	535.026	404.178	522.139
AK2	2900.47	3164.02	2949	2676.18	2832.64	2578.8	2496.8	2532.71	2647.96	2512.52
AK3	1091.43	1028.09	1062.5	1281.1	1227.29	1237.53	1184.87	1193.47	1498.53	1468.27
AK4	69.1581	100.554	95.8323	70.1158	230.45	92.9507	101.682	65.8598	54.5805	117.462
AK5	50.4584	53.6804	41.9717	39.0462	30.5518	33.2317	44.2139	45.6711	16.5189	52.608
AK6	418.048	411.182	439.46	525.013	614.601	510.302	488.147	541.714	493.536	551.323
AK8	7.79539	14.6431	7.46262	18.1535	11.1837	7.34025	13.777	11.9918	5.57089	26.9315
AK9	121.591	113.417	172.516	172.45	168.454	165.963	187.747	197.305	221.555	205.537
AKAP1	1012.98	1211.78	1044.9	1416.24	1159.02	1347.75	1302.76	1274.99	1268.72	1379.24
AKAP10	1389.54	1513.82	1223.13	1306.76	1234.61	1367.67	1430.12	1204.87	1416.83	1561.94
AKAP11	1864.11	1825.06	1941.79	1570.74	1900.63	1846.06	2064.51	1725.28	2159	2251.55
AKAP12	46.1582	29.4414	26.0582	52.2771	5.28668	9.9489	16.8183	19.3887	9.83898	17.9428
AKAP13	6239.22	6742.3	6578.57	6026.95	5988.98	6178.27	6529.85	5945.97	6361.3	6374.28
AKAP17A	2584.95	2457.24	2245.67	2613.57	2254.21	2572.81	2602.93	2364.73	2234.26	2333.16
AKAP3	106.606	135.397	113.218	78.5752	110.284	82.8817	137.695	83.6946	74.7038	87.925
AKAP5	59.255	68.3078	79.3036	150	138.871	171.081	182.942	179.495	173.802	199.44
AKAP6	496.881	510.83	616.879	380.362	604.3	713.343	713.084	460.419	541.393	652.43
AKAP7	292.559	283.431	336.602	323.969	255.972	276.91	313.013	387.349	438.074	342.158
AKAP8	1362.54	1315.08	1309.81	1449.27	1327.19	1528.93	1456.72	1346.86	1498.91	1387.75
AKAP8L	2502.74	2150.01	2040.53	2382.91	2367.5	2222.98	2347.22	2315.43	2206.05	2033.95
AKAP9	3399.03	3099.75	3290.69	3123.68	3343.59	3464.02	3611.12	3674.51	3896.53	3763.6
AKIP1	1363.94	1361.86	1238.6	1036.79	971.273	995.699	1091.88	1065.37	1044.52	973.905
AKIRIN1	3151.43	3284.53	3348.57	3423.47	3605.93	3596.14	3224.61	3387.87	3551.46	3535.45
AKIRIN2	2036.87	2174.52	1972.02	2019.41	2238.26	1997.72	1900.94	1950.6	1960.6	1877.39
AKNA	3100.62	2790.24	2753.96	3178.57	3029.62	3072.42	2742.4	2730.73	2696.97	2381.48
AKR1A1	5347.46	5388.4	5592.02	5592.86	5552.82	5263.79	5359.14	5636.38	5383.29	5440.86
AKR1B1	7752.33	7516.95	7903.13	21927.7	23456.2	19454.8	15867.7	16678.4	15973	18296.8
AKR1B15	53.6613	63.3319	51.9186	81.3423	75.7439	88.1442	106.484	93.3723	109.802	80.7821
AKR1C1	10.6732	2.30193	11.4575	10.3196	17.5055	11.4246	24.0043	9.22245	12.8877	12.1802
AKR1E2	14.4091	4.06745	9.27104	9.33074	13.2483	7.81202	13.1721	12.1878	11.6165	10.9649
AKR7A2	1110.29	976.338	1105.23	1199.65	1194.24	1188.14	1045.36	1176.22	1051.37	1005.85
AKR7A3	7.79204	8.60267	9.07198	8.60762	12.3286	6.26695	12.9057	5.43084	16.1405	16.3601
AKR7L	24.4307	33.0821	20.9001	21.1209	28.8066	27.482	47.1209	25.5939	30.2917	17.0663
AKT1	5170.48	4979.93	5276.76	5751.56	5607.61	5835.29	5134.9	5177.71	5048.77	4360.59
AKT1S1	2384.62	2410.24	2249.03	2378.08	2004.78	2009.18	1807.7	1833.7	1692.27	1556.53
AKT2	3982.57	3763.59	3809.08	4111.39	3891.5	4229.04	3439.13	3248.77	3187.15	3000.59
AKT3	280.475	280.081	268.08	239.52	271.983	289.468	293.598	309.536	275.387	380.42
AKTIP	351.423	325.186	281.138	322.597	337.223	322.309	299.56	315.655	263.894	276.059
ALAD	1574.85	1413.88	1470.57	1669.18	1433.68	1710.73	1744.89	1751.31	1680	1503.04
ALAS1	5891.75	6137.4	5718.92	7340.71	8060.81	7191.18	7366.25	8038.19	7651.57	7269.73
ALCAM	19556.2	20274.3	20766.7	14484.4	17279.6	14831.3	15709.8	14878.8	16809.2	16928.3
ALDH16A1	2662.2	2745.85	2757.34	2798.92	2434.33	2535.67	2268.95	2476.64	1998.8	1984.52
ALDH18A1	1018.06	1157.24	1261.37	970.265	1041.23	809.303	754.276	837.197	823.348	740.697
ALDH1A1	551.851	659.002	687.241	608.758	633.815	644.193	847.034	761.106	838.2	823.158
ALDH1A2	3019.23	3238.99	3113.54	5800.06	7342.41	5161.77	4531.45	4307.1	4287.3	4860.79
ALDH1A3	23.6242	19.3112	26.6985	12.1721	7.19964	10.5476	11.4091	7.86364	14.8612	11.884
ALDH1B1	198.616	201.344	170.706	185.088	242.491	212.284	130.013	177.784	171.699	190.091
ALDH1L2	1631.24	1804.61	1744.92	1102.19	1363.06	1414.3	1175.74	825.446	1087.65	1384.89
ALDH2	8431.55	7098.85	7601.5	9270.22	7957.4	9119.13	9565.58	10183.1	9326.3	8381.65
ALDH3A2	1733.56	1822.37	1829.62	1698.35	1800.72	1926.01	1905.83	1650.82	2132.86	2125.17
ALDH3B1	2826.17	2528.78	2478.94	2989.04	2594.85	2941.22	2512.84	2720.05	2356.22	2133.2
ALDH4A1	638.061	429.844	486.753	548.158	551.453	555.075	508.748	589.072	520.614	593.278
ALDH5A1	381.219	319.997	421.488	378.742	305.19	343.8	470.628	400.653	444.119	428.752
ALDH6A1	476.802	324.248	345.108	323.164	268.801	387.019	368.864	332.781	385.84	355.71
ALDH7A1	1095.45	981.886	1221.51	969.018	915.324	894.413	1054.5	1116.49	987.001	1072.31
ALDH8A1	9.75509	10.0885	10.3205	5.17634	12.9304	22.3021	19.0099	10.5088	11.3118	25.5029
ALDH9A1	1854.07	2018.88	1972.63	2225.06	2493.73	2129.24	2245.77	2755.25	2421.53	2147.39
ALDOA	32791.8	35052.8	33630.6	39099.1	40132	35035.4	29881.9	34350.2	30342.7	28007.7
ALDOC	63.1835	67.7026	78.0684	77.6137	65.1729	70.1399	76.278	73.315	65.2341	50.9072
ALG1	1197.77	1241.91	1253.37	1190.53	1152.89	1111.92	1037.93	1084.69	1028.01	912.661
ALG10	137.351	136.185	112.889	118.522	158.06	148.343	110.286	123.492	129.559	86.8695
ALG10B	412.112	452.069	369.794	491.284	552.726	448.444	565.124	558.599	472.963	553.582
ALG11	1215.55	1360.06	1325.04	1122.84	1198.24	1231.51	1331.23	1253.45	1386.49	1459.57
ALG12	1131.17	1059.79	1173.91	1140.96	1218.51	1125.08	894.03	871.883	881.192	791.387
ALG13	944.677	621.663	885.976	768.481	817.473	819.083	826.549	775.508	797.369	898.308
ALG14	307.469	245.454	302.92	300.38	381.628	443.779	305.574	396.696	497.251	492.302
ALG1L13P	18.0818	13.2278	10.0822	13.9705	15.2362	26.288	22.3984	12.5945	13.9317	21.371
ALG2	1200.68	1117.77	1225.62	1120.11	1107.33	1023.74	1202.84	1189.7	1249.49	1213.97
ALG3	1339	1535.72	1405.1	1412.59	1519.11	1435.92	1190.73	1230.26	1176.61	1081.27
ALG5	625.756	679.255	609.167	688.277	659.311	569.573	619.995	685.413	624.857	665.36
ALG6	178.171	161.587	176.359	143.643	144.035	151.855	173.611	207.47	207.017	204.791
ALG8	920.066	961.7	904.313	976.994	1061.14	973.961	915.265	930.995	945.383	1010.16
ALG9	512.378	570.029	540.2	799.447	711.211	647.182	751.073	775.267	910.21	675.559
ALK	66.1109	58.4829	35.0071	109.252	93.7607	117.123	137.285	164.361	148.592	93.9217
ALKAL1	12.8991	9.77699	18.2129	42.3219	34.809	65.2666	47.0772	43.974	48.9358	46.9714
ALKBH1	334.134	394.032	346.144	275.786	298.745	315.729	388.799	353.532	377.086	313.567
ALKBH2	110.593	112.989	122.129	159.668	195.347	159.354	198.102	183.066	136.888	158.103
ALKBH3	204.894	210.202	239.913	219.393	188.926	252.656	174.7	214.166	211.37	233.578
ALKBH4	328.942	292.618	305.436	359.903	303.997	303.163	253.034	268.607	288.677	286.935
ALKBH5	2192.97	2246.49	2241.61	2498.83	2254.67	2369.47	2067.49	2332.68	2247.01	2049.37
ALKBH6	446.6	420.468	427.402	513.773	413.649	429.187	431.712	396.265	406.387	380.53
ALKBH7	1038.73	1031.23	1030.98	1310.3	947.656	1024.62	1005.07	1298.21	1040.15	1032.09
ALKBH8	317.153	257.975	316.342	290.14	331.33	324.76	306.594	226.425	250.331	319.098
ALMS1	422.614	304.72	323.135	296.266	281.829	292.461	245.766	457.106	567.751	266.217
ALOX12	193.902	139.341	130.598	223.871	208.337	205.585	194.018	189.303	178.347	182.919
ALOX15B	6.34916	3.9944	5.53628	8.65364	12.6576	8.80407	13.9964	9.00672	11.1257	3.985
ALOX5	9887.21	8541.77	8569.42	9120.84	7693.53	8644.46	8267.89	7877.07	7451.8	7761.85
ALOX5AP	9354.74	11172.4	11395.5	10468.6	10645.8	9719.35	10021.5	11152.9	11184	11232.7
ALPK1	1612.62	1555.03	1677.78	1128.21	1185.46	1270.26	1442.72	1292.74	1593.92	1360.69
ALPK2	6.73354	19.5866	4.75004	16.3097	7.98122	15.2094	15.9906	17.18	11.5454	8.61302
ALPK3	5077.04	4941.98	4655.25	5928.23	5549.35	6568.49	6393.97	4958.23	5788.06	4666.29
ALPL	81.1422	82.3617	79.9146	94.9203	98.188	109.847	77.9581	87.9496	54.2599	67.0241
ALS2	778.517	649.233	881.611	699.344	713.405	804.359	804.964	937.139	699.897	856.416
ALS2CL	191.532	113.92	170.87	103.348	48.0678	98.3931	115.637	51.2286	84.7215	117.622
ALX1	15.5952	10.7557	10.8896	17.2265	12.3347	11.6399	14.8769	18.4548	10.3752	19.2298
ALX3	90.3993	103.962	93.4503	134.842	110.69	136.232	92.9501	129.218	115.152	103.843
ALYREF	1643.82	1775.27	1582.24	1575.84	1686.06	1330.44	1296.95	1523.59	1395.16	1349.42
AMACR	362.808	434.324	454.359	398.511	350.47	395.604	308.192	361.771	350.344	428.606
AMBRA1	1974.3	1775.86	1647.31	1748.3	1743.47	1912.76	1699.59	1666.02	1568.45	1224.56
AMD1	2146.23	2221.13	1304.78	965.608	2892.61	1422	2737.11	2659.04	2716.38	2688.61
AMD1P4	14.6215	16.1339	19.0573	13.3993	8.22354	11.6401	13.8838	17.3683	10.3751	16.3439
AMDHD1	462.032	423.976	429.105	333.622	316.489	389.567	322.331	344.79	338.24	288.902
AMDHD2	3027.15	2817.63	2802.83	3722.42	2736.65	3534.27	3432.54	3264.52	2907.97	2589.79
AMER1	237.147	230.547	219.179	197.16	187.776	239.266	258.971	176.222	217.746	194.823
AMER2	8.82081	18.3153	10.9141	11.5426	10.3184	14.3384	15.7518	17.2959	16.1291	13.3678
AMFR	2954.8	2729.96	3240.79	3641.2	3283.44	3480.83	3298.46	3819.49	3409.83	3177.8
AMH	61.7015	58.2754	38.8184	29.5701	31.9472	21.8618	20.2905	42.5692	30.332	31.8194
AMIGO1	71.3889	63.1415	65.444	118.361	92.8084	121.953	110.865	108.038	122.813	96.214
AMIGO2	477.32	538.838	508.549	2675.92	2799.76	2804.56	2698.55	3042.03	3202.1	2949.71
AMIGO3	55.7565	103.367	88.1524	49.9287	56.6745	74.3579	76.0034	85.526	36.8748	100.504
AMMECR1	253.823	294.533	389.432	225.693	266.792	269.197	297.924	252.935	259.502	323.232
AMMECR1L	904.612	965.021	947.724	1036.56	1155.22	1081.12	1016.2	1050.27	1114.76	1061.36
AMN1	131.565	130.159	114.119	116.653	122.5	115.635	112.877	122.577	162.751	132.692
AMOT	118.918	152.499	127.582	36.3154	26.8903	43.2831	36.239	32.2412	28.139	44.5272
AMOTL1	20.3553	18.4854	25.8611	46.3208	54.6836	72.2731	65.3409	46.8618	49.9401	59.7049
AMPD2	2936.8	2927.28	3008.35	2288.14	1916.85	1911.79	1794.22	1852.28	1416.61	1585.56
AMPD3	3554.56	3637.94	3531.47	3578.29	3969.58	3219.99	2736.95	2638.05	2445.63	3004.29
AMT	175.619	185.387	121.394	175.206	152.063	162.307	181.274	173.766	138.263	155.955
AMY2B	393.555	300.483	359.509	329.096	264.586	339.066	371.513	408.185	349.821	368.322
AMZ1	105.181	97.9266	71.7523	142.232	120.934	133.104	144.357	132.428	113.407	127.501
AMZ2	968.036	913.73	912.926	977.938	952.351	938.181	944.272	1023.41	1087.73	944.61
AMZ2P1	45.6036	34.3644	42.5726	52.4133	46.111	51.0123	54.854	54.4726	44.9804	43.5349
ANAPC1	1034.87	1295.48	1209.73	1334.72	1455.26	1217.08	1478.61	1254.02	1325.85	1237.19
ANAPC10	265.97	260.653	252.833	248.049	257.682	243.897	277.068	245.937	304.567	287.893
ANAPC11	1296.68	1375.45	1418.03	1497.2	1361.85	1350.33	1317.78	1488.07	1351.58	1457.62
ANAPC13	786.46	816.523	899.318	925.782	967.938	927.321	965.452	1047.77	1046.23	1011.86
ANAPC15	659.754	694.515	692.902	597.35	557.329	517.319	602.885	667.14	574.617	537.25
ANAPC16	1356.16	1552.39	1388.57	1627.36	1500.87	1502.06	1682.61	1816.26	1663.41	1711.09
ANAPC1P2	242.699	202.206	238.662	220.115	249.777	291.894	264.811	289.85	325.091	266.335
ANAPC1P4	88.9154	83.957	85.3872	180.327	181.218	136.15	139.383	135.442	153.28	184.995
ANAPC2	1963.88	1691.11	1699.19	1856.9	1692.21	1857.02	1722.29	1671.87	1447.29	1546.2
ANAPC4	765.36	824.584	847.888	886.656	800.55	782.949	873.342	907.277	977.988	909.286
ANAPC5	2787.7	2715.86	2754.33	2847.15	2677.89	2919.2	2858.69	2605.8	2856.34	2739.35
ANAPC7	1563.53	1594.76	1523.18	1678.16	1582.12	1693.38	1818	1789.99	1790.93	1763.6
ANG	112.723	105.565	91.662	150.435	141.775	150.061	166.803	249.646	191.364	112.067
ANGEL1	1857.1	1678.71	1750.15	2537.08	2195.7	2525.58	2616.21	2371.66	2516.07	2100.1
ANGEL2	697.803	679.601	690.071	692.564	634.654	831.011	661.393	680.021	797.571	808.235
ANGPT2	47.048	46.4982	47.1233	134.611	154.21	183.568	177.152	141.537	208.236	156.091
ANGPT4	81.2777	62.4713	54.5514	142.247	122.716	171.142	247.391	243.384	265.004	173.969
ANGPTL2	30.246	42.2873	32.5615	28.6641	18.7618	37.6224	53.1502	39.2354	35.5779	19.4856
ANGPTL4	15.5606	14.9591	36.5212	1068.07	943.003	932.622	677.247	885.605	722.858	728.682
ANGPTL6	319.374	278.877	252.956	198.913	145.114	180.9	229.842	184.069	195.014	144.7
ANK1	161.419	114.367	101.769	43.8364	35.2829	39.4397	26.4753	19.8329	39.6346	50.175
ANK2	800.355	631.778	585.264	354.965	498.923	620.11	520.736	522.277	421.997	406.444
ANK3	62.9243	61.398	62.3224	33.2095	61.1558	62.3418	71.1312	71.0434	71.1272	33.4431
ANKAR	42.3178	38.6718	67.8423	87.1953	60.2072	45.9034	66.4698	59.0373	84.1096	70.3787
ANKDD1A	674.73	631.269	726.776	876.781	764.519	803.726	905.689	834.67	767.37	938.668
ANKDD1B	3.31598	9.47292	7.7563	6.65427	2.32442	15.4666	2.16049	2.46668	5.22792	8.82822
ANKEF1	171.86	206.99	155.444	288.585	269.567	335.263	309.525	286.485	351.91	350.557
ANKFY1	3537.24	3754.66	3484.95	3236.81	3913.81	3767.37	3673.92	3197.43	3359.17	3670.04
ANKH	5164.17	4941.67	5309.38	2460.64	2307.93	2445.2	2584.96	2373.11	2554.42	2336.37
ANKHD1	2797.93	2778.27	2720.5	2709.7	2911.57	2974.88	3415.67	2747.89	3384.48	3049.98
ANKHD1-EIF4EBP3	1063.35	1128.95	1318.15	1035.17	944.336	1017.1	1088.32	1316.98	1112.93	1037.07
ANKIB1	1214.92	1155.54	1293.01	1323.42	1470.24	1323.65	1524.33	1304.07	1794.92	1555.96
ANKLE1	116.619	124.657	104.715	134.433	122.358	120.812	94.885	126.804	95.8148	86.6986
ANKLE2	2494.86	2681.8	2538.51	2405.69	2653.26	2368.72	2331.64	2468.53	2225.41	2394.83
ANKMY1	621.484	601.983	586.762	724.7	648.25	765.838	792.058	660.362	633.426	599.268
ANKMY2	666.623	634.195	632.68	755.62	735.621	751.505	770.983	879.203	881.908	857.183
ANKRA2	375.387	339.555	373.558	364.245	390.389	373.98	429.467	474.255	440.284	413.431
ANKRD10	3770.53	3787.47	3780	3329.45	3454.15	3740.58	4820.53	3979	4179.96	4450.8
ANKRD11	6025.01	5838.45	5765.04	5959.14	5480.98	6335.61	5612.13	5277.19	5456.12	5977.41
ANKRD12	2405.45	2651.3	2228.5	2597.96	2381.37	2140.51	2674	2605.68	2847.47	2556.52
ANKRD13A	1956.96	1979.99	1943.09	1726.27	1615.17	1602.44	1937.3	1678.42	1851.97	1707.17
ANKRD13B	94.79	107.09	81.3237	106.716	102.633	97.7151	83.6186	54.8466	70.0634	57.6511
ANKRD13C	934.053	960.308	1005.93	970.929	969.876	976.825	919.018	882.969	941.996	978.448
ANKRD13D	2249.46	2001.27	1933.86	1999.13	1569.89	1712.57	1678.91	1673.86	1491.7	1331.98
ANKRD16	110.201	111.374	113.261	119.788	126.38	125.173	96.3573	111.454	101.8	103.022
ANKRD17	3132.94	2979.26	3175.83	2965.44	3666.43	3155.74	3762.6	2764.47	3263.11	3310.61
ANKRD18A	123.071	107.798	108.086	86.007	85.3084	95.7058	131.663	81.6064	106.096	98.6823
ANKRD22	130.228	107.641	111.89	49.7938	66.7872	37.313	44.7162	40.5727	37.3217	97.2982
ANKRD23	69.6639	54.9101	64.6775	67.0402	58.1587	60.7695	47.0775	44.1036	45.7607	64.2239
ANKRD24	90.8981	72.2547	77.7518	56.9497	26.3606	46.0514	67.2474	56.3982	64.2739	58.8357
ANKRD26	471.951	498.191	516.776	554.961	507.168	491.996	560.296	683.712	572.658	648.661
ANKRD27	698.73	654.639	619.358	755.001	876.954	798.669	710.729	763.607	741.64	759.677
ANKRD28	1328.6	1440.41	1285.7	1233.79	1302.15	1288.44	1255.94	1014.72	1442.2	1308.69
ANKRD29	86.3878	68.8841	61.4865	94.9393	85.3959	70.8429	75.4357	56.3728	55.7238	108.801
ANKRD30BL	125.897	191.659	124.626	132.046	107.687	106.307	94.7055	144.015	98.2678	106.796
ANKRD33B	148.462	173.663	153.67	100.24	103.2	87.0195	66.9222	49.337	77.192	89.942
ANKRD34A	42.7132	20.2945	33.3905	19.5017	22.9194	21.6522	26.6952	17.7827	21.163	12.0196
ANKRD35	48.9199	66.7621	50.8966	31.6918	41.2241	29.565	40.4575	38.9674	41.4831	43.0613
ANKRD36	583.458	599.459	612.222	630.005	594.285	526.164	622.878	629.691	613.017	702.686
ANKRD36B	166.231	168.665	140.422	176.892	159.799	175.433	206.629	134.887	258.074	231.638
ANKRD36C	357.522	277.042	272.254	321.632	251.144	348.947	330.976	378.441	314.18	366.787
ANKRD37	55.5294	41.8008	57.6978	48.1493	45.8296	44.4446	56.3907	49.4224	51.4285	53.8619
ANKRD39	239.732	231.511	212.982	269.601	224.252	239.157	190.116	260.444	225.925	212.887
ANKRD40	1995.22	2099.36	2159.27	1770.9	1978.92	1863.93	1772.25	1842.78	1882.92	1834.73
ANKRD40CL	12.6731	12.7766	16.5163	12.988	11.5704	10.485	13.8774	19.1322	9.48157	24.0229
ANKRD42	435.009	451.884	420.281	497.85	586.72	549.624	566.136	513.321	537.992	564.551
ANKRD44	1687.06	1020.84	1556.89	949.984	1130.47	1137.24	1374.3	614.048	1021.03	841.448
ANKRD45	14.6626	11.1454	5.88899	13.1361	3.34519	10.3255	12.0487	10.177	8.33448	11.7517
ANKRD46	372.129	338.497	405.827	395.872	464.276	372.333	412.482	402.71	454.661	535.037
ANKRD49	335.187	279.474	358.491	326.828	331.738	345.855	331.071	367.605	344.967	380.376
ANKRD49P2	26.9364	26.7078	24.4628	5.68277	25.572	26.7813	21.0753	20.7869	17.2995	24.5156
ANKRD50	812.921	747.239	784.498	744.276	932.983	895.441	1022.98	782.612	1034.13	950.349
ANKRD52	3806.74	3937.97	3478.26	3635.31	4061.81	3867.24	3662.49	3314.16	3512.45	3499.94
ANKRD54	845.913	828.557	787.561	1003.41	982.13	914.401	892.051	778.12	830.468	787.876
ANKRD55	12.2317	14.5178	7.62989	29.3988	25.2629	21.949	10.8473	16.974	17.6535	24.8326
ANKRD6	277.59	295.361	290.202	425.354	398.087	406.955	437.757	339.33	414.008	406.142
ANKRD60	6.85042	18.3071	11.8164	12.4874	9.27696	11.6472	7.89162	16.2334	9.21821	10.5229
ANKRD61	23.4036	23.6658	24.5062	32.5528	18.508	25.9679	23.7883	19.5334	24.2076	24.0233
ANKRD63	246.771	233.729	230.934	387.334	367.116	375.436	366.651	309.368	312.244	296.32
ANKRD9	728.725	710.15	757.842	715.732	580.42	651.436	502.565	595.391	505.221	464.884
ANKS1A	1289.77	1291.39	1188.33	1169.44	1188.68	1212.94	1218.43	1132.37	1299.92	1213.91
ANKS1B	23.2898	18.453	9.47008	14.8026	5.55767	7.91198	6.79302	19.1193	9.21144	22.9076
ANKS3	325.48	306.855	235.338	323.172	312.259	314.885	309.722	281.464	293.483	273.191
ANKS4B	9.79133	6.46242	2.72748	7.68818	5.15573	14.3365	7.88663	7.57292	0	10.5167
ANKS6	325.1	304.27	293.275	329.625	208.736	311.245	248.035	287.397	291.641	286.143
ANKUB1	11.684	12.3863	6.85061	14.4326	14.4548	18.5508	15.9261	10.0929	22.1127	15.8901
ANKZF1	820.041	821.521	854.738	917.393	845.649	953.538	991.852	928.674	1019.3	867.731
ANLN	1205.98	1114.33	1201.1	619.085	773.134	646.103	789.002	699.955	1040.2	858.967
ANO10	545.614	469.992	526.381	589.707	554.664	474.908	569.685	498.141	549.283	462.549
ANO5	54.3373	33.3408	41.8226	66.3204	59.6801	54.2121	52.0447	88.6374	86.9002	69.1801
ANO6	2480.16	2653.05	2399.19	2570.76	3106.03	2660.34	2848.67	2301.99	2787.38	2720.21
ANO7	45.2655	52.9813	58.3325	56.2176	73.1603	68.3047	57.7466	49.8371	39.4367	56.5891
ANO7L1	30.2636	37.6631	26.3335	19.1684	23.6676	14.3296	21.7731	16.2638	23.0519	17.2723
ANO8	877.424	859.832	786.569	1018.3	937.093	949.866	867.441	724.762	755.204	754.625
ANO9	74.737	29.9217	51.9991	51.295	36.4192	78.4061	77.9038	28.8349	66.2319	61.3976
ANOS1	2950.35	2647.14	3002.05	2609.73	2641.13	2699.58	3040	3019.05	3171.03	3336.9
ANP32A	3699.56	4000.01	3573.11	3778.06	3941.86	3658.31	4180.26	4183.89	4060.83	4141.91
ANP32B	5358.98	5735.86	5776.53	5237.7	5367.51	5029.39	5522.23	6572.66	5858.39	5911.13
ANP32E	2190.05	2431.08	2180.98	1480.77	1619.07	1654.63	1911.81	1627.17	1737.94	1863.22
ANPEP	5822.56	5751.89	5411.7	9612.36	11407.6	8665.38	6364.74	7182.95	6443.5	6909.97
ANTKMT	768.525	852.904	844.81	1010.02	803.114	853.107	713.275	871.056	770.034	695.553
ANTXR1	755.835	718.125	754.397	305.33	236.693	323.25	526.891	390.136	363.844	326.131
ANTXR2	1675.57	1571.06	1648.71	823.75	885.616	796.664	973.847	856.598	1004.95	853.391
ANXA1	13257.1	14875.2	14800.8	27045.2	32780	25900.5	22039.1	24441.3	25929.6	28449.2
ANXA11	9422.73	9406.04	9413.72	9696.72	10668.3	9465.66	8478.46	11129.5	9697.13	8062.51
ANXA13	16.654	15.2909	15.4848	12.7159	7.80042	8.47185	11.6244	14.3699	9.82419	15.4378
ANXA2	36596.2	42630.4	40125.3	35315.7	43627.7	33360.9	31473	34910.6	34050.6	32350.7
ANXA2R	57.2986	61.5031	64.449	46.3531	48.0408	46.5669	38.0066	37.7532	52.0159	75.3611
ANXA3	50.3608	66.1258	55.9579	21.8241	37.4681	36.0612	27.7231	25.3442	32.0131	29.324
ANXA4	3768.95	3762.15	3796.62	4028.28	4112.06	3905.73	3611.32	4167.85	3704.82	3656.34
ANXA5	21567.3	23732.2	23062.6	24798.9	29597.1	24472.7	25027.4	27536.1	27185	26213.1
ANXA6	424.677	442.501	459.034	464.505	537.741	477.126	415.546	428.322	429.435	436.598
ANXA7	2249.73	2254.81	2482.17	2389.02	2619.09	2441.02	2268.21	2494.14	2586.64	2423.74
ANXA9	93.2904	94.6615	94.0982	78.1834	67.1338	99.2539	104.677	93.3699	81.7726	68.9418
AOAH	1071.91	1162.49	1185.38	894.205	902.754	941.534	1066.76	1071.43	986.281	934.063
AOC1	485.173	448.501	452.682	254.137	284.57	294.611	272.401	290.118	219.309	240.812
AOC2	28.1959	24.1746	21.6815	49.0679	41.2021	41.8586	33.6671	23.9184	41.2422	24.747
AOC3	26.3445	54.8906	21.7758	318.019	361.047	374.648	344.95	436.339	408.953	259.009
AOPEP	120.119	134.356	124.753	121.212	133.79	154.324	162.9	126.996	170.104	134.811
AOX1	4.5189	10.1119	9.93717	31.3966	29.6504	22.8961	25.0928	24.4062	33.9177	32.7809
AP1AR	1038.21	1209.71	1074.05	1221.3	1267.96	1342.94	1261.4	1275.01	1460.59	1409.34
AP1B1	23079.6	20932.9	21751.6	17488.6	14526.8	17189.1	19000.9	18924.7	16894.1	14296.7
AP1G1	3224.03	3358.87	3294.02	3174.91	2598.81	3048.84	2993.49	2616.91	2976.36	2597.87
AP1G2	2860.87	2482.36	2376.1	2884.65	2542.36	2806.6	3056.38	2717.89	2580.23	2614.58
AP1M1	2072.3	2412.12	2246.32	2425.06	2385.71	2410.36	1883.71	2170.68	2175.48	2135.29
AP1M2	35.1343	30.7696	28.3985	18.5404	48.5993	31.5322	23.2729	49.6557	45.0853	26.6256
AP1S1	1793.58	1868.41	1972.81	2217.08	2290.39	2083.17	1988.83	2175.15	2082.68	2288.5
AP1S2	1967.45	2169.91	2212.01	1842.54	2109.78	1752.84	1898.89	1861.95	1968.9	2564.38
AP1S3	118.612	106.459	134.142	118.358	99.9127	126.312	144.126	148.279	128.173	134.788
AP2A1	5001.87	4838.88	4951.86	6483.31	5961.47	5810.84	4953.63	6045.24	4727.29	3950.45
AP2A2	4602.89	4184.91	4585.18	3564.75	3501.36	3670.73	3558.81	3223.54	3250.38	3107.7
AP2B1	4056.84	3785.68	4086.43	3479.97	3916.41	3767.53	3924.56	3551.8	3900.4	3664.12
AP2M1	17049.1	17158.3	17003.6	19154.1	18313.4	17952.9	17700.1	18051.6	17965	17263.6
AP2S1	6870.49	7249.71	7122.87	7835.42	7240.78	7018.43	6751.25	7703.57	6811.07	6715.43
AP3B1	2839.05	2964	2944.89	2752.1	3011.97	2830.92	3138.37	2854.15	3256.42	2996.47
AP3B2	61.7633	69.1045	84.596	70.9582	48.9191	30.0136	50.9368	42.6477	64.5785	45.7432
AP3D1	7566.1	8033.8	7504.4	8255.97	8265.16	7974.57	7063.25	7323.32	6990.26	6606.78
AP3M1	1689.57	1824.79	1778.78	1545.53	1643.79	1754.94	1730.88	1636.28	1765.19	1863.26
AP3M2	430.194	396.418	415.303	404.431	525.725	457.864	481.376	432.478	464.041	624.384
AP3S1	1374.78	1417.43	1400.33	1541.98	1581.08	1557.02	1571.94	1837.02	1785.03	1876.02
AP3S1P1	4.81073	5.34734	6.3363	4.73604	11.2566	8.93433	11.0347	4.37739	4.61396	6.85316
AP3S2	945.874	949.85	940.41	1123.06	1130.94	1162.28	1225.02	1037.11	1198.9	1314.05
AP4B1	534.423	565.527	510.962	419.052	448.833	491.108	505.766	454.019	528.067	523.241
AP4E1	713.756	805.982	777.277	572.424	638.88	673.946	750.769	598.466	738.729	656.211
AP4M1	417.064	360.143	285.466	416.65	372.594	369.617	401.79	313.728	285.279	227.121
AP4S1	192.668	224.101	235.69	195.877	224.335	220.077	228.757	227.04	248.053	216.385
AP5B1	5354.44	5625.48	4891.59	7209.08	7181.01	7529.06	7177.11	6685.46	6912.73	5882.33
AP5M1	1234.29	1326.36	1354.38	1228.25	1318.47	1260.7	1192.97	1105.48	1371.44	1421.54
AP5S1	799.615	729.207	716.519	653.502	576.891	576.929	551.242	609.307	505.34	526.93
AP5Z1	3041.63	3032.94	2983.93	3402.6	2994.82	3263.85	2938.28	3100.79	2711.76	2408.51
APAF1	674.375	721.216	690.992	509.099	616.109	573.348	717.669	645.869	724.865	647.378
APBA1	163.8	154.924	138.61	208.531	131.923	118.418	122.465	138.822	145.901	115.22
APBA2	42.3334	58.3107	49.1614	84.7384	63.3875	97.0795	79.8655	77.9471	92.0536	64.2919
APBA3	691.933	602.902	663.472	648.194	484.715	597.262	496.689	383.465	398.326	401.984
APBB1	12.3266	8.08986	15.6484	5.59264	13.0601	10.3281	6.67732	15.9303	8.80066	14.5233
APBB1IP	7823.83	7292.28	7455.93	7093.74	6188.67	6740.48	6767.76	6838.82	6492.19	5993.04
APBB2	672.463	766.786	550.903	810.631	901.44	823.442	828.138	558.444	544.281	756.688
APBB3	985.595	917.757	862.356	725.146	520.105	695.936	762.786	652.22	630.074	690.712
APC	1515.75	1619.26	1634.66	1415.84	1693.92	1632.01	1767.61	1346.23	1885.42	1799.78
APC2	124.597	124.233	124.815	137.65	96.4178	143.954	144.976	166.162	130.37	89.274
APCDD1L	8.35377	3.05633	6.4495	40.9003	49.7383	50.2359	24.8717	35.2774	49.3427	33.6832
APEH	3103.47	3267.71	3669.25	3147.72	3246.51	3205.89	2917.61	3024.49	2692.38	2868.2
APELA	6.2266	4.8779	5.64016	5.89738	3.22133	11.2588	8.54988	11.3498	12.411	6.09744
APEX1	5398.48	5492.75	5381.19	5636.08	5272.34	5109.56	5428.94	5622.02	5277.52	5519.21
APEX2	973.468	902.697	1080.56	1079.58	1144.33	1122.53	1112.61	1139.77	1078.79	1033.9
APH1A	6018.25	6193.81	5912.52	6154.35	5591.05	5934.86	5877.63	6264.98	5919.1	6012.84
APH1B	1094.8	864.205	1064.15	1076.28	1101.59	1058.14	1228.12	1221.64	1146.26	1099.66
API5	2483.57	2704.04	2747.51	2447.94	2725.51	2535.84	2414.43	2344.72	2723.67	2604.01
APIP	1558.82	1539.22	1766.41	2639.07	2571.78	2583.08	2673.09	3225.72	2914.87	2935.11
APLF	110.508	85.6563	87.9957	100.62	120.216	87.1084	112.204	93.7584	91.2809	99.6141
APLN	9.78501	2.15369	8.18017	26.8927	23.7056	22.3981	25.6524	28.1408	29.9596	18.179
APLP2	47683	46363.4	47032.6	53630.2	51414	53335.1	55203.8	54640.5	53431.6	52027.7
APMAP	7424.29	6442.11	6916.84	6162.9	5271.84	5823.11	6567.62	7097.36	6549.52	5489.37
APOBEC3B	535.492	555.538	610.043	240.975	254.665	203.77	248.81	281.143	286.634	252.576
APOBEC3C	2586.03	2449.42	2652.18	2182.21	1832.38	2065.52	2084.8	2343.09	2159.45	1889.81
APOBEC3D	41.2262	56.683	30.1734	21.8941	16.1561	27.2688	31.9343	43.8477	27.3301	32.101
APOBEC3F	208.723	205.231	163.091	173.249	169.392	195.516	189.628	181.76	182.528	178.814
APOBEC3G	524.973	612.357	515.626	423.68	414.148	450.609	515.503	448.562	477.706	532.506
APOBEC3H	7.41285	20.1026	16.4966	2.94723	5.56007	5.10019	3.14265	4.40245	10.2722	9.27644
APOBR	12395.3	12706	10518.6	12847.5	12296	11917.4	12998.3	12440.1	11229.8	11585.2
APOC1	34827.4	34753	35236	49600.2	41673.3	49007.7	52958.5	59460.4	56653.1	57036.8
APOC1P1	16.0626	20.9579	12.8282	18.9362	19.4119	19.7032	17.1173	29.747	15.0262	12.899
APOC2	4230.92	4222.05	4727.1	4147.9	4084.26	4298.35	4238.93	4811.85	4428.12	4369.68
APOC4	5.53119	5.47822	7.61434	12.0848	8.06078	3.75852	15.9016	7.76957	4.96186	8.54238
APOC4-APOC2	446.311	444.921	438.346	495.661	347.519	449.858	450.875	546.059	405.737	425.076
APOE	315166	297921	296735	350940	286538	325480	323427	358229	303091	288631
APOL1	439.391	548.243	325.748	532.312	643.225	723.052	616.268	557.103	508.367	552.994
APOL2	2248.15	2308	2126.45	2631.76	2965.76	2845.9	2611.07	2619.54	2817.22	2642.17
APOL3	71.4708	105.743	84.5871	126.789	169.42	169.035	107.955	134.088	133.533	154.943
APOL4	1016.27	854.861	973.809	1055.57	1009.93	1062.01	1224.8	1427.27	1302.13	1127.81
APOL6	4980.82	5833.97	4541.17	6969.8	8407.43	7956	8025.56	7635.06	8713.17	8399.74
APOLD1	59.9455	46.3716	46.9434	24.9373	38.0832	17.8284	38.2668	33.9888	27.8669	40.7204
APOM	33.9485	29.1642	25.0209	20.6452	30.0198	29.9326	34.1389	34.7983	42.613	29.4354
APOO	446.203	448.163	479.695	524.488	666.911	552.113	445.861	520.492	509.08	606.201
APOOL	717.132	759.453	772.044	787.486	834.521	768.846	927.898	826.139	917.098	945.78
APP	17654.9	18114.6	17535.1	16382	18226.6	15743.6	16416.2	15159.8	16296.2	14940.5
APPBP2	1312.36	1339.02	1215.81	1194.22	1296.24	1254.91	1574.9	897.083	1317.01	1220.32
APPL1	3018.03	3339.14	2985.15	2509.49	2743.21	2784.71	3169.26	2696.98	3362.05	3119.46
APPL2	819.284	750.506	808.838	508.481	526.798	654.077	679.238	627.266	665.917	644.909
APRT	1236.3	1409.17	1392.26	1559.71	1458.11	1403.36	1219.35	1506.77	1423.03	1511.99
APTX	666.07	750.257	636.022	910.029	838.619	857.882	796.614	953.514	885.502	810.655
AQP1	44.3279	41.4978	83.4136	43.636	58.9308	86.0399	32.2582	43.7197	112.919	62.397
AQP11	15.9611	13.4508	28.1	10.1389	24.7387	26.1947	17.1195	13.6035	22.1617	25.9665
AQP3	520.587	586.047	465.998	882.042	876.123	836.87	885.164	971.091	917.22	759.378
AQP6	9.85558	8.38797	11.5081	19.7835	10.8396	10.9255	9.66879	6.36733	7.65283	23.8923
AQP7	21.8924	15.0398	17.7831	27.2558	23.6356	23.5754	31.3482	14.6627	17.6315	17.015
AQP8	4.87193	3.22639	1.81469	18.1782	8.22129	11.6393	14.8834	13.0301	10.3756	10.5807
AQP9	5284.58	5963.77	5380.36	10403.1	13463.6	10544.7	9639.92	9263.78	10390.5	10598.8
AQR	1252.38	1112.89	1391.2	919.731	1179.25	1092	1351.54	1266.18	1168.59	1361.78
AR	162.108	161.089	144.823	162.177	190.653	159.805	146.521	149.233	134.075	152.109
ARAF	2405.54	2162	2202.48	2516.21	2395.73	2313.09	2199.92	2143.81	2091.68	2090.5
ARAP1	28378.5	25764.7	25755.3	34649.1	29908.8	35128.4	34772.9	32694.7	30664.7	30551.6
ARAP2	396.199	446.942	357.971	390.538	602.547	533.841	415.98	453.641	498.139	511.832
ARAP3	1617.77	1774.82	1518.94	1501.18	1386.04	1286.88	1371.79	1186.3	1096.55	1118.54
ARB2A	413.459	325.188	377.986	312.003	363.997	333.571	352.963	342.526	405.683	373.602
ARC	45.6751	88.1572	36.7197	45.5861	23.1192	22.2915	40.7826	27.2917	16.9654	16.4317
ARCN1	4638.17	4746.16	4536.84	4136.3	4838.81	4293.78	4186.74	3993.37	4406.67	4319.69
AREG	7.54103	14.1903	12.7889	9.25582	15.9079	6.06442	2.88144	11.5605	11.156	5.58654
AREL1	1755.63	1524.84	1663.94	1571.59	1591.25	1580.37	1574.31	1349.01	1490.81	1572.07
ARF1	13521.7	14013.7	13619.3	13521.5	13546.6	13157.7	11288.1	11851.9	10982.1	10485.2
ARF3	9541.69	9752.12	9018.35	9136.5	9044.88	9007.08	9275.1	8412.88	8293.75	8474.99
ARF4	3317.27	3471.18	3337.61	2917.19	3127.28	2853.43	2476.28	2837.52	3007.7	2793.1
ARF5	2193.43	2076.44	2226.88	1951.1	1923.02	1966.8	1840.66	2156.14	2094.36	1877.53
ARF6	4979.89	5276.5	4998.57	4934.42	5048.25	4690.56	4433.25	4573.9	4650.85	4679.92
ARFGAP1	4104.4	3961.2	3908.23	3984.43	3664.95	3914.85	3576.54	3662.77	3328.45	2926.96
ARFGAP2	3098.39	2965.92	2842.36	2900.05	2689.56	2692.88	2664.52	2737.43	2738.36	2448.24
ARFGAP3	1177.72	1174.67	1190.01	964.275	1130.16	1071.71	1177.58	1173.88	1224.16	1145.02
ARFGEF1	2187.42	2174.56	2329.98	2212.44	2389.72	2325.86	2468.72	2788.33	2854.91	2667.34
ARFGEF2	3116.08	2729.44	2978.05	2667.35	3084.07	3024.48	2974.23	3099.71	3280.15	3022.48
ARFGEF3	29.4096	39.8656	30.0166	29.8248	23.7362	34.951	41.3356	17.2928	31.1053	21.9549
ARFIP1	1059.43	1087.24	1109.1	828.577	929.825	798.712	950.577	1013.38	1049.95	1070.81
ARFIP2	1146.23	1157.99	1031.37	1262.27	1202.9	1206.49	1103.38	1195.81	1134.78	1118.28
ARFRP1	1131.04	1142.23	1174.1	1252.78	1078.42	1108.49	1060.02	1258.3	1019.86	1126.04
ARG2	492.378	438.165	594.277	424.587	392.492	407.57	412.931	429.398	454.28	420.091
ARGFX	53.8636	60.3188	41.8243	42.2931	38.1578	53.7625	62.0865	62.7345	55.3047	49.6996
ARGFXP2	16.5161	20.4141	19.0303	19.0873	16.412	12.5279	15.9349	20.6762	19.6068	21.2399
ARGLU1	3497.52	3174.72	3174.05	2987.93	2957.54	3050.66	4060.82	3738.13	4264.36	4188.78
ARHGAP1	2189.42	1958.13	1898.73	1772.65	1565.5	1612.44	1387.2	1443.82	1517.72	1291.08
ARHGAP10	1265.23	1369.14	1333.42	1187.96	1253.01	1205.36	1208.86	1284.6	1234.77	1364.71
ARHGAP11A	654.539	690.392	1041.66	388.978	886.497	464.962	598.56	377.48	805.676	787.377
ARHGAP11A-SCG5	72.1852	39.7737	46.2533	52.8362	35.6627	37.0938	45.4333	37.4682	39.8813	28.0897
ARHGAP11B	197.262	189.052	156.025	138.922	122.266	113.323	181.147	133.476	180.212	134.769
ARHGAP12	800.235	873.765	1166.63	957.703	977.173	1091.37	1016.73	1006.49	1084.33	1109.95
ARHGAP15	366.383	309.071	382.457	234.301	157.945	204.223	266.531	214.418	262.857	276.956
ARHGAP17	3683.53	3394.52	3488.54	3550.54	3640.25	3617	3424.63	3676.46	3639.97	3420.91
ARHGAP18	4872.35	4931.51	5331.76	4068.9	4167.85	4316.69	4565.49	4891.88	4814.45	5273.39
ARHGAP19	500.156	377.155	506.674	318.079	441.781	439.726	382.075	346.108	375.774	385.944
ARHGAP20	420.859	352.727	439.823	168.04	157.958	150.88	204.24	147.081	167.883	200.568
ARHGAP21	3008.26	3007.56	2927.44	2766.04	2986.53	3030.66	3111.87	2644.02	3131.75	2998.56
ARHGAP22	1198.01	1211.15	1148.31	1008.85	954.284	904.046	898.104	821.869	824.579	1015.18
ARHGAP23	146.612	119.295	109.877	144.151	94.7477	102.984	58.1288	77.0248	76.0079	60.4672
ARHGAP24	100.611	92.7247	105.71	107.828	110.53	84.4779	137.487	131.449	64.1321	92.7703
ARHGAP25	2300.68	2267.96	2317.36	1959.31	1704.11	1801.03	2087.12	2076.65	1991.87	1984.15
ARHGAP26	2225.4	2488.64	2139.58	1161.97	1255.69	1234.37	1334.48	1252.59	1010.01	1107.7
ARHGAP27	3081.15	3064.59	2949.26	1894.59	1898.91	1818.35	1768.72	1783.8	1804.22	1578.01
ARHGAP27P2	39.6398	57.9006	48.8938	38.9462	25.5727	40.2475	21.9967	40.4358	33.4337	21.4089
ARHGAP28	48.8089	76.3614	61.445	51.0541	55.364	45.6526	48.4493	47.7233	45.6735	62.7855
ARHGAP29	62.13	45.9256	49.5113	76.0949	37.8068	60.6955	55.9692	53.7077	69.2815	51.1532
ARHGAP30	7961.46	8176.45	7624	8684.03	8335.07	8661.58	8759.08	8897.57	8229.53	8136.56
ARHGAP31	3068.02	3161.53	3058.98	2273.14	3056.59	2325.67	2116.23	1969.68	2273.38	2202.63
ARHGAP32	941.234	771.263	811.981	843.69	1324.1	1131.94	1028.18	724.845	904.374	963.658
ARHGAP33	489.947	390.809	331.545	226.821	138.827	307.486	234.463	178.895	131.722	245.624
ARHGAP35	4629.1	3786.94	3777.16	3645.19	3438.81	3844.25	3691.37	3068.09	3659.91	3864.55
ARHGAP39	237.287	197.253	197.609	289.863	273.913	269.728	239.697	190.32	257.815	235.903
ARHGAP4	7862.92	7320.5	7394.72	6989.68	5539.72	6352.68	5912.67	5811.25	5279.8	5351.94
ARHGAP42	136.44	166	191.577	96.0125	112.38	219.645	200.085	120.989	213.194	117.563
ARHGAP44	40.7031	44.3222	42.8694	51.7395	56.9051	58.9328	70.6847	26.9713	51.383	38.1752
ARHGAP45	6619.8	6203.29	6507	4625.47	3557.13	4028.41	4137.99	4280.53	3513.04	3450.36
ARHGAP5	1572.57	1622	1625.92	1614.86	2166.28	1793.87	1987.32	1725.93	2047.25	2394.22
ARHGAP6	313.001	319.217	262.141	230.02	216.38	217.846	214.015	278.272	243.127	207.689
ARHGAP8	13.395	8.26771	14.2436	13.9453	9.31899	6.59702	7.6974	19.1792	9.11832	37.3524
ARHGAP9	3623.47	3512.55	3791.89	2833.54	2199.53	2573.95	2363.77	2549.71	2401.86	2323.84
ARHGDIA	14168.8	15507.7	13584.3	14740.7	14188.9	12919.5	11427.2	11880.7	10966.8	9708.43
ARHGDIB	13055.7	13761.3	14385	10871.7	11448.5	10143.2	9550.54	10388	9887.74	9714.2
ARHGEF1	6748.74	6292.41	5564.16	5726.28	5144.86	5823.54	5558.15	4603.79	4430.37	4321.96
ARHGEF10	46.5266	149.17	98.5047	63.2315	124.807	152.927	130.37	83.3654	88.0492	69.0562
ARHGEF10L	4652.2	4605.05	4580.77	5448.88	4656.57	5387.58	5450.81	5362.42	5193.54	4833.51
ARHGEF11	4294.13	4104.36	3914.76	4276.51	3792.97	4458.8	4412.63	3377.39	3744.11	4187.64
ARHGEF12	1299.74	1268.14	1389.54	1083	1316.26	1331.71	1494.19	1158.37	1444.49	1495.21
ARHGEF16	238.985	213.302	182.201	221.026	172.109	175.507	169.228	179.916	158.461	163.442
ARHGEF17	709.707	653.539	634.911	529.476	524.868	649.785	637.648	630.647	496.624	462.163
ARHGEF18	2315.77	2383.52	2141.93	2470.97	2260.03	2444	2347.65	2099.99	2109.54	1920.2
ARHGEF19	72.2134	51.2563	37.3264	52.5056	56.5779	53.0356	80.4483	40.1836	42.5234	52.2742
ARHGEF2	7732.87	7285.08	7556.05	7459.55	7292.66	7570.08	6983.52	7101.84	6580.96	6526.36
ARHGEF26	11.3547	14.8121	21.3909	9.78164	9.87169	11.3231	8.62918	12.6864	4.69464	7.52941
ARHGEF28	85.9858	148.424	79.1067	366.291	427.726	436.974	375.651	430.526	507.543	473.042
ARHGEF3	2474.48	2320.15	2485.97	1603.83	1590.9	1754.56	1935.71	1652.07	1920.87	1755.7
ARHGEF34P	22.531	0	10.9147	15.3838	29.9171	0	11.8334	0	19.5958	0
ARHGEF35	105.56	80.9791	88.666	107.642	137.098	119.043	98.5465	102.701	128.507	131.564
ARHGEF37	30.1414	29.4704	38.7917	17.8425	21.2797	16.6322	21.1231	18.103	16.1967	32.5365
ARHGEF39	262.215	255.821	309.646	189.275	191.175	159.605	183.097	189.554	202.59	225.553
ARHGEF4	8.83767	12.6356	13.9997	4.93875	4.2534	5.14969	9.75629	5.04109	5.01735	3.54261
ARHGEF40	4072.3	3717.74	3537.95	3109.23	2854.78	2958.49	2765.37	2865.36	2515.31	2664.16
ARHGEF5	296.505	219.158	285.397	397.847	330.787	378.031	399.183	330.309	309.053	334.919
ARHGEF6	1915.82	1866.05	1847.89	1039.48	1197.28	1095.74	1277.39	1150.77	1322.69	1254.72
ARHGEF7	2157.35	2134.28	1885.02	2179.59	2415.19	2315.64	2454.66	2092.42	2464.46	2252.19
ARHGEF9	651.783	705.879	764.75	526.278	637.217	742.188	731.002	523.975	620.845	578.521
ARID1A	5910.94	6110.01	5910.48	5219.58	5136.77	6150.59	5807.04	4192.44	4673.58	3816.92
ARID1B	2537.17	2975.09	2852.06	2741.9	3039.1	3177.62	2788.1	2666.68	2904.99	2623.14
ARID2	907.944	802.925	854.829	710.844	748.757	713.612	708.001	682.897	767.405	765.096
ARID3A	5219.65	4662.63	4179.74	4550.63	3152.42	4165.49	3684.35	3142.82	3578.12	2848.33
ARID3B	630.664	691.466	681.689	754.205	774.123	768.207	674.366	672.222	706.768	625.046
ARID4A	1601.07	1656.01	1567.65	1806.31	1759.33	1650.53	2124.86	2147.14	2030.07	2046.74
ARID4B	1553.12	1576.46	1781.82	1493.85	1603.9	1589.15	1718.22	1777.07	1857.65	1905.14
ARID5A	3640.15	3355.73	3137.31	2264.94	2267.83	2285.97	2166.55	2300.88	2214.15	1794.89
ARID5B	1182.77	1199.27	1073.96	588.929	634.418	594.041	814.58	656.066	657.589	618.274
ARIH1	2679.22	2984.24	2718.25	2636.83	2831.67	2766.08	2959.36	2590.48	3191.37	3022.77
ARIH2	2411.06	2438.99	2428.42	2730.9	2712.9	2747.44	2612.74	2568.67	2688.71	2773.37
ARK2C	7.08163	4.63557	7.00798	6.73699	8.66764	10.1942	12.5456	9.10043	12.307	16.4651
ARK2N	572.427	603.786	609.17	543.891	633.099	692.976	639.91	610.208	707.268	672.28
ARL1	1506.53	1732.76	1573.98	1415.57	1611.24	1456.34	1565.09	1602.44	1616.7	1539.67
ARL10	610.706	546.636	421.533	689.028	491.755	426.987	629.835	672.333	748.328	503.528
ARL11	742.087	749.312	728.952	771.811	1008.34	836.864	672.444	943.663	697.545	856.217
ARL13B	310.282	247.631	291.146	258.21	334.789	245.221	332.126	301.123	302.872	276.437
ARL14EP	458.95	462.068	543.205	451.946	375.52	435.651	607.748	473.453	439.219	592.141
ARL14EPL	2.79928	1.54674	1.93731	13.745	8.86179	6.44012	13.0314	0.770602	4.97783	11.0983
ARL15	488.373	427.335	392.532	600.443	543.911	585.321	560.206	553.372	581.066	585.456
ARL16	421.981	448.15	412.19	485.156	479.367	406.532	466.307	487.387	411.297	463.633
ARL17A	730.515	601.227	643.283	760.389	631.581	726.292	700.272	727	700.208	722.202
ARL17B	505.696	522.377	447.681	413.855	373.155	527.089	413.195	367.328	584.512	545.306
ARL2	830.304	858.973	741.455	928.462	807.489	830.222	807.622	778.484	818.763	670.535
ARL2-SNX15	0	0	0	20.1572	12.363	18.8156	10.868	0	11.5264	0
ARL2BP	1396.6	1476.52	1565.28	1451.98	1515.9	1340.92	1375.72	1379.28	1507.16	1472.53
ARL3	263.32	260.627	264.534	229.631	207.223	206.971	240.611	247.781	228.144	243.861
ARL4A	255.236	296.251	306.237	248.516	295.737	276.381	295.792	283.969	338.659	302.277
ARL4C	399.726	377.78	314.663	480.001	500.772	468.593	432.712	562.835	421.34	372.422
ARL4D	244.921	263.603	216.074	200.222	190.307	189.854	182.219	180.052	144.082	155.544
ARL5A	1715.34	1627.2	1776.17	1476.08	1284.61	1375.41	1831.15	1453.85	1792.93	1590.14
ARL5B	480.101	546.178	574.739	490.426	589.059	493.755	554.489	553.595	634.817	652.401
ARL6	68.1426	36.882	98.7327	67.995	93.4111	123.6	60.4751	78.0126	47.5266	140.825
ARL6IP1	9569.57	9837.92	9380.98	10786.5	10312.8	10246.9	11034.3	11348.3	11249.1	10620.5
ARL6IP4	2727.36	2964.07	2871.91	3381.93	2949.39	2947.93	2756.34	3099.45	2985.53	2904.97
ARL6IP5	5569.69	5556.88	5849.62	5073.45	5313.67	4766.09	4596.84	5055.44	4988.12	5393.85
ARL6IP6	832.71	872.623	773.449	996.754	942.483	1035.86	861.26	967.662	971.916	905.802
ARL8A	3245.76	3532.43	3229.62	4016.78	3975.6	4206.53	3933.64	4094.67	3544.74	3465.48
ARL8B	4170.81	4133.93	4343.81	5103.13	5357.7	4814.73	4691	5128.31	5239.58	5296.01
ARMC1	835.999	848.001	881.888	801.413	836.412	647.011	800.407	740.643	757.443	898.541
ARMC10	775.387	773.643	886.39	936.145	1021.19	834.732	824.51	1117.09	988.628	1025.8
ARMC2	58.2514	46.9483	78.7942	54.3836	56.5222	72.058	70.6722	63.2797	68.1849	76.8809
ARMC5	739.693	747.735	758.548	627.507	561.974	547.648	487.011	559.79	437.788	409.253
ARMC6	911.893	903.378	971.678	904.599	1045.62	867.181	785.357	792.541	713.437	798
ARMC7	661.991	558.616	560.352	711.036	602.1	624.112	663.727	627.342	543.247	466.475
ARMC8	1130.37	974.347	1198.94	1029.09	1314.16	1191.17	1208.2	1204.26	1326.88	1319.3
ARMC9	663.155	695.167	636.371	464.544	484.222	495.402	464.178	488.828	534.322	437.648
ARMCX1	1152.12	1165.75	1127.34	1277.76	1221.25	1233.43	1399.56	1301.22	1270.02	1284.25
ARMCX2	94.841	93.5142	120.992	175.012	103.941	134.383	119.663	128.569	123.468	158.72
ARMCX3	2048.75	1960.21	1897.15	2003.57	1775.06	2055.05	2012.11	1750.04	2062.91	2119.52
ARMCX4	273.472	184.918	165.692	250.98	189.94	210.834	240.95	247.404	288.82	282.775
ARMCX5	356.619	387.879	369.802	370.529	343.68	353.304	388.014	383.395	456.595	490.403
ARMCX5-GPRASP2	13.7125	0	6.36473	10.5745	0	11.6483	10.8376	0	4.60843	13.3772
ARMCX6	1206.88	1239.98	1170.97	1289.62	1171.31	1190.1	1146.8	1420.57	1238.62	1232.43
ARMH1	90.6699	116.578	94.1706	46.5403	57.9767	49.0266	79.2622	59.4352	75.6008	88.8108
ARMH3	1094.5	1186.95	1090.84	1210.73	961.711	1119.57	1161.96	1064.69	993.469	1226.06
ARMH4	114.93	94.6935	94.0126	134.769	112.79	123.307	138.74	98.8808	141.323	130.815
ARMT1	1737.48	1870.58	2011.63	1467.33	1607.31	1344.77	1497.14	1512.95	1500.79	1825.63
ARNT	1771.28	1584.44	1529.39	1163.53	1438.73	1476.31	1662.41	1216.65	1523.06	1501.99
ARPC1A	891.629	906.006	938.338	796.008	947.861	832.002	873.788	937.545	912.611	904.44
ARPC1AP4	6.81262	7.5255	9.97592	9.55704	6.16087	6.26617	6.95668	4.34733	12.683	7.70661
ARPC1B	22282.1	22165.2	22572.8	22605.3	21671.6	21390.1	19277.5	21181.1	19704.7	19602.7
ARPC2	17894.5	19740.8	19123.1	17446.9	17476.2	16416.7	17325.6	17826.9	17772.7	18012.1
ARPC3	7915.32	8015.96	8798.5	8079.71	8393.84	7795.33	8367.94	9439.78	9121.6	9904.57
ARPC4	8249.31	8207.89	7973.53	7563.64	6843.84	6920.25	7575.19	8354.62	7458.2	7689.55
ARPC4-TTLL3	115.063	64.4534	78.2868	86.6902	52.2149	101.396	79.1371	89.7457	81.2741	76.2257
ARPC5	11458.2	12138.6	11790.7	10927.8	11045.7	10641.9	10518.4	11650.6	11338.3	10697.4
ARPC5L	997.131	1195.17	1177.28	1147.21	1202.99	1081.03	1022.02	1129.91	1081.6	1163.4
ARPIN	1062.29	875.689	951.5	1022.14	968.016	969.224	1118.15	1145.21	1034.89	1133.43
ARPIN-AP3S2	723.947	637.218	636.516	750.867	719.567	735.835	763.887	784.639	732.556	685.299
ARPP19	3166.62	3087.25	3347.22	2725.46	3351.11	3164.77	3262.25	2986.55	3466.71	3590.77
ARRB1	9337.64	7951.85	7640.46	9753.14	9192.87	10293.8	9310.39	7327.49	8196.53	8296.56
ARRB2	11737.1	11337.9	10683.7	10456	8960.93	9675.66	9914.1	10167.9	8604.8	8476.94
ARRDC1	1228.85	1389.01	1204.93	1420.74	1138.22	1236.39	1312.2	1290.81	1128.04	1106.22
ARRDC2	1749.66	1663.62	1537.42	1705.66	1390.58	1647.34	1632.75	1658.35	1482.88	1585.7
ARRDC3	362.003	367.422	408.749	335.329	420.264	487.053	502.982	509.29	447.185	662.517
ARRDC4	1150.32	1285.95	1220.92	1275.11	1436.24	1170.17	1035.26	1048.38	1138.4	1314.75
ARSA	2855.94	2874.82	2679.78	3737.59	3051.3	3201.12	2853.74	3071.41	2623.19	2371.57
ARSB	3661.33	3924.78	3874.85	4405.25	4576.93	4450.92	4403.28	4042.45	4157.19	4120.12
ARSD	1724.52	1741.53	1773.56	1370.14	1636.36	1437.44	1550.96	1502.47	1413.24	1475.94
ARSG	270.514	238.452	246.098	239.952	231.899	269.032	257.35	348.662	255.938	270.68
ARSI	8.81626	9.31337	10.8184	7.03473	11.1278	11.4844	8.58104	10.9019	8.44063	8.76158
ARSK	216.876	217.401	224.912	302.116	360.414	335.492	313.67	321.118	331.17	350.479
ARSL	13.6013	9.82413	14.078	9.46079	5.59247	11.2619	11.4975	10.0159	14.1292	9.4454
ART4	37.8361	5.42549	5.34312	9.68359	6.92634	3.76113	9.92705	9.98775	6.77067	3.20918
ARV1	445.176	443.491	457.663	418.102	485.66	494.021	522.622	504.815	499.631	482.292
ARVCF	167.726	201.089	189.807	178.165	185.093	228.128	199.608	171.631	170.225	167.659
AS3MT	22.4874	16.1487	16.355	24.9534	18.5418	26.8744	23.7046	19.4941	13.8288	30.6482
ASAH1	33205.8	32773.5	31853.5	40375.3	38831.6	41515.9	48170.5	46864	47332.5	45499.5
ASAH2	7.43197	58.8809	7.83496	49.3094	31.5279	33.0504	31.8682	10.6117	6.42437	12.5676
ASAH2B	106.73	90.9259	121.208	141.213	144.937	121.232	108.419	129.553	158.917	146.68
ASAP1	4542.98	4831.5	4593.67	3441.95	3676.34	3935.41	4003.84	3407.73	4060.35	3686.16
ASAP2	25.8049	19.2553	38.0115	29.4158	14.8118	21.4298	30.9197	35.3444	41.3791	18.6425
ASAP3	29.6198	25.0001	6.26398	13.0311	28.9286	37.0739	28.0103	39.3876	39.1874	30.7304
ASB1	2148.78	2272.53	2429.4	1841.16	1966.56	2055.13	1991.49	1959.63	1713.96	1672.86
ASB12	7.79467	2.15089	5.44394	3.82679	11.3038	11.6392	11.9076	6.51533	6.91711	13.4673
ASB13	1143.4	1007.47	1095.36	1574.41	1558.57	1641.74	1511.68	1580.7	1566.59	1367.09
ASB14	47.944	77.4842	42.148	62.5703	33.633	43.0849	48.2465	61.1568	67.4644	58.339
ASB16	176.494	176.781	180.422	135.592	140.495	171.149	152.309	163.23	135.745	160.856
ASB18	11.1611	12.6274	8.3008	5.50289	8.85733	11.6072	15.6137	21.8202	14.5571	7.80506
ASB2	23.5991	28.3072	28.0757	22.329	22.4914	11.9894	14.1511	13.586	19.0686	29.0467
ASB3	533.711	505.441	561.169	426.931	409.323	434.608	539.234	466.455	500.959	511.61
ASB4	16.6406	21.5392	41.816	22.0978	28.8663	32.2551	22.6814	25.9689	27.6539	24.8651
ASB6	776.574	769.487	726.162	851.253	794.567	759.163	727.216	701.372	662.259	741.622
ASB7	471.607	490.99	580.088	539.708	600.289	530.711	655.328	487.935	612.02	522.878
ASB8	948.698	1024.16	887.085	948.617	702.632	781.895	915.159	882.027	844.17	869.937
ASCC1	630.836	567.838	577.263	634.918	653.64	607.664	603.462	659.432	590.44	695.441
ASCC2	2124.51	1965.49	1926.47	2045.93	2094.37	2148.03	2328.26	2086.06	1883.93	1738.1
ASCC3	1092.94	1137.77	1378.19	1105.97	1221.75	1149.18	1237.94	919.444	1194.26	1381.85
ASCL2	128.756	160.296	159.762	130.244	105.927	142.382	123.851	132.365	129.103	133.523
ASDURF	1.90098	0	0	0	13.3666	1.76634	8.71374	0	4.55633	17.9668
ASF1A	560.235	498.172	491.35	425.471	498.395	520.11	481.902	499.368	516.737	524.511
ASF1B	630.944	569.129	628.836	353.899	329.038	389.548	361.213	383.424	367.892	349.674
ASGR1	158.758	133.538	138.029	277.83	264.515	317.863	285.883	261.585	302.626	329.517
ASGR2	52.1625	75.6671	72.6391	10.11	11.9095	8.17903	10.1639	13.7622	15.1768	19.1066
ASH1L	1844.32	1831.28	1868.82	1936.95	1863.42	2362.7	1983.72	2306.83	2024.36	2167.44
ASH2L	1571.16	1528.98	1312.74	1585.64	1313.45	1423.63	1472.23	1383.96	1335.13	1253.1
ASIC1	79.9121	71.3817	80.8165	115.538	82.4758	90.9204	71.9126	124.173	107.274	102.537
ASIC3	189.339	194.148	182.805	112.883	137.737	173.176	162.818	126.05	113.789	72.4013
ASIP	77.6207	92.4143	95.9057	96.7584	57.2222	93.8053	80.9721	81.9105	77.1832	89.5448
ASL	1006.02	1010.93	974.532	995.577	865.157	937.352	969.97	952.394	839.569	738.065
ASLP1	48.3108	44.9951	33.505	39.8545	34.7658	42.9267	53.0407	53.5811	55.3302	38.0111
ASMTL	479.49	414.579	409.739	424.399	382.676	420.109	423.765	446.496	424.413	382.524
ASNS	1000.21	1081.02	1142.85	824.956	900.559	872.365	663.197	842.705	655.159	867.433
ASNSD1	545.194	587.35	628.109	660.077	628.381	657.927	623.707	735.47	719.715	793.079
ASPA	56.4615	92.0695	79.5265	71.658	77.9056	81.0427	89.1166	88.0048	87.0288	102.574
ASPDH	50.3176	67.0802	55.2284	57.6981	40.8909	63.2627	61.1646	58.2871	48.9954	63.5391
ASPH	5445.64	6246.52	5881.23	5740.33	7017.51	5622.31	5266.59	4797.94	5522.5	6196.06
ASPHD1	395.109	421.1	471.655	425.224	460.603	345.896	330.746	407.329	423.708	382.422
ASPHD2	161.47	127.072	153.612	101.818	97.9217	104.825	74.973	85.4978	107.162	80.3595
ASPM	1349.88	1312.69	1457.25	596.285	645.058	664.535	883.611	722.672	1074.16	946.224
ASPN	15.3626	4.96113	9.90054	7.96151	6.64733	9.90973	7.28382	5.8163	7.43639	8.82886
ASPRV1	6.82956	7.53122	9.07826	9.57885	9.2573	8.05965	13.8669	13.0172	16.1375	5.76186
ASPSCR1	1391.53	1189.17	1327.77	1239.01	1164.79	1233.07	1068.69	1270.22	1054.03	1001.97
ASRGL1	515.737	489.561	529.464	420.551	251.99	469.606	654.63	640.121	553.669	398.509
ASS1	7140.79	7234	6753.55	5806.82	5639.09	5507.08	5606.86	6657.68	5574.69	4561.71
ASTE1	193.308	144.544	152.19	149.916	168.249	163.997	182.823	190.245	195.837	181.016
ASTN2	179.458	173.228	177.546	164.314	137.703	159.837	172.978	157.495	165.081	195.713
ASXL1	2653.86	2774.64	2256.83	2409.79	2279.3	2730.91	2364.91	2351.56	2516.73	2135.23
ASXL2	2777.59	2658.42	2287.58	1673.48	2705.68	2267.13	2468.77	1917.81	2503.61	2272.7
ATAD1	863.112	894.362	897.896	802.26	845.661	842.168	1041.13	939.991	989.406	1004.15
ATAD2	1087.17	1047.41	1289.61	846.87	1063.55	887.925	872.745	832.309	1114.96	1036.75
ATAD2B	581.453	547.721	513.701	502.82	660.006	540.314	530.507	592.535	783.615	778.53
ATAD3A	1193.67	1386.34	1213.99	1498.39	1537.83	1249.71	1118.84	1185.95	1198.35	1236.15
ATAD3B	831.255	805.752	794.82	976.458	1199.39	814.29	897.103	824.106	776.757	855.09
ATAD3C	22.264	16.7794	23.2165	28.1527	16.7987	22.5276	12.0722	24.2296	15.3716	13.4486
ATAD5	259.793	228.922	285.555	215.149	247.144	255.545	261.605	250.977	270.035	284.473
ATAT1	273.162	252.629	206.84	261.913	199.971	201.343	174.489	194.815	251.269	236.714
ATCAY	21.2305	19.4206	19.3262	22.7063	14.8621	12.6421	21.1563	21.5243	26.0193	25.4558
ATE1	1126.02	1029.33	916.655	982.541	1007.67	1067.29	1061.04	1028.34	1075.16	1153.54
ATF1	688.461	752.571	746.928	657.003	659.715	651.657	672.656	729.837	699.56	730.207
ATF2	1326.22	1232.54	1379.29	1110.89	1271.19	1172.36	1285.29	1125.59	1285.11	1292.64
ATF3	2961.65	3161.8	3189.98	3243.13	4301.69	3643.3	3291.9	3297.47	3653.26	3575.99
ATF4	11413.5	12018.6	11928.7	12467.4	12856.1	12164	10473.9	12145.8	11130.7	11195.9
ATF5	4606.55	4953.72	4410.76	5147.57	4785.79	4665.31	4650.47	4683.35	4417.18	4609.51
ATF6	2539.88	2507.68	2666.7	2256.8	2600.38	2554.82	2413.36	2240.6	2507.28	2613.13
ATF6B	5828.37	5851.87	5218.51	5334.89	4252.2	5205.67	5382.89	4873.42	4497.83	4084.17
ATF7	1262.04	1260.62	1184.89	1153.28	954.152	1228.28	1200.31	1076.51	1219.01	1165.94
ATF7-NPFF	19.5333	23.6901	8.17773	0	4.11832	18.8215	16.8462	0	4.61423	0
ATF7IP	1222.95	1500.56	1405.95	1148.55	1681.96	1482.19	1403.48	1008.64	1208.17	1240.94
ATF7IP2	189.431	212.871	176.642	169.539	213.799	198.045	244.105	221.569	182.508	218.6
ATG10	159.828	162.315	150.521	87.0247	120.436	141.347	175.131	143.954	123.021	143.412
ATG101	1093.04	1207.09	1022.95	1160.43	1131.14	1053.88	970.647	1100.92	960.042	880.412
ATG12	1053.47	1026.68	1083.21	1204.62	1326.76	917.748	1303.76	1324.82	1334.57	1384.08
ATG13	3046.27	2688.55	2903.21	2763.34	3170.06	3389.75	2947.17	2871.1	2997.13	2773.56
ATG14	735.347	640.809	765.487	728.677	725.934	729.989	787.607	799.349	790.376	765.045
ATG16L1	689.993	612.006	755.17	660.274	672.642	694.137	732.824	641.956	781.524	663.601
ATG16L2	2886.68	2280.86	2582.59	3231.2	2545.91	3304.55	3656.25	3321	3225.34	3638.62
ATG2A	2185.37	2140.29	2071.1	2427.99	2029.9	2451.27	1934.2	1941.2	1967.66	1686.63
ATG2B	772.691	787.08	1147.93	675.11	1045.14	1063.57	843.644	692.001	663.385	1173.81
ATG3	1925.92	2099.82	1926.58	1974.82	1854.74	1876.03	1775.93	1982.51	2002.98	1964.58
ATG4A	495.37	485.088	477.406	637.627	751.728	782.826	788.75	822.281	884.453	781.383
ATG4B	2387.43	2287.01	2431.79	2691.25	2508.57	2825.33	2737.09	2624.98	2539.57	2568.27
ATG4C	671.401	627.755	729.994	510.613	456.331	583.551	567.759	595.615	630.895	665.702
ATG4D	637.409	618.289	581.684	654.493	531.26	612.056	544.658	636.962	510.974	547.5
ATG5	699.554	741.988	806.919	775.482	899.344	829.24	780.032	828.506	903.587	936.617
ATG7	2822.45	2818.79	2771.64	2444.73	2550.01	2519.07	2553.54	2665.22	2637.65	2333.19
ATG9A	2495.42	2014.04	2416.13	2154.8	2313.58	2295.5	2087.94	1950.68	1940.39	1692.12
ATG9B	444.34	460.963	421.704	517.263	334.401	459.562	472.059	368.218	413.037	396.994
ATIC	1526.12	1810.04	1661.94	1734.88	1989.13	1626.69	1786.89	1880.39	1788.43	1835.26
ATL1	180.97	212.059	222.968	315.207	247.203	274.652	309.027	234.951	289.044	237.533
ATL2	735.885	839.425	711.501	818.55	681.851	803.923	792.488	726.243	882.588	939.513
ATL3	1536.12	1680.79	1750.11	1660.03	1703.19	1778.09	1635.6	1780.79	1655.97	1901.58
ATM	3781.15	3087.29	3509.3	2597.67	2920.66	2913.31	3416.39	3518.99	3263.68	3065
ATMIN	1546.03	1376.4	1669.42	1465.09	1769.64	1595.66	1528.83	1612.87	1745.59	1693.24
ATN1	4207.56	4589.06	4195.54	5503.32	5511.67	5535.09	4232.33	4295.76	4204.6	4128.93
ATOH8	237.242	197.054	270.929	65.8937	65.9914	84.2529	135.69	131.966	94.9049	87.575
ATOSA	693.372	731.46	697.316	863.035	859.133	931.105	1125.77	862.037	984.528	1058.79
ATOSB	2181.35	1689.14	1740.63	2096.98	2267.28	2329.69	2110.42	2174.62	1944.62	2276.01
ATOX1	1031.81	1046.51	1050.49	1407.64	1524.34	1322.49	1122.06	1361.99	1278.66	1638.34
ATP10A	1016.2	1087.3	1002.22	1687.29	1956.55	2219.36	1841.95	1871.65	2083.36	1538.17
ATP10B	25.828	22.9873	26.0285	37.7496	41.3514	30.9055	29.6364	32.0309	38.6424	24.9203
ATP10D	838.517	892.758	811.28	645.333	510.151	588.034	828.042	603.952	735.347	626.53
ATP11A	5139.77	5040.77	4895.91	4674.08	4833.13	5458.33	4847.01	3325.48	4294.59	4297.4
ATP11B	1692.55	1821.02	1659.16	2196.42	2719.04	2516.93	2562.79	1902.75	2658.03	2822.51
ATP11C	596.303	588.914	662.802	477.701	579.134	582.886	560.572	569.874	641.098	662.321
ATP13A1	6146.95	6388.84	5570.15	5510.23	5193.5	5470.49	5547.49	4951.32	4687.84	4114.5
ATP13A2	1631.46	1931.1	1599.59	1808.64	1689.65	1498.43	1311.1	1347.81	1212.65	1268.1
ATP13A3	5807.98	6204.73	6708.71	8250.85	10637.9	9231.48	9299.51	9171.7	10515.9	10955.5
ATP13A4	36.4849	9.8347	7.29173	9.01797	2.25761	9.82144	3.95118	1.57739	17.3374	8.43556
ATP1A1	23811.4	24638.6	23610.2	22360.3	24547	21304.6	20610.6	20124.8	20783.8	19526.5
ATP1A2	8.88487	5.88566	3.83012	5.61115	14.8404	4.70847	9.32336	3.78973	6.36184	9.13653
ATP1A4	5.09597	4.20482	4.12409	12.0922	4.02524	8.2763	16.714	6.16687	12.4852	25.42
ATP1B1	4293.41	4263.08	4494.82	5886.45	6139.63	6020.38	6914.13	7281.3	7429.01	6810.77
ATP1B2	12.7216	10.7687	15.452	20.1711	13.3996	16.1268	17.7573	12.9872	11.5228	13.3936
ATP1B3	6079.84	6274.62	7175.22	6526.73	7938.83	6791.29	6440.88	7234.91	7089.57	6909.8
ATP23	205.607	138.048	183.759	204.825	207.576	175.256	231.74	260.17	187.87	216.415
ATP2A1	18.9763	39.6812	36.8256	32.8817	17.947	23.2406	25.3369	42.3501	36.776	29.5961
ATP2A2	8338.9	8777.74	8369.38	8123.21	9065.88	8288.37	8543.87	7325.91	8337.36	7735.3
ATP2A3	94.6011	88.174	100.394	37.1999	60.2506	51.425	31.1994	35.0464	42.5327	27.3935
ATP2B1	1966.99	2009.57	1968.42	2682.16	2640.08	2771.21	2900.93	2850.16	2885.57	2390.54
ATP2B2	221.573	198.059	178.186	134.81	144.115	153.715	133.416	102.663	131.137	105.242
ATP2B4	4212.32	4145.55	4199.23	2441.64	2552.17	2511.72	2437.48	2464.81	2474.72	2458.31
ATP2C1	3519.96	3673.87	3894.6	3897.69	4970.79	3833.19	3958.25	3838.55	4068.21	4567.07
ATP5F1A	11345.6	11896.9	12799.1	11764	12250.4	11394.3	11570.4	11961.7	11706.1	11326.8
ATP5F1B	16546.2	17475.7	18554.9	16698.6	18016.5	16334.6	16028.1	17630.9	17373.5	17237.1
ATP5F1C	2789.26	2991.56	2998.1	3130.45	3333.42	2983.57	3476.36	3323.09	3442.62	3720.39
ATP5F1D	1644.65	1488.05	1721.65	1644.09	1402.87	1442.53	1191.63	1466.36	1310.34	1424.25
ATP5F1E	2778.29	2960.88	2909.67	2935.32	2888.68	2893.97	2623.15	3175.41	3407.29	3084.8
ATP5IF1	1844.01	1920.19	1963.33	2072.87	1960.69	1831.01	1891.37	2218.74	2066.2	2193.01
ATP5MC1	1261.66	1301.26	1431.33	1416.5	1347.27	1284.62	1187.79	1326.89	1268.99	1165.68
ATP5MC2	3495.44	3315.37	3758.49	3814.89	3509.83	3642.25	3429.42	3933.68	3556.37	3432.11
ATP5MC3	4302.37	4568.43	4915.41	5079.3	5067.67	4858.84	4755.76	5526.81	5231.13	4914.88
ATP5ME	1364.15	1390.28	1322.74	1372.12	1282.68	1203.29	1278.9	1457.13	1383.94	1436.21
ATP5MF	3567.06	3742.41	3880.21	3768.41	3816.76	3508.67	3402.51	4074.85	3618.59	3626.93
ATP5MF-PTCD1	161.773	184.188	178.993	171.512	168.767	203.807	196.002	163.95	164.273	148.942
ATP5MG	3767.69	3890.53	3773.73	4154.49	3680.19	3665.81	3870.94	4283.67	4001.26	4278.8
ATP5MGL	6.78698	12.8823	7.24187	7.61771	12.2918	7.15842	10.9842	15.2639	5.76692	3.8737
ATP5MJ	1019.97	1042.61	1110.11	1098.48	1198.86	1071.81	1056.79	1281.56	1236.45	1305.89
ATP5MK	1510.97	1611.19	1525.59	1725.26	1793.02	1599.54	1668.81	1854.72	1834.37	2082.93
ATP5PB	3327.65	3382.51	4117.34	3656.09	3984.26	3396.62	3386.43	4083.28	4119.07	4326.91
ATP5PD	2150.38	2286.86	2305.64	2541.91	2605.09	2376.1	2534.21	2960.36	2668.16	2868.4
ATP5PDP4	10.5462	18.1629	21.7974	16.0895	12.2458	15.1917	12.0631	12.0311	11.5253	12.7765
ATP5PF	1520.49	1587.05	1514.98	1656.41	1621.67	1555.29	1685.05	1877.36	1807.54	1978.11
ATP5PO	2428.04	2573.63	2588.15	2485.02	2372.44	2359.94	2565.89	2791.62	2677.68	2944.27
ATP6AP1	20179.6	19880.8	18601.7	21467.7	19680.4	20715.3	20118.5	19804.2	18101.1	16176.6
ATP6AP1L	33.0644	37.6186	25.3852	18.1455	20.5252	41.1726	33.8247	30.4493	38.0522	32.785
ATP6AP2	12748.8	12057.8	12635.7	9871.38	10959.2	10116.6	9917.9	10184.5	10386.5	9512.79
ATP6V0A1	7949.17	7163.14	7253.01	6271.36	5465.57	5752.26	6629.29	6975.29	5826.66	5275.84
ATP6V0A2	1089.86	1071.06	1026.57	1122.04	1235.56	1122.17	1140.79	953.646	1189.81	1008.95
ATP6V0B	7602.19	7937.88	7905.12	8775.82	8432.24	8400.74	8145.93	9318.28	8612.4	8676.43
ATP6V0C	29182.8	30660	31159.5	32491.8	31044.9	29923.5	24122.2	28533.3	24841.6	21223.3
ATP6V0CP1	31.8633	27.8428	22.6308	29.4061	19.4331	30.3994	27.0461	29.5298	33.432	24.3788
ATP6V0D1	11669.9	12248.4	12075	16042.7	14944.3	15721.9	15905.5	18204.7	16599.7	13534
ATP6V0D2	901.827	978.591	993.362	1036.38	1204.71	1175.18	1199.05	1244.73	1287.62	1284.09
ATP6V0E1	5587.12	5674.27	5537.33	6226.18	5523.15	5582.73	5804.97	6331.06	6045.83	5755.48
ATP6V0E2	663.693	654.841	643.287	736.051	605.971	622.391	567.401	629.19	592.391	583.049
ATP6V1A	4131.05	3629.86	4011.92	3853.8	4710.8	4093.99	4118.24	3760.59	3974.69	4330.3
ATP6V1B2	16148.5	17511.9	15997.5	16446.5	18193.1	15577.1	16802.3	16537	17064.6	16675.1
ATP6V1C1	3605.61	4011.3	4030.5	4435.34	4709.98	4674.31	4476.49	4422.99	5143.08	5202.91
ATP6V1C2	24.8611	40.2145	24.6869	24.8071	26.1847	50.2868	20.7509	24.6588	22.9899	8.38443
ATP6V1D	1764.62	1868.09	1763.38	2128.43	2249.44	2241.41	2129.51	2220	2282.38	2272.37
ATP6V1E1	3890.79	4078.32	4372.66	4502.23	4755.02	4535.33	4521.6	5265.07	5178.8	5020.41
ATP6V1E2	59.6755	72.4175	55.8005	58.3374	57.7545	76.1056	47.6095	48.318	61.486	48.2017
ATP6V1F	15315.4	15676	14867.8	19498.3	17285.8	17736.7	18038.4	19629.8	16811.7	16228.5
ATP6V1G1	3742.73	3897.46	4070.94	4058.41	4150.38	3909.87	3848.85	4310.98	4132.72	4451.21
ATP6V1G2	33.658	19.7653	13.3139	17.1191	7.49295	12.2623	14.4527	26.577	10.3955	7.51421
ATP6V1H	3448.95	3803.82	4056	3832.27	4322.07	3828.97	3893.07	4100.55	4083.31	4220.57
ATP7A	1118.04	1102.87	1194.48	948.855	767.666	1049.04	1240.33	1075.58	1090.49	1198.3
ATP7B	122.184	85.8282	96.8815	110.329	113.367	152.995	144.968	145.439	112.189	104.223
ATP8A1	288.496	279.335	243.126	243.682	220.147	223.909	314.667	265.545	353.28	324.316
ATP8A2	22.4972	25.6468	24.0096	23.2113	31.4745	13.9057	30.6586	30.4822	30.2541	25.957
ATP8B1	58.8469	101.432	53.9137	72.7651	43.9785	83.1505	90.2745	54.0438	51.5013	55.1024
ATP8B2	495.448	465.532	437.608	493.178	478.069	516.069	367.66	537.493	340.817	413.918
ATP8B3	159.474	125.478	137.212	90.9253	64.3485	80.6771	115.634	123.042	81.9693	62.514
ATP8B4	1428.33	1554.39	1432.44	455.755	550.766	573.148	578.898	509.444	582.558	745.028
ATP9A	2292.29	2165.09	2158.33	2980.15	3463.91	3477.19	3421.89	3188.25	3596.53	3197.54
ATP9B	1603.35	1736.28	1809.49	2359.4	1829.52	1920.89	2005.69	2042.73	2020.42	1836.71
ATPAF1	730.486	824.246	794.982	689	700.044	773.809	808.658	841.985	885.676	874.558
ATPAF2	1192.52	1069.5	1225.33	1186.65	1037.38	1208.92	1020.55	925.419	923.957	1024.32
ATPSCKMT	265.671	239.388	240.56	203.66	226.208	186.482	284.4	325.473	229.818	305.228
ATR	1080.01	1251.37	1529.08	1130.45	1426.84	1222.68	1264.92	1141.91	1331	1478.79
ATRAID	1839.86	1833.52	2045.74	1833.59	1840.61	1848.9	1902.39	2095.76	2042.78	1954.8
ATRIP	402.519	394.586	385.268	349.991	329.718	323.021	296.775	282.27	282.102	287.777
ATRN	2797.35	2477.06	2660.56	2381.09	2639.8	2568.63	2759.43	2440.05	2591.61	2592.62
ATRNL1	15.2574	8.1481	11.7203	4.81471	2.75798	16.0864	4.50783	7.60437	10.5713	7.20699
ATRX	3015.93	2122.56	3010.64	2439.07	2611.43	1943.95	2392.45	2207.52	2869.79	2966.24
ATXN1	2793.58	3191.46	2307.26	3129.48	3119.69	3007.32	2469.81	2381.23	2768.39	2619.11
ATXN10	1602.59	1582.81	1526.37	1625.52	1598.09	1481.78	1535.51	1430.34	1475.84	1518.09
ATXN1L	1969.35	1863.97	1916.73	1781.68	1830.24	2001.42	1857.45	1736.47	1801.63	1770.58
ATXN2	1498.68	1449.7	1495.16	1545.15	1684.89	1812.29	1305.32	1562.4	1493.33	1219.58
ATXN2L	7741.27	7486.45	6778.31	7242.76	6688.79	7305.65	6383.68	5872.25	5788.58	5947.16
ATXN3	660.265	712.495	733.722	672.184	791.106	778.281	815.204	679.395	982.972	842.624
ATXN7	1084.3	997.875	967.547	940.63	916.065	1173.36	1156.02	934.936	972.219	1036.58
ATXN7L1	556.936	421.193	557.53	382.743	381.615	422.414	469.653	381.584	422.123	471.303
ATXN7L2	241.753	265.149	233.633	243.152	164.314	205.635	218.233	168.803	201.7	145.787
ATXN7L3	3117.53	3192.14	3053.86	3434.6	3213.63	3072.57	3243.45	3045.22	2924.44	3040.14
ATXN7L3B	2044.96	1969.29	1959.8	2107.98	2192.29	2203.55	2256.19	2329.97	2210.9	2165.28
AUH	527.778	483.789	497.16	538.63	456.49	495.466	542.431	516.976	553.451	543.636
AUNIP	39.1922	56.6827	64.7338	43.7197	56.8576	55.3112	33.3294	41.0121	39.7992	46.2996
AUP1	4814.61	4680.17	4507.28	4968.15	4718.85	4689.16	4399.12	4597.51	4467.71	4111.62
AURKA	1174.52	1246.94	1277.14	684.892	795.157	727.762	861.598	783.87	843.45	804.914
AURKAIP1	1858.87	1914.37	2012.82	2190.77	1984.58	1889.6	1688.53	1883.36	1793.96	1786.06
AURKB	868.039	736.727	849.707	534.306	487.099	555.92	452.775	611.867	484.72	577.105
AURKC	17.11	32.3653	26.8911	36.1372	27.1252	45.5129	36.7863	34.4888	29.6635	34.0618
AUTS2	33.841	35.3664	29.6359	31.181	20.574	21.2554	28.1071	24.6359	30.1171	28.4867
AVEN	255.514	315.286	290.859	356.809	369.484	366.099	307.735	324.811	328.63	355.138
AVIL	103.697	107.573	70.7608	127.898	87.2838	135.691	68.2198	103.848	105.093	103.615
AVL9	1363.63	1336.46	1583.25	1990.66	1702.21	1843.22	2132.73	1589.77	2135.54	1972.16
AVPI1	614.201	618.495	632.561	1281.73	1194.6	1207.02	1057.92	1319.83	1098.59	938.147
AVPR2	20.9162	24.0253	28.5246	8.35482	31.7599	20.0652	16.7271	18.4186	9.03562	7.55616
AWAT2	5.43504	2.16784	5.10931	13.4963	11.0786	24.7713	11.5351	17.5553	9.53786	7.13854
AXDND1	6.05782	7.452	5.22728	8.14822	5.50084	8.4424	5.52365	7.15087	11.2811	11.2361
AXIN1	1602.78	1576.46	1456.42	1680.87	1509.41	1657.82	1440.35	1543.33	1246.03	1098.12
AXIN2	11.7276	8.96701	15.9553	13.2287	12.0259	14.6034	20.4443	7.22075	2.09727	9.86783
AXL	8243.17	8006.17	7221.12	5452.13	4720.53	5837.41	6495.82	5717.33	5803.79	4594.48
AZI2	1307.5	1436.67	1338.37	1324.16	1653.21	1452.38	1507.72	1650	1528.97	1542.55
AZIN1	2702.13	2841.34	3024.41	2694.12	3337.14	2887.51	2992.85	2895.31	3080.02	3229.42
AZIN2	372.492	227.393	298.961	154.688	149.501	228.702	213.267	203.762	179.569	150.351
B2M	68831	73997.2	72360	82915.7	87135.7	90432.1	81853.9	92405.3	89738.2	91738.6
B3GALNT1	290.78	362.963	321.612	366.124	347.172	276.794	348.247	315.807	310.35	427.931
B3GALNT2	583.889	617.082	632.092	581.518	660.523	567.067	598.698	574.24	636.88	610.781
B3GALT1	7.83652	4.30879	5.45586	8.65269	6.18874	6.27252	11.8223	5.40719	12.6736	14.3323
B3GALT2	12.7234	12.923	16.3618	17.2917	7.21588	11.6474	7.89064	14.068	11.5226	11.4782
B3GALT4	430.858	345.485	358.54	423.645	328.468	437.507	430.414	475.192	362.245	342.632
B3GALT5	10.7283	7.54623	9.10083	11.5509	8.26039	8.07007	13.7875	14.0589	12.6798	10.5069
B3GALT6	996.718	1048.73	1019.64	1367.21	1133.45	1114.46	881.503	1052.34	979.492	920.867
B3GALT9	145.477	135.388	124.617	131.92	103.25	112.758	122.951	143.174	126.281	163.283
B3GAT1	8.77999	9.65526	10.8672	10.5322	4.10897	4.46212	8.83098	7.53941	19.1234	10.4679
B3GAT2	16.0601	12.9093	17.0599	21.4765	18.0989	17.9047	21.8961	17.7137	33.7661	17.9862
B3GAT3	1209.7	1207.14	1161.72	1342.66	1126.99	1252.71	1101.81	1114.53	1109.23	996.659
B3GLCT	395.767	416.61	459.212	328.32	412.701	421.815	504.265	444.801	430.428	445.357
B3GNT2	2101.7	2206.48	2234.26	2644.59	2783.78	2950	3054.6	3172.4	3269.67	2871.23
B3GNT4	4.89319	22.7012	12.7612	24.6523	22.2036	25.8916	23.8265	36.7478	10.912	16.6304
B3GNT5	3288.23	3050.26	3174.47	3496.31	3811.01	3806.88	4334.11	4139.33	4649.24	4533.49
B3GNT7	1173.04	1095.67	1014.04	653.702	628.668	692.783	657.259	682.177	663.308	588.21
B3GNT8	75.8691	59.65	60.5692	69.5802	62.8052	60.6041	74.7286	60.9102	60.1279	36.0963
B3GNT9	180.934	193.803	192.65	137.283	127.761	134.378	112.549	101.778	106.017	109.141
B3GNTL1	224.026	243.781	265.849	260.217	221.59	179.732	176.768	216.651	191.927	141.789
B4GALNT2	326.331	275.797	312.856	231.788	300.24	278.697	373.181	246.489	322.586	360.029
B4GALNT3	35.6801	38.9129	42.4691	18.0742	26.9657	28.8937	31.1245	33.8432	21.7581	28.1804
B4GALT1	4252.01	4448.12	4388.3	4036.93	4551.18	3991.69	3543.29	3697.85	3884.13	3949.72
B4GALT2	504.935	601.324	439.582	657.689	692.654	655.977	476.944	602.554	489.735	506.472
B4GALT3	1072.72	990.282	996.755	1096.62	993.127	1073.25	933.657	1124.57	986.98	825.869
B4GALT4	402.823	384.519	460.473	486.877	417.049	477.479	515.731	575.721	605.646	578.585
B4GALT5	3364.73	3684.74	3411.3	4391.43	5148.94	4583.2	4135.61	3963.34	4478.57	4342.47
B4GALT7	1203.41	1207.23	1135.17	1274.98	1164.94	1208.36	1044.94	1111.73	1109.19	884.106
B4GAT1	537.33	459.593	490.496	562.014	534.338	529.362	566.53	580.833	516.32	503.309
B9D1	62.3607	49.9615	42.5742	92.2617	61.5412	54.7226	71.7258	65.7858	49.1488	81.4797
B9D2	227.091	209.529	240.076	220.707	196.14	197.901	208.813	209.634	215.22	212.705
BAALC	11.9927	25.8367	23.0819	24.2257	29.5728	11.9271	21.2834	9.87089	13.7198	17.9179
BAAT	80.6246	64.8145	70.238	119.65	90.3216	101.844	124.889	128.034	110.028	126.365
BABAM1	2313.83	2323.55	2137.76	2377.85	2151.55	2243.99	2089.19	2124.24	2038.41	1928.83
BABAM2	876.128	930.595	901.587	789.385	790.955	714.24	766.836	799.756	718.983	736.128
BACE1	3608.98	3258.48	3319.23	4002.73	3530.18	4164.62	4019.06	3469.22	3900.29	3579.97
BACE2	601.476	781.296	685.778	607.843	656.252	698.186	656.513	637.495	645.215	583.387
BACH1	3450.4	3608.91	3315.59	3476.22	4528.26	3952.78	4087.97	3567.72	4404.52	4494.34
BACH2	39.8505	20.082	20.4015	41.3421	29.5552	17.7977	57.3811	23.8816	38.4123	26.4738
BAD	467.869	479.761	431.182	589.099	420.154	486.961	524.964	515.873	514.789	404.871
BAG1	2641.2	2751.76	2598.6	3237.55	2903.15	3027.31	3020.14	3018.18	2897.34	2865.02
BAG2	238.071	215.45	232.798	273.08	262.018	229.4	199.953	236.807	217.752	246.467
BAG3	1366.29	1428.94	1375.31	1197.31	1302.6	1138.33	1100.89	1098.93	1098.11	850.643
BAG4	1082.32	863.35	911.827	946.099	841.578	900.383	965.936	940.407	1068.19	925.041
BAG5	1195.63	1129.31	1210.31	1099.62	1220.48	1234.95	1339.3	1245.97	1388.34	1352.68
BAG6	9103	8915.22	8213.76	8058.75	8137.51	8167.16	7551.03	7444.73	6946.97	6075.06
BAHCC1	122.246	137.353	99.568	212.219	99.9398	189.869	120.042	163.922	341.423	153.993
BAHD1	1682.71	1565.26	1356.25	1632.4	1375.75	1481.89	1382.35	1409.94	1438.8	1270.4
BAIAP2	2539.91	2105.35	2260.51	2505.02	2039.45	2375.74	2153.78	2242.43	2067.51	1765.22
BAIAP2L1	75.131	63.5466	51.1172	95.1336	44.5913	57.59	87.8196	94.2359	83.1471	88.2294
BAIAP2L2	31.2985	40.0577	33.6075	31.4517	24.8444	33.4842	34.4001	43.4558	36.6171	26.0279
BAIAP3	25.4833	12.3903	36.5893	7.16356	11.6559	6.74822	15.0539	6.92729	10.3547	3.45524
BAK1	1922.23	2022.05	1969.58	2033.13	2174.95	2005.62	1781.4	1831.05	1733.91	1878.78
BAMBI	40.94	58.3097	43.8426	26.6889	46.1241	46.3686	28.7674	41.2242	45.2496	36.3374
BANF1	3026.81	3110.78	2947.1	2967.85	2865.58	2676.2	2580.59	2950.32	2652.95	2521.37
BANP	596.449	647.347	529.989	685.91	685.035	672.154	613.799	636.824	582.432	567.305
BAP1	3547.09	3508.18	3570.96	3183.86	3069.11	3338.9	3255.4	3082.1	3118.94	3023.72
BARD1	281.763	296.546	252.747	230.425	283.386	182.571	138.806	226.268	221.087	237.023
BASP1	609.707	614.965	597.371	616.759	616.917	613.804	585.121	657.37	648.256	550.08
BATF	59.1703	70.5718	61.2448	70.8281	68.4366	47.5007	64.1427	53.8894	31.8457	49.6654
BATF2	265.655	391.452	221.41	215.893	151.663	179.991	184.12	133.068	183.874	140.615
BATF3	128.005	146.35	117.517	192.309	191.298	177.245	172.353	204.344	159.962	227.225
BAX	4601.04	4388.02	4551.67	5344.13	4257.14	5135.22	4773.57	4882.1	4279.52	3903.99
BAZ1A	2166.73	2123.28	2035.54	2564.76	2814.93	2342.02	2853.05	2653.68	2930.23	2931.11
BAZ1B	3673.33	3991.98	3894.42	3730.13	3844.13	4034.22	3894.27	3493.64	4041.69	4367.99
BAZ2A	4298.73	3834.59	3806.36	3503.64	3504.7	4311.6	4096.51	3765.91	3447.7	3629.84
BAZ2B	2120.72	2165.69	2169.04	1655.23	1631.03	1758.15	2079.79	1973.27	1909.44	1948.22
BBC3	651.356	666.62	641.712	572.899	525.229	567.954	482.573	475.854	500.332	514.492
BBIP1	171.669	218.553	225.671	198.801	236.8	187.906	242.65	272.51	274.896	267.86
BBLN	1457.05	1505.03	1483.34	2334.22	1873.67	2038.05	1754.79	2017.95	1736.08	1861.92
BBOF1	33.6157	48.3343	55.8428	70.8433	64.309	44.4433	57.2025	29.3427	41.8717	72.865
BBS1	461.521	438.578	468.09	428.098	484.951	481.273	422.987	518.701	424.8	405.614
BBS10	579.411	573.999	658.113	331.429	340.18	353.903	432.992	391.735	464.362	481.121
BBS12	112.879	117.798	140.608	90.7389	120.679	121.171	115.411	111.939	129.788	104.663
BBS2	770.023	752.511	755.503	844.854	796.758	893.695	984.668	998.846	971.476	959.34
BBS4	459.55	518.97	458.017	582.675	541.167	448.424	549.983	591.632	665.277	658.315
BBS5	505.752	529.884	508.858	662.997	560.866	583.978	676.2	584.378	529.336	533.268
BBS7	187.21	152.976	208.553	173.356	202.622	202.861	147.738	165.634	184.786	189.964
BBS9	166.869	192.817	155.353	179.411	151.615	143.748	186.761	198.927	207.488	185.099
BBX	1346.42	1793.44	1513.38	1496.65	1570.02	1765.94	1602.58	1091.69	1493.56	1480.89
BCAM	184.206	125.111	150.752	99.5983	118.273	110.149	87.4789	116.228	97.762	61.0604
BCAN	75.7052	108.607	70.831	86.9427	96.2231	71.7658	60.0113	27.6493	44.8865	51.0048
BCAP29	992.986	990.103	973.98	940.949	1043.44	831.448	1031.53	1005.13	1195.11	1119.17
BCAP31	12516.7	12700.9	12386.2	15490.9	15638.5	14952.6	14395.8	15995.3	14883	13254.2
BCAR1	658.263	582.072	649.081	1574.19	1683.64	1428.13	1213.06	1230.97	1177.54	1228.79
BCAR3	974.232	857.71	875.954	1784.64	1846.28	1740.13	1702.01	1777.35	1673.19	1572.61
BCAS1	42.6149	39.2029	39.5693	43.4766	21.6863	27.9446	40.2702	27.9344	35.9273	34.4177
BCAS2	915.476	946.545	999.327	1013.98	1098.3	944.204	991.434	1056.84	1099.74	1061.42
BCAS3	614.01	567.878	584.436	444.653	586.707	497.413	592.789	551.655	552.192	384.587
BCAT1	4888.23	5437.39	5390.44	4731.49	6208.97	5146.46	4564.23	3632.19	4533.07	5214.04
BCAT2	732.033	782.986	703.847	879.855	821.079	827.334	816.158	946.088	859.696	713.782
BCCIP	725.017	768.18	816.93	968.237	1110.52	1001.36	971.787	1024.94	1128.73	1102.02
BCDIN3D	180.478	186.491	212.501	253.299	182.851	268.144	199.179	231.406	192.865	200.502
BCKDHA	3267.05	2938.94	2724.15	2998.82	2475.15	2875.26	2582.58	2628.44	2447.14	2192.57
BCKDHB	300.431	289.624	266.79	380.269	360.715	362.609	372.516	371.866	354.411	376.225
BCKDK	2454.07	2272.28	2417.19	2711.42	2339.05	2307.41	1811.98	1962.43	1997.51	1811.16
BCL10	661.242	716.145	802.933	677.932	865.784	711.189	750.028	841.85	786.158	841.206
BCL11A	73.8027	56.7408	47.3539	25.6615	46.1796	42.8573	60.2569	49.1674	19.8761	34.5638
BCL2	390.484	441.224	382.71	311.958	438.243	323.392	323.235	286.372	306.359	343.12
BCL2A1	1179.25	1436.86	1254.55	1291.75	1684.26	1402.01	1402.72	1661.24	1760.84	1769.31
BCL2L1	3721.33	3848.79	3638.4	4768.12	4679.11	4593.2	4061.95	4618.6	4206.64	4096.8
BCL2L11	709.904	636.632	673.89	547.057	480.629	619.208	687.629	553.316	581.45	755.095
BCL2L12	554.264	561.19	509.192	561.717	435.754	453.943	393.041	438.959	370.675	362.238
BCL2L13	2547.98	2629.04	2513.23	2554.63	2809.18	2833.92	2781.49	2672.09	2703.36	2681.74
BCL2L15	26.635	62.4903	33.711	37.7619	45.6579	35.098	37.8637	23.4867	42.2185	59.4328
BCL2L2	1427.27	1289.33	1250.3	1829.46	1765.38	1744.75	1801.55	1668.06	1630.23	1889.25
BCL2L2-PABPN1	221.639	206.277	286.49	240.681	250.623	374.712	238.216	355.553	395.974	248.964
BCL3	569.14	543.068	545.252	436.218	364.162	284.311	274.93	293.024	181.43	319.295
BCL6	3299.81	3198.35	2976.91	2653.08	2659.18	2597.35	2441.6	2429.99	2589.7	2470.92
BCL7A	128.054	144.321	117.502	100.704	93.5185	91.5016	98.41	116.972	111.146	145.767
BCL7B	1789.53	1890.11	2059.19	1713.35	1582.16	1580	1589.49	1556.24	1610.82	1613.92
BCL7C	804.719	813.468	798.67	869.257	756.654	768.215	733.001	827.037	732.521	733.354
BCL9	190.663	212.243	230.374	131.907	215.6	165.339	158.882	122.367	120.608	159.05
BCL9L	3194.18	3109.15	2419.82	3182.46	2698.13	2617.15	2141.06	2092.91	1720.98	1696.11
BCLAF1	3425.92	3249.35	3189.81	3085.05	3342.01	3204.55	3447.91	3220.22	3883.42	3585.4
BCLAF3	345.123	455.184	351.049	332.922	362.303	374.435	393.206	393.176	376.196	393.16
BCO2	39.1131	32.6385	52.8645	48.5296	31.0082	50.3164	43.0602	52.9047	28.8835	31.5541
BCOR	1635.4	1560.19	1581.2	1293.83	1069.58	1060.76	1145.2	1176.3	1204.93	1147.45
BCORL1	740.871	707.742	553.738	732.303	620.793	705.503	591.084	608.051	574.615	571.47
BCR	503.33	537.823	468.654	460.791	583.338	414.728	443.551	427.338	388.338	472.917
BCS1L	521.894	488.993	549.705	516.24	500.378	499.253	523.566	442.132	468.23	501.905
BDH1	489.884	425.421	533.207	377.243	359.754	325.033	369.348	342.573	326.233	315.571
BDH2	341.059	422.128	458.303	369.118	365.475	423.538	409.387	474.7	425.03	427.398
BDNF	20.8345	18.319	19.1017	14.423	14.6828	25.0549	15.7787	18.9715	7.65617	20.0844
BDP1	1064.84	1233.52	1093.66	967.175	1256.01	1175.61	1151.15	1180.54	1423.52	1459.03
BEAN1	504.932	419.88	451.544	378.387	314.49	363.966	336.033	345.597	365.087	348.556
BECN1	2031.77	2086.32	2050.91	2295.5	2282.65	2221.02	2392.42	2383.45	2223.36	2247.68
BEGAIN	7.1628	11.5536	18.579	15.4654	9.25578	12.8809	34.9185	11.9209	4.70575	7.01139
BEND3	86.2809	104.575	104.659	122.21	113.56	110.307	87.7383	92.3298	101.469	115.688
BEND3P2	68.4196	62.436	55.4185	64.2852	63.8531	76.1405	69.1661	42.2469	57.622	68.0264
BEND3P3	89.9485	63.518	54.5163	71.9799	95.7986	77.0397	96.7956	74.7282	65.6869	70.8753
BEND6	26.3893	20.4338	26.68	21.1054	21.6182	17.0003	28.5666	31.3412	26.4667	28.6583
BEND7	4.56056	9.7551	9.68481	12.7809	2.75484	12.0357	8.43962	10.9815	9.0017	6.86304
BEST1	1265.26	1249.59	1273.28	1263.52	1142.77	1288.19	1354.41	1317.26	1252.76	1247.9
BEST2	2.37593	11.4764	5.48212	11.1841	5.47934	8.89528	10.7195	4.6873	4.93994	5.22113
BEST3	26.7586	20.8921	10.5783	21.4044	21.6108	23.4723	25.5552	14.1559	17.8988	26.6144
BEST4	40.0897	31.2216	22.716	41.2722	42.2367	37.6246	33.5777	33.571	38.0288	31.6026
BET1	385.418	360.28	437.207	435.304	479.882	441.695	408.158	449.81	491.892	603.533
BET1L	2534.08	2461.93	2335.79	2095.44	1986.38	2181.28	2131.01	1888.73	2056.18	2106.19
BEX1	9.69455	5.36673	9.95783	18.0919	23.5571	22.3689	6.99109	15.2642	19.6089	13.5601
BEX2	11.7502	17.9481	9.14169	15.3874	29.9619	18.4238	23.6481	23.4887	22.9936	14.3252
BEX3	2790.71	2565.57	2671.06	3031.76	3175.87	3069.68	2921.72	3544.09	3020.03	2909.86
BEX4	2218.86	2225.71	2171.08	2168.1	2124.3	2020.27	2220.31	2369.34	2408.79	2445.19
BFAR	1470.75	1524.14	1496.83	1854.91	1821.93	1739.87	1769.69	1809.63	2001.77	1869.74
BFSP1	27.4762	29.574	44.2943	21.848	19.4508	22.5579	25.4333	21.4753	19.6935	23.3906
BGN	23.8216	29.0002	40.7371	19.9025	40.0297	70.3005	22.5257	22.9707	26.9589	9.92824
BHLHE40	3368.75	3560.26	3333.75	2369.33	2570.82	2416.95	2267.2	2545.15	2472.51	2162.71
BHLHE41	6121.46	6119.2	6510.11	6344.27	6232.31	6895.88	6837.88	6283.82	6759.4	6324.94
BICD1	776.081	634.212	661.322	456.95	421.812	456.17	584.555	581.535	534.561	535.648
BICD2	2386.5	2453.41	2476.17	1957.57	2158.54	2136.25	2094.66	1916.1	2060.91	2118.66
BICDL1	47.6204	64.9419	59.0418	70.1381	46.3696	55.6384	67.7084	100.683	68.2077	43.9155
BICRA	735.081	677.285	725.235	760.05	609.25	683.392	632.697	615.64	571.97	485.354
BICRAL	672.162	712.057	712.125	625.967	692.207	668.451	652.119	681.01	775.492	752.68
BID	1905.52	1835.83	2073.82	1947.94	2056.96	1687.29	1308.95	1459.38	1416.46	1649.59
BIN1	2935.3	2889.14	3010.74	1812.65	1806.85	1644.43	1575.75	1534.83	1440.33	1505.1
BIN2	1711.24	1566.89	1715.37	1261.6	1303.55	1315.4	1287.56	1313.88	1259.46	1296.73
BIN3	982.251	889.364	943.907	1050.43	893.815	1022.88	997.18	1044.64	904.057	880.093
BIRC2	1672.23	1626.24	1826.6	1662.23	1690.82	1615.27	1652.66	1753.16	1767.63	1999.95
BIRC3	164.24	200.389	174.277	256.109	278.178	262.217	135.212	120.125	205.727	253.848
BIRC5	1016.35	1024.43	1026.96	579.232	551.551	532.114	634.335	777.034	709.541	727.821
BIRC6	2851.72	3084.83	3364.51	2845.35	2937.49	3014.57	3201.42	3353.81	2900.36	3346.88
BIRC7	291.012	254.684	244.139	421.748	326.21	449.503	438.067	458.399	361.593	314.86
BIVM	416.691	478.635	483.997	422.896	477.51	477.222	444.294	492.183	605.966	528.309
BIVM-ERCC5	12.9091	0	0	12.5591	0	0	51.3694	9.21584	5.89043	0
BLCAP	3656.57	3666.43	3570.04	3449.46	3194.58	3082.01	3156.8	3294.65	3005.78	2999.54
BLK	9.2143	7.54087	7.41906	11.1986	16.7913	11.1558	15.3216	18.4434	10.4681	12.1752
BLM	351.497	298.291	280.362	211.149	178.751	188.783	192.443	260.213	227.081	265.108
BLMH	1225.54	1250.2	1299.93	1113.52	1139.57	1116.29	1203.3	1178.03	1091.04	1253.48
BLNK	1657.63	1456.28	1777.83	798.114	658.396	753.65	788.705	821.326	804.6	719.088
BLOC1S1	1084.45	1042.78	979.372	1305.26	1197.65	1339.05	1327.22	1391.11	1136.03	1502.43
BLOC1S2	1849.17	2311.4	1945.57	2132.02	2562.67	2410.63	2375.18	2765.47	2408.66	2704.54
BLOC1S3	842.552	859.526	768.194	959.379	855.63	940.841	818.406	891.93	867.925	746.33
BLOC1S4	629.162	609.989	623.623	708.698	625.291	648.333	590.503	671.577	594.795	596.511
BLOC1S5	576.295	490.625	537.684	476.433	553.37	491.892	646.953	530.303	622.773	640.953
BLOC1S5-TXNDC5	0	0	11.8166	0	21.6448	0	0	9.74359	16.1346	0
BLOC1S6	2688.58	2627.27	2720.51	2256.67	2406.59	2521.51	2702.78	2510.86	2825.4	2970.96
BLTP1	2070.42	1903.82	2048.6	1872.95	2023.73	2209.64	2394.48	1971.53	2257.45	2194.5
BLTP2	8519.57	8529.48	8610.55	7444.45	7984.16	8213.89	7838.07	7791.75	7753.36	7331.07
BLTP3A	3137.15	2913.18	3121.38	2600.84	2748.75	2916.05	3017.61	2504.74	3026.52	2806.41
BLTP3B	974.894	1136.19	1343.03	1066.21	1292.22	1051.65	1138.98	1104.81	1184.58	1218.94
BLVRA	1196.18	1424.24	1192.57	2198.25	2234.94	2089.28	2074.87	2233.95	2172.56	2241.99
BLVRB	1518.56	1384.61	1451.19	3190.74	2600.8	3109.8	2973.72	3399.67	2875.06	2658.9
BLZF1	752.803	845.675	772.927	659.472	832.103	758.619	755.083	686.942	898.697	891.784
BLZF2P	10.7073	3.22538	4.53482	7.64679	6.16158	5.37114	5.96154	4.34678	13.8357	10.5944
BMAL1	658.487	738.632	729.01	690.208	727.554	682.602	667.731	632.328	712.217	714.917
BMAL2	517.952	595.278	670.426	609.7	744.527	618.676	675.299	449.297	578.701	753.216
BMERB1	438.528	440.02	480.706	359.448	295.331	337.738	317.47	290.096	355.711	326.725
BMF	5033.11	3541.85	4030.63	4342.08	2984.85	5002.53	5425.14	5057.33	4299.4	4213.27
BMI1	889.142	815.33	851.946	1000.73	1067.01	900.95	894.956	906.67	978.828	1007
BMP1	1399.26	1212.15	1117.98	1442.8	1359.52	1275.56	1247.43	1108.85	1080.16	1156.38
BMP2	58.7232	78.6149	79.0822	45.1505	41.2335	42.1099	52.2756	34.6289	28.8066	43.9999
BMP2K	6341.66	6410.25	6648.75	3701.98	4305.54	4119.56	4458	4150.83	4414.22	4513.92
BMP6	32.3023	18.3084	14.5447	9.60774	18.5569	17.9195	16.7645	23.8048	24.1972	10.5199
BMP7	65.1876	59.2397	68.9691	166.796	206.647	224.096	154.095	82.695	124.888	164.094
BMP8A	76.4023	78.6342	84.5641	95.1753	70.1366	77.0618	95.5702	91.9257	81.8031	72.6213
BMP8B	36.2339	40.9301	26.367	37.4855	33.0002	38.5295	23.6535	34.6134	26.5003	29.6303
BMPR1A	688.125	743.895	762.628	745.679	816.463	793.759	835.323	726.422	860.149	997.225
BMPR2	3419.97	3562.12	3525.43	2570.16	3114.72	3095.53	3240.97	2811	3369.74	3313.92
BMS1	1452.18	1459.74	1527.84	1342.52	1575.38	1305.64	1311.72	1373.09	1452.81	1326.64
BMS1P1	13.6458	21.5114	15.4269	7.65623	8.22314	17.0122	16.8605	14.1125	11.528	11.5379
BMS1P10	13.6264	21.502	16.3248	21.9829	19.5106	20.5891	9.93699	21.7353	24.2127	23.1174
BMS1P13	17.4727	12.8912	16.3077	24.7892	32.8051	25.0552	22.9288	23.9573	25.3716	24.166
BMS1P16	1.94705	6.45102	5.44208	3.82387	6.16216	18.7994	2.98023	10.8658	13.8355	7.70369
BMS1P2	80.9006	63.4586	80.7645	59.3361	61.6738	67.1535	76.3676	42.3372	70.321	69.2269
BMS1P20	591.779	619.258	650.273	686.253	733.191	667.804	677.695	657.487	713.699	704.11
BMS1P3	23.312	23.636	24.4655	34.3473	46.1523	56.374	43.8342	47.8902	51.9021	46.3548
BMS1P4	63.3556	92.4989	91.6538	70.8201	86.3429	77.0027	91.2451	54.2787	100.294	89.4187
BMS1P7	24.3181	37.6215	30.828	21.0154	36.9518	27.7479	30.8299	25.0072	25.3674	42.4144
BMT2	897.452	1241.54	1008.45	666.715	686.126	759.601	640.815	779.388	839.774	746.806
BNC2	239.081	289.042	331.566	225.397	284.783	241.274	315.056	248.534	294.187	393.631
BNIP1	210.39	197.886	201.051	206.808	197.29	179.153	170.334	185.868	187.913	183.269
BNIP2	2740.29	3205.33	2854.41	2805.9	3119.74	3038.75	2983.94	2948.64	3121.35	3381.14
BNIP3	353.729	386.916	395.936	423.741	492.609	484.617	457.946	457.093	456.723	508.879
BNIP3L	2226.13	2248.77	2485.91	2535.18	2537.21	2521.55	2569.13	3025.94	3147.92	2798.83
BNIP3P28	7.79085	8.60226	10.8857	10.5189	11.3	8.95258	10.9225	14.1219	4.61166	6.73781
BNIPL	10.4772	18.5349	7.67433	9.51597	19.0515	13.0221	26.0562	20.4188	17.2146	9.53898
BOC	21.1868	24.9804	3.61308	3.66388	25.1011	8.64702	6.93023	0.738652	2.87646	12.0437
BOD1	535.425	475.627	452.51	529.5	564.656	586.199	566.463	522.607	489.204	601.372
BOD1L1	2823.42	2823.24	3400.33	3134.99	2534.85	2887.96	2957.96	2649.82	3110.2	3383.17
BOK	321.622	324.475	241.432	231.938	267.532	290.535	273.815	322.849	144.665	199.235
BOLA1	172.185	133.161	163.08	184.55	129.286	149.219	154.9	161.535	146.37	158.873
BOLA2	309.101	418.078	363.663	558.748	544.569	558.752	422.966	496.606	483.723	581.235
BOLA2-SMG1P6	320.819	350.058	383.442	373.708	423.715	377.09	357.95	395.708	428.393	464.325
BOLA2B	272.304	201.422	192.6	173.548	201.101	116.536	143.376	115.152	153.958	132.134
BOLA3	334.399	376.664	352.229	380.279	376.49	369.186	334.913	332.422	321.035	395.775
BOP1	1182.17	1157.48	1036.59	1383.29	1078.43	1092.28	1089.88	985.294	947.24	924.107
BORA	234.582	253.863	209.775	164.088	189.835	167.265	180.395	184.006	266.201	237.69
BORCS5	439.035	450.355	460.485	415.451	531.473	363.025	330.249	364.946	402.797	382.282
BORCS6	1003.91	965.348	924.521	1046.91	819.292	892.066	795.357	945.233	804.483	748.157
BORCS7	489.499	435.079	513.21	421.955	632.681	540.515	577.772	623.435	716.235	714.879
BORCS8	798.584	858.65	768.092	912.951	785.128	817.059	616.328	668.23	696.469	616.95
BORCS8-MEF2B	74.8322	106.817	143.946	97.6049	35.5161	84.0758	85.1136	120.054	99.9688	79.5574
BPGM	199.215	195.545	210.762	168.387	216.405	226.616	185.401	229.291	205.817	224.846
BPHL	268.838	332.344	300.155	303.67	293.79	294.906	337.653	347.278	345.413	403.917
BPI	21.9177	23.1471	22.994	12.5515	15.4002	18.4262	17.0087	13.1776	9.70016	16.8694
BPNT1	520.805	559.9	567.539	847.162	891.438	901.865	1001.16	940.662	981.155	992.298
BPNT2	3040.03	3142.34	3349.19	3861.78	4574.65	4137.05	4043.63	3962.73	4346	4358.39
BPTF	3317.1	3308.71	3702.82	3031.61	3348.71	3182.19	3835.68	3449.79	3647.82	3450.23
BPTFP1	83.4638	81.2358	109.869	67.2034	59.1708	58.9476	77.3821	83.1789	71.4267	68.7928
BRAF	761.548	655.106	581.443	728.566	639.733	708.406	660.236	638.901	829.225	671.218
BRAP	848.09	888.399	900.822	788.631	950.141	802.627	850.545	875.178	912.477	811.426
BRAT1	1746.27	1811.18	1737.48	1775.58	1482.9	1558.79	1447.73	1419.02	1329.11	1338.59
BRCA1	814.507	761.417	800.117	678.531	647.385	684.696	688.793	632.173	743.519	721.064
BRCA2	420.919	375.412	469.987	341.491	381.512	332.68	393.386	373.604	512.585	450.094
BRCC3	1150.54	1061.41	1057.4	1196.94	1303.28	1238.99	1234.18	1137.67	1362.57	1438.55
BRD1	1391.87	1175.04	1143.5	1265.55	1410.26	1330.17	1329.33	1118.72	1272.97	1091.85
BRD10	823.344	829.148	815.845	823.01	681.707	796.937	942.011	892.725	886.336	898.122
BRD2	8099.23	7539.94	7348.47	7130.08	7061.53	7067.75	6817.73	7219.34	6581.98	6520.46
BRD3	1533.74	1459.88	1507.73	1605.48	1772.11	1678.7	1716.71	1428.53	1269.54	1373.1
BRD3OS	340.594	316.047	304.906	332.336	268.846	335.811	241.123	254.735	261.147	280.929
BRD4	4500.18	4760.4	4496.69	4545.33	4621.03	5166.69	4326.4	3760.55	4081.72	3656.81
BRD7	1890.95	1967.66	1972.51	2170.75	2353.04	2160.32	2307.74	2296.27	2421.01	2497.44
BRD8	1412.5	1513.83	1278.7	1049.41	1211.58	1247.58	1599.67	1221.11	1188.95	1359.33
BRD9	1307.53	1243.7	1233.38	1313.24	1322.47	1378.21	1290.18	1368.81	1225.5	1291.86
BRF1	1004.97	902.542	806.935	914.494	736.779	893.491	785.257	770.391	775.477	890.205
BRF2	487.69	413.049	409.368	394.934	402.941	423.717	388.431	376.505	376.007	412.104
BRI3	12006.3	12329.9	12281.9	15954.5	13800	14866	12667.5	14491.4	13414.4	12743
BRI3BP	900.492	930.616	810.45	782.598	690.645	636.856	738.574	586.679	630.815	727.838
BRICD5	104.407	117.756	87.1149	94.4658	65.1892	90.5614	61.6564	100.485	72.6581	68.8913
BRIP1	397.839	386.637	393.277	350.132	348.827	354.998	327.292	317.414	302.462	467.485
BRIX1	404.077	439.994	409.63	461.987	525.497	439.995	484.834	516.747	517.173	556.902
BRK1	4241.74	4321.14	4322.87	4423.35	4400.88	4058	4489.08	5081.85	4715.59	4906.14
BRME1	22.6849	30.5882	14.2255	30.478	19.8874	20.8353	15.583	30.2235	19.9399	17.3271
BRMS1	1286.03	1257.34	1353.57	1416.07	1465.64	1362.41	1249.19	1394.83	1225.39	1254.5
BRMS1L	316.863	248.214	307.963	208.025	217.161	258.241	292.466	206.802	289.711	289.972
BROX	1223.87	1469.98	1487.93	1414.28	1362.55	1386.88	1495.5	1562.51	1630.18	1552.63
BRPF1	1835.94	1979.76	1753.79	1377.73	1455.21	1471.23	1416.21	1411.67	1273.75	1369.42
BRPF3	1586.66	1521.55	1616.78	1858.74	1966.92	2027.45	1888.85	1610.77	1664.58	1650.72
BRSK1	9.90783	16.8673	19.6232	33.5996	35.2351	35.6215	52.7652	48.9385	37.5801	45.2936
BRSK2	40.8649	42.5094	37.9848	39.8247	32.793	46.7746	62.2141	29.4143	33.0432	36.8373
BRWD1	1545.91	1470.35	1687.17	1520.53	1597.68	1626.98	1648.89	1547.4	1808.26	1868.39
BRWD3	685.404	724.179	732.573	649.848	706.914	629.185	807.434	474.579	739.272	765.224
BSCL2	471.999	545.774	463.764	638.201	604.744	677.2	531.704	602.081	511.546	500.368
BSDC1	2352.34	2200.73	1904.73	2200.73	2063.6	2021.11	2254.73	2038.39	1893.27	1805.65
BSG	14922.7	15535	14402.3	17214.3	16233.2	15660.3	14344.7	15884.8	14247.6	12660.2
BSN	47.5512	33.816	39.7942	41.1766	63.7991	48.5826	49.6065	59.4197	44.9221	44.4824
BSND	6.86048	6.46419	7.276	8.65677	10.3182	9.85759	3.93808	21.6203	10.3687	18.1425
BST1	131.592	162.99	127.351	172.103	191.797	181.116	140.82	179.222	178.764	182.566
BST2	7336.41	9024.67	7299.56	8175.86	8479.32	7880.07	7317.54	7954.24	7558.67	7783.53
BTAF1	1811.76	1725.73	1717.89	1530.89	1841.98	1685.15	2091.16	1671.99	2018.73	1950.23
BTBD1	3046.83	2934.48	3113.01	2903.26	3129.01	3147.21	3205.49	3297.16	3233.96	3381.12
BTBD10	743.9	755.285	707.876	689.819	656.978	660.913	700.598	761.374	722.417	868.722
BTBD18	11.4135	17.1723	13.0351	29.1461	15.7857	22.5722	19.86	26.3067	22.9593	22.8038
BTBD19	1650.77	1312.21	1279.09	1337.69	1060.12	1264.8	1217.03	1103.73	952.553	1077.82
BTBD2	2329.08	2102.12	2101.1	2304.51	1890.07	2067.77	1774.64	1935.48	1779.33	1558.88
BTBD3	673.646	736.875	701.428	430.696	593.075	533.697	465.47	441.904	576.182	597.896
BTBD6	1313.17	1359.71	1308.86	1295.17	1265.27	1207.67	1063.49	1261.78	1157.62	1059.35
BTBD7	1450.52	1248.48	1424.78	1222.63	1257.59	1525.77	1536.7	1164.68	1411.03	1433.67
BTBD8	111.444	84.8786	124.544	91.7062	84.8377	105.689	156.212	130.669	109.075	148.773
BTBD9	720.034	684.39	589.014	571.122	513.953	597.739	556.536	582.073	589.646	584.26
BTD	808.485	859.513	829.335	759.768	800.539	820.636	821.473	930.56	913.03	717.304
BTF3	5904.04	5879.96	6242.36	6565.78	6605.02	6150.76	6632.66	7802.51	7170.71	7630.73
BTF3L4	1609.81	1774.2	1699.83	1559.35	1710.21	1724.92	1631.65	1772.33	1706.5	1826.51
BTF3L4P2	65.549	39.2185	86.251	36.0278	46.6575	50.9558	59.6681	30.6645	55.4572	76.5638
BTF3P7	35.4944	38.4771	29.9584	30.2864	27.5502	35.7178	44.2458	43.7642	43.7788	43.2462
BTG1	6818.38	6796.67	7776.11	6452.82	7123.08	6269.93	6811.82	8385.68	7876.28	7787.16
BTG2	4262.23	4174.76	4222.34	2406.33	2233.63	2237.34	2226.61	2168.71	2201.21	2171.41
BTG3	390.665	412.895	463.436	384.063	442.191	338.666	384.221	352.832	401.832	441.975
BTK	3953.81	3984.61	4049.71	3691.44	3733.7	3709.61	4290.87	4348.53	4612.21	4621.14
BTN2A1	1123.64	1211	1131.29	1321.01	1482.19	1321.4	1204.46	1240.88	1294.75	1252.34
BTN2A2	164.991	174.299	164.693	231.456	237.225	247.604	226.292	190.87	203.556	199.543
BTN2A3P	50.7815	41.9716	55.3986	65.1923	57.6386	57.3215	72.2152	52.0312	76.0686	62.3464
BTN3A1	770.558	662.139	750.998	918.488	864.145	1022.07	1191.04	866.181	1076.67	1074.67
BTN3A2	926.565	895.798	936.089	1127.4	1238.88	1222.75	1263.27	1192.93	1321.94	1213.59
BTN3A3	190.806	220.964	166.658	223.59	205.856	207.391	212.891	168.824	182.222	175.726
BTNL8	32.7378	15.1685	18.7009	29.8664	14.1294	37.5531	32.181	23.599	21.2761	34.1803
BTNL9	3.77828	13.3391	10.7262	21.3961	7.28917	14.0956	20.3334	16.5525	12.515	14.1135
BTRC	627.561	676.392	543.457	536.914	671.334	488.197	590.875	535.921	631.393	718.446
BUB1	859.661	826.257	975.761	430.218	513.999	419.645	623.955	525.947	596.648	568.901
BUB1B	1091.47	1048	818.812	616.046	597.646	560.509	783.953	439.06	803.856	731.377
BUB3	2149.8	2366.77	2205.05	2052.42	2164.09	2049.36	2142.79	2101.16	2203.32	2080.06
BUD13	493.871	521.471	524.122	537.334	476.82	488.676	452.291	490.267	440.682	453.175
BUD23	1554.36	1657.04	1597.51	1729.02	1729.99	1621.33	1666.05	1695.64	1514.92	1463.93
BUD31	1117.46	1172.91	1251.63	1229.48	1206.88	1197.8	1037.92	1301.74	1147.49	1144.22
BVES	177.468	173.676	190.536	136.228	136.14	142.826	152.537	143.376	131.043	146.849
BYSL	297.013	362.086	290.04	373.53	450.155	383.156	359.944	301.224	313.13	353.211
BZW1	3667.67	4123.98	3498.61	3546.67	4399.78	3575.31	4045.22	3492.29	4170.48	4000.92
BZW1P2	95.0668	89.1281	115.027	48.582	90.1634	23.2694	42.9034	19.6199	99.1697	54.1826
BZW2	746.24	778.207	839.07	884.304	1017.79	980.446	881.626	979.629	993.456	1112.69
C10orf143	60.1307	64.6595	64.0397	65.4996	36.1552	43.1719	62.9936	61.0914	58.5576	57.0731
C10orf67	16.0742	11.301	10.3562	9.89931	17.5232	20.4013	17.5349	20.892	20.3684	21.0786
C10orf88	191.794	223.258	188.13	221.068	223.184	195.993	195.785	191.325	282.24	276.229
C10orf95	108.264	92.5178	88.9558	202.057	166.596	185.363	181.335	151.902	160.228	157.551
C11orf21	762.392	619.468	626.005	328.862	305.323	421.316	450.79	463.543	378.54	371.294
C11orf24	745.179	795.622	866.371	735.092	722.146	771.037	620.71	649.201	711.868	681.873
C11orf54	786.294	689.191	738.302	815.468	892.039	861.332	977.009	743.68	858.823	898.991
C11orf58	4911.7	5030.85	4868.34	4971.32	5037.15	4800.52	5141.53	5157.46	5068.78	5064.15
C11orf65	16.4367	23.1619	25.3245	20.1417	27.9202	23.8887	32.8171	26.3996	21.7789	23.5634
C11orf68	1259.25	1218.08	1197.43	1348.32	1096.92	1164.75	1080.5	1234.67	1004.23	883.593
C11orf71	256.739	218.682	208.317	246.246	242.882	220.884	225.229	219.156	130.932	156.085
C11orf96	12.6771	10.7648	14.5309	5.74514	11.314	8.06587	0	2.17423	1.15404	2.88933
C11orf98	782.161	862.009	714.271	931.285	840.403	803.439	817.736	849.189	762.185	772.195
C12orf43	457.939	491.68	518.479	511.206	467.222	484.481	500.129	543.109	444.377	549.188
C12orf50	52.0468	50.9228	47.0473	33.6435	38.2853	54.3701	92.6127	78.0948	79.8613	60.456
C12orf57	361.536	409.71	400.87	540.345	486.934	472.712	396.432	468.183	424.644	485.404
C12orf60	44.8473	63.8534	49.7818	53.3413	41.5645	40.3762	50.4399	42.1081	44.8595	61.9955
C12orf75	16.089	23.0525	29.391	12.4744	11.6837	14.2891	15.2354	24.3738	32.087	14.357
C12orf76	452.084	458.433	421.992	351.502	307.606	351.007	365.896	404.846	391.466	373.392
C13orf42	6.82063	8.62879	15.4656	12.8151	4.11653	5.39369	9.01964	6.56901	13.8991	6.80289
C13orf46	15.1606	33.0766	22.9777	17.2161	7.25781	8.13215	25.0912	4.57051	20.9708	12.7921
C14orf119	1444.03	1505.6	1711.51	1567.17	1675.9	1486	1689.53	1747.03	1704.06	1746.45
C14orf132	54.016	35.807	40.5487	81.1049	60.0028	53.7583	62.2719	79.2818	78.1711	80.2431
C14orf28	132.507	105.078	117.898	112.758	114.945	133.346	154.002	143.725	181.152	128.931
C14orf93	246.406	266.11	219.895	262.681	221.274	274.548	323.072	287.703	255.254	307.462
C15orf39	843.546	885.546	888.452	692.212	786.511	650.083	515.621	544.801	579.229	551.123
C15orf40	758.809	757.446	683.064	907.343	1089.77	980.656	1006.98	997.465	911.621	951.339
C15orf48	3046.27	3684.49	3601.94	3921.3	4948.14	3533	3029.21	3541.64	3827.43	5044.23
C15orf61	140.715	122.45	152.324	200.289	142.843	170.502	137.934	194.553	115.914	182.311
C15orf62	109.507	116.272	99.0396	140.126	119.494	125.414	109.63	112.63	132.526	119.715
C16orf46	10.1738	11.2113	11.5082	10.547	4.41314	4.30633	3.95716	25.1679	0	5.37999
C16orf54	193.618	212.096	171.738	121.905	83.4474	97.6459	87.886	75.8013	121	117.781
C16orf86	66.0137	66.5598	86.786	71.611	60.1031	53.4722	78.9031	69.9244	52.215	72.7766
C16orf87	295.389	320.4	287.074	357.091	427.169	308.358	389.631	368.099	433.488	397.144
C16orf89	42.2583	22.588	42.6753	12.395	9.45653	19.9938	22.2394	22.536	18.9197	10.7953
C16orf95	108.513	107.742	111.105	129.251	110.802	127.423	126.968	132.186	113.49	115.128
C16orf96	18.6005	29.079	19.0908	19.2176	16.4964	20.6078	13.8038	19.4749	19.5879	21.0365
C17orf100	22.1694	16.9996	24.3037	18.9258	10.16	18.5698	22.4754	26.8215	28.4506	22.739
C17orf107	40.8111	39.337	35.5522	20.1973	17.5503	30.1007	20.5122	25.2668	13.081	23.521
C17orf113	34.2591	23.693	38.1794	27.8617	17.5256	30.463	40.4336	42.2003	34.5675	32.5171
C17orf114	16.7397	24.2738	17.3817	18.6545	21.5681	15.9959	4.70264	21.5606	11.3585	14.7072
C17orf49	924.117	877.614	931.792	872.883	865.945	844.49	714.418	789.901	708.768	725.02
C17orf58	157.07	178.547	226.781	213.313	238.624	217.722	208.941	202.98	187.003	219.919
C17orf67	35.3825	46.5852	24.8721	69.7267	69.2172	44.5725	41.0419	42.9387	46.5583	51.6276
C17orf75	197.848	190.49	186.215	188.242	189.785	152.008	146.133	213.87	236.742	207.19
C17orf99	3.05729	5.88278	5.22821	13.7596	16.4641	38.5713	27.9437	36.4085	27.1055	17.4818
C18orf21	277.843	264.013	294.724	294.488	294.884	314.496	341.031	364.468	350.329	377.298
C18orf32	580.94	460.98	618.263	796.984	564.413	512.959	505.23	549.966	637.114	628.618
C18orf54	204.355	155.836	176.9	131.379	131.461	134.274	155.02	137.536	172.836	174.476
C19orf12	1003.51	1176.79	1063.88	1123.78	991.009	1012.33	1016.27	947.468	962.522	1062.63
C19orf18	4.85576	7.52031	7.24866	16.2152	3.07647	12.5276	11.9565	16.328	13.8415	6.7623
C19orf25	1080.9	1136.13	1082.6	1376.49	1091.33	1099.35	1040.33	1208.85	1077.85	934.528
C19orf38	74.915	45.5968	58.1483	58.4717	60.0971	64.1966	47.5386	72.6339	70.1148	53.1461
C19orf44	102.057	105.316	119.977	84.4703	120.302	100.816	63.0014	92.7582	108.475	64.379
C19orf47	477.659	418.217	426.785	394.425	406.086	432.632	370.146	357.201	313.375	329.185
C19orf48P	568.26	535.49	589.31	654.39	603.416	603.975	469.902	502.254	429.962	543.677
C19orf53	1611.22	1603.34	1782.69	1921.95	1711.07	1654.28	1453.03	1764.1	1556.48	1606.07
C19orf73	14.535	11.8063	11.7716	15.2262	18.4148	24.1602	15.9905	19.6395	12.6767	14.5492
C19orf81	47.6203	32.7326	40.7854	42.6163	45.1319	38.0505	35.0291	26.0772	44.037	34.5077
C1D	554.619	586.189	617.841	564.298	582.88	616.451	543.029	714.969	709.082	687.228
C1GALT1	730.693	857.45	762.433	744.386	811.507	834.661	783.954	699.128	794.676	965.253
C1GALT1C1	521.51	557.836	581.839	549.241	578.681	552.932	565.612	589.287	652.422	642.521
C1orf115	38.1505	37.6862	51.8016	33.6069	25.7618	29.5642	27.6363	31.3948	34.57	13.3999
C1orf116	8.03615	16.425	10.6641	2.2537	6.04631	8.40957	4.63094	7.61997	6.76011	3.36814
C1orf122	1489.04	1754.18	1456.98	2028.98	1683.4	1586.9	1445.34	1393.07	1078.9	1292.38
C1orf127	164.751	125.8	156.697	64.2046	35.4068	67.9137	91.9272	88.9036	95.2995	59.8984
C1orf131	334.712	337.95	357.401	376.011	377.133	385.743	372.632	390.275	346.25	394.753
C1orf159	349.499	395.815	342.783	454.897	378.421	394.148	409.331	383.798	326.733	330.764
C1orf162	801.288	793.236	838.849	1543.76	1557.77	1539.28	1532.15	1769.64	1638.52	1680.31
C1orf167	59.3941	58.3043	39.5223	67.8741	35.0355	41.4144	72.4953	37.064	19.8339	2.82954
C1orf174	744.6	820.213	832.188	873.475	882.432	822.563	826.286	887.115	958.902	918.923
C1orf198	438.907	457.766	527.426	522.732	545.569	549.572	464.167	504.594	469.598	500.011
C1orf21	250.503	302.73	313.473	227.279	365.776	272.495	340.714	294.943	205.311	294.46
C1orf216	648.683	706.114	768.282	767.031	755.148	736.431	755.064	790.184	706.65	742.015
C1orf226	133.752	154.373	129.201	168.317	173.649	179.858	161.875	122.014	176.239	111.339
C1orf35	724.979	741.307	739.718	812.156	752.82	755.512	717.633	800.546	715.738	726.752
C1orf43	4997.5	5245.51	5555.41	6095.15	5861.99	5950.26	5891.1	6101.13	5943.85	6095.09
C1orf50	340.456	249.567	344.514	323.379	247.578	281.119	317.43	335.041	341.996	293.931
C1orf52	522.308	592.759	492.888	612.19	581.611	550.704	557.596	539.883	499.265	473.479
C1orf53	44.9441	34.9849	43.7073	38.5833	34.7864	26.9365	36.9959	41.4157	47.0014	39.8174
C1orf54	372.206	337.06	420.729	254.899	277.157	220.402	279.326	294.284	277.478	286.067
C1orf56	65.9943	53.0108	65.0841	78.5992	70.3917	107.259	50.8396	87.9747	97.953	86.7677
C1orf74	142.97	126.02	149.107	135.518	110.341	130.82	120.246	124.396	97.9364	127.131
C1QA	11021.9	10479.6	10902.7	8264.26	7133.15	7992.39	8394.16	9287.66	8247.17	7826.51
C1QB	25128.3	24715.1	25693.4	25552.7	23242.5	24301.6	22713.6	25887.3	24453.4	21009.2
C1QBP	2002.04	2203.67	2175.54	2525.86	2785.01	2426.36	2154.98	2308.45	2222	2512.92
C1QC	42420.7	40833.4	37916.9	40045.2	34244.1	35768.1	36413.6	40334.8	34575.1	29239.7
C1QL3	72.3432	66.7458	75.4114	62.3773	79.312	77.0386	87.9171	79.0659	61.0779	90.9991
C1QTNF12	20.9796	18.319	14.4454	21.1618	12.7203	32.0163	20.0888	18.0596	15.6752	13.8643
C1QTNF3	11.4759	27.4629	18.9325	22.0355	21.7434	22.5891	28.3625	29.3902	16.8361	18.1164
C1QTNF3-AMACR	0	15.0717	10.9041	25.9274	8.24364	0	24.6531	21.6375	0	13.3884
C1QTNF5	8.72481	5.97168	6.32801	12.0811	10.1679	9.21129	7.86937	23.5084	11.8618	3.12065
C1QTNF6	196.529	155.728	186.687	104.305	104.466	94.1907	125.924	143.896	175.815	146.615
C1QTNF9B	15.6272	10.8207	12.7337	25.3163	25.7533	17.0531	15.3124	14.643	19.6169	16.3854
C1R	47.0212	48.9845	17.3502	41.147	55.9711	49.4951	38.0597	22.5704	31.9593	26.9072
C1RL	542.875	449.659	447.139	688.234	614.712	653.669	615.264	547.632	525.718	753.211
C1S	187.487	228.516	161.423	320.226	485.592	333.867	228.939	243.866	250.433	313.952
C2	5085.23	5046.32	5380.13	5263.66	4692.06	5289.07	5119.38	5205.65	4985.13	4172
C20orf144	25.413	17.2237	16.353	17.2707	14.4184	22.3943	13.8332	20.5818	24.2012	15.3299
C20orf204	8.59623	10.5728	20.0447	7.86136	5.03782	7.63788	11.9054	10.1604	5.65537	7.03883
C20orf96	314.952	274.795	264.988	299.169	253.587	316.912	341.906	312.424	273.257	260.707
C21orf140	8.74478	4.29816	8.15602	8.59009	9.23229	9.84417	13.9411	7.61715	11.5327	8.68705
C21orf58	315.869	374.463	328.581	256.711	215.537	282.676	242.577	274.821	249.186	208.347
C21orf91	231.051	224.26	244.583	237.871	237.879	150.124	243.63	235.288	272.057	182.38
C22orf15	9.91531	13.1508	13.5206	13.1245	7.75497	15.3105	16.199	8.86138	21.1307	9.83337
C22orf23	262.441	320.544	307.781	356.621	381.522	327.557	342.514	324.014	316.33	326.387
C22orf39	766.577	723.148	777.427	681.771	691.842	666.488	761.39	765.205	792.756	698.797
C22orf46P	654.182	582.719	620.085	628.615	636.295	680.093	570.624	598.153	611.81	596.414
C2CD2	435.934	391.71	494.486	426.064	407.382	348.088	435.039	426.121	341.478	405.054
C2CD2L	2132.77	1935.23	2203.81	2016.63	1843.51	2311.96	1757.78	1736.8	1500.76	1404.44
C2CD3	1315.06	1351.67	1215.14	1394.59	1135.53	1323.48	1176.78	1233.13	1172.53	1234.87
C2CD4A	8.80791	11.8458	1.81793	4.80296	5.15396	8.95946	11.837	3.24662	10.3705	7.65279
C2CD4D	8.45537	14.1185	16.7203	12.4523	6.68597	8.34895	11.8078	11.7548	12.5225	6.24426
C2CD5	1578.59	1300.38	1450.33	1292.8	1234.17	1342.09	1395.77	1348.9	1624.08	1501.38
C2orf15	16.7873	18.2481	20.2997	14.5392	23.8768	24.9538	22.4402	21.2966	28.7705	20.5989
C2orf42	297.378	273.35	263.626	312.907	280.778	320.242	295.255	282.772	278.003	304.372
C2orf49	313.469	384.125	377.555	418.222	448.93	425.88	494.7	462.098	486.308	492.818
C2orf50	51.9343	31.2419	34.5585	33.6597	33.0143	34.0526	38.4054	38.9218	27.6505	31.5177
C2orf68	1148.33	1145.95	1083.8	1271.3	1035.3	1220.66	1060.27	1272.45	1172.48	1102.35
C2orf69	528.443	553.636	502.768	595.821	635.666	542.15	598.862	580.598	672.265	623.544
C2orf74	290.831	327.729	318.11	294.783	277.784	322.117	323.796	383.44	375.875	360.959
C2orf76	139.664	142.641	140.937	136.832	125.904	118.023	161.092	161.55	130.206	171.043
C2orf81	8.87603	13.2086	8.24897	20.4802	4.9225	14.8048	8.22056	8.19413	13.0782	28.4201
C2orf88	28.2376	51.759	27.2325	25.4875	21.5214	28.9196	39.6184	44.8401	32.1091	35.3297
C2orf92	128.124	98.2322	123.268	108.463	111.997	116.15	92.8237	119.822	149.941	127.68
C3	51429.6	47997	53155.3	39639.6	35904.5	32316.9	35619.9	41895.8	33658.9	32434.2
C3AR1	10436.5	10560	10367.5	3507.27	3755.04	3282.37	3705.76	3644.64	3148.63	2715.14
C3orf18	128.76	106.777	110.191	117.611	96.098	126.661	115.328	131.591	107.22	96.3505
C3orf33	53.3943	96.1955	75.9729	60.2649	61.1901	82.063	69.0854	79.0976	83.9945	78.5403
C3orf38	818.308	853.843	812.896	776.105	786.891	731.582	733.319	746.889	859.098	759.594
C3orf62	600.418	571.002	633.319	641.173	667.484	720.511	639.046	655.688	725.234	475.883
C3orf70	76.4241	48.4773	84.5739	54.8123	47.4548	61.8313	49.2442	58.3871	34.5635	39.1632
C3orf80	29.6407	30.5234	34.6457	42.4046	37.2685	36.7814	34.739	32.8087	47.3115	33.6873
C4A	68.9045	83.7908	35.2186	32.8209	31.278	36.578	48.3524	42.3956	29.9163	29.48
C4B	13.4281	26.627	12.8416	16.6008	5.90067	14.8982	15.5875	17.7314	6.20803	15.7127
C4BPB	50.3486	54.404	45.0117	66.5356	48.9778	46.1621	59.7774	70.8861	63.6995	62.7129
C4orf19	12.8518	15.0145	25.392	14.6659	11.1747	23.3045	12.5317	12.2715	17.4018	12.8483
C4orf3	2184.96	2330.57	2217	2463.02	2307.03	2341.8	2402.81	2690.76	2564.08	2632.02
C4orf33	408.211	325.43	359.682	215.641	262.749	244.126	317.789	187.795	330.504	338.97
C4orf36	89.1064	85.0227	96.9432	102.632	73.7523	102.171	104.206	83.2638	80.1192	72.7653
C4orf46	229.964	238.817	239.356	229.947	235.267	196.609	216.889	265.531	236.852	268.312
C5	254.63	207.577	226.827	249.913	215.721	282.401	216.813	170.446	270.432	220.637
C5AR1	9662.89	10095.4	9943.45	10765.1	12375.7	10339.6	9322.01	10007	9258.93	8256.45
C5AR2	601.253	526.582	592.045	362.338	313.693	290.17	363.691	277.232	302.168	278.824
C5orf15	1776.89	1712.27	1848.63	1824.36	1946.71	1808.82	1719.3	1951.08	1912.63	2119.1
C5orf22	491.185	506.689	660.909	589.451	686.357	584.417	617.163	537.789	637.929	624.09
C5orf24	1324.71	1378.44	1538.83	1297.35	1415.73	1431.21	1412.42	1484.99	1416.31	1604.41
C5orf34	82.5763	68.8393	76.5431	76.6433	66.5895	51.2735	66.5025	87.962	51.5787	94.5556
C5orf58	11.8458	24.5447	12.2226	10.3134	12.4659	14.3552	17.6536	22.845	22.955	12.0262
C5orf63	10.5207	8.52941	5.26247	4.34824	3.51965	4.46591	2.26965	12.5354	19.3323	7.79493
C6orf120	1347.21	1353.83	1421.87	1477.01	1570.36	1570.7	1470.9	1610.88	1630.39	1660.72
C6orf132	74.423	106.252	98.5981	105.641	49.1622	52.5421	43.4081	40.9434	42.1755	47.2391
C6orf136	421.256	422.8	422.89	453.288	382.434	401.518	358.58	385.015	345.162	346.147
C6orf163	37.1648	23.2441	15.9083	35.9998	27.5586	22.8609	31.1675	35.1973	36.62	28.5656
C6orf226	113.508	106.951	116.813	150.595	113.57	101.861	96.3026	132.377	116.497	115.559
C6orf47	1050.06	1011.94	971.727	1187.44	1161.97	1144.92	1021.61	1139.2	1070.41	1082.5
C6orf52	14.9637	12.575	16.2776	11.57	19.2216	15.2807	18.3787	8.30053	11.3811	11.1801
C6orf62	10138.5	10934.3	10035.3	8892.1	9400.65	9500.07	9658.84	9390.61	10138.2	10247
C6orf89	2366.48	2324.85	2598.68	2366.12	2706.72	2597.68	2321.61	2165.82	2520.16	2403.8
C7	7.01826	6.47336	11.8777	18.8498	9.10971	10.6263	14.1995	15.7063	6.00112	9.69662
C7orf25	261.732	283.848	187.967	268.379	277.862	352.385	289.03	264.475	219.625	305.273
C7orf50	1523	1620.54	1511.73	2746.25	2289.16	2573.07	2298.21	2429.62	2210	2317.08
C7orf57	9.93242	18.2511	11.8892	18.2368	6.6883	13.0806	8.66584	6.12547	6.28458	14.7974
C8G	28.0482	21.6645	17.3581	25.0261	13.9103	22.1943	31.9985	26.3575	20.5599	12.9756
C8orf33	1462.28	1565.66	1523.77	1478.97	1471.98	1345.34	1408.15	1426	1438.45	1375.41
C8orf34	15.8112	12.037	22.8694	12.4654	10.2923	13.4277	12.8358	13.6636	14.9716	12.4465
C8orf44-SGK3	92.4566	81.4143	61.3188	79.6616	58.9443	93.3237	91.1555	60.6379	54.0595	61.8788
C8orf58	346.555	374.513	363.34	353.939	273.821	292.863	274.581	318.076	261.044	286.69
C8orf76	651.978	698.338	714.939	852.272	772.709	730.657	745.414	826.816	800.444	810.952
C8orf82	1618.08	1357.06	1360.15	1801.5	1469.85	1635.89	1474.41	1459.04	1365.57	1239.95
C8orf88	9.72618	4.29945	9.97334	8.59636	4.10544	0.895077	10.9412	11.9609	4.61232	11.5691
C9orf40	226.797	269.133	238.95	272.531	269.86	218.573	190.661	249.119	242.008	211.703
C9orf43	14.7516	8.27953	15.5441	8.68885	7.2547	10.6003	12.9393	16.3632	19.723	6.7557
C9orf50	4.88075	2.68593	11.5681	5.58925	12.6651	10.2231	9.73162	9.2372	4.44378	7.16123
C9orf72	768.846	832.948	776.82	991.919	1153.06	1125.89	1042.4	1050.27	1223.02	1260.47
C9orf78	1806.87	1794.44	1737.56	1810.09	1818.47	1691.68	1701.66	1822.6	1752.09	1822.63
C9orf85	236.674	283.147	243.223	239.828	244.12	266.883	287.581	268.522	277.629	285.673
CA11	160.283	127.029	195.508	192.285	118.048	108.268	149.003	151.352	131.463	156.962
CA12	12.2897	12.7563	8.46076	10.5723	17.4205	7.57954	13.3795	13.9379	7.79636	12.4738
CA13	35.0289	62.679	27.4108	55.3259	52.3777	60.1159	70.0915	42.2556	70.4013	47.7874
CA14	30.6925	31.7364	15.0302	12.6451	18.3244	28.0617	16.3352	20.0262	34.0528	28.4061
CA2	2937.05	3059.11	3126.16	1535.74	1757.39	1569.14	1673.43	1857.49	1709	1493.51
CA5A	24.4816	18.4286	17.1346	2.46397	2.11774	2.59812	10.1893	5.68055	5.70355	5.1918
CA5B	190.641	252.61	243.217	213.088	259.883	256.201	262.669	263.673	206.942	254.2
CA5BP1	178.028	145.116	150.52	135.659	162.19	151.273	133.244	134.81	141.825	159.031
CA6	13.6564	5.37911	19.9705	17.2387	5.14222	10.7459	28.7322	14.1041	18.4432	16.3294
CA8	81.5062	43.419	63.6162	0.523657	5.71445	3.96275	2.90416	4.01235	8.53217	0.520458
CAAP1	568.98	577.641	487.734	521.139	447.09	421.514	466.515	488.857	558.415	520.85
CAB39	3430	3693.15	3855.48	2976.06	3343	3160.67	3278.78	3176.74	3557.46	3685.87
CAB39L	716.387	711.076	777.935	579.686	716.257	652.635	662.898	545.327	654.316	695.19
CABIN1	3855.77	3414.28	3423.42	2742.35	2179.7	2746.71	2522.16	2614.41	2395.38	2098.23
CABLES1	1697.8	1374.25	1605.96	3623.78	3251.5	3894.41	3696.61	3949.12	3794.5	3027
CABLES2	278.785	320.326	287.453	322.907	320.869	392.825	323.088	270.967	322.287	303.133
CABP1	7.47854	12.487	11.4178	4.64016	10.9551	13.8524	10.49	7.32241	16.6485	14.7965
CABP4	35.7437	24.025	40.9058	40.6282	25.1747	62.2726	30.7021	34.5779	23.7206	31.1637
CABYR	63.6748	64.2398	49.692	42.9572	38.6663	47.8827	61.1186	55.76	57.2981	60.6015
CACFD1	238.27	260.149	307.263	224.247	203.23	222.495	285.088	209.817	165.353	260.537
CACHD1	11.8683	14.1154	18.6681	4.99213	9.07495	11.7989	5.11542	13.7826	13.2911	25.8387
CACNA1A	115.363	114.757	99.7762	128.377	81.4007	102.67	121.374	129.422	94.6233	115.674
CACNA1C	35.0211	17.5648	26.8692	25.5459	25.1662	35.0364	21.4991	34.2994	14.3672	19.8636
CACNA1D	91.223	59.7062	81.8165	33.8372	23.8929	46.4493	42.3336	31.5497	47.3982	29.4908
CACNA1F	19.1104	20.3663	15.2314	19.322	15.8365	9.49879	10.6368	2.24318	11.5288	23.9186
CACNA1G	27.9161	23.1375	14.9925	22.3398	22.3766	31.8724	16.8919	33.4817	12.8549	31.8008
CACNA2D2	11.4075	17.3391	5.9363	7.52484	11.7321	18.4419	19.9117	19.123	19.5745	19.5372
CACNA2D4	534.885	554.665	632.4	558.069	487.818	537.764	476.231	438.31	438.843	493.819
CACNB1	51.7222	51.1381	42.3322	190.679	118.91	215.23	145.87	131.299	130.594	141.225
CACNB2	123.694	115.938	128.38	83.5759	89.0237	104.966	124.072	140.216	102.779	133.563
CACNB3	458.041	367.74	429.347	367.168	280.934	355.422	387.453	304.753	311.485	321.018
CACNB4	32.5623	46.4152	20.331	31.6833	25.3029	21.8885	36.125	33.558	29.7504	30.5638
CACNG5	10.7814	14.006	15.4619	20.2002	13.4142	17.0269	12.7978	17.2954	16.129	10.5028
CACNG8	78.3993	75.4137	71.8482	74.0581	61.9061	65.4178	73.8467	58.3782	59.9088	70.6672
CACTIN	1265.17	1141.02	1137.66	1168.56	1049.38	1090.91	908.09	970.188	960.844	853.39
CACUL1	3417.82	3029.71	3034.02	3207.92	3292.34	3239.47	3456.76	3077.82	3401.23	3313.8
CACYBP	1305.94	1469.22	1609.15	1595.81	1631.96	1461.63	1536.08	1588.96	1660.17	1822.23
CAD	3056.75	2654.05	2710.24	2998.4	2633.24	2696.14	2443.94	2276.08	2134.99	1856.11
CADM1	3096.2	2730.59	2738.71	2272.2	2000.84	2183.75	2653.86	2174.73	2212.85	2047.73
CADM3	12.9874	13.9101	24.1225	6.37373	8.82981	9.34051	15.8887	2.05099	10.9202	9.0639
CADM4	43.9313	18.7257	49.5475	52.5712	66.4381	31.944	39.5398	29.2109	36.0862	29.1718
CADPS2	28.6074	17.5507	26.3641	21.7685	31.2283	27.3744	24.843	27.8415	34.019	33.8835
CAGE1	6.25546	10.3509	4.36627	8.84167	2.70591	12.9548	4.82913	8.73971	0.890337	9.69841
CALB1	15.1728	29.1803	17.4269	21.8027	16.3015	22.3465	28.5124	13.0649	9.63584	14.3392
CALB2	13.7515	11.5993	9.47216	1.94141	5.11741	2.97083	1.64388	2.8863	2.04366	3.53265
CALCOCO1	4182.54	3691.53	3778.4	6140.83	5689.08	6989.51	7158.33	6569.73	6654.19	5974.29
CALCOCO2	838.834	1006.9	932.415	1081.33	1040.06	1206.28	1113.82	1109.78	951.997	972.009
CALCR	45.2394	30.665	34.7133	11.4535	6.233	12.375	29.4752	17.1381	12.1924	32.0516
CALCRL	16.7623	24.8674	20.5691	34.518	25.8364	23.5579	27.1081	14.2717	21.1408	20.932
CALD1	73.4337	82.9836	61.8859	37.3295	69.4052	89.8931	83.698	96.75	79.3801	58.7574
CALHM1	8.80643	7.53788	10.9069	9.60444	6.18403	8.0633	11.8397	4.32939	10.3707	6.69761
CALHM2	1702.01	1649.72	1744.4	1849.4	1624.39	1647.26	1405.05	1560	1394.72	1427.27
CALHM3	33.1852	27.9764	29.9631	101.572	119.349	111.051	76.228	97.5993	61.0892	92.1441
CALHM5	25.4818	17.2378	14.552	22.1229	26.8274	22.4036	23.6284	23.7822	26.4979	25.7814
CALHM6	207.466	248.554	256.673	149.704	167.494	112.219	105.699	114.582	142.095	144.417
CALM1	15516.6	16124.5	15263.5	11762.5	10831.5	10672.6	11240.5	10701.8	10560.1	10150
CALM2	10551.3	11367.5	12717.3	9033.72	9842.8	9333.12	10303.1	10944.5	11005.1	11385.5
CALM2P2	9.57664	11.7351	9.98911	10.4253	19.3748	12.5227	19.0943	22.9501	13.8343	18.7099
CALM3	8933.33	9073.55	8209.21	7504.66	6966.38	6917.96	7028.95	7346.68	6956.19	6521.83
CALML4	344.792	334.702	363.502	312.795	237.125	268.95	289.979	328.955	330.311	353.558
CALN1	6.86004	5.38666	5.45681	17.3126	10.3178	9.85735	14.7685	14.0534	17.2837	12.4138
CALR	40060	46337.5	37247	39411.5	42727.7	38921.8	39275.7	41207.5	38943.9	34422.7
CALU	9306.61	9784.34	9721.72	9335.44	10363.3	9533.29	8958.63	8904.29	9627.35	9287.32
CAMK1	6554.89	6941.92	6802.5	3105.87	2984.29	2958.42	3360.83	3744.05	3544.28	2919.96
CAMK1D	2529.69	2461.13	2473.14	1892.82	1859.98	1950.79	2186.73	1915.83	2110.24	2049.96
CAMK1G	46.5246	47.0208	74.0566	84.7006	44.9488	26.7922	30.8683	48.8364	40.5496	31.509
CAMK2A	9.07976	8.83403	12.2921	12.9073	23.4221	13.7992	18.0626	13.3535	19.1952	9.11229
CAMK2B	651.032	625.998	597.967	374.839	314.954	412.604	453.515	365.28	336.277	303.297
CAMK2D	1559.49	1609.18	1606.13	2804.3	3087.69	2756.92	2741.61	2728.98	2987.57	3065.46
CAMK2G	925.483	789.431	862.776	826.027	789.546	859.194	891.694	828.569	914.279	861.471
CAMK4	85.5611	120.73	72.6068	130.866	114.34	170.616	132.889	148.144	186.526	178.402
CAMKK1	1027.39	936.945	898.364	726.048	586.109	748.192	719.532	677.886	670.653	691.244
CAMKK2	1466.82	1456.27	1343.91	1275.87	1495.4	1493.05	1206.09	1203.42	1263.86	1307.79
CAMKMT	115.692	125.884	108.251	131.975	101.238	109.51	101.43	119.597	125.443	122.945
CAMLG	1090.86	978.5	1070.34	1120.26	1087.16	1057.18	1161.57	1365.31	1270.35	1194.06
CAMP	223.16	233.862	242.166	351.754	246.477	362.411	394.492	382.465	480.7	401
CAMSAP1	2090.53	2046.07	1580.97	2544.41	2283.64	2987.9	3147.14	2501.33	2679.61	2592.58
CAMSAP2	1410.69	1483.26	1521.88	1407.29	1879.04	1713.81	1654.48	1464.45	1938.99	1961.23
CAMSAP3	39.2321	27.3082	49.3128	112.555	119.495	85.5957	128.687	126.097	94.424	87.7525
CAMTA1	510.825	489.62	568.208	514.047	536.84	518.664	454.572	572.52	533.375	524.558
CAMTA2	2963.83	3212.59	2714.72	3487.33	2839.09	2876.33	2444.79	2575.78	2449.04	2167.27
CAND1	2334.71	2297.66	2248.82	2100.67	2552.45	2216.38	2368.01	1966.29	2554.81	2233.75
CANT1	2473.36	2475.91	2888.06	2546.25	2622.37	2334.18	2347.04	2159.88	2243.73	1811.83
CANX	21471.1	21972.9	21540.9	23256.7	25283.1	23169.7	23065.8	21193.2	21293.3	18516.3
CAP1	13971.1	15649.6	14941.4	13729.7	15656.3	13045.2	13092.6	12893.4	13981.7	13844.4
CAP1P1	39.9789	48.4065	51.734	34.4658	45.24	37.6083	35.6852	29.3014	42.6518	14.415
CAPG	34341.5	34161.3	33461.9	37536.2	34255.3	34890.7	32578.9	35179.2	31238.2	30456.6
CAPN1	5965.87	6232.99	5474.6	6227.26	5851.24	5612	5495.77	5577.92	5226.01	4858.97
CAPN10	968.338	976.707	988.291	1241.72	1069.65	1160.61	1166.88	1093.85	1044.47	992.035
CAPN11	126.038	133.794	112.712	309.791	295.695	309.95	324.545	309.644	316.487	294.91
CAPN15	2762.75	2789.4	2606.38	2960.24	2798.27	3029.79	2463.68	2247.53	2003.69	2108.64
CAPN2	2025.93	2424.87	2278.95	2464.95	3489.27	2418.48	2187.17	2082.41	2331.33	2378
CAPN3	721.224	693.933	635.264	785.192	633.846	639.119	816.076	681.233	743.289	813.611
CAPN5	190.681	147.936	175.761	142.353	138.969	138.825	136.701	114.881	137.365	137.778
CAPN7	955.577	794.109	945.231	882.769	888.355	980.468	972.718	889.748	989.16	1083.41
CAPNS1	7450.91	7854.61	8355.79	7231.16	7563.38	7006.7	6959	7246.86	6704.6	6232.63
CAPRIN1	6347.12	6383.45	6141.76	6206.45	7100.74	6111.7	5592.63	5096.39	5997.44	5315.63
CAPRIN2	618.396	518.666	590.535	376.871	392.24	461.994	494.701	465.68	526.628	470.429
CAPS	356.252	278.968	313.729	363.518	253.863	311.898	288.141	408.979	262.745	246.166
CAPS2	63.4567	78.7005	65.1909	62.3628	66.424	80.2251	71.5855	64.7045	55.4938	63.1499
CAPZA1	6896.35	7502.52	7926.33	6469.24	7168.24	6601.99	6944.63	7305.74	7640.41	7963.75
CAPZA2	4429.65	4452.22	4626.36	4148.63	4354.11	4328.78	4018	3960.69	4302.25	4401.53
CAPZB	9175.07	9231.52	9007.39	8453.48	8114.78	7499.92	7604.42	7758.56	7541.5	7080.4
CARD10	24.1534	32.6204	47.0793	31.2529	21.125	61.9477	55.0771	43.9041	57.4253	14.0806
CARD11	794.942	678.384	751.871	304.44	350.84	314.346	370.68	322.299	288.065	244.465
CARD14	414.204	394.483	373.412	573.149	416.147	504.236	547.447	528.858	487.069	541.565
CARD16	397.085	428.1	441.275	449.335	471.362	454.387	416.065	462.449	507.508	481.906
CARD19	2383.04	2367.89	2476.5	1638.64	1532.89	1576.96	1393.74	1517.83	1253.7	1262.48
CARD6	1282.59	1286.87	1334.34	947.899	955.176	1028.49	1077.21	1009.65	1073.27	1034.97
CARD8	1674.54	1549.61	1629.02	1443.52	1666.44	1569.73	1592.18	1518.47	1682.77	1831.1
CARD9	1794.35	1911.37	1767.4	1465.9	1287.61	1229.87	1134.5	943.337	934.027	1176.94
CARF	349.108	251.491	295.352	310.67	238.098	285.189	353.999	300.834	264.524	240.419
CARHSP1	648.499	642.003	612.202	501.218	470.488	436.401	509.547	530.719	520.64	463.565
CARM1	2364.58	2181.9	2219.13	2299.91	2339.56	2145.01	2121.49	1960.44	2046.34	1946.92
CARMIL1	425.554	409.258	435.849	462.358	457.192	436.394	434.125	542.6	453.214	470.184
CARMIL3	84.9216	53.0153	76.3403	52.8803	90.1051	40.1535	65.2702	73.6607	37.873	45.7729
CARNMT1	464.577	431.444	421.767	416.746	517.092	468.455	453.057	442.197	502.393	510.37
CARNS1	89.4825	67.4121	32.954	48.6164	37.4609	63.6558	106.596	72.8648	25.0612	64.1939
CARS1	2229.1	2322.84	2396.55	2201.3	2648.95	2235.05	2133.54	2117.37	2148.19	2291.6
CARS2	1283.61	1332.64	1283.17	1716.78	1739.7	1823.55	1859.88	1868.11	1855.48	1870.69
CASC3	2394.36	2491.86	2282.75	2382.23	2499.69	2431.87	2447.48	2345.78	2336.51	2409.31
CASD1	545.665	511.149	631.197	569.803	640.215	664.854	610.454	662.861	714.43	703.602
CASK	594.874	586.276	627.265	440.764	408.733	397.631	670.039	572.367	522.39	523.8
CASKIN1	58.925	3.54731	23.1159	9.04573	15.1179	9.0638	40.7357	6.6138	1.62606	3.1465
CASKIN2	392.993	367.461	372.49	417.591	352.614	335.681	304.795	325.248	361.499	273.834
CASP1	1962.73	2263.98	2045.61	2153.62	2551.6	2274.44	2227.03	2436.05	2540.28	2625.15
CASP10	768.924	661.072	692.956	496.388	562.456	605.478	639.799	622.06	698.914	655.589
CASP12	41.7659	40.6831	38.7245	19.984	28.305	42.7331	57.993	49.5082	40.9379	37.3883
CASP14	15.4911	7.73018	5.82614	14.73	15.4851	15.863	15.9468	24.8791	21.7388	19.1336
CASP16P	12.6763	10.757	2.72285	7.6591	16.451	8.95437	5.94749	5.42617	3.45825	5.76597
CASP2	749.656	905.952	760.539	692.682	551.232	630.558	624.273	501.222	741.251	615.886
CASP3	1175.38	1197.07	1345.74	1020.19	1105.88	1152.89	1180.26	1137.09	1076.15	1227.67
CASP4	1852.41	1842.15	1874.97	1792.26	1926.79	1887.26	1826.56	1989.59	1958.79	1989.34
CASP5	69.2405	91.6915	129.225	38.1372	40.2768	26.8567	43.0582	53.0897	42.3817	51.5365
CASP6	405.234	377.968	373.24	391.228	462.239	414.508	380.914	477.352	443.87	376.878
CASP7	922.758	973.051	867.991	1286.63	1410.49	1227.6	1146.51	1200.42	1280.42	1265.35
CASP8	1210.97	1175.23	1162.37	1183.55	1153.81	1157.8	1304.64	1310.55	1318.95	1263.26
CASP8AP2	495.344	538.948	527.53	407.148	468.328	533.749	515.732	495.03	527.818	625.18
CASP9	481.769	469.222	472.729	475.039	471.615	448.904	444.006	460.131	525.926	486.087
CASR	28.4226	21.5474	19.0997	16.352	29.9234	27.7806	32.4882	28.1058	24.1936	30.5549
CASS4	185.841	181.657	203.765	226.028	276.234	169.185	174.669	164.977	177.817	218.461
CAST	4696.11	5046.12	5284.05	4881.94	5557.36	5324.27	5238.96	5489	5654.67	5381.89
CASTOR1	128.219	116.872	121.028	160.449	118.271	148.326	121.565	121.443	132.162	152.611
CASTOR2	562.538	423.354	441.793	451.048	397.284	414.972	410.304	401.374	378.803	330.047
CASTOR3P	28.0329	21.4415	37.1328	33.2317	26.5969	19.6712	31.0108	24.042	26.5136	18.4967
CASZ1	40.9544	121.589	64.559	24.8033	47.6147	51.7494	28.5608	34.045	25.3671	45.6469
CAT	3046.96	2646.19	2897.72	5628.37	5476.05	5643.7	6055	6254.86	6168.98	5935.15
CATIP	56.3334	54.378	50.0246	67.8595	65.6979	58.4508	70.6072	67.8251	71.0488	58.8306
CATSPER1	57.239	70.8476	79.8778	89.1468	75.2891	93.6492	76.0894	75.6287	69.9538	92.8207
CATSPER2	236.032	172.324	218.564	324.636	148.549	196.496	306.657	329.963	279.033	311.888
CATSPER3	15.9566	18.642	18.35	13.8239	36.0414	16.3808	12.4125	13.5872	18.361	26.1335
CATSPERB	12.7414	12.139	6.60685	12.1541	17.2476	20.0015	31.7005	6.12678	28.5358	13.497
CATSPERE	21.5576	24.2436	8.93428	12.9061	24.1722	46.9923	19.2686	28.3884	21.2219	39.0549
CATSPERG	56.4314	85.6389	69.7814	57.874	59.4925	67.3734	78.5606	73.9495	71.5444	61.1535
CAV2	22.5482	13.9048	21.2581	30.3661	12.2246	29.2251	17.0726	18.1485	24.8431	19.4792
CAVIN1	1955.51	2216.3	1845.26	1712.86	2172	1774.89	1471.58	1588.58	1605.1	1409.88
CAVIN3	13.529	18.9032	11.7103	17.0991	18.2095	16.0975	12.6363	12.7504	10.3974	16.0012
CAVIN4	18.5896	13.9985	9.99757	24.0091	25.7651	27.7732	25.6558	24.8957	33.4169	22.9659
CBARP	79.3489	69.9132	101.554	128.31	126.119	107.216	84.6131	56.1782	60.2572	58.2887
CBFA2T2	843.896	902.652	803.428	1117.65	831.524	947.38	952.073	805.715	993.867	866.482
CBFA2T3	84.4735	63.7747	32.1433	40.1869	73.8932	44.0883	26.1181	19.0685	17.3307	13.2672
CBFB	2799.48	2830.23	2643.57	2226.44	2589.27	2176.67	2136.1	1933.1	2109.92	2206.66
CBL	5509.5	5257.22	5130.51	4994.52	4931.74	5432.06	5406.26	4629.21	5438.68	5140.33
CBLB	1912.03	1939.99	1768.73	1399.84	1498.24	1627.62	1844.2	1750	1677.24	1634.03
CBLL1	712.214	808.744	685.225	609.607	769.507	845.314	746.706	632.858	654.409	835.118
CBLL1P1	18.5413	17.2153	14.5265	6.70651	7.20119	7.16437	17.8238	11.9304	10.3738	9.60052
CBLN3	249.873	232.131	182.042	174.89	178.747	196.143	147.788	164.447	126.703	204.946
CBR1	954.663	1014.49	950.917	1033.93	1007.93	996.401	830.823	956.185	757.178	981.996
CBR3	169.16	163.357	188.552	116.481	108.76	136.937	125.402	122.914	137.223	106.11
CBR4	509.304	525.053	489.308	553.169	416.183	489.018	569.494	447.139	576.353	551.084
CBS	3578.66	3539.64	3304.96	3162.68	2881.32	3226.74	3104.85	2867.55	2776.48	2814.02
CBX1	1502.14	1337.12	1452.4	1233.84	1210.86	1152.89	1427.31	1239.65	1226.54	1374.16
CBX2	30.1002	23.6773	42.4698	35.096	31.6401	25.0547	20.21	29.3025	44.4737	40.8816
CBX3	3598.38	3927.98	3949.17	3858.34	4225.16	4140.56	4157.96	4418.56	4423.8	4858.09
CBX4	1604.41	1471.24	1365.96	1649.93	1586.19	1456.94	1231.24	1439.94	1279.11	1147.71
CBX5	2924.18	2876.61	3521.43	2515.22	2741.9	2558.02	2593.24	2328.29	2662.67	2783.01
CBX6	3733.14	3548.65	3264.56	3135.18	2833.14	2926.3	2823.71	2649.93	2527.85	2497.43
CBX7	718.547	593.807	657.746	594.541	432.419	614.852	718.467	835.089	621.784	641.735
CBX8	188.984	241.955	203.541	271.534	228.087	213.958	279.85	211.118	167.044	201.637
CBY1	177.341	207.392	170.16	219.052	158.292	183.184	185.123	199.469	190.589	195.381
CC2D1A	1622.7	1737.62	1641.36	1911.7	1622.94	1627.82	1695.51	1706.68	1565.29	1463.16
CC2D1B	2080.16	2276.13	1904.74	1898.85	1938.44	2087.34	2048.48	2199.67	1937.32	1835.98
CC2D2A	210.072	246.241	260.907	157.216	157.835	202.683	172.478	220.453	184.812	237.575
CC2D2B	65.6466	33.4088	50.3645	56.6897	30.3077	51.2355	34.6178	49.06	64.0254	44.8355
CCAR1	2725.29	2841.35	3060.41	2519.86	2586.4	2525.79	2930.65	2859.34	2872.8	3166.6
CCAR2	2647.02	2682.9	2998.35	2874.05	2909.86	2520.32	2938.92	2775.15	2854.78	2803.88
CCBE1	29.2795	29.7554	22.7553	26.4191	23.1045	24.1987	35.5369	42.1367	27.6622	18.679
CCDC102A	33.497	30.2645	46.8756	7.58802	8.83913	5.14439	11.4631	6.26111	5.06191	2.52424
CCDC102B	415.111	411.52	375.877	281.538	338.251	330.592	370.489	359.639	400.389	412.428
CCDC103	79.7335	80.387	80.9627	131.144	143.224	98.1481	103.966	76.3635	101.815	89.3525
CCDC106	1009.92	1012.12	946.32	1281.71	996.267	1083.94	959.148	1068.4	871.998	848.97
CCDC107	729.501	683.499	707.831	850.727	755.763	810.463	772.685	862.228	743.257	771.348
CCDC112	463.913	500.878	510.144	329.11	345.871	352.208	387.071	429.202	463.663	404.873
CCDC115	1395.64	1218.04	1261.28	2092	1940.01	1853.36	1596.54	1846.9	1667.46	1838.78
CCDC117	678.654	660.379	712.71	614.406	655.343	606.926	569.678	565.968	688.784	713.668
CCDC12	1133.65	1282.31	1097	1118.63	1002.11	1006.35	1059.77	1058.38	924.046	1137.75
CCDC120	262.762	262.178	273.195	333.768	257.96	273.508	296.46	273.44	234.755	222.23
CCDC121	54.1459	46.1258	59.4021	43.702	35.8998	38.7475	58.5676	55.6585	33.2863	25.7426
CCDC122	175.151	98.9362	123.536	146.651	134.208	141.061	169.957	207.886	177.424	165.005
CCDC124	1315.6	1449.57	1292.22	1658.1	1462.93	1353.32	1372.06	1474.41	1305.63	1326.27
CCDC125	378.791	426.508	387.401	332.026	365.016	383.732	397.914	357.386	390.503	377.87
CCDC126	173.024	161.841	151.294	125.29	160.458	202.9	193.069	231.769	186.859	172.288
CCDC127	808.119	663.483	575.741	615.648	702.254	698.779	755.042	785.544	1035.18	831.786
CCDC13	62.8606	46.2984	55.7175	67.7205	65.1738	75.7038	87.1961	70.0708	98.6804	72.5928
CCDC134	483.223	349.873	358	349.31	394.552	408.108	264.134	272.24	425.101	443.699
CCDC136	49.9393	61.5933	66.7872	23.1366	20.5646	25.6907	59.2665	25.578	36.8335	64.4226
CCDC137	985.641	1059.22	1021.72	1110.27	1193.5	1132.67	980.678	1141.52	973.501	1068.38
CCDC138	57.4831	49.9383	64.0776	40.7402	42.8278	32.2464	32.5848	32.9126	51.8742	50.0822
CCDC14	551.44	672.7	649.506	528.87	550.684	814.403	751.427	710.635	735.723	839.791
CCDC141	30.5262	25.1017	31.8012	28.0243	39.1785	40.6823	29.3758	25.2021	28.7382	34.6537
CCDC142	485.858	414.002	397.28	490.793	439.543	464.796	477.645	445.912	424.931	412.321
CCDC144A	171.886	214.871	198.392	128.661	172.243	171.326	215.968	174.077	205.598	208.149
CCDC144CP	15.6706	4.30859	18.1851	4.80637	16.5015	17.025	5.9124	5.40783	16.1304	18.1577
CCDC146	163.67	162.679	167.691	178.35	191.067	195.507	242.579	196.567	188.446	223.299
CCDC149	177.566	187.624	177.233	191.586	162.312	224.577	198.262	194.147	182.043	187.076
CCDC15	47.9342	66.4189	66.0896	47.1006	66.5575	56.51	34.4011	65.1825	59.0879	44.4095
CCDC150	76.6237	88.1445	79.1393	88.4284	44.4752	53.44	60.5545	75.3818	58.0691	102.294
CCDC152	86.121	63.6675	41.5174	33.6906	35.4565	47.5625	65.3189	62.3511	79.8807	66.4522
CCDC154	88.7317	117.45	71.1376	88.7642	39.8058	96.0926	105.646	103.521	68.6558	78.7924
CCDC157	141.664	145.854	134.727	143.997	138.699	151.816	144.806	144.694	112.263	127.528
CCDC159	267.738	216.132	215.003	263.081	203.194	228.389	248.57	220.351	212.36	223.487
CCDC162P	115.607	104.493	115.49	130.771	149.578	148.752	195.027	149.22	173.971	177.685
CCDC163	74.0573	82.7809	94.2079	64.6793	62.4905	64.9465	53.7205	70.5222	71.0233	60.3774
CCDC167	141.435	135.863	138.498	138.336	136.025	135.013	123.387	135.709	130.314	136.97
CCDC169	55.8722	84.9595	74.2076	59.8376	68.3439	105.815	105.75	101.724	94.4783	117.517
CCDC17	68.2741	77.2267	77.1377	39.7029	37.7472	61.3824	64.955	69.7034	56.8125	62.2323
CCDC170	1008.8	944.451	1229.51	584.542	553.863	575.368	661.766	758.357	877.107	673.598
CCDC171	82.3582	51.3849	70.9968	42.2667	53.2766	58.5606	100.631	82.8044	62.4404	53.8378
CCDC174	588.161	599.757	514.08	665.782	764.151	683.063	709.996	832.678	720.992	546.727
CCDC18	494.677	450.515	557.237	497.144	359.577	323.766	341.843	406.911	466.313	396.377
CCDC180	50.583	44.8049	47.8934	34.8213	45.4238	32.7599	69.9127	49.0191	56.3235	38.1074
CCDC183	128.773	125.532	120.109	150.275	116.624	123.566	122.372	154.611	125.277	135.495
CCDC186	742.842	745.789	774.266	754.069	902.033	734.597	841.193	810.46	1089.39	962.762
CCDC188	16.9151	22.1481	7.63279	15.5039	17.2656	22.4076	30.5104	16.6894	17.9644	14.312
CCDC191	120.177	130.179	143.15	137.261	133.64	148.49	118.356	161.594	128.374	133.003
CCDC192	9.20129	16.1971	11.5661	16.6428	12.0876	11.4349	15.4853	12.9121	9.69158	12.3138
CCDC194	89.9297	141.588	112.001	92.6004	115.215	81.6767	66.8631	66.0339	46.6765	76.6137
CCDC200	443.618	398.124	357.269	284.487	204.772	213.583	279.436	281.588	249.89	211.541
CCDC201	20.5554	14.0004	10.9084	18.2542	14.4328	14.3355	12.8204	12.9847	8.06575	12.433
CCDC22	1153.84	1093.65	1202.84	1176.22	1107.28	1174.79	1045.96	1022.64	1023.61	954.781
CCDC24	153.464	135.328	155.785	153.943	134.48	138.927	158.171	155.854	153.771	145.069
CCDC25	625.802	811.888	743.242	664.224	648.241	817.558	703.354	700.873	865.815	712.574
CCDC27	38.1139	37.6557	29.9655	37.6916	19.5614	32.2268	31.5701	28.1308	34.5451	18.1771
CCDC28A	663.438	628.035	664.127	668.654	616.519	709.98	770.153	823.183	758.587	721.576
CCDC28B	142.47	122.135	107.31	205.915	194.361	175.204	156.388	178.035	185.101	148.004
CCDC30	213.888	154.904	152.229	197.278	182.24	185.379	205.564	206.715	181.768	257.509
CCDC32	652.109	625.563	730.871	642.795	669.808	705.592	727.942	800.007	744.03	789.882
CCDC34	198.676	192.903	211.43	149.604	133.435	156.06	156.26	180.102	195.592	182.004
CCDC38	16.6052	9.78309	10.6819	18.6666	10.3275	10.5157	6.35299	14.1258	7.4142	5.54449
CCDC39	164.497	143.297	133.501	173.321	116.395	114.87	196.703	171.604	173.491	170.925
CCDC40	206.196	166.118	193.175	190.985	179.132	210.866	226.953	200.988	207.198	218.005
CCDC43	709.501	807.267	791.649	841.278	904.295	843.91	879.6	871.379	968.157	902.922
CCDC47	2991.12	3278.97	3108.12	2813.69	3318.74	3087.42	3134.41	2944.33	3271.38	3151.93
CCDC50	1605.21	1747.2	1786.79	1788.83	1835.15	1721.27	1729.14	1895.38	1904.7	1851.99
CCDC51	329.687	330.496	343.632	375.481	369.822	349.434	343.547	352.749	337.492	349.995
CCDC57	1862.05	1778.52	1837.89	1629.19	1547.71	1566.6	1558.12	1399.73	1428.37	1593.26
CCDC59	408.053	504.439	467.725	379.81	441.848	434.178	427.811	483.877	522.279	558.258
CCDC6	1508.87	1543.68	1550.21	1392.79	1606.94	1512.18	1608.91	1552.47	1847.15	1818.87
CCDC61	248.097	262.515	266.672	274.504	281.206	287.015	285.794	242.275	281.598	253.455
CCDC62	22.6111	20.7134	35.9544	19.7295	34.4784	15.8958	17.5254	52.3083	17.3261	17.3919
CCDC65	81.5317	74.6786	72.7848	73.7036	80.0784	50.0646	71.3761	75.5869	62.3749	59.3569
CCDC66	372.313	259.481	304.377	317.538	247.178	270.98	301.182	289.027	438.974	344.229
CCDC69	902.552	851.815	878.815	1043.05	1002.98	1084.63	1093.46	1063.64	1189.64	975.709
CCDC7	43.3173	37.3274	42.5681	25.8419	13.4482	50.2862	26.8697	24.8964	66.714	58.6078
CCDC71	676.678	679.054	727.411	807.143	780.114	772.93	708.418	768.616	735.34	724.289
CCDC71L	1198.22	1197.91	1127.63	1211.58	1115.14	1143.42	1063.75	1013.17	1033.46	1073.72
CCDC74A	80.5044	53.1101	64.2153	38.7523	23.6017	24.8752	34.1081	22.0373	30.4125	28.9839
CCDC74B	25.7013	28.8586	18.5869	15.2651	9.11979	18.5152	8.11926	11.1348	19.9534	8.76994
CCDC77	311.795	300.796	280.305	215.506	182.504	179.634	212.13	236.149	294.032	306.474
CCDC78	107.661	69.226	100.057	184.59	119.642	133.141	136.886	153.416	138.119	132.121
CCDC8	588.084	568.575	543.529	517.688	452.47	505.302	508.108	548.742	479.354	498.482
CCDC80	141.739	136.196	160.094	88.9566	152.659	147.411	121.652	117.249	150.578	154.715
CCDC81	8.15708	9.10767	20.2297	7.07388	7.84133	22.1967	7.74839	14.6415	3.66425	10.4571
CCDC82	1014.08	1198.2	1275.16	1030.7	1285.36	1063.34	1212.81	1081.9	1432.11	1213.49
CCDC85A	97.9021	96.9315	100.001	49.9679	72.1741	72.5758	47.3245	60.5863	69.1334	58.3252
CCDC85B	1068.81	1147.6	1090.4	1375.37	1084.28	1223.34	1019.64	1226.31	949.121	1084.86
CCDC85C	313.967	205.473	221.734	380.679	392.986	361.61	427.476	448.34	408.746	405.861
CCDC86	607.054	703.603	647.994	832.83	912.76	759.331	616.464	695.602	653.048	643.732
CCDC88A	14722.1	14838.5	16218.1	17998.7	19300.9	20498.2	21987.5	21245.2	23999.2	23315.3
CCDC88B	1973.49	1809.04	1805.74	2101.98	1669.92	1940.3	1841.58	2008.72	1725.23	1823.44
CCDC88C	140.516	213.225	79.0856	129.93	145.883	156.716	117.853	126.815	179.321	141.009
CCDC9	674.584	773.41	590.525	603.469	588.627	679.409	590.742	571.095	529.442	457.869
CCDC90B	858.594	838.76	847.71	859.393	942.494	789.271	1091.18	1061.26	1084.67	1063.23
CCDC91	630.574	606.996	692.05	596.512	636.099	718.355	626.993	818.377	683.35	690.842
CCDC92	2658.04	2612.9	2636.04	2713.53	2429.24	2628.42	2101.34	2317.31	2212.66	1877.1
CCDC93	3061.26	2576.35	2624.62	2798.05	3282.06	3279.65	3726.8	2918.13	3704.93	4005.14
CCDC97	1748.36	1751.99	1793.59	1846.09	1746.53	1787.95	1519.43	1543.46	1521.02	1241.2
CCDC9B	1105.12	911.694	992.403	1230.09	905.692	1234.39	1605.16	1469.99	1213.25	1301.69
CCER2	9.70103	15.7688	7.67843	5.04778	8.78281	6.95178	2.17465	5.82133	9.24551	5.32956
CCHCR1	302.658	309.994	313.922	406.912	314.396	351.823	331.394	323.66	271	350.055
CCL1	17.362	24.6178	18.0951	3.79177	10.2275	1.78884	8.0221	2.1871	1.15284	1.95323
CCL13	696.328	738.655	776.764	634.289	770.251	564.643	498.064	579.783	553.627	810.837
CCL16	6.61743	1.04223	8.79456	4.90767	15.9446	12.1444	6.71289	10.5045	9.35994	8.07811
CCL18	268.306	266.007	285.486	603.915	733.644	523.606	325.428	462.447	402.964	433.562
CCL2	1441.03	3124.07	2153.39	2126.8	4503.77	1769.22	976.789	935.558	1217.28	2337.93
CCL20	41.1525	41.1651	53.1079	66.2266	102.069	51.2238	42.2211	52.7921	53.064	82.7708
CCL22	565.424	626.672	628.896	1088.89	1455.05	1001.6	658.314	785.937	745.557	821.198
CCL23	15.8775	18.0803	12.3028	15.98	20.5295	19.194	13.7103	23.4952	19.4174	16.5502
CCL24	412.905	413.619	449.096	222.572	345.501	233.975	117.24	179.296	150.418	128.998
CCL28	15.1362	24.629	10.7829	8.60572	4.08612	6.54681	8.88393	23.9532	13.7671	11.3751
CCL3	706.456	983.68	829.963	488.176	736.304	504.422	417.86	475.912	484.525	560.831
CCL3L3	78.0892	106.603	81.2123	78.8646	103.052	65.9319	51.3892	72.8136	68.1682	89.0078
CCL4	120.96	175.35	115.568	60.8746	86.909	53.2569	41.9973	65.7161	40.3868	76.8102
CCL4L2	78.9697	123.733	103.029	56.924	75.2051	64.4346	43.6411	43.8702	37.5981	72.0148
CCL5	689.946	642.543	757.244	470.51	593.276	461.9	293.118	339.302	355.333	340.597
CCL7	97.9409	246.913	153.88	214.676	453.764	159.286	73.8477	91.5359	114.142	184.854
CCL8	50.4603	114.914	40.7647	13.3428	44.0636	25.0571	15.9584	9.80467	16.1466	35.7831
CCM2	1699.01	1806.47	1693.69	1788.45	1734.36	1673.32	1522.02	1624.26	1451.1	1596.38
CCN1	7.38777	26.1592	11.6463	1.0201	3.10725	8.74344	4.6801	7.27496	12.229	10.963
CCN2	26.394	47.3672	51.7873	15.3536	33.9895	43.8937	16.7944	32.4943	53.0114	64.183
CCN3	40.2677	49.9551	59.1894	63.783	85.077	88.5759	56.3929	51.6986	49.6186	47.5122
CCNA1	78.3317	90.8587	72.4466	102.478	70.0638	81.1218	61.2465	72.8126	96.7664	75.7128
CCNA2	1054.36	1114.38	1251.34	609.643	710.952	585.894	641.684	629.05	740.962	788.828
CCNB1	1356.38	1518.47	1557.8	796.503	844.229	796.613	1004.49	988.242	1038.61	1027.25
CCNB1IP1	603.734	475.556	470.532	623.181	530.511	509.165	582.614	539.674	533.733	612.109
CCNB2	782.48	771.278	901.886	448.862	469.605	415.712	466.845	497.696	586.65	543.669
CCNB3	23.5976	6.59122	8.13378	12.6035	42.5018	9.76031	10.1458	35.8922	4.71158	2.22912
CCNB3P1	5.85112	13.9845	7.26119	9.57467	10.2825	7.1636	11.8936	11.9368	13.8329	11.5306
CCNC	585.821	704.813	747.805	624.693	679.094	646.191	836.715	748.42	764.014	794.128
CCND1	3372.04	3870.55	3399.28	2120.01	2563.56	1837.94	1391.77	1018.71	1497.82	1474.24
CCND2	643.994	638.362	639.605	518.402	530.125	434.965	425.375	496.974	473.091	451.407
CCND3	1078.32	1290.72	1028.67	1058.55	1319.11	1038.76	805.151	949.782	773.923	802.73
CCNDBP1	1786.04	1700.92	1968.35	1955.91	1912.6	2000.79	2113.44	2262.17	2088.03	2058.68
CCNE1	233.235	226.744	197.467	190.986	180.275	172.686	157.148	160.154	186.443	180.782
CCNE2	103.645	129.15	102.232	86.1113	101.905	78.3766	69.2612	84.1859	75.1713	106.735
CCNF	1024.06	957.695	999.28	625.578	546.566	537.914	640.736	609.767	657.268	535.966
CCNG1	1950.6	1828.51	2079.58	2241.42	2475.35	2320.48	2706.99	3061.96	3057.23	3027.56
CCNG2	1369.86	1246	1363.15	1213.66	1176.76	1298.3	1408.68	1410.91	1443.71	1329.6
CCNH	712.847	824.093	758.672	769.055	832.599	790.6	878.8	814.695	887.3	910.876
CCNI	5145.68	4786.72	5308.56	4673.17	4799.82	5081.68	5506.91	6187.64	5663.12	5595.83
CCNJ	474.245	493.649	484.662	528.937	570.758	531.543	511.487	492.501	587.998	628.661
CCNJL	37.0355	31.281	21.0755	33.0705	29.8624	43.7548	29.437	39.4918	46.4605	38.6207
CCNK	2777.46	2864.1	2762.52	2351.38	2790.46	2493.67	2477.35	2307.73	2579.79	2274.51
CCNL1	2743.88	2649.41	2660.54	2659.35	2930.73	3025.79	3834.37	2992.22	3616	3569.99
CCNL2	4376.2	4212.19	4114.89	4882.19	4623.99	4680.31	4932.28	4624.27	5103.99	4620.22
CCNQ	474.073	495.006	522.07	553.143	524.144	517.304	472.753	594.698	545.141	492.008
CCNT1	814.348	755.839	855.645	698.884	1001.09	842.474	876.06	875.462	854.895	905.733
CCNT2	894.301	974.461	1008.63	885.975	1174.22	966.884	1139.72	873.417	1111.76	1195.95
CCNY	2578.16	2241	2762.08	2516.74	2558.63	2437.51	2514.72	2605.24	2664.56	2689.31
CCNYL1	741.698	886.439	810.4	806.721	950.268	823.163	893.873	859.275	968.697	953.898
CCNYL1B	14.6778	10.7685	15.4515	18.2489	13.399	30.4615	23.6785	27.0581	16.1321	16.2651
CCP110	699.544	678.061	546.219	444.577	693.167	532.255	619.311	517.422	661.655	647.916
CCPG1	3386.76	3545.79	3554.18	3591.38	3893.87	4036.96	4031.96	3920.87	4192.09	4500.14
CCR1	4114.28	4638.26	4177.31	3246.6	3827.5	3264.47	3153.62	3070.81	3363.76	3465.03
CCR10	20.3867	5.64956	9.53053	10.0377	10.4595	8.78918	9.09702	7.38046	4.09224	9.76692
CCR2	26.2291	30.9558	61.085	8.0294	17.0955	7.48871	7.37689	8.08721	11.3822	14.7153
CCR3	14.9542	29.6485	17.1129	10.269	13.4061	15.9406	19.1452	14.8332	21.3902	14.876
CCR4	18.5885	13.9983	13.6327	14.4046	13.3973	13.4385	20.7238	17.3196	20.7417	8.61289
CCR5	2836.25	2794.99	2596.23	2029.38	2420.82	2180.31	2226.19	1910.13	2178.82	2261.88
CCR7	15.1659	16.7046	15.7562	12.2605	15.5868	17.9891	6.31502	12.8564	10.5314	18.18
CCRL2	1151.36	1225.83	1133.02	1426.8	1671.1	1491.44	1498	1584.03	1616.44	1558.89
CCS	795.346	771.884	716.603	845.068	684.312	758.028	798.168	854.411	696.501	697.402
CCSAP	1762.96	1762.69	1846.5	1514.43	1509.08	1644.45	1919.25	1949.64	1997.14	1786.47
CCSER1	40.3514	38.8418	41.3332	55.2846	59.5375	48.5665	40.7048	71.7807	30.551	16.897
CCSER2	809	1029.1	994.879	767.319	1099.73	979.292	848.056	672.476	904.539	881.847
CCT2	2093.91	2359.31	2233.06	2378.97	2750.22	2379.95	2148.27	2381.04	2315.27	2421.28
CCT3	4421.32	4736.81	4863.81	4522.01	4923.56	4088.55	4075.9	4290.06	4180.71	4305.08
CCT4	2503.64	2652.15	3042.91	2918.17	3117.43	2701.47	2652.47	2939.28	2955.3	3013.31
CCT5	4277.93	4842.22	4493.31	4971.16	5795.15	4896.67	4784.22	4751.3	5286.52	5420.05
CCT6A	3499.47	3744.96	3902.48	3541.95	4157.2	3338.08	3555.92	3702.44	3760.68	3707.92
CCT6B	44.0112	41.6552	47.4947	44.9845	66.5644	54.8986	52.3159	51.0626	70.593	46.9861
CCT6P1	71.2228	63.4775	66.2714	58.4312	63.7727	84.1786	80.2298	66.1703	95.6721	85.4672
CCT6P3	53.6229	70.9933	57.1765	58.3931	75.0501	86.8555	82.2893	102.023	80.6938	107.651
CCT7	4637.19	4988.1	4133.25	4577.54	4828.97	4261.2	4519.34	4096.48	4033.52	4206.21
CCT8	3743.28	3932.24	4207.34	4137.75	4667.23	4015.95	4214.66	4546.91	4388.28	4556.21
CCT8P1	16.5929	10.7602	20.8835	18.2067	15.4332	12.538	15.8392	10.8442	21.8998	20.1561
CCZ1	1489.82	1462.9	1562.22	1440.16	1573.18	1551.67	1455.66	1607.81	1550.29	1727.25
CCZ1B	1145.25	1245.39	1305.53	1224.21	1455.35	1181.87	1207.98	1361.62	1233.57	1236.54
CCZ1P1	78.5153	66.2112	54.4185	82.4055	66.2651	66.1366	57.2966	64.5575	63.4292	66.9792
CD101	2267.4	2179.46	2215.87	515.253	605.294	609.2	841.576	742.053	590.956	579.282
CD109	2033.04	1960.63	2020.01	2017.69	2300.3	2099.03	2405.27	2287.66	2521.53	2489.24
CD14	33156.5	33839.4	34125	36139.1	35352.6	31799.4	28710.6	32298.9	27766.6	27218.6
CD151	4838.49	5020.35	5132.78	5706.87	5929.29	5260.09	4520.63	5152.51	4853.51	4949.85
CD160	19.0721	11.4579	10.0883	11.5051	19.8943	17.3218	28.4958	14.9761	21.5736	12.1938
CD163	17931.3	18297.9	17594.4	17091.2	15101.7	15784.5	18283.1	17994.7	15980.9	15544.3
CD163L1	427.542	241.625	371.322	166.156	160.607	165.561	230.895	212.966	282.785	218.619
CD164	16712.6	17551	17649.4	24248.2	26958.7	26133.5	26355.7	27997	29713.6	29530.9
CD180	1535.45	1399.77	1552.23	797.996	696.013	789.315	1111.19	1133.54	1163.14	934.992
CD1A	48.8248	41.9707	58.1214	18.2143	22.6426	25.0779	24.7336	15.1766	23.0513	15.3482
[truncated: 13,091 more rows]
