# Supplementary material for: Tracking tau and cellular responses in human iPSC‐microglia: from uptake to seedable secretion, including in extracellular vesicles
Source: Alzheimers Dement. 2026 Apr 6;22(4):e71337. doi: 10.1002/alz.71337 (PMC13053939; doi:10.1002/alz.71337)
Supplement: Supplementary file 2 — Supporting Information [file ALZ-22-e71337-s012.xlsx]

## Sheet: Title
Supplementary Data 2. RNA-seq DESeq2_DEGs.

## Sheet: Recombinant_ctrlvsmonomer
	baseMean	log2FoldChange	lfcSE	pvalue	padj
GRN	60079.8	-0.321529	0.0621406	1.78336e-08	0.000102216
CYB561A3	6108.24	-0.253182	0.0487013	2.0153e-08	0.000102216
KCTD20	2658.87	0.29427	0.058594	4.06396e-08	0.000110261
TBC1D2	4508.01	-0.268398	0.0533458	4.34783e-08	0.000110261
HSPG2	795.844	-0.610636	0.128212	9.9805e-08	0.000202484
MAP4K2	1314.03	-0.366081	0.0791325	2.47384e-07	0.000359982
TSC2	2624.84	-0.352995	0.0754828	2.48411e-07	0.000359982
CPSF1	4727.22	-0.372304	0.0826727	4.35744e-07	0.000439485
IL6ST	3536.63	0.236472	0.0516402	4.7857e-07	0.000439485
POLD4	2598.96	-0.274731	0.0604903	4.84604e-07	0.000439485
CLEC11A	3132.19	-0.245071	0.0543003	5.50988e-07	0.000439485
APBA3	522.833	-0.515525	0.117143	5.59592e-07	0.000439485
MOB1A	7680.2	0.225638	0.0495989	6.06196e-07	0.000439485
PTDSS2	1158.08	-0.34481	0.0776135	6.06544e-07	0.000439485
CTSD	191408	-0.257796	0.0586628	7.38003e-07	0.000463141
COL5A1	513.927	-0.519104	0.120341	8.49857e-07	0.000463141
XPOT	5025.58	0.254261	0.0574675	8.96966e-07	0.000463141
SLIT3	748.06	-0.39366	0.0909723	9.041e-07	0.000463141
UNKL	431.063	-0.49332	0.114867	9.07286e-07	0.000463141
FARP1	4532.11	-0.303433	0.0693473	9.37302e-07	0.000463141
RAB21	2180.48	0.263692	0.060158	9.8495e-07	0.000463141
SORBS3	3539.57	-0.454537	0.10659	1.05472e-06	0.000463141
POR	2340.17	-0.245822	0.0559462	1.08979e-06	0.000463141
NARS1	7032.83	0.190361	0.0425448	1.09576e-06	0.000463141
ZNF358	1114.6	-0.327943	0.0766532	1.32896e-06	0.000528576
FCSK	633.561	-0.436853	0.103384	1.35479e-06	0.000528576
RRM2	1912.22	0.305762	0.0711584	1.48055e-06	0.000556248
LRP3	1061.77	-0.495301	0.118782	1.60057e-06	0.000579863
TMEM65	955.678	0.443868	0.107945	1.69854e-06	0.000594137
NDC1	1063.22	0.269119	0.0631399	1.76455e-06	0.000596653
XPO1	5046.42	0.261108	0.0618621	2.12513e-06	0.000653129
ATP6V0A1	6459.8	-0.20477	0.0477856	2.18909e-06	0.000653129
NPIPB11	1158.8	-0.310558	0.0745025	2.21288e-06	0.000653129
INTS15	963.16	-0.35231	0.0851162	2.23963e-06	0.000653129
GRINA	10492.9	-0.2219	0.0520415	2.2535e-06	0.000653129
ITSN2	2890.72	0.203342	0.0475762	2.44654e-06	0.000678414
HSPB1	7603.98	-0.292603	0.0704697	2.47925e-06	0.000678414
ZNF444	660.729	-0.414745	0.101507	2.54138e-06	0.000678414
SCAMP2	5880.5	-0.224169	0.0533224	2.91173e-06	0.00075735
ZNF219	1573.73	-0.33485	0.0821033	3.11066e-06	0.000788864
MIB2	832.107	-0.439038	0.109494	3.38645e-06	0.000819187
YPEL3	809.836	-0.39916	0.0992887	3.4635e-06	0.000819187
SLC35A5	787.365	0.336515	0.0831882	3.4725e-06	0.000819187
COL1A1	2932.11	-0.539815	0.135954	3.70706e-06	0.000854647
CD2AP	1536.98	0.294316	0.0728925	4.01187e-06	0.000857367
IFITM10	384.389	-0.555495	0.141362	4.09702e-06	0.000857367
DHX37	1132.33	-0.30836	0.0765398	4.11619e-06	0.000857367
EEF2	49349.5	-0.284445	0.0710756	4.12701e-06	0.000857367
FAM174C	1413.24	-0.287367	0.0709096	4.14146e-06	0.000857367
PMEPA1	641.179	-0.483685	0.12299	4.23005e-06	0.000858192
PSAT1	3953.64	0.317189	0.0792126	4.54318e-06	0.000903647
MTATP6P1	10354.1	-0.281078	0.0705905	4.74766e-06	0.000923441
HDLBP	13825.4	-0.183528	0.0449911	4.82476e-06	0.000923441
AVPI1	486.493	-0.369882	0.0938907	5.0268e-06	0.000944294
NDUFS7	2693.49	-0.247933	0.0615539	5.40253e-06	0.000996423
TAF1C	1753.56	-0.387426	0.0993083	5.6993e-06	0.00103239
BAG6	7710.46	-0.278864	0.0702497	5.80602e-06	0.00103327
ZSWIM8	3327.54	-0.274568	0.0700598	6.53945e-06	0.00114373
ITPK1	3695.82	-0.221168	0.0551302	6.67097e-06	0.00114695
PLD3	52068.8	-0.262107	0.0668584	7.29911e-06	0.00123404
GAS6	1799.95	-0.300192	0.0775026	8.03961e-06	0.00133695
CCPG1	3710.13	0.205238	0.0515746	8.34047e-06	0.00135637
FERMT3	16724.9	-0.217504	0.0554872	8.53578e-06	0.00135637
CAMTA2	2637.82	-0.318515	0.083093	8.55755e-06	0.00135637
MED12	2373.85	-0.268557	0.0692699	8.87499e-06	0.00138504
CSNK1D	6202.15	-0.267181	0.069016	9.30385e-06	0.00142997
SLC52A2	2090.31	-0.285697	0.0746533	9.70608e-06	0.00146953
MCOLN1	4095.09	-0.267941	0.0694693	1.00699e-05	0.00150219
RPS6KA3	4943.55	0.216588	0.0554526	1.05823e-05	0.00153759
POLR2M	1163.06	0.405221	0.108866	1.06104e-05	0.00153759
POU2F2	3743.27	-0.270819	0.0703441	1.1067e-05	0.00158117
SPNS1	4572.07	-0.240384	0.0624717	1.15138e-05	0.00162217
UCP2	6761.82	-0.18648	0.0473631	1.16991e-05	0.00162569
CDK2AP2	1330.46	-0.29637	0.078517	1.19915e-05	0.0016438
INPP5E	681.174	-0.466236	0.12739	1.28379e-05	0.00173636
MVB12A	961.262	-0.258879	0.0684488	1.34516e-05	0.00179544
USP15	2169.1	0.21777	0.0566551	1.38282e-05	0.00180783
UBR4	6451.24	-0.246024	0.0649776	1.39009e-05	0.00180783
FBRS	4459.05	-0.321582	0.0868217	1.44801e-05	0.00185931
ATP6AP1	17045.2	-0.228679	0.0594209	1.59826e-05	0.00202659
ARPP19	3470.42	0.205532	0.0538516	1.62997e-05	0.00204129
AOC1	388.343	-0.366682	0.101593	1.7165e-05	0.0020901
NAGLU	2291.13	-0.258546	0.0694241	1.72008e-05	0.0020901
GPX1	31211.8	-0.193045	0.050238	1.74855e-05	0.0020901
SDC3	1932.72	-0.370732	0.102101	1.75136e-05	0.0020901
NHP2	1087.67	0.249876	0.0673784	1.8576e-05	0.00217668
ATN1	3733.67	-0.290473	0.0792713	1.88368e-05	0.00217668
FAR1	3578.52	0.225128	0.0601589	1.88829e-05	0.00217668
SLC28A3	894.419	0.258595	0.0703934	2.02542e-05	0.00230852
PNPLA6	6498.43	-0.256449	0.0697226	2.05918e-05	0.00232092
PPP2R1A	6829.96	-0.162215	0.0422274	2.14049e-05	0.00238605
BLOC1S6	2809.39	0.19118	0.0507101	2.24938e-05	0.00248018
MTHFD2	9032.42	0.252598	0.0693293	2.33141e-05	0.00252898
SEZ6L2	868.894	-0.276333	0.0763626	2.3435e-05	0.00252898
SPI1	23771.4	-0.220126	0.0598213	2.45338e-05	0.00261969
PNPLA2	2979.89	-0.375965	0.1066	2.55009e-05	0.0026946
SOX12	1017.43	-0.278179	0.0775606	2.65022e-05	0.00277153
TOM1	5173.6	-0.252515	0.0700452	2.77591e-05	0.00287335
TCIRG1	15509.1	-0.255205	0.0729238	2.87352e-05	0.00294434
ERBB2	295.096	-0.437269	0.127245	2.95507e-05	0.00299763
KIF2A	1631.02	0.206097	0.056302	3.00322e-05	0.00301572
VPS26A	3078.53	0.247218	0.0690251	3.03237e-05	0.00301572
VPS28	2228.46	-0.21518	0.05915	3.08015e-05	0.0030335
SYVN1	2196.41	-0.258621	0.0728345	3.16878e-05	0.00309078
CD74	25622.1	-0.223736	0.0636302	3.23922e-05	0.0031294
IMPACT	1303.38	0.279521	0.0795485	3.28193e-05	0.00314074
CYBA	22884.7	-0.258926	0.0739938	3.39889e-05	0.00321084
C1QC	33478.6	-0.235251	0.0648313	3.41848e-05	0.00321084
ANKRD42	503.862	0.372511	0.109011	3.51473e-05	0.00325643
TGFBR1	10721.1	0.241435	0.0679755	3.53122e-05	0.00325643
LMTK3	93.0407	-0.797062	0.240058	3.73348e-05	NA
TFEB	2541.48	-0.211834	0.0589486	3.77701e-05	0.00341802
HNRNPA3P6	52.5426	1.05649	0.322804	3.80973e-05	NA
RHBDD2	3070.62	-0.232531	0.0657189	3.8109e-05	0.00341802
WDR7	1333.55	-0.315099	0.0915108	3.85026e-05	0.00341802
UFL1	1489.68	0.223074	0.0626609	3.85214e-05	0.00341802
MIIP	1199.73	-0.300487	0.0870752	3.87492e-05	0.00341802
WDR81	5079.44	-0.22172	0.0623046	4.00426e-05	0.00350166
IRF2BPL	3232.73	-0.287935	0.0833483	4.10289e-05	0.00355724
MRPS10	888.153	0.285728	0.0823869	4.27085e-05	0.00365702
ARSA	2365.77	-0.286814	0.0831861	4.29008e-05	0.00365702
TSKU	1264.63	-0.331697	0.0977639	4.36224e-05	0.00366279
FOSL2	1606.83	-0.262293	0.0757097	4.36906e-05	0.00366279
CLSTN1	4963.92	-0.24072	0.0688724	4.47305e-05	0.00371671
CDC6	236.242	0.473898	0.144081	4.50666e-05	0.00371671
MYBPH	1044.18	-0.326286	0.0965699	4.71146e-05	0.00382887
C2	4463.47	-0.230636	0.066206	4.72458e-05	0.00382887
POGLUT3	606.53	0.31493	0.0933102	4.7559e-05	0.00382887
SLC15A3	18910.7	-0.18945	0.0518648	4.85804e-05	0.00388031
RPS6KB1	1011.61	0.298241	0.0882622	4.96986e-05	0.00393861
CXADR	2388.85	0.225968	0.0648342	5.03575e-05	0.00395989
ATP6V0C	26074.8	-0.207935	0.0618934	5.21541e-05	0.00406963
GRAMD1A	2915.38	-0.240057	0.0687833	5.57103e-05	0.00431393
CFD	368.194	-0.428208	0.131156	5.6224e-05	0.00432073
NECAB3	320.485	-0.396601	0.121167	5.66788e-05	0.00432293
IPO7	4737.36	0.237021	0.0692451	5.72104e-05	0.00433091
SSH3	843.712	-0.367135	0.111868	5.81171e-05	0.00434355
ACSL4	5330.76	0.247516	0.073508	5.86164e-05	0.00434355
CD68	48150.4	-0.24453	0.0716668	5.89018e-05	0.00434355
AMDHD2	2346.64	-0.312428	0.0937858	5.90901e-05	0.00434355
PCNP	3179.77	0.208375	0.0601492	6.28752e-05	0.00453036
ITPRID2	3155.82	0.196089	0.0556683	6.31751e-05	0.00453036
EVA1B	934.036	-0.248985	0.0735691	6.33877e-05	0.00453036
TECR	3344.1	-0.192478	0.0550895	6.34179e-05	0.00453036
PI4KA	5313	-0.200369	0.0577475	6.46379e-05	0.00457865
HIBCH	563.475	0.37288	0.115192	6.49966e-05	0.00457865
BCAR1	573.973	-0.34293	0.104936	6.59257e-05	0.00461207
CACTIN	1049.41	-0.242881	0.0719803	6.68796e-05	0.00462414
METTL2B	472.109	0.339768	0.104508	6.73354e-05	0.00462414
RAPGEF6	719.567	0.319163	0.0976974	6.74658e-05	0.00462414
SLC2A8	807.859	-0.254454	0.0759848	6.86629e-05	0.0046746
CD37	960.283	-0.267111	0.0802566	6.97208e-05	0.00471499
RTRAF	1440.24	0.311781	0.0956475	7.08898e-05	0.00472613
RELA	2550.06	-0.235455	0.0698162	7.09948e-05	0.00472613
ITSN1	1106.22	-0.266282	0.0801821	7.12834e-05	0.00472613
POLR2A	10196.5	-0.237882	0.0707483	7.23019e-05	0.0047414
TWF1	1689.44	0.219773	0.0647924	7.24485e-05	0.0047414
SLC9B2	183.197	0.527599	0.169362	7.56616e-05	NA
RTL8C	2276	-0.261883	0.0790694	7.6481e-05	0.00496816
ARMT1	2138.96	0.29949	0.0923289	7.68928e-05	0.00496816
DNAJC10	3762.5	0.258911	0.0784521	7.76748e-05	0.00497878
MYADM	2766.09	-0.336308	0.104331	7.81902e-05	0.00497878
ATF6B	4806.68	-0.289261	0.0884243	7.8913e-05	0.00497878
RNF114	2646.45	-0.194754	0.0568706	7.90204e-05	0.00497878
INF2	3559.4	-0.28076	0.0860176	8.00283e-05	0.00499371
ALCAM	21378.5	0.172368	0.0492067	8.0242e-05	0.00499371
ABO	37.3805	-1.29187	0.424639	8.07815e-05	NA
MAP3K10	638.718	-0.255278	0.0774578	8.29917e-05	0.00513334
TAPBP	8204.45	-0.332326	0.107012	8.48231e-05	0.00521482
TIMP2	15596.3	-0.15733	0.0450195	8.56075e-05	0.00523134
CITED2	5356.68	-0.191563	0.0562795	8.82179e-05	0.00534437
HAGHL	775.818	-0.351975	0.111093	8.85108e-05	0.00534437
IRS2	1605.28	-0.272878	0.0839838	8.92031e-05	0.0053543
PCNX4	1229.02	0.250573	0.0766328	9.07829e-05	0.00541126
TCEA1	2527.4	0.226987	0.0685905	9.12189e-05	0.00541126
TBRG1	1835.6	-0.268023	0.0825839	9.22679e-05	0.00544166
DEK	4594.06	0.188249	0.0556888	9.68172e-05	0.00567696
TESK1	2410.5	-0.266106	0.0829006	9.96249e-05	0.00580802
DYRK1B	452.333	-0.37167	0.119327	0.000101838	0.00590311
GAK	5647.57	-0.20541	0.0622585	0.000102503	0.00590791
P3H1	2189.65	-0.299362	0.0944431	0.000106616	0.00611021
ZNF687	1163.59	-0.195168	0.0587062	0.000111428	0.00635016
LARS1	3838.73	0.221851	0.0682033	0.000115238	0.00653057
PIGT	4164.29	-0.225211	0.0690197	0.000116415	0.00655914
AGAP3	6241.14	-0.265984	0.0827942	0.00011767	0.00655914
ATP6V0D1	10502.9	-0.158739	0.0473722	0.000117949	0.00655914
SH2B1	1920.51	-0.358952	0.116662	0.000118544	0.00655914
NUCKS1	6866.14	0.33283	0.10802	0.000118975	0.00655914
TBC1D17	1555.87	-0.26927	0.0851713	0.000121935	0.00665016
TRAF3	3165.69	0.21174	0.0648823	0.000121937	0.00665016
SHC1	2683.17	-0.261162	0.0825199	0.000124149	0.00671317
IER5L	4261.63	-0.35765	0.117088	0.000124416	0.00671317
BAZ1B	4172.57	0.152786	0.0447918	0.000127154	0.00682458
CCDC92	2293.82	-0.194964	0.0593139	0.000127969	0.00683114
C1QTNF6	128.26	-0.530166	0.178823	0.00012847	NA
AHCTF1	1382.74	0.251602	0.0796294	0.000128623	0.00683114
TOMM70	1804.43	0.237218	0.0731669	0.000130297	0.00686153
FKBP8	7286.2	-0.176421	0.0529259	0.000130548	0.00686153
HVCN1	716.347	-0.241425	0.0760526	0.000133332	0.00697176
TP53I13	1201.5	-0.292798	0.0945993	0.000135778	0.00705212
NUCB1	9627.87	-0.208017	0.0642066	0.000136259	0.00705212
MMP24OS	1965.99	-0.286247	0.0923187	0.000137844	0.00706258
C2orf49	420.787	0.340391	0.112484	0.000138478	0.00706258
SEPTIN10	1670.9	0.200849	0.0618735	0.00013855	0.00706258
PSMF1	2974.9	-0.248074	0.0793867	0.000141763	0.0071902
TBL3	942.014	-0.340437	0.112577	0.000144542	0.00728023
SDCCAG8	1981.68	0.225176	0.0708392	0.000144973	0.00728023
DOK3	7052.41	-0.203388	0.0643081	0.000146321	0.00731171
CSE1L	1454.3	0.220111	0.069233	0.000147297	0.00732443
TMUB1	1088.38	-0.300555	0.0983265	0.000149167	0.00738121
LAMB2	2451.29	-0.392111	0.131651	0.000150286	0.00740051
MFSD10	1942.36	-0.213581	0.0670592	0.000156537	0.00767107
PLBD2	5939.95	-0.165713	0.0498225	0.000161039	0.00785374
SLC25A40	1128.49	0.249643	0.0805885	0.000162895	0.00790626
AIDA	2139.1	0.224344	0.071808	0.000167757	0.00810348
NOTCH2NLR	11.4596	1.91695	0.648223	0.000168096	NA
BRAT1	1525.88	-0.253177	0.0821683	0.000169362	0.00811978
SH3GLB2	1460.04	-0.206554	0.0648447	0.000170181	0.00811978
STAG2	2946.7	0.202426	0.0637454	0.000170496	0.00811978
CTSA	11595.6	-0.183737	0.0571687	0.000174431	0.00826834
RBM3	5116.14	0.213195	0.0679487	0.000176282	0.00831723
NUMA1	8260.9	-0.188993	0.059095	0.000177996	0.00834515
DGAT1	1419.83	-0.232707	0.0750069	0.000179402	0.00834515
SCAND1	1630.52	-0.22026	0.0695451	0.000180013	0.00834515
ZC3H15	2080.92	0.226555	0.0729458	0.000180164	0.00834515
SHOC2	1441.08	0.268575	0.088859	0.000184203	0.00849342
HMGB1	7913.44	0.212555	0.067999	0.000185145	0.00849822
C15orf48	4360.83	0.330998	0.112882	0.000191422	0.00874677
ESCO2	403.967	0.377901	0.131453	0.000200287	0.00911082
MFGE8	1271.29	-0.244796	0.0804646	0.000202332	0.00916274
ANXA3	82.0051	0.632759	0.228583	0.000206164	NA
ASIC3	146.562	-0.602919	0.215761	0.000206761	NA
MAPK3	1353.16	-0.256835	0.0851884	0.000209096	0.00940474
ARMC5	609.303	-0.321909	0.110041	0.000210501	0.00940474
UBE2W	1295.7	0.270722	0.0909112	0.000212085	0.00940474
IARS1	5570.21	0.259695	0.086323	0.000212222	0.00940474
C1orf21	353.141	0.376453	0.131812	0.000212311	0.00940474
PPDPF	1340.06	-0.273076	0.0912954	0.00021488	0.00940863
HEATR1	1447.94	0.215144	0.0699635	0.000214895	0.00940863
ITGB1	18187.3	0.177794	0.0561685	0.000215425	0.00940863
MAP3K11	5570.31	-0.275583	0.0927265	0.000217	0.00940863
STXBP2	7485.89	-0.189113	0.0600375	0.000217037	0.00940863
CALCOCO1	3257.05	-0.244279	0.0808211	0.000219775	0.00944593
GAS2L1	2157.16	-0.245027	0.0812549	0.000220148	0.00944593
SIRT2	1740.64	-0.207615	0.0670779	0.000221351	0.00944593
MRNIP	751.234	-0.215621	0.0702067	0.000221622	0.00944593
NFATC1	1130.81	-0.247713	0.0821697	0.000224183	0.00951513
TMEM94	2728.71	-0.380126	0.133161	0.00022785	0.00962667
TNS2	732.792	-0.447936	0.159752	0.000228709	0.00962667
CPED1	1705.93	0.205123	0.0668359	0.000237979	0.00997546
UCHL5	881.283	0.256129	0.0865702	0.000239572	0.00999835
TMEM192	1383.91	0.214398	0.0705249	0.000243602	0.00999835
UBXN6	5318.09	-0.167719	0.0527684	0.000243667	0.00999835
HNMT	3984.84	0.170063	0.0537474	0.000244633	0.00999835
RTN4R	446.302	-0.353938	0.124721	0.000244701	0.00999835
LIG3	510.736	0.256747	0.0868973	0.000244804	0.00999835
JAK2	1630.21	0.212956	0.0702042	0.000245425	0.00999835
PTPN6	9007.19	-0.173375	0.0555469	0.00025094	0.0101821
NPAS1	92.5195	-0.630169	0.232285	0.000251992	NA
SPEN	3200.45	-0.265201	0.0902778	0.000253523	0.0102352
FAM111B	368.004	0.289336	0.100293	0.000254264	0.0102352
SYNGR2	7881.23	-0.152474	0.0492227	0.000258372	0.0102715
PLEKHM2	8268.52	-0.218473	0.0721612	0.000258382	0.0102715
RTN2	634.901	-0.239456	0.0806325	0.000259976	0.0102715
DCAF15	1472.76	-0.207559	0.068322	0.000260956	0.0102715
MAP1S	4429.72	-0.360755	0.127917	0.000261191	0.0102715
SQSTM1	15379	-0.185826	0.0605934	0.000261242	0.0102715
CYCS	4164.9	0.256892	0.0878526	0.000262867	0.0102955
CALM2	12910.4	0.252132	0.0839006	0.000271523	0.0105936
GAA	12548.6	-0.267961	0.0924205	0.000277976	0.0107327
BCKDK	2139.17	-0.182124	0.0596489	0.000278447	0.0107327
AP1B1	18755.8	-0.20039	0.0661311	0.000278531	0.0107327
TOLLIP	3568.04	-0.291445	0.101836	0.000279545	0.0107327
INTS1	5181.06	-0.245833	0.0862926	0.000280378	0.0107327
SLC43A2	974.656	-0.353688	0.12571	0.000282342	0.0107672
GTF3C3	1040.15	0.265812	0.0927182	0.000283956	0.0107826
SECISBP2L	2052.38	0.231535	0.0792254	0.000284872	0.0107826
SH3BP1	5957.11	-0.25565	0.0867561	0.000286495	0.0108037
NFKBIE	2969.2	-0.215424	0.0721437	0.000289536	0.010878
DSTN	1995.78	0.227612	0.0772581	0.000295118	0.0109088
PHACTR2	1796.92	0.197014	0.0653359	0.000295558	0.0109088
RPS3A	9841.28	0.292283	0.102684	0.000296136	0.0109088
SMIM13	772.585	0.230554	0.0783588	0.000296154	0.0109088
ASF1A	572.841	0.294957	0.104561	0.000298029	0.0109088
CAMSAP2	1601.04	0.207033	0.0691833	0.000299283	0.0109088
RNF20	1743.61	0.236089	0.0807773	0.000299853	0.0109088
HLA-DMA	1145.95	-0.265829	0.0924156	0.000300241	0.0109088
TPMT	1307.77	0.230775	0.0786661	0.000300341	0.0109088
RASSF8	866.014	0.369284	0.135238	0.000302762	0.0109088
ZFYVE19	908.509	-0.225976	0.0766601	0.000302796	0.0109088
ITGAL	9437.72	-0.23771	0.0819464	0.000303457	0.0109088
N4BP2	771.009	0.273785	0.0961158	0.000304337	0.0109088
OGFRL1	5193.72	0.21235	0.0714808	0.000305777	0.0109218
AKT1S1	2067.4	-0.217278	0.0732342	0.000307941	0.0109605
IRF2BP2	3479.21	-0.264076	0.0937216	0.000310893	0.0109978
DGKZ	5197.29	-0.199145	0.0663281	0.000311157	0.0109978
PWWP2B	680.942	-0.277823	0.0977633	0.000315034	0.0110636
USP19	2787.62	-0.219112	0.0750294	0.000315199	0.0110636
GRIN2D	1741.9	-0.251125	0.087067	0.00031818	0.011102
ARHGEF1	5464.51	-0.311641	0.111579	0.000318957	0.011102
SNAI3	1013.57	-0.286008	0.101285	0.000320634	0.011102
SRRM2	19449.9	-0.272266	0.0936398	0.000321439	0.011102
HSPD1	5074.78	0.221463	0.0757371	0.000321924	0.011102
GPR137	1011.16	-0.228868	0.0782396	0.00032286	0.011102
MXD4	3196.74	-0.249772	0.0867003	0.00032404	0.0111049
PHF3	2230.25	0.178979	0.0587968	0.00032736	0.0111536
PAPSS1	6532.63	0.190184	0.06307	0.00032766	0.0111536
HDAC7	2522.07	-0.224712	0.0769613	0.000329083	0.0111646
RPL36A-HNRNPH2	809.483	0.406793	0.152162	0.000331384	0.0111811
RERE	3349.21	-0.274622	0.0977734	0.000331774	0.0111811
GNPNAT1	668.994	0.277975	0.0987747	0.000333784	0.0112116
LMAN1	2748.55	0.174586	0.0572318	0.000336002	0.0112256
AKT1	4676.65	-0.165142	0.0535281	0.000337113	0.0112256
DPH1	1067.77	-0.281209	0.099959	0.000338369	0.0112256
SGSH	2536.89	-0.298063	0.106349	0.000339248	0.0112256
FAM135A	1213.45	0.241812	0.0842885	0.000340333	0.0112256
PRPF40A	3052.83	0.179269	0.0591199	0.000340841	0.0112256
CLPTM1	6424.77	-0.176979	0.0582163	0.000342022	0.0112281
SENP6	1996.26	0.221584	0.0761115	0.000347505	0.0113667
PTPRO	3189.47	0.166436	0.0542125	0.000348487	0.0113667
PET117	103.737	0.566669	0.218792	0.000350006	NA
POM121C	2005.75	-0.255096	0.0898793	0.00035632	0.0115127
KRR1	821.673	0.226006	0.0780482	0.000357134	0.0115127
GIGYF1	3345.28	-0.320022	0.116658	0.000357708	0.0115127
MGLL	2537.33	-0.259436	0.0915986	0.000357971	0.0115127
OTULINL	1454.36	0.329432	0.12004	0.000358637	0.0115127
CNPPD1	2913.02	-0.21091	0.0720976	0.000364075	0.0116504
DAG1	836.431	-0.269487	0.0962205	0.000373484	0.0118842
UAP1L1	3797.22	-0.23052	0.0806143	0.000374007	0.0118842
SDAD1	1140.22	0.216729	0.0748319	0.000374896	0.0118842
FBXW11	2079.8	0.195187	0.0661372	0.000377258	0.0119218
NXF1	2493.19	-0.202539	0.0686572	0.000378767	0.0119323
MFSD12	16327.8	-0.179673	0.0597464	0.000380619	0.0119535
ARID5A	2909.17	-0.197582	0.0679347	0.000384029	0.0120066
FUBP3	2500.54	-0.18046	0.0606707	0.000384674	0.0120066
CRTC2	1696.27	-0.21199	0.072882	0.000386116	0.0120146
LAT	235.54	-0.405683	0.154022	0.000390861	0.012125
LYRM7	506.345	0.354982	0.133477	0.000392143	0.0121277
ANKRD9	609.933	-0.289861	0.105546	0.000394885	0.0121754
ELMOD2	583.519	0.223743	0.0781969	0.000397811	0.0122285
ADSS2	1848.37	0.245366	0.0875491	0.00040269	0.0122906
PLD4	2745.43	-0.360052	0.135054	0.000403066	0.0122906
TXNRD2	1332.52	-0.188678	0.063949	0.000403468	0.0122906
SEH1L	846.287	0.215314	0.0755179	0.000424073	0.0128376
GRPEL1	756.792	0.278215	0.102139	0.000424237	0.0128376
RAB11B	3562.75	-0.206857	0.0715067	0.000427219	0.0128376
SLC19A1	1573.98	-0.24075	0.0865484	0.000427226	0.0128376
YWHAZ	15718.9	0.153595	0.0505167	0.000427752	0.0128376
SEMA6C	33.7438	-1.06525	0.439139	0.000428578	NA
BTF3L4	1915.73	0.191959	0.0657963	0.000429524	0.0128528
CAPN15	2500.14	-0.243322	0.0875221	0.000432684	0.0128743
KIAA0930	18976.1	-0.163923	0.0541309	0.000433966	0.0128743
ASCC3	1341.01	0.255107	0.0925266	0.000434052	0.0128743
INSYN1	13.0372	-0.0387324	0.095214	0.000436378	NA
CDC42SE2	1330	0.221815	0.0784037	0.000439081	0.0129159
ATF6	2700.66	0.160995	0.0534549	0.000440517	0.0129159
MRPL3	1615.75	0.218554	0.0770527	0.000441373	0.0129159
RPL37	5425.69	0.278149	0.102371	0.000441703	0.0129159
CUL9	1218	-0.287141	0.105922	0.000441818	0.0129159
RLIM	1942.74	0.182252	0.0621522	0.000452744	0.0131972
PCED1A	1708.52	-0.219413	0.0772264	0.000457012	0.0132835
BLOC1S3	692.399	-0.277811	0.102797	0.000462638	0.0133795
SF3A3	2150.51	0.20944	0.0740367	0.000463729	0.0133795
OSBPL8	5291.16	0.140922	0.045791	0.000464275	0.0133795
MDH2	5017.71	-0.178599	0.0606853	0.000466099	0.0133941
RAG1	27.6397	1.19207	0.507019	0.000466315	NA
AEBP2	905.094	0.224646	0.0796986	0.000468342	0.0134205
RANBP1	1663.73	0.204456	0.0724027	0.000475892	0.0135965
EHD1	1454.89	-0.282751	0.105492	0.000477266	0.0135965
RUSF1	2085.62	-0.198709	0.0692983	0.000478504	0.0135965
RPS26	2566.89	0.274979	0.102424	0.000480077	0.0136031
CYB5R3	5245.44	-0.23603	0.0855279	0.000482528	0.0136133
ARHGAP18	5341.51	0.181053	0.0622365	0.000483121	0.0136133
HSPE1	1418.5	0.29687	0.11169	0.000494824	0.0139044
BTBD2	1815.18	-0.22064	0.0787189	0.000496596	0.0139157
ROCK1	4427.5	0.185122	0.0640644	0.000498201	0.0139222
AXL	6413.03	-0.236833	0.0859015	0.000501793	0.0139534
CORO1B	8550.55	-0.174292	0.0595602	0.000502245	0.0139534
MYH9	32105	-0.192522	0.0665604	0.000504332	0.0139534
HNRNPDL	6308.59	0.202919	0.0716247	0.000506347	0.0139534
ECSIT	927.678	-0.209966	0.074838	0.000507363	0.0139534
SPTAN1	9203.04	-0.139508	0.0456505	0.000507572	0.0139534
TMX1	2364.7	0.232147	0.0843961	0.00051077	0.0139886
EMP1	7855.22	0.227124	0.0823341	0.000513514	0.0139886
DPP7	5566.31	-0.167702	0.0575143	0.000513612	0.0139886
PI4K2B	981.951	0.239001	0.0874985	0.000514368	0.0139886
SLC39A8	988.344	0.301028	0.114246	0.000516664	0.0140135
CNOT3	1557.25	-0.207603	0.073774	0.00052182	0.0141156
ABTB1	1034.05	-0.269131	0.100464	0.00052505	0.0141301
ABHD17A	3969.55	-0.199199	0.0716421	0.000525144	0.0141301
MSR1	12762.7	0.183811	0.0639586	0.000532349	0.0142502
TEX264	1668.98	-0.191694	0.0673638	0.000532417	0.0142502
OTUD6B	473.969	0.294559	0.112487	0.000534529	0.0142691
RPS18	11915.3	0.225032	0.0818762	0.000538069	0.0143259
TRIM22	5700.09	0.203612	0.0723497	0.000539722	0.0143323
ZNF385A	8824.94	-0.16674	0.0569455	0.000545358	0.0144157
LRRK2	990.873	0.229109	0.0838457	0.000547069	0.0144157
RAB10	4906.58	0.180863	0.0630554	0.00054851	0.0144157
MST1	222.766	-0.434848	0.175159	0.000549403	0.0144157
PRKCA	3710.51	0.186738	0.0652239	0.000549969	0.0144157
TMEM214	2141.75	-0.189517	0.066559	0.000552163	0.0144359
GPX8	439.373	0.435327	0.177532	0.000558142	0.0145547
ZYX	29212.4	-0.193853	0.0670158	0.000561733	0.0146108
FTH1	182568	-0.146051	0.0487217	0.000574892	0.0148592
CMTM7	1105.52	-0.207681	0.0747687	0.000577036	0.0148592
SCYL1	2687.78	-0.150406	0.0506008	0.000577067	0.0148592
SEPTIN2	11400	0.137105	0.0425559	0.000578228	0.0148592
TOB1	1724.89	-0.244581	0.090648	0.000578608	0.0148592
SCP2	2960.88	0.226003	0.0830011	0.000584424	0.0149139
RBM12B	551.505	0.325107	0.128089	0.00058448	0.0149139
SLC37A2	12986.4	-0.165361	0.058238	0.00058636	0.0149139
CHUK	1036	0.184492	0.0649373	0.000587983	0.0149139
TAOK1	4326.08	0.155614	0.0532665	0.000588898	0.0149139
LACC1	2871.41	0.243021	0.0909117	0.000589556	0.0149139
KIF11	1247.99	0.191636	0.0681191	0.000592233	0.0149443
CENPU	496.477	0.267021	0.101683	0.000596042	0.0150031
CHRM4	86.6668	-0.631406	0.265451	0.000607727	NA
C3AR1	9072.3	-0.203455	0.0722349	0.000608399	0.0152463
PRPF18	820.666	0.243916	0.0915774	0.000609811	0.0152463
SH3GLB1	4343.47	0.190241	0.0677221	0.000610213	0.0152463
HDAC6	1810.01	-0.158869	0.0546007	0.000626452	0.0156136
USP11	1863.07	-0.208609	0.0758667	0.000631226	0.015694
LIMD2	4057.31	-0.17902	0.0632283	0.000635504	0.0157242
RIOK3	1946.06	0.152329	0.0520241	0.000638106	0.0157242
VPS9D1	1365.8	-0.221201	0.0819863	0.000638434	0.0157242
RGPD5	1089.51	-0.315591	0.124423	0.00063864	0.0157242
PACS2	2381	-0.166865	0.0580265	0.000642841	0.0157363
TNFSF12	865.271	-0.218592	0.0808553	0.000643854	0.0157363
SSB	4019.17	0.25665	0.094386	0.000644732	0.0157363
LENG8	10413.1	-0.414868	0.170132	0.000645338	0.0157363
CD58	1163.02	0.245424	0.0933866	0.000658055	0.015973
UFM1	2044.58	0.206932	0.0757422	0.000658194	0.015973
ACTG1	52326.1	-0.163968	0.0581925	0.00066362	0.0160225
CSF1R	30752.6	-0.237526	0.0951243	0.000664869	0.0160225
MARCHF2	1827.26	-0.15967	0.0553136	0.000664972	0.0160225
ZDHHC20	2543.12	0.171662	0.060521	0.000670755	0.0161236
ZBTB14	510.682	0.251672	0.0964567	0.000676399	0.0162208
C6orf132	61.2094	-0.739118	0.323024	0.000677926	NA
USP9Y	106.308	0.506317	0.21594	0.000690728	NA
PNKD	5788.7	-0.155804	0.0538764	0.000692922	0.0165401
MICAL1	6259.38	-0.204793	0.0749369	0.000692974	0.0165401
BCAT1	5937.35	0.179398	0.0639598	0.000700007	0.0166687
SLC11A1	12874.3	-0.236271	0.0872615	0.000703965	0.0167237
PACS1	2938.46	-0.160865	0.056143	0.000710103	0.0168301
PCLAF	642.621	0.309537	0.124995	0.000718476	0.016979
FCHO2	3184.8	-0.180817	0.0645951	0.000719732	0.016979
PEPD	4570.22	-0.136031	0.0460011	0.000724665	0.0170557
ALDH3B1	2293.75	-0.175909	0.0634021	0.000729753	0.0171357
IDE	1231.02	0.243869	0.0941424	0.000737152	0.0172694
LRP8	553.195	0.303467	0.122402	0.000740357	0.0172738
HSPA13	1385.91	0.23437	0.0898059	0.000740742	0.0172738
USF2	8903.39	-0.151416	0.0529675	0.00075556	0.0175151
PKD1	1741.47	-0.276704	0.109721	0.000759223	0.0175151
SUCO	702.804	0.221167	0.0837711	0.00076015	0.0175151
NOL4L	1763.51	-0.169244	0.0602747	0.000762131	0.0175151
ZNF195	518.784	0.239358	0.0923887	0.000762528	0.0175151
GRWD1	1047.81	-0.204821	0.0760269	0.000763025	0.0175151
SET	7758.69	0.216238	0.0816681	0.000764722	0.0175151
HSD17B14	1264.84	-0.25123	0.0978308	0.000765254	0.0175151
SPTSSA	1160.48	0.216744	0.0819261	0.000768849	0.0175151
KPNB1	10889.2	0.158252	0.0553784	0.000769228	0.0175151
CRTC1	1110.49	-0.301726	0.121252	0.000770084	0.0175151
KPNA3	2015.98	0.197142	0.0730761	0.000778361	0.0176376
MLEC	6809.21	0.151374	0.0527941	0.000778946	0.0176376
ILVBL	1676.34	-0.178682	0.0646155	0.000780979	0.0176442
JMJD1C	1976.69	0.290314	0.117347	0.000784621	0.0176563
C1QB	21150.9	-0.15891	0.0568949	0.000787389	0.0176563
AGRN	7895.97	-0.24003	0.0963571	0.000787805	0.0176563
BZW1	4144.43	0.18427	0.067042	0.00078858	0.0176563
EPHX1	1113.46	-0.212798	0.0802056	0.000790217	0.0176563
TOR4A	3250.76	-0.205331	0.0761628	0.000792742	0.0176738
BRIX1	500.081	0.271722	0.108677	0.000801506	0.0178103
DDX21	3371.61	0.219447	0.0837963	0.000802377	0.0178103
CIZ1	2923.15	-0.157414	0.0555482	0.00080745	0.0178838
R3HDM2	1361.64	-0.256095	0.100849	0.00081358	0.0179638
TBC1D10B	3415.49	-0.182605	0.066671	0.000816945	0.0179638
MTX1	2537.36	-0.155287	0.0546849	0.000817923	0.0179638
FAM241A	863.188	0.240317	0.0940792	0.000821348	0.0179638
ZNF33A	594.677	0.32443	0.135021	0.000821502	0.0179638
VPS18	3067.18	-0.192497	0.0716378	0.000821687	0.0179638
AASDHPPT	961.018	0.209667	0.0794361	0.000823494	0.0179646
SPARC	21565.6	-0.214472	0.0818836	0.000826328	0.0179877
CHCHD3	1358.34	0.202567	0.0762494	0.000831901	0.0180702
ADRM1	3580.32	-0.155398	0.0545479	0.000834675	0.0180785
NSA2	1504.76	0.196399	0.0732033	0.000835846	0.0180785
PPBP	123.273	0.672586	0.307324	0.000837926	NA
ADGRE5	5670.58	-0.174508	0.0633119	0.000840289	0.0181323
DNASE2	6696.11	-0.165951	0.0594169	0.000841907	0.0181323
RIPOR1	5800.21	-0.215537	0.0842411	0.000849823	0.018264
NUAK2	197.212	-0.325885	0.135925	0.000857403	NA
ZNF703	908.887	-0.234396	0.0913103	0.00085946	0.0184321
EXD3	327.413	-0.30378	0.123296	0.000863723	0.0184844
FKTN	528.774	0.321981	0.135192	0.00087249	0.0186213
RPS13	5291.05	0.215402	0.0829196	0.000873791	0.0186213
OTUD5	2517.43	-0.159318	0.0569666	0.000882746	0.0187727
ZDHHC24	982.842	-0.226829	0.088115	0.000886373	0.0188104
C3	43519.9	-0.17843	0.0705521	0.000891093	0.018834
GK5	383.833	0.315595	0.132438	0.000891201	0.018834
G3BP1	4662.19	0.207706	0.0796335	0.000904025	0.0190653
KIF5B	6396.67	0.156058	0.0558279	0.000909433	0.019106
PAPOLA	4794.44	0.140121	0.0489399	0.00090972	0.019106
HNRNPA1	18442.4	0.182524	0.0676933	0.000917427	0.0192281
WBP1	1614.92	-0.186646	0.0699899	0.000931279	0.0194694
FCGRT	14031.5	-0.208562	0.0794659	0.000932782	0.0194694
RAB1B	7335.87	-0.135361	0.0508944	0.000940177	0.0195257
MLYCD	783.624	-0.216272	0.0837219	0.000940982	0.0195257
SF3A1	4782.05	-0.227768	0.0894597	0.000944721	0.0195257
GNG10	2037.03	0.239908	0.0957641	0.000945124	0.0195257
SHKBP1	3094.8	-0.253414	0.10162	0.000946094	0.0195257
COX7B	1332.18	0.339756	0.147004	0.000947572	0.0195257
LTBP3	493.62	-0.252928	0.101959	0.000948953	0.0195257
DIAPH2	1202.95	0.190042	0.0717689	0.000957983	0.0196035
HECTD3	2279.92	-0.160273	0.0579968	0.000959942	0.0196035
BAIAP2	2130.49	-0.224254	0.0886851	0.000961053	0.0196035
SBDS	1274.32	0.208147	0.0804053	0.000961475	0.0196035
USP1	1166.98	0.20277	0.0778243	0.000963178	0.0196035
BSG	13649.6	-0.157576	0.0577417	0.000968745	0.0196035
GABRE	405.708	-0.360453	0.155947	0.000969372	0.0196035
ZER1	1358.13	-0.219531	0.0855941	0.000970126	0.0196035
HDAC5	2918.89	-0.185463	0.0695773	0.000971916	0.0196035
SMAD6	1702.22	-0.217588	0.0849744	0.000980097	0.0196035
H3-3A	9227.1	0.195432	0.0745751	0.000981126	0.0196035
RRP15	486.24	0.39226	0.174606	0.000981382	0.0196035
ATP13A3	7058.53	0.199504	0.076924	0.000981643	0.0196035
ATXN2L	6649.07	-0.190821	0.0723899	0.000983435	0.0196035
TMBIM1	12257.9	-0.133708	0.0467705	0.000984061	0.0196035
PSMA3	1691.98	0.23763	0.0952967	0.000984093	0.0196035
PLSCR3	568.185	-0.261423	0.106789	0.000985584	0.0196035
ABCC5	2758.74	-0.242729	0.097445	0.000994339	0.0197389
ANXA1	16746.3	0.195319	0.074592	0.000996792	0.0197489
ADAMTS10	169.409	-0.492248	0.222262	0.000998695	NA
TMEM267	310.059	0.313507	0.134012	0.00100385	0.01985
CYRIB	3748.28	0.163507	0.0599347	0.00100991	0.019931
IL18	568.224	0.241762	0.097854	0.00102428	0.0201753
RNASE4	178.58	-0.488363	0.224725	0.0010291	NA
GGCT	998.527	0.19737	0.076094	0.00103168	0.0202816
SCAP	2296.54	-0.191872	0.0732867	0.00103846	0.0203642
GARRE1	1335.54	-0.234825	0.094264	0.00103989	0.0203642
IGF2	176.503	-1.04945	0.501843	0.00104532	NA
SELENOO	1129.57	-0.188636	0.0718116	0.00104568	0.0204382
JMJD8	1442.12	-0.173526	0.0644583	0.00105114	0.0205053
PIMREG	222.165	-0.313933	0.134581	0.00105609	0.0205343
CD81	42459.5	-0.177006	0.0676773	0.00105667	0.0205343
ALDH16A1	2367.15	-0.210903	0.083193	0.00105947	0.0205453
MTIF2	1419.04	0.149128	0.0536686	0.00106129	0.0205453
MTMR6	1547.6	0.205274	0.0793582	0.00106635	0.020604
PPP4R3B	2561.54	0.184679	0.0703073	0.00107006	0.0206275
VPS52	1354.24	-0.235193	0.0943804	0.00107164	0.0206275
CDK5RAP3	3572.41	-0.174126	0.0653412	0.00107637	0.020653
PEX13	1109.15	0.187282	0.0716078	0.00107703	0.020653
MICOS10-NBL1	125.461	-0.513974	0.236858	0.00107716	NA
TMEM259	8952.39	-0.1932	0.0748054	0.00108056	0.0206816
SAMD1	1541.06	-0.210451	0.0825704	0.00108509	0.0207098
MRI1	673.794	-0.274478	0.1148	0.00108807	0.0207098
TNFRSF14	4815.82	-0.217077	0.0867161	0.00108816	0.0207098
FASTKD2	701.183	0.259332	0.108429	0.00109487	0.0207985
EXOSC8	763.237	0.254615	0.105745	0.00110111	0.0208779
SLC25A24	2989.59	0.177918	0.0678261	0.00110388	0.0208914
LMF2	2761.77	-0.196385	0.0769851	0.00111579	0.0210774
C1QBP	2400.63	0.16518	0.0619036	0.00111797	0.0210793
CENPN	799.651	0.239913	0.0985949	0.00112619	0.0211894
PTBP3	3289.66	0.158136	0.0583344	0.00112799	0.0211894
G6PD	3502.72	-0.181809	0.0735854	0.00113061	0.0211994
REC8	449.564	-0.256326	0.106917	0.00114131	0.0213308
LPCAT1	1324.74	-0.18053	0.0688416	0.00114548	0.0213308
HMOX1	4645.32	-0.175003	0.0662133	0.00114717	0.0213308
KIAA0232	1734.04	0.230586	0.0940024	0.00114816	0.0213308
TMC6	7384.52	-0.202438	0.0808842	0.00114896	0.0213308
RIF1	1559.05	0.183736	0.0698705	0.00115136	0.0213308
OSCAR	3493.78	-0.233567	0.0944439	0.00115233	0.0213308
CAPZA1	8047.19	0.186156	0.0717632	0.00115886	0.0214095
SPSB3	863.077	-0.250821	0.104165	0.00116266	0.0214095
CYSLTR1	647.465	0.226715	0.0920045	0.00116292	0.0214095
SENP5	1275.78	0.219243	0.0883054	0.00116791	0.0214624
ATXN7L2	209.217	-0.317177	0.139644	0.00118134	0.02167
NOTCH1	5773.26	-0.257088	0.107701	0.00119049	0.0217984
MMS22L	308.461	0.32024	0.142371	0.00119633	0.0218658
RCN3	1204.91	-0.210494	0.0841233	0.0012013	0.0219081
RPL26	7999.7	0.224711	0.0918131	0.00120439	0.0219081
PIK3R6	445.995	-0.259797	0.109538	0.00120512	0.0219081
ACSF2	2076.71	-0.158127	0.059001	0.00121398	0.0220296
ZNF579	955.767	-0.320247	0.142282	0.00122837	0.022224
ERH	2864.76	0.219087	0.0891652	0.00122907	0.022224
ASNS	1287.67	0.244524	0.101537	0.00123142	0.0222269
NDUFA4L2	71.9089	0.533863	0.259787	0.00123702	NA
PTP4A2	5091.13	0.160462	0.0601457	0.00123922	0.0223279
ACTR2	26873.8	0.137141	0.0496469	0.00125807	0.0225662
PRAM1	4562	-0.224199	0.091754	0.00125888	0.0225662
CAD	2551.24	-0.24864	0.104557	0.00125956	0.0225662
COL1A2	2087.08	-0.298962	0.131119	0.00126145	0.0225662
PEX6	940.733	-0.21588	0.0882374	0.00126356	0.0225662
TRIM28	7765.02	-0.19569	0.0777473	0.00127282	0.0226915
ATP5F1C	3227.41	0.192478	0.0750824	0.00128493	0.0228455
ZNF721	441.546	0.270064	0.116426	0.00128596	0.0228455
AP1S2	2550.56	0.273414	0.118723	0.00129697	0.0229592
EPC2	823.921	0.182124	0.0709652	0.00129755	0.0229592
SF3A2	1953.11	-0.229588	0.0950015	0.00130005	0.0229592
BOLA2	424.36	0.296135	0.131489	0.00130349	0.0229592
MYBBP1A	1670.22	-0.258425	0.110206	0.00130368	0.0229592
DBP	539.8	-0.26612	0.116232	0.00130887	0.0229784
COA7	1250.03	0.180984	0.0705725	0.00131269	0.0229784
RASA4B	2760.93	-0.284788	0.124454	0.00131275	0.0229784
CEP350	2579.01	0.179868	0.0700502	0.00131383	0.0229784
HSPH1	2541.26	0.166951	0.0637225	0.00131697	0.0229938
PPRC1	1480.54	-0.177705	0.0688231	0.00132647	0.0231162
GABPA	1291.17	0.168748	0.0646747	0.00132855	0.0231162
FBXW5	5089.86	-0.164067	0.0633042	0.00134349	0.0233363
TMEM87B	5491	0.156852	0.0591055	0.00135006	0.0234008
MEF2D	2935.56	-0.222521	0.0917245	0.00135182	0.0234008
TFEC	5194.39	0.175909	0.0689822	0.00135731	0.0234557
ATP13A1	5459.6	-0.224207	0.0956238	0.00137118	0.0236472
GHDC	837.837	-0.176961	0.0688239	0.00137305	0.0236472
RFC4	381.828	0.257027	0.111176	0.00138534	0.0237948
HGH1	851.595	-0.279375	0.122029	0.00138662	0.0237948
VPS54	890.45	0.184019	0.0726758	0.0013894	0.0237948
BLOC1S1	1142.51	0.21207	0.0873032	0.001391	0.0237948
RASA2	619.454	0.231376	0.0975663	0.00139911	0.0238932
SRSF10	2241	0.151077	0.0567428	0.00141445	0.0240749
DCK	1212.76	0.15974	0.0608127	0.00141775	0.0240749
UBALD1	1650.21	-0.207018	0.0846314	0.0014178	0.0240749
RTEL1-TNFRSF6B	383.599	-0.366647	0.175211	0.00141924	0.0240749
ACE	3543.3	-0.23938	0.0994515	0.00142443	0.0241083
NADK	6076.44	-0.170634	0.0660107	0.00142596	0.0241083
ACP2	8013.36	-0.156882	0.0595575	0.00143063	0.0241469
FEN1	971.108	0.180535	0.0717757	0.00143845	0.0242385
VPS29	2692.43	0.205832	0.0842894	0.00144309	0.0242662
CHST12	995.696	-0.254091	0.10982	0.00144487	0.0242662
MAD2L1	687.34	0.2658	0.117855	0.00145254	0.0243547
PRMT7	805.998	-0.213986	0.0866952	0.00146114	0.0244584
UEVLD	841.095	0.198675	0.0808545	0.00146374	0.0244616
REXO1	1801.15	-0.214661	0.0891186	0.00146848	0.0244938
NHERF1	990.971	-0.211846	0.0876071	0.0014705	0.0244938
SBF1	3943.93	-0.216346	0.0918716	0.00148446	0.0246858
HAT1	1186.18	0.184297	0.0755937	0.00149767	0.0248108
AZIN1	3123.42	0.160421	0.0617404	0.00149792	0.0248108
HSPA9	11671	0.169779	0.0663672	0.00150398	0.0248108
TRAM1	7300.47	0.130858	0.0478092	0.00150513	0.0248108
LRPPRC	3751.14	0.185877	0.0745877	0.00150555	0.0248108
MBTPS2	895.149	0.199018	0.0814498	0.00150665	0.0248108
SLC12A9	2276.95	-0.19832	0.0812629	0.0015124	0.024817
LARP4	1767.35	0.206511	0.0855254	0.0015141	0.024817
SKIC3	1956.18	0.167815	0.0654139	0.00151492	0.024817
PPTC7	1697.91	0.149228	0.056334	0.00151681	0.024817
SCUBE2	39.6429	0.732972	0.39689	0.00152055	NA
FAM193B	1214.84	-0.259828	0.114266	0.0015233	0.024883
NPAT	585.276	0.210647	0.0876908	0.00152786	0.0249158
ZMYND11	2094.44	0.166275	0.0647553	0.00153022	0.0249158
FAM89B	1837.43	-0.209231	0.0867643	0.00153606	0.0249709
RUNX3	1994.37	-0.321888	0.151589	0.00154253	0.025036
ANAPC2	1600.44	-0.231928	0.0985734	0.00154681	0.0250653
EXOC4	2515.29	0.186136	0.0750575	0.00155018	0.0250798
MBD3	3459.21	-0.183105	0.073218	0.00155448	0.0251093
STAG1	1214.28	0.156081	0.0599594	0.00156645	0.0252625
MGAT1	18294.7	-0.19522	0.0801104	0.00157009	0.025281
YJU2B	840.84	-0.201551	0.0831796	0.00157476	0.0253159
IPCEF1	148.147	-0.427576	0.212837	0.00157667	NA
CASP8AP2	586.783	0.214915	0.0905931	0.00158434	0.0254297
CUX1	4415.42	-0.192489	0.0804805	0.00158914	0.0254664
DPP9	5087.43	-0.186758	0.0745833	0.00159828	0.025536
ZDHHC12	1233.3	-0.191642	0.0780258	0.00159851	0.025536
DENND1C	1182.13	-0.221899	0.0943496	0.00160332	0.0255724
NR1H3	6731.65	-0.13758	0.0514684	0.00160588	0.025573
DYM	970.755	0.230109	0.100117	0.00160934	0.0255836
CHST11	9636.8	-0.275072	0.119236	0.0016161	0.0255836
CCDC22	1016.03	-0.192098	0.0782419	0.0016183	0.0255836
ADAM32	245.224	0.347066	0.167224	0.00162282	0.0255836
TARS1	5210.01	0.18236	0.0736819	0.00162593	0.0255836
POLRMT	2170.32	-0.205088	0.0854916	0.00162724	0.0255836
COL6A2	23082.9	-0.184795	0.0751407	0.00163143	0.0255836
FHIP2B	1481.43	-0.210625	0.089131	0.00163166	0.0255836
TOP2A	4298.11	0.126761	0.0468184	0.00163225	0.0255836
SLC4A7	1988.96	0.202247	0.0842992	0.00163419	0.0255836
COG3	674.482	0.28374	0.130585	0.00163429	0.0255836
U2AF2	5940.22	-0.189494	0.0759198	0.00163855	0.0256108
H2AZ1	6984.13	0.15185	0.059422	0.00164669	0.0256645
HCFC1	4049.11	-0.216149	0.0948358	0.00164704	0.0256645
BOLA2B	194.131	-0.51343	0.266527	0.00164891	NA
RENBP	3234.86	-0.145183	0.0550803	0.00165803	0.0257591
TRPT1	374.969	-0.255005	0.114048	0.00165819	0.0257591
VLDLR	192.009	0.381057	0.189294	0.00168077	NA
MARCHF9	459.883	-0.232053	0.10104	0.00169216	0.0262215
SLX1A	1638.48	-0.20083	0.0837315	0.00169313	0.0262215
NKD1	41.2569	0.966926	0.580095	0.00170273	NA
KLHL24	2747.58	-0.228365	0.0990149	0.00170341	0.0262744
CHERP	1709.71	-0.212911	0.0903594	0.00170343	0.0262744
BTBD19	1239.53	-0.268545	0.121708	0.00170625	0.0262744
CCDC90B	936.801	0.187153	0.0768098	0.00170691	0.0262744
DLD	2420.88	0.180391	0.073205	0.00171303	0.0263287
SIRT6	880.317	-0.182704	0.0740866	0.00171835	0.0263467
STXBP5	849.579	0.178266	0.0716555	0.00171939	0.0263467
KIAA2013	3520.49	-0.136253	0.0527482	0.00172321	0.0263654
MT-ND4L	11886.7	0.207662	0.0871641	0.00172904	0.0264148
CDC20	1263.2	-0.229877	0.100254	0.00173647	0.0264789
IRF8	5119.61	-0.141553	0.0538355	0.00173846	0.0264789
YIF1B	1763.77	-0.151636	0.0585102	0.00174193	0.026492
CCL1	43.1577	0.743528	0.409403	0.00174582	NA
TRPV1	625.213	-0.233931	0.102891	0.00175247	0.0266123
ANKRD22	189.423	0.497846	0.266081	0.00175254	NA
DCUN1D1	1193.35	0.19556	0.081889	0.00175967	0.026642
SNW1	1666.59	0.148252	0.057044	0.00176184	0.026642
EHD2	99.4443	-0.474749	0.246831	0.00176194	NA
PPIP5K2	2158.17	0.210947	0.0902139	0.0017623	0.026642
ZNF335	1272.88	-0.169162	0.0673553	0.00176694	0.0266667
SLC22A17	12.5771	-0.0525513	0.107523	0.00176743	NA
AKAP11	1979.85	0.167255	0.0667081	0.0017701	0.0266667
ARHGAP5	1782.9	0.197251	0.082715	0.00177182	0.0266667
RPL23	9563.15	0.180573	0.0738488	0.00178581	0.0268374
FXYD5	5118.84	-0.167285	0.0669081	0.00179094	0.0268679
VAT1	15050.2	-0.132567	0.0494633	0.00179634	0.0268679
WFS1	1690.33	-0.221908	0.0956431	0.00179692	0.0268679
CYGB	511.942	-0.223739	0.0974273	0.00179843	0.0268679
PNP	2213.52	0.208031	0.0888671	0.00180478	0.026923
FABP5	10102.3	0.220637	0.0959254	0.00181245	0.0269702
CHPF	1586.13	-0.205454	0.0872321	0.00181511	0.0269702
GNB2	7246.13	-0.126941	0.0475368	0.00181591	0.0269702
LDB1	4199.04	-0.192994	0.0813898	0.00182147	0.027004
MBOAT7	2267.15	-0.202466	0.0859246	0.00182539	0.027004
ANP32E	2442.85	0.168377	0.0676381	0.00182846	0.027004
PEX16	785.662	-0.207745	0.088746	0.00182884	0.027004
SLC4A2	7766.93	-0.187235	0.0776617	0.00183164	0.027006
SEC63	3461.42	0.175313	0.0714545	0.00185421	0.0272992
OTUD1	1410.7	-0.172534	0.0700365	0.00187203	0.0275215
TUBA4A	78.5672	-0.578315	0.3179	0.0018726	NA
RIOK2	628.437	0.351948	0.177885	0.0018782	0.0275271
AP5Z1	2733.98	-0.172729	0.0702614	0.00187868	0.0275271
AP5B1	4599.95	-0.192454	0.0808201	0.00188055	0.0275271
SLC29A1	9983.55	-0.147019	0.057035	0.00188879	0.0276079
ICAM1	6161.21	-0.213465	0.0961201	0.0019103	0.0278459
JUP	2984.91	-0.220631	0.096023	0.00191056	0.0278459
DKC1	1526.23	0.203225	0.0871637	0.00192803	0.0279999
PLXNB2	18160.1	-0.165845	0.0728056	0.00192823	0.0279999
RAB14	4828.49	0.144528	0.0556457	0.00192941	0.0279999
NDUFB6	832.475	0.197229	0.0839665	0.00193647	0.0280622
YEATS4	437.02	0.210809	0.091632	0.00194219	0.0281049
CABIN1	3008.67	-0.22511	0.102827	0.00194674	0.0281306
ACTMAP	562.273	-0.220746	0.0972763	0.00195262	0.0281755
RPS12	8788.14	0.1931	0.0818879	0.00195884	0.0282251
SLC27A3	1845.98	-0.198301	0.0844736	0.00196514	0.0282757
HNRNPH3	3959.32	0.163153	0.0656846	0.0019755	0.0283845
TRIM11	1058.63	-0.238669	0.107696	0.00199114	0.028547
RETREG2	3578.74	-0.150143	0.0589339	0.00199279	0.028547
DONSON	334.207	0.252041	0.117069	0.00199525	0.028547
NOP14	1754.15	0.15675	0.0624578	0.00200306	0.0285876
MARK4	942.636	-0.321533	0.158614	0.00200372	0.0285876
GGA1	4489.08	-0.21394	0.0939076	0.00200655	0.0285876
HYAL4	8.81501	0.0294046	0.0890926	0.00200658	NA
KLF16	2013.06	-0.149777	0.0589186	0.00201193	0.0286241
ANKRD18A	87.9371	-0.473615	0.25624	0.00203005	NA
ZNF414	375.954	-0.334659	0.169046	0.00203491	0.0288481
TMEM123	6416.08	0.182876	0.0765575	0.00203571	0.0288481
NUP107	1115.51	0.172715	0.071069	0.00203621	0.0288481
ENG	30215	-0.176874	0.0723622	0.00204086	0.028862
ADAM10	8518.99	0.144	0.0550182	0.00204287	0.028862
ASB7	563.125	0.243888	0.111857	0.00205421	0.0289818
TAOK3	3751.31	0.12198	0.0455165	0.00205939	0.0290146
PPIF	3583.56	-0.17983	0.0736778	0.00206395	0.0290385
PC	2297.79	-0.191545	0.0820168	0.00207129	0.0291013
SMIM29	699.041	-0.183077	0.0769245	0.00207832	0.0291597
COL6A1	26817.4	-0.178207	0.0744311	0.00209166	0.0292673
STIM1	2615.55	-0.142827	0.0556732	0.00209176	0.0292673
IRF2BP1	672.325	-0.242355	0.111577	0.00211325	0.0294688
NAA60	2130.2	-0.201158	0.0882058	0.00211643	0.0294688
SERPINH1	1567.63	-0.173013	0.0716734	0.0021169	0.0294688
NACC1	4874.98	-0.199288	0.0878276	0.00211908	0.0294688
B4GALT7	1057.05	-0.183726	0.0772441	0.00212122	0.0294688
MCRIP2	2148.2	-0.157621	0.0634127	0.00212462	0.0294688
TUBE1	301.69	0.272047	0.131063	0.00212989	0.0294688
TXNDC17	651.121	0.265938	0.127823	0.00213138	0.0294688
MOGS	2948.04	-0.179825	0.0755602	0.0021323	0.0294688
ASPH	6512.62	0.159779	0.0648003	0.00214177	0.029559
SH3TC2	26.2411	1.02629	0.693837	0.00214432	NA
MGAT4B	4736.97	-0.164436	0.0677088	0.00214567	0.029559
INSR	478.37	-0.322738	0.164052	0.00214757	0.029559
GLMP	2858.34	-0.120564	0.0451578	0.00215208	0.0295809
DNAJC3	3249.27	0.134832	0.0516329	0.00216489	0.0297167
TMUB2	1499.53	-0.169015	0.0697891	0.00217057	0.0297542
TTYH3	33124.2	-0.169773	0.0724433	0.00217349	0.0297542
NAPRT	1395.18	-0.190896	0.0817448	0.0021832	0.0298469
MARCHF1	3510.02	0.153225	0.0615483	0.00220296	0.0300297
CAND1	2375.54	0.133572	0.0516326	0.00220487	0.0300297
RHOBTB2	3550.74	-0.183226	0.0776847	0.00220571	0.0300297
JUND	6077.3	-0.206935	0.091157	0.00221046	0.0300297
LRP1	48007	-0.174285	0.0835599	0.00221137	0.0300297
C1D	628.627	0.188018	0.0805193	0.00221556	0.0300463
FRY	79.1035	-0.772081	0.466014	0.00221999	NA
SH3BP5L	1516.43	-0.15236	0.0609788	0.00222173	0.0300898
SPPL2B	1441.7	-0.250214	0.117704	0.00223453	0.0301814
ENTREP3	829.686	-0.237469	0.10986	0.00223743	0.0301814
ERC1	1523.55	0.159838	0.0650247	0.00223866	0.0301814
RAP1GAP2	639.817	-0.299528	0.14702	0.00224076	0.0301814
RTN1	3294.6	-0.163188	0.0664751	0.00224337	0.0301814
HSPA8	12299.2	0.162515	0.0651082	0.00225385	0.0302577
KLHL7	544.727	0.207043	0.092091	0.00225501	0.0302577
EXT2	1968.34	-0.183135	0.0778683	0.00225932	0.0302755
CES3	69.9437	-0.455769	0.254108	0.00227402	NA
TSEN15	987.564	0.174821	0.0736066	0.00227575	0.030425
KYAT3	853.311	0.186686	0.0798971	0.00227918	0.030425
PLTP	16942.3	-0.146783	0.0583869	0.00227948	0.030425
RNF11	1681.62	0.169768	0.0708798	0.00228306	0.030429
SMC3	1715.15	0.161652	0.0664498	0.00228577	0.030429
RPL36A	2109.95	0.398606	0.210926	0.00229073	0.030455
SNRPD1	839.406	0.287825	0.143073	0.00231011	0.0306725
HERC4	1497.15	0.179446	0.076462	0.00232491	0.0308269
RP2	2085.28	0.173495	0.0731479	0.00232782	0.0308269
THNSL1	115.955	0.361671	0.193184	0.00233652	NA
DDX42	3624.97	0.120605	0.0455477	0.00233772	0.0309176
PIK3IP1	891.999	-0.229239	0.10616	0.00234497	0.0309669
RPS27A	6238.14	0.187876	0.0813416	0.00234755	0.0309669
MED25	2988.06	-0.205102	0.0913101	0.00236093	0.031103
HCN3	164.869	-0.351156	0.185841	0.00236306	NA
ARID1A	5219.67	-0.271864	0.128636	0.00237687	0.0312499
NOC2L	2690.64	-0.142119	0.0568184	0.00237824	0.0312499
NELFA	996.669	-0.206526	0.0926749	0.00241296	0.031665
SLC44A2	3003.57	-0.156832	0.0655869	0.00242217	0.0317427
XRCC1	1404.97	-0.154336	0.0629646	0.00242637	0.0317427
RANBP2	5916.95	0.147419	0.0589728	0.00242827	0.0317427
MCM4	1444.88	0.255611	0.124742	0.00243774	0.0318256
KIAA1614	397.132	-0.245716	0.117383	0.00244719	0.0318812
GPAA1	2972.68	-0.164146	0.0683695	0.00244829	0.0318812
WDR76	274.264	0.265658	0.130556	0.00245589	0.0319391
PLCXD2	10.4733	-0.0213146	0.0853885	0.00245657	NA
YME1L1	4008.89	0.153536	0.0628384	0.00246847	0.0320616
FRMD8	1050.66	-0.211432	0.0961337	0.00248213	0.0321979
ITGA7	209.157	-0.331776	0.175899	0.0024965	0.0323429
RAP1A	6118.94	0.164758	0.0691645	0.00250509	0.0324128
ARL8A	3222.73	-0.156054	0.0643744	0.00251891	0.0325501
STRIP2	164.652	-0.461108	0.268362	0.00252175	NA
FCGBP	15341.2	-0.245927	0.118818	0.00252546	0.0325593
ABHD12	5209.09	-0.11593	0.0439521	0.00252724	0.0325593
ZNF430	283.628	-0.270737	0.135162	0.00252925	0.0325593
OTULIN	1168.99	0.225313	0.104885	0.00253454	0.032586
MAST3	1485.94	-0.21524	0.0985892	0.00254754	0.0327117
ANKRD13D	1832.51	-0.186817	0.0818097	0.00255936	0.0327255
WHAMM	928.406	-0.160317	0.0667486	0.00255955	0.0327255
RAP1B	8193.26	0.177272	0.0771062	0.0025622	0.0327255
EPOR	226.063	-0.289717	0.149083	0.00256742	0.0327255
EPRS1	6386.06	0.150692	0.0616787	0.00256766	0.0327255
COX6C	1344.69	0.197535	0.0887417	0.00257119	0.0327255
EHMT2	1896.88	-0.184517	0.080573	0.00257979	0.0327255
MROH6	186.919	-0.328001	0.176113	0.00258021	NA
ARL15	472.362	0.308612	0.161987	0.00258156	0.0327255
PNPLA7	2087.5	-0.262728	0.129851	0.00258286	0.0327255
ABCD4	2264.65	-0.121928	0.0469388	0.00258332	0.0327255
TSNAX	1530.62	0.168943	0.0718387	0.0025841	0.0327255
ARFGAP1	3651.3	-0.182371	0.0788709	0.00259246	0.0327767
HERC2	4418.83	-0.211201	0.0959686	0.00259761	0.0327767
ARRB2	10396.7	-0.126984	0.0496982	0.00260043	0.0327767
CELSR2	267.949	-0.326379	0.174566	0.00260107	0.0327767
TMEM176B	6242.68	-0.142107	0.0571336	0.00260505	0.0327861
PHF6	843.315	0.210768	0.0980805	0.00260984	0.0328007
MRPL42	844.75	0.174842	0.0749271	0.00261268	0.0328007
TMED7	2516.55	0.183545	0.0805757	0.00262355	0.0328965
MRPL1	425.077	0.255438	0.126299	0.00262955	0.0329311
PIGF	273.744	0.297273	0.155721	0.00263611	0.0329699
ARHGAP39	183.595	-0.325087	0.174572	0.0026403	NA
STC2	620.926	0.286973	0.14973	0.00264447	0.0329699
HELLS	464.509	0.242236	0.118248	0.00264472	0.0329699
POM121	3423.2	-0.144934	0.0593678	0.00264565	0.0329699
APBB1IP	6571.24	-0.123746	0.0479876	0.00264971	0.0329799
COX16	961.969	0.233689	0.1126	0.00265546	0.033011
ATG2A	1807.07	-0.190774	0.084797	0.0026609	0.0330381
AHSA1	1484.52	0.191813	0.0860369	0.00268648	0.033315
PPP1R37	1506.55	-0.226147	0.107067	0.00269492	0.0333788
PRR12	2415.18	-0.222532	0.108073	0.00270278	0.0334353
SPOUT1	960.277	-0.264324	0.131859	0.00272239	0.0336369
ZNF282	1286.28	-0.208637	0.0955919	0.00272868	0.0336529
APOE	274280	-0.123462	0.0480457	0.00273032	0.0336529
SUMO1	2131.12	0.179245	0.078693	0.00274515	0.0337946
MAU2	2507.15	-0.208368	0.0960571	0.00274894	0.0338003
PIGQ	1555.69	-0.239197	0.116327	0.00276479	0.033954
MRPL24	658.265	0.195507	0.0861669	0.00277368	0.0339641
CIMAP1B	1419.48	-0.185494	0.0824005	0.00277458	0.0339641
AK1	372.468	0.342343	0.192692	0.00277565	0.0339641
LBR	2963.69	0.15005	0.0612602	0.00278275	0.0340011
MOB1B	1573.18	0.176845	0.0771971	0.00278642	0.0340011
KIF13A	1732.76	0.153334	0.0639794	0.00278873	0.0340011
TMEM126A	469.92	0.224017	0.107063	0.00280078	0.034107
HS3ST3A1	47.3068	-0.598562	0.395018	0.00280863	NA
PDCD5	796.393	0.23991	0.118942	0.00281005	0.034161
PRELID3B	1668.52	0.154261	0.06463	0.00281291	0.034161
SCG5	386.527	0.38227	0.224671	0.00281532	0.034161
ADAMTSL4	10489.4	-0.204429	0.0943947	0.00282094	0.0341853
CAB39	3824.62	0.153733	0.0642439	0.00282407	0.0341853
DMAC2	1532.22	-0.127789	0.0505281	0.00283134	0.034213
DDX60L	4719.69	0.197221	0.0903725	0.0028331	0.034213
DGKQ	1408.74	-0.227457	0.108662	0.00286368	0.0344882
ZNF865	1024.17	-0.234371	0.114079	0.00286397	0.0344882
MADD	3894.82	-0.146514	0.0603965	0.00286608	0.0344882
RPS27	6209.43	0.209228	0.0974576	0.00287735	0.0345827
FEM1B	2958.65	0.17771	0.0785393	0.00288367	0.0346177
FGR	2989.26	-0.145283	0.0603233	0.00290424	0.0348234
C19orf44	82.5972	-0.513523	0.325504	0.00291129	NA
PLEKHA5	130.452	0.366082	0.213293	0.00292132	NA
TYROBP	15625.2	-0.122594	0.0482156	0.00292572	0.0350396
FARSB	724.391	0.201933	0.0944916	0.00296571	0.0354448
CLEC4A	346.875	0.263077	0.136113	0.00296654	0.0354448
ZHX1	890.912	0.236676	0.117965	0.00298161	0.035524
STING1	1960.12	-0.182995	0.0817337	0.00298202	0.035524
SULT1A4	21.3294	-0.0558105	0.110896	0.00298269	NA
PPP6R2	2923.86	-0.156916	0.0671254	0.00298368	0.035524
PFKL	12423.7	-0.128071	0.0510611	0.0029937	0.0356015
GSDMD	1150.22	-0.149153	0.0622508	0.00301147	0.0357709
RAB31	9824.45	0.113543	0.0436089	0.00301523	0.0357737
GPR65	1577.82	0.184233	0.0833219	0.00302767	0.0358607
MAPK13	4108.8	-0.133939	0.0543875	0.00302964	0.0358607
SDR39U1	1065.44	-0.244725	0.120325	0.00303481	0.0358801
SLC22A23	232.274	-0.411662	0.248922	0.00304139	0.035916
HNRNPAB	4747.54	0.150429	0.0633064	0.00305602	0.0360098
IFNGR1	5250.39	0.138022	0.0549459	0.00305643	0.0360098
DOT1L	2851.35	-0.179053	0.0807329	0.00306247	0.0360335
PTPN23	2611.67	-0.199259	0.0927758	0.00306982	0.0360335
CDIPT	3100.07	-0.153691	0.0648763	0.00307239	0.0360335
FGL2	599.378	0.21796	0.105694	0.00307265	0.0360335
RBBP9	355.578	0.224724	0.110111	0.00308017	0.0360412
RNF122	461.063	-0.212652	0.101605	0.00308041	0.0360412
SEC23A	1634.04	0.142216	0.0595079	0.0031012	0.0362426
RBMS1	4465.73	0.116497	0.0463863	0.00312128	0.0364353
PLRG1	1240.66	0.195339	0.0909125	0.00312648	0.0364535
POLB	372.007	0.224955	0.110678	0.00313003	0.0364535
MCTP1	1174.25	0.153125	0.0650606	0.00313435	0.0364619
GDF15	1196.44	-0.18015	0.0811339	0.00314161	0.0364766
THEM6	1298.23	-0.177851	0.0795904	0.0031428	0.0364766
CISD3	1143.94	-0.142951	0.0594045	0.00315082	0.0365279
PIP5K1C	5004.08	-0.185153	0.0844446	0.00315571	0.0365429
HNRNPF	5277.52	0.104239	0.0396402	0.00316089	0.0365611
WDR13	2590.36	-0.153137	0.0649087	0.00316867	0.0366094
CLOCK	926.195	0.236432	0.119194	0.00317429	0.0366326
GPRIN3	8408.29	0.141573	0.0587922	0.0031852	0.0367167
PML	3473.92	-0.227755	0.112567	0.00318954	0.0367249
TOMM20	3258.36	0.160522	0.0690779	0.00320809	0.0368967
DYNLT5	405.761	0.282609	0.154637	0.00321507	0.0369351
C11orf71	190.061	-0.279766	0.151543	0.00323785	NA
SLC66A1	1829.44	-0.165935	0.073924	0.00326679	0.0373909
ZNF524	562.142	-0.200477	0.0948659	0.00326717	0.0373909
CMTM6	5844.81	0.161571	0.0705737	0.003268	0.0373909
UQCRB	4479.69	0.166847	0.0738751	0.00327266	0.0373909
GTF3C6	1562.6	0.208487	0.100882	0.00327418	0.0373909
CIC	3827.13	-0.20605	0.0984749	0.00327686	0.0373909
MIB1	1293.63	0.200529	0.0952666	0.00328157	0.0374025
ISOC2	1095.53	-0.177775	0.0803318	0.0033036	0.0376113
CLIP1	3582.05	0.139766	0.0583259	0.00331106	0.0376246
PLPPR2	168.755	-0.35502	0.21082	0.00331232	NA
HOOK3	2035.52	0.167864	0.0745784	0.00331321	0.0376246
FGFR1	5289.79	-0.158487	0.0687704	0.00331589	0.0376246
MFHAS1	2251.98	0.233038	0.118603	0.00332354	0.0376692
CRYBG1	1573.86	0.223598	0.111798	0.00333487	0.037737
GTF2H1	1452.98	0.164906	0.0724368	0.00333848	0.037737
RHOT2	2824.88	-0.195779	0.0922471	0.00334067	0.037737
SUZ12	1653.38	0.175844	0.0781205	0.00334682	0.0377409
CPTP	665.81	-0.176959	0.080326	0.00334846	0.0377409
BRK1	4666.18	0.161798	0.0711011	0.0033597	0.0378255
USP16	1217.35	0.175079	0.0792379	0.0033693	0.0378915
MED15	4239.29	-0.148395	0.0630142	0.00338078	0.0379752
RPS15A	6034.73	0.209221	0.101622	0.00338507	0.0379752
FAM110B	316.226	-0.23507	0.118017	0.00338797	0.0379752
TOR2A	1053.22	-0.19381	0.0911689	0.00340184	0.0380769
CSPG4	3036.65	-0.195688	0.0915905	0.00340455	0.0380769
SLC9A1	3617.88	-0.176591	0.0793672	0.00341804	0.0381857
SFXN3	3229.09	-0.158201	0.0693349	0.0034364	0.0383267
HOXB6	976.821	-0.176036	0.0797418	0.00343822	0.0383267
ANTXR2	1742.52	0.162355	0.0716418	0.00345511	0.0384699
PHETA1	1087.87	-0.164406	0.0728525	0.00346472	0.0384699
TACC1	3726.43	0.122056	0.0490751	0.00346528	0.0384699
GSKIP	602.221	0.181784	0.0840021	0.00346623	0.0384699
SARNP	1186.85	0.174118	0.0792336	0.0034865	0.0386526
S100A10	4342.78	0.187931	0.0883412	0.00349737	0.0387307
UXS1	1433.54	0.160811	0.0710054	0.00350422	0.0387643
SRC	2049.96	-0.165571	0.0738976	0.0035226	0.0389252
CBX3	4214.66	0.155779	0.068093	0.00353155	0.0389816
ULK1	1629.61	-0.268058	0.145856	0.00354825	0.0391233
ADIPOR2	2675.57	0.131559	0.0540031	0.00356853	0.0392196
WDR24	656.809	-0.212672	0.105415	0.00356994	0.0392196
SCRN1	2588.18	0.156679	0.0682834	0.0035728	0.0392196
CCND2	756.08	0.170768	0.0775847	0.00357788	0.0392196
PCMTD1	2022.62	0.129772	0.053399	0.0035787	0.0392196
CTSL	29761.3	0.165997	0.0739908	0.00358396	0.0392196
NUP54	694.453	0.207803	0.104605	0.00358405	0.0392196
SLC12A4	1194.84	-0.205494	0.100301	0.00358897	0.0392312
PSMD14	1919.89	0.183058	0.0824232	0.00361316	0.0394338
ACSM2B	35.4555	0.990273	1.2089	0.00361464	NA
NDUFB5	2237.33	0.149625	0.0647056	0.00361529	0.0394338
ZNF598	1467.81	-0.18322	0.0852742	0.00361986	0.0394413
MED6	698.524	0.189579	0.0901108	0.00362646	0.0394452
NUF2	441.532	0.223023	0.114296	0.00363084	0.0394452
ZNF791	570.286	0.300591	0.176179	0.00363188	0.0394452
DIRAS1	2182.95	-0.130613	0.0550302	0.00363763	0.0394654
SMPD4	2280.02	-0.151258	0.0659064	0.003646	0.0394808
CALHM2	1536.57	-0.180743	0.0844864	0.00364684	0.0394808
XRCC3	550.81	-0.215343	0.108012	0.00366785	0.0396659
TNFAIP1	755.53	-0.187494	0.0885863	0.00368135	0.0397336
EDEM3	2194.17	0.140969	0.0599328	0.00368194	0.0397336
ZCCHC7	466.257	0.235552	0.124113	0.00369575	0.0398402
LSM5	426.868	0.320253	0.196693	0.00370261	0.0398718
MAGOH	828.229	0.166449	0.0750649	0.00370937	0.0398734
PITPNM1	2600.96	-0.234574	0.124855	0.00371062	0.0398734
P2RY11	2655.08	-0.16179	0.0720248	0.00371632	0.0398924
RBM27	794.255	0.195184	0.0952828	0.003721	0.0399005
SMIM30	1477.1	0.204756	0.101032	0.00373157	0.0399244
MZT1	541.684	0.254668	0.138734	0.00373332	0.0399244
TNFAIP2	3972.8	-0.2041	0.0998679	0.00373699	0.0399244
SMC5	830.332	0.223179	0.11359	0.00374133	0.0399244
FBXL3	1796.7	0.132791	0.0554912	0.00374476	0.0399244
CDC45	260.247	0.259085	0.142863	0.00374685	0.0399244
RFC2	813.569	0.162938	0.0732287	0.0037627	0.0400332
PCNA	2160.08	0.170724	0.0782973	0.00376537	0.0400332
ATP5PD	2453.21	0.172727	0.0796247	0.0037689	0.0400332
WBP2	5931.01	-0.143845	0.0617324	0.00377424	0.040048
CD180	1167.18	-0.175758	0.0810023	0.00379662	0.0402266
RUFY2	275.586	0.258521	0.142913	0.00379902	0.0402266
LNPEP	2847.69	0.132874	0.0556511	0.00380297	0.0402266
TCF25	5507.06	-0.110044	0.0445508	0.00382711	0.0403237
TAF6	1448.02	-0.167834	0.0762808	0.00383695	0.0403237
SPTBN5	322.312	-0.325904	0.197742	0.00383797	0.0403237
PLK1	1838.08	-0.153898	0.0673952	0.00383905	0.0403237
JUNB	5254.09	-0.127728	0.0529008	0.00384001	0.0403237
RAB12	1064.77	0.14727	0.064008	0.00384221	0.0403237
UNC93B1	6662.18	-0.151196	0.0670312	0.00384604	0.0403237
ABCF3	1775.64	-0.141945	0.0609083	0.00384723	0.0403237
HNRNPA2B1	23732.6	0.138594	0.0589664	0.00384792	0.0403237
HIGD1A	2030.58	0.178577	0.0839351	0.00386333	0.0404434
AGPAT1	1770.83	-0.150368	0.0658824	0.00387381	0.0404913
HLA-DRB1	2604.68	-0.16225	0.0744161	0.00387589	0.0404913
IFFO1	2343.99	-0.145204	0.0627359	0.00389428	0.0406416
B3GNT7	933.974	-0.180526	0.085155	0.00390541	0.0407158
CHD3	3648.68	-0.185306	0.0883585	0.0039127	0.04075
MTREX	1831.56	0.172927	0.0805225	0.0039359	0.0409261
SNX15	742.797	-0.21809	0.111897	0.00393768	0.0409261
EPC1	831.428	0.16396	0.0743959	0.00394948	0.040976
TPP1	12453	-0.124504	0.0514434	0.00395372	0.040976
UHMK1	3495.26	0.161212	0.0729558	0.00395822	0.040976
SLC66A2	2714.74	-0.15005	0.0660517	0.00395865	0.040976
LRP10	8655.35	-0.158662	0.0733357	0.00396792	0.0410066
N4BP1	2379.79	0.19572	0.0973637	0.00396979	0.0410066
SVIP	164.562	0.314394	0.19466	0.00397762	NA
GPR108	2260.41	-0.132875	0.0560779	0.00397824	0.0410066
LSM8	970.542	0.259343	0.147197	0.00398142	0.0410066
TRAPPC1	2421.75	-0.128375	0.0535579	0.00398379	0.0410066
ANGEL1	1517.24	-0.1936	0.0933381	0.00398586	0.0410066
TGFB1	12609.1	-0.133322	0.0561097	0.00399147	0.0410228
GGACT	237.743	0.272661	0.157561	0.0039986	0.0410545
STARD3	2731.53	-0.160957	0.0729057	0.00400681	0.0410656
UBB	20052.7	-0.128923	0.0521634	0.00400778	0.0410656
TPRA1	1967.89	-0.141344	0.0609749	0.00402253	0.0411649
ATPAF2	1055.98	-0.164263	0.0748733	0.00402559	0.0411649
RABAC1	2454.07	-0.160785	0.0737586	0.00403312	0.0412004
CAPN1	5383.36	-0.154583	0.0685602	0.00403739	0.0412025
OSBP2	68.3772	0.384801	0.263913	0.00403843	NA
ATF5	4282.07	-0.126727	0.0527915	0.00404838	0.0412732
SAFB	3729.29	-0.159871	0.0724763	0.00406331	0.0413838
RAD23B	3988.53	0.12684	0.0531883	0.00407211	0.0414171
CD86	4428.48	0.156194	0.0703007	0.00407475	0.0414171
CLCN2	131.656	-0.375128	0.253702	0.00407913	NA
CPNE1	1887.07	-0.147156	0.0647112	0.00410153	0.041602
COQ10B	709.452	0.18544	0.0896921	0.00410266	0.041602
PPP2R3B	340.245	-0.265836	0.152109	0.00410524	0.041602
UBE2V1	3078.53	0.154752	0.0695315	0.00411024	0.0416111
SNRPB2	1122.69	0.20022	0.0997901	0.00411934	0.0416516
EIF4E	2088.8	0.167563	0.0761921	0.0041226	0.0416516
TXN	2025.92	0.212469	0.110012	0.00413273	0.0416516
ARHGAP1	1807.86	-0.171698	0.0804157	0.00413672	0.0416516
NDUFAB1	1030.11	0.204714	0.103961	0.00413881	0.0416516
TBCA	2006.4	0.24141	0.131787	0.00413888	0.0416516
HNRNPH2	2268.05	0.144264	0.0626276	0.00415969	0.0417376
DOCK5	3057.08	0.122972	0.0509899	0.00416257	0.0417376
HIRA	2168.21	0.150048	0.0669167	0.00416305	0.0417376
IPO11	472.838	0.211765	0.108677	0.00416388	0.0417376
CEP170B	926.202	-0.2387	0.126319	0.00417428	0.0418005
SYMPK	2787.51	-0.170339	0.0791802	0.00418292	0.0418272
ATP2B4	4719.69	0.143841	0.0626408	0.00418519	0.0418272
PRR14	1027.24	-0.204247	0.103585	0.00419324	0.0418663
NDC80	567.592	0.214566	0.111531	0.00422279	0.0421183
TBC1D23	1170.65	0.20175	0.101131	0.00422678	0.0421183
GPR82	1141.69	0.228185	0.120769	0.00424369	0.0422453
OPLAH	574.743	-0.241555	0.132817	0.00425786	0.0423449
LRRC3	371.588	-0.214842	0.112893	0.00428052	0.0425285
PXK	1003.28	0.170181	0.080381	0.00429667	0.0426472
OSGIN2	1489.42	0.174096	0.0830992	0.00431017	0.0427394
MYL12B	4396.53	0.185925	0.0914047	0.00433852	0.0429785
CHCHD10	1736.95	-0.146163	0.0646998	0.00435367	0.0430387
RARA	663.733	-0.185144	0.0904482	0.00435569	0.0430387
CDK1	1333.56	0.175073	0.0837881	0.00436558	0.0430387
ACTN4	9825.53	-0.14956	0.0714121	0.00436682	0.0430387
TAF15	5998.87	0.185954	0.0915037	0.00436956	0.0430387
TICAM1	1103.39	-0.184087	0.0906643	0.00437805	0.0430387
NARF	1241.86	-0.149909	0.0671752	0.00437823	0.0430387
SRP9	2991.29	0.132774	0.057173	0.00437854	0.0430387
PEX14	1677.53	-0.195151	0.0973943	0.00440083	0.0432159
HAS3	29.585	-0.0543646	0.108801	0.00441547	NA
RSRP1	2120.4	-0.187944	0.091733	0.00443287	0.0434569
RAN	7115.75	0.136807	0.0594276	0.00443906	0.0434569
ZC3H18	1864.76	-0.145274	0.0645341	0.00444455	0.0434569
PSMA2	2101.56	0.156994	0.072002	0.00444487	0.0434569
RASA1	3441.04	0.159213	0.0738869	0.00444679	0.0434569
TMEM150B	336.229	-0.24726	0.139136	0.00445816	0.0434949
UNC5B	1406.77	-0.187884	0.091997	0.00445925	0.0434949
RPAP3	835.909	0.223209	0.120986	0.00448197	0.0436745
MRPS2	805.515	-0.17897	0.0868092	0.00450551	0.0438617
PTGER4	1560.61	-0.19139	0.0967194	0.00453669	0.0440772
TBCD	1864.36	-0.148801	0.0664152	0.00453838	0.0440772
HMG20B	3722.76	-0.140955	0.0639908	0.00454119	0.0440772
ZC3H3	835.998	-0.197154	0.0999	0.00454535	0.0440772
OLA1	1115.14	0.181128	0.0889978	0.00454937	0.0440772
RPL9	6312.68	0.173898	0.0812663	0.00457235	0.0441998
FURIN	12891.2	-0.144963	0.0602809	0.00458168	0.0441998
BORCS8	751.832	-0.180806	0.0885838	0.00458289	0.0441998
MAP3K2	3012.4	0.140964	0.0576029	0.00458796	0.0441998
ZNF580	1008.1	-0.216506	0.115631	0.00459615	0.0441998
SLC26A11	2624.67	-0.206255	0.107276	0.00460017	0.0441998
LMBR1L	1012.55	-0.174111	0.0838792	0.00460041	0.0441998
RTL5	719.398	-0.207376	0.108495	0.00460057	0.0441998
WAPL	2841.3	0.117623	0.048928	0.00460124	0.0441998
TMEM37	478.72	-0.19185	0.0965045	0.00460706	0.0442139
ARHGEF18	2014.65	-0.160068	0.0744195	0.00463463	0.0444364
LPCAT2	6136.3	0.126449	0.0532986	0.00464933	0.0445352
NDUFB3	891.833	0.215077	0.116449	0.00469355	0.0449164
CCNA2	1238.28	0.160273	0.0750363	0.00470088	0.0449441
CTR9	2168.06	0.159605	0.0745904	0.00473609	0.0451028
CCDC106	881.162	-0.162805	0.0769083	0.00473895	0.0451028
KIFC2	963.229	-0.2164	0.116348	0.00474054	0.0451028
HINT1	3028	0.160585	0.0714372	0.00474122	0.0451028
SP140L	1124.81	0.197429	0.105149	0.00474277	0.0451028
MEPCE	2209.06	-0.152922	0.0698597	0.00474415	0.0451028
RELB	1409.13	-0.179138	0.0876427	0.00475012	0.0451173
MRPL35	871.343	0.226033	0.126176	0.00476909	0.0451786
PSMA1	3112.73	0.165663	0.0790828	0.00478064	0.0451786
KMT5C	507.903	-0.225572	0.124367	0.00478081	0.0451786
ATP5MK	1790.32	0.191804	0.0982135	0.00479302	0.0451786
PEDS1-UBE2V1	522.855	-0.299162	0.191967	0.0047933	0.0451786
SNRNP70	8660.43	-0.181346	0.0923906	0.00479694	0.0451786
ZNF518B	642.577	0.208344	0.111196	0.00479724	0.0451786
PTGDS	486.815	-0.194026	0.0993579	0.00479785	0.0451786
RNH1	5429.4	-0.113943	0.04775	0.00480586	0.0451786
TTK	429.928	0.219842	0.120586	0.00480799	0.0451786
HMGB1P6	525.96	0.299597	0.199105	0.00481018	0.0451786
SBNO2	4645.21	-0.17785	0.0889417	0.0048118	0.0451786
GPD1L	479.553	0.204469	0.107636	0.00483655	0.0451786
HMGA2	1938.18	0.379283	0.304593	0.00483884	0.0451786
UNC50	1030.35	0.159666	0.0750189	0.00483995	0.0451786
ANP32A	4088.94	0.145969	0.0653211	0.00484111	0.0451786
STK11	2884.75	-0.12894	0.0558515	0.00484112	0.0451786
TPRN	541.742	-0.1866	0.0938407	0.00484345	0.0451786
U2SURP	2052.14	0.189727	0.0967039	0.00484611	0.0451786
TYW3	633.23	0.190608	0.0978941	0.00484766	0.0451786
GNAS	34635.2	-0.108348	0.0433536	0.0048507	0.0451786
SCARB1	3800.77	-0.123299	0.0531554	0.00485895	0.0451786
ZSCAN2	253.257	-0.263483	0.157893	0.00485902	0.0451786
NPIPB7	412.7	-0.237174	0.135286	0.00486442	0.0451875
HNRNPH1	11322.6	0.108616	0.0445709	0.00488193	0.0452754
THADA	837.997	-0.242908	0.140732	0.00488281	0.0452754
DDX19A	1532.51	0.15001	0.0688713	0.00492011	0.0455439
KLC4	725.39	-0.184581	0.0928435	0.00492076	0.0455439
PDK2	934.267	-0.204801	0.108825	0.00496858	0.0459446
CHTF18	899.384	-0.260167	0.157407	0.00499917	0.0461854
EARS2	538.576	0.174151	0.0858406	0.0050182	0.0462896
ATP11B	1773.44	0.161907	0.0772143	0.00501958	0.0462896
COG2	1137.71	0.199908	0.10585	0.00502924	0.0463176
ZNF574	493.585	-0.200712	0.105901	0.00503325	0.0463176
GARS1	5402.33	0.169025	0.0821462	0.00503631	0.0463176
EPN1	4088.61	-0.161309	0.0763148	0.005061	0.0465025
ADAM9	11377.3	0.128756	0.0561081	0.0050862	0.0466894
AXIN1	1381.9	-0.19463	0.101469	0.00509054	0.0466894
HINT3	1363.7	0.152468	0.0709951	0.00509825	0.0467038
RNASET2	3881.23	-0.1234	0.0529879	0.00510271	0.0467038
KIAA0040	194.832	0.317102	0.228194	0.0051081	NA
ACADVL	10199	-0.169231	0.0832997	0.00511049	0.0467038
RASSF7	637.306	-0.180096	0.0902243	0.00511053	0.0467038
TUT1	657.032	-0.197186	0.103636	0.00511648	0.0467161
ARHGAP11A	897.821	0.262119	0.166225	0.00512828	0.0467817
CNPY3	5282.58	-0.123623	0.0533767	0.00513326	0.0467851
ASDURF	6.53844	0.0121349	0.0827169	0.00514231	NA
CSAD	413.362	-0.205278	0.11177	0.005149	0.0468843
PRELID3A	441.822	-0.195811	0.102829	0.00515676	0.0468843
NR1H2	2334.03	-0.123913	0.0532834	0.00515801	0.0468843
ZNF644	1049.63	0.170091	0.0833415	0.00516381	0.046895
PTCRA	315.029	-0.229058	0.131096	0.00518321	0.0470262
TRIP6	1400	-0.12731	0.0553595	0.00518753	0.0470262
SNX18	3376.67	-0.202222	0.105219	0.00521559	0.0472383
CD151	4703.12	-0.129775	0.0569003	0.00523329	0.0473053
ALDH1A2	3532.69	0.173006	0.0851279	0.00523772	0.0473053
BICRAL	736.939	0.155966	0.0736993	0.00524019	0.0473053
SCAMP4	3178.1	-0.154326	0.0722036	0.00524493	0.0473053
MBIP	416.854	0.198669	0.106805	0.0052463	0.0473053
SOCS4	761.835	0.243872	0.147426	0.00525938	0.0473812
DLG4	1630.91	-0.187643	0.0958558	0.00529312	0.0474974
YWHAG	8694.34	0.127693	0.0559472	0.00529342	0.0474974
YIPF2	1490.96	-0.168015	0.085145	0.00529536	0.0474974
IRF5	4597.05	-0.16433	0.0798732	0.00529676	0.0474974
FAM110A	680.612	-0.197597	0.10481	0.00529855	0.0474974
TAFAZZIN	1024.13	-0.17393	0.0865094	0.00530038	0.0474974
IST1	4301.8	-0.108269	0.045083	0.00531335	0.0475423
DALRD3	678.993	-0.181072	0.0919164	0.00531476	0.0475423
ATG16L2	2199.17	-0.191572	0.100162	0.00532237	0.0475684
GPX4	7582.54	-0.137703	0.0594349	0.0053362	0.0476501
NRAS	3050.14	0.135233	0.0599815	0.00535635	0.0477879
WASH8P	721.76	-0.191685	0.100829	0.00536377	0.047812
NAPA	5193.34	-0.125221	0.0544833	0.00539349	0.0480348
RCN2	819.527	0.183163	0.0944571	0.00541014	0.0481407
BAZ1A	2431.71	0.190215	0.100275	0.00543387	0.0482164
ZNF770	960.261	0.160253	0.0775115	0.00543688	0.0482164
CEBPD	535.233	-0.185599	0.0959379	0.0054396	0.0482164
NFAM1	4738.42	-0.152484	0.0718348	0.00544149	0.0482164
CRTAP	4419.73	-0.12259	0.0536454	0.00544241	0.0482164
TRMT2A	1845.35	-0.171158	0.0849799	0.00544871	0.0482301
EFR3A	4635.77	0.131755	0.0588919	0.00546516	0.0482522
FASTK	2274.31	-0.173981	0.0873431	0.00546953	0.0482522
HLA-DMB	5071.7	-0.181268	0.0966195	0.00546978	0.0482522
BZW2	880.618	0.165005	0.0802366	0.00547471	0.0482522
CTBP1	4999.28	-0.165442	0.0805715	0.00547499	0.0482522
MIGA2	822.783	-0.193413	0.101801	0.00549464	0.0483834
EEF1B2	4716.05	0.156601	0.0749688	0.0055015	0.0484017
TSSC4	883.908	-0.152992	0.0723287	0.00554274	0.0487224
DHX30	2744.98	-0.132383	0.0602072	0.00555403	0.0487573
POLR2J3	2206.83	-0.143103	0.0659393	0.00556242	0.0487573
RPS28P7	1531.89	-0.172207	0.0859404	0.00556253	0.0487573
COPE	3564.01	-0.118627	0.0522524	0.00557041	0.0487573
PTP4A1	2282.94	0.180484	0.0931627	0.00557076	0.0487573
SFT2D1	1681.8	0.132093	0.0603252	0.00559848	0.0489231
NDUFAF4	394.633	0.21732	0.12838	0.00559934	0.0489231
ZFR	2981.92	0.135301	0.0610875	0.00561424	0.049011
BLZF1	902.582	0.18934	0.100541	0.00561947	0.0490145
BMP7	49.5498	-0.417786	0.419477	0.00562783	NA
NPIPB3	2237.14	-0.143231	0.0663459	0.00562998	0.049064
CD46	5664.32	0.12676	0.0559937	0.00563686	0.0490818
CALM3	8396.53	-0.115567	0.0495044	0.00565569	0.049189
CD300LF	1233.3	-0.167832	0.0833626	0.00566182	0.049189
WASH7P	675.379	-0.253593	0.159742	0.00566675	0.049189
CLSPN	645.249	0.18263	0.095259	0.00566856	0.049189
ZNF641	1659.55	0.172649	0.0874263	0.00567475	0.0492005
ARHGAP45	5835.45	-0.167368	0.0809838	0.00568807	0.0492739
PTOV1	1551.39	-0.171608	0.084771	0.00569502	0.0492921
SLC8B1	3718.12	-0.145182	0.0686234	0.00571337	0.0494087
PLAA	1350.27	0.168729	0.0847259	0.00574161	0.0496106
ZMIZ2	3833.39	-0.18118	0.095724	0.00574813	0.0496158
TMPO	3222.27	0.13329	0.0602778	0.0057538	0.0496158
OSTM1	3272.73	0.122052	0.0543595	0.00575688	0.0496158
STIL	490.365	0.214618	0.123831	0.00576203	0.049618
SNX2	6177.3	0.116934	0.0504458	0.00577314	0.0496715
LINC01145	20.445	-0.0441148	0.0987787	0.00581886	NA
ZNF514	487.027	-0.182474	0.0956789	0.00582499	0.0500279
RPL27A	11700.2	0.166109	0.0832859	0.00582506	0.0500279
DHX34	967.383	-0.169911	0.0859185	0.00582935	0.0500279
FCHSD1	1026.76	-0.18248	0.0955412	0.00583895	0.0500595
RAVER1	1776.52	-0.159546	0.0778907	0.0058429	0.0500595
CXCL16	10594.9	-0.14557	0.0679423	0.00585816	0.0501478
VBP1	815.056	0.2099	0.1186	0.00586527	0.0501664
NDRG1	1613.42	-0.239706	0.146597	0.00588769	0.0502466
IBTK	2412.39	0.152943	0.0731513	0.00589675	0.0502466
SLC12A7	3534.01	-0.164963	0.0835076	0.0059003	0.0502466
RBM42	2781.87	-0.160677	0.0784524	0.00590394	0.0502466
ASNSD1	638.009	0.179462	0.0936149	0.00590681	0.0502466
LYPLA2	1679.31	-0.133711	0.0610335	0.00590782	0.0502466
CBX6	3273.13	-0.148442	0.0706118	0.0059114	0.0502466
WTAP	2246.5	0.133236	0.0598298	0.00591428	0.0502466
NUP42	964.921	0.150359	0.0718769	0.00592325	0.0502506
SS18L1	635.421	-0.189301	0.101413	0.00592466	0.0502506
SLC38A10	4895.3	-0.152744	0.0733485	0.00595093	0.0504313
TMEM161A	478.814	-0.213335	0.122665	0.00596897	0.0505114
ZMYND15	884.573	-0.177537	0.0921553	0.00597436	0.0505114
TTC33	324.428	0.231014	0.141352	0.00597533	0.0505114
KCNAB2	6401.19	-0.144779	0.0683614	0.00598156	0.050522
NUS1	2748.96	0.144619	0.0681795	0.00598816	0.0505357
SPINT1	3842.11	-0.121133	0.0529236	0.00599427	0.0505452
C18orf32	603.225	0.254714	0.169283	0.00600071	0.0505575
FCF1	1276.95	0.145919	0.0691092	0.00602901	0.0507538
CRAT	559.346	-0.201273	0.112294	0.00604008	0.0508048
ATAD2	1286.01	0.173703	0.0851117	0.00604874	0.0508074
UBE2Q2	1108.48	0.187272	0.0999725	0.00605041	0.0508074
ID3	2760.06	-0.181409	0.0972287	0.00606662	0.0509014
LMBRD2	941.147	0.216982	0.128646	0.00607235	0.0509074
SNAPC2	467.371	-0.213079	0.123291	0.00607955	0.0509152
PADI2	1147.11	-0.255607	0.167038	0.00608332	0.0509152
AP2A1	4312.74	-0.176047	0.0915925	0.00609594	0.0509788
SLC22A18	842.97	-0.190242	0.101497	0.00611066	0.051027
MIDN	1677.53	-0.189729	0.102841	0.00611177	0.051027
RBL1	520.338	0.201673	0.113381	0.00612113	0.0510315
LILRA6	882.993	-0.167354	0.0833111	0.00612237	0.0510315
DNAH14	108.727	0.298417	0.229497	0.00614238	NA
RPS6KA1	9165.45	-0.117463	0.0508114	0.00614881	0.0512098
SUMO2	4424.65	0.139791	0.0645334	0.00616508	0.0513032
LDAH	647.689	0.200216	0.110337	0.00618588	0.0514341
RAPH1	2227.75	0.164433	0.0830335	0.00619415	0.0514607
CCDC47	3358.39	0.143643	0.0679977	0.00620822	0.0515353
ETV5	2902.54	0.150678	0.073083	0.00621489	0.0515478
NR2F6	1153.86	-0.156179	0.0769551	0.00622146	0.0515478
TLR1	1557.98	0.168418	0.0855813	0.0062357	0.0515478
ACRBP	127.027	-0.290955	0.214981	0.00623877	NA
ABHD4	1319.54	-0.154794	0.0757631	0.00624587	0.0515478
LIAS	368.898	0.219416	0.132165	0.00624857	0.0515478
MTA1	2457.52	-0.20643	0.119783	0.00624861	0.0515478
ABCE1	3000.99	0.149882	0.0724829	0.00624916	0.0515478
TOPORS	799.826	0.162724	0.0817935	0.00625403	0.0515478
OSBPL9	1976.75	0.128908	0.0586645	0.00625546	0.0515478
SLC12A5	434.575	-0.187843	0.102063	0.00628172	0.0517159
ZHX2	469.938	-0.186862	0.101168	0.00628605	0.0517159
NRGN	669.847	-0.190447	0.104367	0.00631225	0.0518252
TRIAP1	734.792	0.184754	0.100052	0.00632115	0.0518252
ZMPSTE24	2308.91	0.138801	0.0654871	0.00632177	0.0518252
TBKBP1	738.861	-0.206721	0.11883	0.00632233	0.0518252
PTPN13	1202.93	0.204353	0.118261	0.00632725	0.0518252
ACO2	5994.25	-0.115412	0.0503287	0.00632999	0.0518252
RRM2B	2018.78	0.154929	0.0777222	0.0063515	0.0519593
COX4I1	7833.32	0.143751	0.0763374	0.00635889	0.0519779
NOP58	1329.45	0.162603	0.0821185	0.00636481	0.0519844
PARVG	4784.21	-0.118947	0.0525101	0.00637335	0.0520123
ASPSCR1	1147.94	-0.172047	0.0890317	0.00638944	0.0521017
DDX51	638.607	-0.209229	0.121471	0.00641154	0.0522399
CD44	16677.2	0.139243	0.0650488	0.00642522	0.0523093
CCT6A	4018.3	0.143059	0.068036	0.00643156	0.0523189
NCAPG	1242.61	0.136209	0.0636389	0.00644051	0.052346
ATG7	2577.32	-0.110722	0.0477937	0.00644521	0.052346
TATDN1	348.626	0.216153	0.130011	0.0064514	0.0523544
DDTL	22.7064	-0.0377481	0.0939333	0.00648363	NA
PPP1CA	7223.82	-0.114261	0.050383	0.0064953	0.0526685
DVL3	5295.71	-0.170091	0.0882289	0.0065369	0.0529635
ERCC8	344.344	0.199608	0.115599	0.00654694	0.0530025
CFAP20	466.13	0.192596	0.108176	0.00656176	0.0530801
ZFPM1	238.407	-0.311531	0.255889	0.00657572	0.0531507
CACNA1D	73.3242	-0.345709	0.33145	0.00658625	NA
PSMA4	3391.52	0.164957	0.0850201	0.006631	0.0535388
RPL22L1	623.555	0.238827	0.158253	0.00663429	0.0535388
C10orf95	79.7056	-0.304755	0.250836	0.00663681	NA
PCDHGC3	2928.63	-0.154774	0.0769633	0.00665451	0.0536593
XRN1	1805.34	0.207197	0.124457	0.00668971	0.0538328
CCAR1	3083.24	0.113016	0.0494366	0.00669001	0.0538328
DCUN1D5	882.336	0.16053	0.0817617	0.00669195	0.0538328
MBNL3	800.743	0.182336	0.0996051	0.00670694	0.0538721
SNAPC4	859.742	-0.173719	0.0916536	0.00670746	0.0538721
NPEPL1	1524.88	-0.160189	0.0810452	0.00672815	0.0539955
IDH1	9695.24	0.114809	0.0506505	0.00674048	0.0540464
ME2	3759.96	0.154618	0.0772725	0.00674945	0.0540464
HSP90AA1	20594.4	0.15014	0.0737337	0.00675047	0.0540464
NELFB	2571.99	-0.111116	0.0484143	0.00677323	0.0541858
STRN	1605.6	0.194875	0.111836	0.00677917	0.0541906
CYTH3	2544.4	-0.191958	0.107203	0.00680237	0.0543089
SUCNR1	2000.23	0.162107	0.0832408	0.00680468	0.0543089
LDHB	9813.79	0.140782	0.0674081	0.00681942	0.0543446
NCKAP5L	2530.5	-0.15672	0.0789574	0.00681986	0.0543446
AKT2	3570.8	-0.138629	0.0691398	0.00683046	0.0543864
WDR90	808.624	-0.226822	0.144021	0.00685031	0.0545016
WDFY4	7588.19	-0.123113	0.0557014	0.00686219	0.0545534
MATR3	4896.65	0.134999	0.063563	0.00686906	0.0545652
ACAP3	1605.09	-0.213232	0.129434	0.00688174	0.0545842
CWC15	933.16	0.146158	0.0713436	0.00688221	0.0545842
RPS29	4621.83	0.166974	0.0777921	0.00689669	0.0546563
LTN1	834.654	0.200136	0.115049	0.00690647	0.0546911
SGO2	391.31	0.206799	0.124323	0.00691329	0.0547023
XRCC2	169.199	0.262574	0.193194	0.00694444	NA
MTPN	6730.41	0.120701	0.0544601	0.00694922	0.0549332
LYRM2	1482.11	0.178861	0.0977471	0.00695329	0.0549332
PIF1	307.372	-0.208227	0.125477	0.00695931	0.0549379
MPHOSPH9	606.033	0.178464	0.097397	0.00696644	0.0549515
TRDMT1	222.114	0.273122	0.218465	0.00698802	0.0550788
CRLS1	1155.06	0.151798	0.0757948	0.00699564	0.0550855
ITPA	1868.06	-0.121021	0.0545342	0.00699973	0.0550855
FNTB	471.788	-0.208572	0.126243	0.00702738	0.0552603
NUDT5	1697.89	0.156183	0.079369	0.0070545	0.0554305
ACTR3	13913.1	0.100893	0.0435927	0.00706927	0.0554703
NRM	407.046	-0.189691	0.110393	0.0070705	0.0554703
FZD7	187.013	-0.244485	0.167605	0.00708095	NA
TBC1D9B	6035.27	-0.149515	0.0746877	0.00712422	0.0558486
NOC4L	726.86	-0.155622	0.0793972	0.0071387	0.0558717
SNRPG	1167.04	0.161135	0.0836076	0.00714281	0.0558717
ENGASE	1266.83	-0.196664	0.115055	0.00714369	0.0558717
VPS8	1581.88	0.162865	0.0849989	0.00716155	0.0559683
APH1B	951.859	-0.185448	0.102607	0.00716857	0.0559799
RSL1D1	3130.41	0.143062	0.0699981	0.0071812	0.0560355
UBLCP1	1090.96	0.19183	0.111346	0.00719816	0.0560477
CERS6	1989.58	0.129086	0.0601702	0.00719929	0.0560477
RUNDC1	861.927	-0.156124	0.0788498	0.00719934	0.0560477
SLC25A35	418.339	-0.189055	0.108209	0.00721711	0.0561429
GSTCD	347.564	0.225416	0.147825	0.00723037	0.056203
UGGT2	532.657	0.205248	0.125109	0.00724181	0.0562488
MSANTD3	577.999	0.197893	0.117814	0.00724989	0.0562684
TMOD3	2230.44	0.14492	0.0706975	0.00727293	0.0564011
NUDT15	295.823	0.198296	0.116457	0.00728258	0.0564011
DAGLB	1509.24	-0.16401	0.0859233	0.00728366	0.0564011
GCHFR	2738.22	-0.175226	0.0953462	0.00729663	0.0564584
CDS2	3420.05	-0.144036	0.0734152	0.0073056	0.0564848
SIGLEC5	834.527	-0.170242	0.0912843	0.00733209	0.0566383
PQBP1	1367.02	-0.154647	0.0788798	0.00733662	0.0566383
SFMBT2	3236.41	0.144626	0.0700634	0.00734221	0.0566383
S100A4	12147.9	0.150222	0.0756714	0.00735207	0.0566676
LRRFIP2	882.337	0.157723	0.081539	0.00735718	0.0566676
CREBL2	4231.4	0.127505	0.0594357	0.00737516	0.056763
HNRNPA3	8434.37	0.147209	0.0735076	0.00739327	0.0568445
NOL7	1690.35	0.145588	0.0711214	0.00739696	0.0568445
CLCN7	11693.4	-0.165142	0.0945781	0.00740676	0.0568767
TIPRL	1014.11	0.164753	0.0874663	0.00742941	0.0570075
CMTM3	6615.1	-0.108926	0.0471159	0.00744079	0.0570273
RNF166	2916.54	-0.179533	0.0998028	0.00744324	0.0570273
PCDHGB7	373.309	-0.204554	0.124698	0.00746757	0.0571706
HMGN4	1246.06	0.196826	0.118811	0.00748136	0.0571997
DPH7	455.703	-0.185056	0.105336	0.00748795	0.0571997
CCDC50	1841.98	0.12901	0.0607551	0.00748851	0.0571997
BRWD1	1662.47	0.139821	0.0672736	0.00749393	0.0571997
MAP3K20	582.921	0.177097	0.0985229	0.0075105	0.0572831
MAT2B	2609.92	0.129758	0.0612466	0.00753001	0.0573887
PLVAP	35.7393	-0.0729466	0.133127	0.00753236	NA
CCDC9	614.97	-0.195502	0.115966	0.00754261	0.0574416
TRMT6	556.176	0.1848	0.106467	0.00756168	0.0575086
CEBPA	15072.1	-0.194197	0.122128	0.00756399	0.0575086
KIN	483.618	0.239982	0.172893	0.00757245	0.0575086
BLOC1S2	2169.56	0.176659	0.0985781	0.00757647	0.0575086
CYB5R4	1334.42	0.15583	0.0806083	0.00757975	0.0575086
CTU1	297.664	-0.199192	0.120224	0.00758553	0.0575095
CEACAM21	104.118	-0.27553	0.228566	0.00760835	NA
RECQL5	716.605	-0.166432	0.0889286	0.00761833	0.0576727
RPL17	10258.2	0.138105	0.0677738	0.0076239	0.0576727
IP6K1	1929.08	-0.152619	0.076107	0.00762412	0.0576727
CD164	17895.8	0.120208	0.0555551	0.00767155	0.0579882
CMTM4	194.551	0.249813	0.189216	0.00769513	NA
SRGAP2C	866.954	0.22157	0.146114	0.00771294	0.0581317
CMAS	1358.35	0.135581	0.0656752	0.00771327	0.0581317
SCAF1	3998.64	-0.190711	0.112141	0.00771428	0.0581317
SLC35C1	1051.67	-0.142662	0.070459	0.00771526	0.0581317
MRM2	1197.63	0.135116	0.065415	0.00772083	0.0581317
TBL1X	358.321	0.20495	0.127887	0.00772492	0.0581317
LIMK1	10249.6	-0.133867	0.0644037	0.00774956	0.0582739
DAGLA	1543.67	-0.189381	0.108659	0.00775972	0.058283
MTCO1P12	251.06	-0.286404	0.254116	0.00776225	0.058283
CDV3	7329.23	0.105068	0.0457684	0.00777024	0.0582998
PBX1	36.6752	0.0545383	0.108386	0.00777937	NA
FLII	9974	-0.139057	0.0680414	0.00778435	0.0583426
GRK3	3060.81	0.113006	0.0508695	0.00779975	0.0583426
AP3M1	1779.88	0.129284	0.0613969	0.00780952	0.0583426
SCOC	731.432	0.227103	0.156712	0.00781095	0.0583426
SLCO2B1	26678.3	-0.184335	0.101412	0.00781354	0.0583426
ECPAS	3883.89	0.117145	0.0546538	0.00781424	0.0583426
MAPK8IP3	2806.25	-0.195575	0.11189	0.0078162	0.0583426
SUB1	1795.93	0.177641	0.100654	0.0078367	0.0584526
VKORC1	2063.58	-0.108118	0.0482057	0.00784679	0.0584849
LSM14A	2908.72	0.137761	0.067013	0.00787608	0.0586601
CEP170	4363.45	0.113939	0.0515603	0.0078884	0.0587087
PRKCSH	6961.75	-0.141785	0.0709333	0.00793448	0.0590084
REPS1	891.827	0.154415	0.0807272	0.00794937	0.0590431
LTBR	3135.68	-0.135128	0.0656444	0.00795079	0.0590431
RNF31	1962.83	-0.139458	0.0692923	0.00796939	0.0591379
TMED5	4565.72	0.133118	0.0636656	0.00799044	0.0592507
DMXL2	8011.27	0.110266	0.0496017	0.00800456	0.0592974
EXOSC9	569.352	0.168399	0.0925773	0.00801146	0.0592974
PLAU	2621.21	0.144717	0.0729473	0.00801427	0.0592974
CTNNBIP1	572.651	-0.185976	0.108656	0.00802201	0.0593115
FAM3A	759.777	-0.174776	0.0987412	0.00806311	0.0595719
SETD1A	1497.84	-0.158854	0.0840116	0.00807702	0.0595896
SYPL1	1436.07	0.158818	0.0844552	0.00807791	0.0595896
MPST	1374.36	-0.150568	0.077505	0.00808449	0.0595896
RPAP1	877.326	-0.21771	0.144085	0.008089	0.0595896
LONP1	8946.97	-0.117601	0.0540464	0.00812131	0.0597842
CCNG1	2021.75	0.165416	0.0904589	0.00813126	0.0598139
AIMP1	1205.63	0.134334	0.0654889	0.00813714	0.0598139
MFSD2A	358.496	-0.204913	0.130529	0.00817485	0.0600476
LYPLAL1	743.408	0.19194	0.116682	0.00819506	0.0601525
RPS24	9552.93	0.183266	0.103519	0.00822992	0.0603227
BCL10	795.596	0.174197	0.0989003	0.00823015	0.0603227
FBXL5	1894.86	0.122991	0.0578507	0.00825559	0.0604405
SLC30A9	1689.37	0.147322	0.0748152	0.00825813	0.0604405
SUPT4H1	2292.14	0.179328	0.107146	0.00827407	0.0605134
CRBN	615.356	0.17152	0.0964491	0.00828729	0.0605665
OGFR	6027.67	-0.119168	0.0553035	0.00831934	0.060757
NME7	265.815	0.213631	0.14377	0.00835547	0.0609769
BBS7	201.772	0.27845	0.290944	0.00838149	NA
BAG5	1233.7	0.12581	0.0599236	0.00838652	0.0611574
PTPN12	5263.02	0.165395	0.0911904	0.00839473	0.0611574
SNX24	1130.15	0.172615	0.0976808	0.0084056	0.0611574
URM1	1672.83	-0.151057	0.0786719	0.00840736	0.0611574
CCDC120	227.691	-0.256113	0.203635	0.00841035	0.0611574
GTF2F2	685.944	0.19872	0.126304	0.0084285	0.0611973
MTHFD1	2426.29	0.13421	0.0658998	0.00843364	0.0611973
TBC1D10A	982.347	-0.143958	0.0728473	0.00844181	0.0611973
EMC7	2378.12	0.139268	0.0679504	0.00844296	0.0611973
LANCL1	711.906	0.153762	0.0811907	0.00845192	0.0611973
ZBTB7A	4397.26	-0.156607	0.0843569	0.00845268	0.0611973
SAMSN1	1991.22	0.180872	0.102904	0.00846591	0.0611973
SH3D21	815.82	-0.218685	0.149095	0.00846767	0.0611973
ATG12	1147.23	0.166377	0.0923439	0.00847013	0.0611973
GDPD5	166.909	-0.260786	0.226272	0.00847427	NA
SKP1	1906.36	0.201891	0.130006	0.0084988	0.0613607
C6orf120	1440.08	0.117649	0.054636	0.00851542	0.061437
GIPC1	3272.62	-0.146522	0.0740026	0.00854486	0.0616056
SLC7A8	3075.79	-0.130822	0.0635202	0.00856363	0.0616798
TSPAN4	2185.93	-0.108807	0.0491456	0.00857271	0.0616798
PRXL2B	2909.38	-0.143121	0.072598	0.0085734	0.0616798
CDC5L	1503.06	0.134805	0.0666449	0.00858632	0.0617178
EGR2	2808.34	-0.152594	0.0798553	0.00859085	0.0617178
TMEM9B	2288.03	0.137214	0.0684323	0.00860622	0.0617793
GPC1	89.6323	-0.26287	1.38209	0.00860867	NA
ABCA7	1364.59	-0.184878	0.113142	0.00861159	0.0617793
MLST8	1562.95	-0.134062	0.0656102	0.00863975	0.0619375
TBXA2R	105.086	-0.26892	0.251737	0.00864085	NA
CNN2	1397.57	-0.120014	0.0562559	0.00864808	0.0619534
GPBP1	1329.47	0.145483	0.0754705	0.00865777	0.0619663
BICRA	610.134	-0.218616	0.148508	0.00866615	0.0619663
HPS1	4377.02	-0.121565	0.0571685	0.0086682	0.0619663
HACD3	2248.43	0.125843	0.0601518	0.00867811	0.0619935
RSKR	611.175	-0.194894	0.121806	0.00871345	0.0621608
MCM8	434.411	0.165152	0.0919333	0.00871379	0.0621608
GIT1	2293.9	-0.145688	0.0749897	0.00872267	0.0621804
DNAJC15	143.665	0.276675	0.393234	0.00872568	NA
MAPRE1	5152.07	0.127762	0.0609385	0.00873022	0.0621905
KAT2B	852.215	0.144059	0.0740184	0.00874087	0.0622227
THOC7	619.957	0.195057	0.123977	0.00875893	0.0623076
EMG1	609.194	0.238621	0.19269	0.0087664	0.062317
CCDC6	1584.87	0.125194	0.0600846	0.00877558	0.0623386
FNDC10	627.374	-0.205249	0.134468	0.00878716	0.0623771
SEC11A	3751.53	0.136738	0.0679107	0.00880672	0.0624515
TBC1D5	1768.37	0.163341	0.0908351	0.00880995	0.0624515
RELCH	1029.36	0.162761	0.0906537	0.00882149	0.0624896
SPHK2	782.691	-0.156311	0.084338	0.0088388	0.0625686
PGAP6	5253.82	-0.167959	0.0928007	0.00885236	0.0626209
TSPAN32	344.594	-0.23635	0.181933	0.00888181	0.0627854
EIF2B3	593.862	0.189336	0.119304	0.00890276	0.0628897
ATP13A2	1518.86	-0.190284	0.119016	0.00890988	0.0628962
CDC25A	197.689	0.240268	0.197084	0.00893291	NA
RPS27L	1725.24	0.171702	0.099254	0.00893417	0.0630092
GMIP	6513.87	-0.126279	0.0615818	0.00893831	0.0630092
LILRA4	57.7253	-0.105138	0.209163	0.00896279	NA
IKBIP	755.942	0.186911	0.114176	0.00896425	0.0631482
WDR18	829.738	-0.17856	0.104133	0.00897777	0.0631995
DOCK11	2301.05	0.110218	0.0505444	0.0089934	0.0632656
FBXO10	664.535	-0.184187	0.111679	0.00900399	0.0632963
CD109	2125.43	0.148486	0.0782806	0.00905451	0.0636073
BORCS6	847.511	-0.151822	0.0813279	0.00909633	0.0638569
GOLGA4	2810.78	0.147915	0.0781183	0.00912549	0.0639979
DDX20	607.297	0.154842	0.083958	0.00912903	0.0639979
UVSSA	1092.74	-0.177555	0.103183	0.00915382	0.0640875
PUM2	2824.19	0.114639	0.0535581	0.00915445	0.0640875
MGST2	803.654	0.154755	0.0839951	0.0091622	0.0640975
TRIM34	868.255	0.160813	0.090063	0.00916922	0.0641024
IKBKG	1281.51	-0.145654	0.0759487	0.00917644	0.0641087
SHPRH	610.322	0.18541	0.115938	0.00918901	0.0641523
ARL11	875.232	0.179618	0.108864	0.00920248	0.0642022
MAN2B1	29257.8	-0.114956	0.0550037	0.00921131	0.0642196
HACD2	1570.15	0.146497	0.0778128	0.00921856	0.064226
SF3B6	868.981	0.179405	0.108783	0.00923656	0.0642815
DOC2A	184.577	-0.230786	0.179175	0.00924841	NA
FZR1	1831.31	-0.159469	0.0881379	0.00924938	0.0642815
PTBP1	8832.66	-0.16156	0.092549	0.00925158	0.0642815
ARAP1	24498.8	-0.134519	0.0657991	0.00925388	0.0642815
ALOX5	8617.97	-0.142489	0.0718283	0.00925821	0.0642815
RAI14	2167.68	0.192791	0.123925	0.00928704	0.0644245
GHITM	7216.61	0.111428	0.0514289	0.0092915	0.0644245
IL18R1	12.1727	0.0241649	0.086323	0.00929202	NA
PBK	177.594	0.244684	0.219016	0.00930851	NA
BCORL1	593.886	-0.215054	0.153724	0.00931128	0.0644994
FUCA2	4448.22	0.112427	0.0525239	0.00931502	0.0644994
INPPL1	6913.14	-0.161098	0.094615	0.00933467	0.0645913
VPS13C	2490.57	0.145882	0.0768625	0.00934624	0.0646233
RAC1	9838.31	-0.110024	0.0499191	0.00935204	0.0646233
MYO9B	18063.8	-0.16452	0.0930799	0.00937116	0.0647114
MACROH2A1	12663.1	-0.110919	0.0457502	0.00940519	0.064889
ISYNA1	1152.78	-0.181274	0.10829	0.00941461	0.064889
YY1	4129.2	0.142716	0.0744471	0.00941724	0.064889
ITGB1BP1	1462.38	0.159465	0.0885356	0.00942246	0.064889
ATP5MF-PTCD1	142.975	-0.146433	0.476534	0.00942536	NA
DRC3	97.7096	-0.26639	0.358523	0.00944684	NA
TLE5	10561.6	-0.117896	0.0562404	0.00945499	0.0649958
FAM3C	1177.88	0.167968	0.098546	0.0094571	0.0649958
FKBP3	1345.88	0.16923	0.0955625	0.00945719	0.0649958
MYO1B	685.152	0.185358	0.118002	0.00948746	0.0651596
CCT5	4990.5	0.13525	0.0684541	0.00949846	0.0651911
ELL	1011.81	-0.153845	0.0838556	0.00950859	0.0652165
SLC16A7	288.867	0.2027	0.139381	0.0095438	0.0654137
FAM199X	1424.15	0.162068	0.0929377	0.00956263	0.0654985
FNBP1L	564.078	0.159559	0.0893765	0.00957406	0.0655326
YBX3	3385.15	-0.11152	0.051684	0.00959343	0.0655958
ST6GALNAC3	52.3578	0.0634573	0.118444	0.00959769	NA
FBXL15	832.042	-0.166176	0.0956073	0.00960644	0.0655958
TRABD	3386.7	-0.11888	0.0567505	0.00961578	0.0655958
SPON2	213.438	-0.237167	0.198389	0.00961606	0.0655958
TXNDC9	509	0.171421	0.101497	0.00961766	0.0655958
FBXL6	675.781	-0.187479	0.118396	0.00962745	0.0655958
RILPL2	2000.37	0.112439	0.0526547	0.00963685	0.0655958
PCMT1	2087.53	0.130074	0.065019	0.00963688	0.0655958
CCT2	2495.36	0.135032	0.0687645	0.0096415	0.0655958
CDK10	1188.16	-0.158636	0.0887008	0.00965602	0.0656506
RPL36AL	3099.56	0.163327	0.0937142	0.00966399	0.0656607
SMARCA4	4185.1	-0.146328	0.0781718	0.00968988	0.0657926
GASK1B	3077.81	0.137116	0.0705433	0.00971178	0.0658361
WSB2	2922.24	-0.13018	0.066035	0.00971824	0.0658361
SHTN1	3747.42	0.119268	0.0571078	0.00972007	0.0658361
P4HTM	467.379	-0.166999	0.0968674	0.0097248	0.0658361
TPST2	1587.23	-0.154533	0.0853235	0.00973224	0.0658361
WDR41	985.197	0.146138	0.0779057	0.00973523	0.0658361
LHFPL5	118.84	0.25554	0.286865	0.0097625	NA
DDAH2	1001.78	-0.155082	0.0856627	0.00976441	0.0659895
FRMD4B	1636.44	0.139579	0.0703209	0.0097781	0.066017
LGALS3BP	8909.76	-0.16211	0.0916031	0.0097815	0.066017
MEN1	1030.65	-0.133105	0.0673318	0.00982207	0.0662467
BEX4	2345.69	0.132775	0.0673879	0.00986367	0.0664831
PBRM1	3778.38	0.106881	0.0493577	0.00987797	0.0665352
SLAIN2	1467.24	0.185112	0.118894	0.00989287	0.0665786
FH	1538.4	0.157937	0.0890713	0.00990062	0.0665786
RFK	738.406	0.149463	0.0812025	0.00990597	0.0665786
MYO9A	540.889	-0.18268	0.116679	0.0099131	0.0665786
NCOR2	13178.4	-0.192321	0.126272	0.00991722	0.0665786
CNNM3	744.319	-0.189472	0.124618	0.00993055	0.066624
RPS7	5757.19	0.157307	0.0892359	0.00996029	0.0667664
NCBP1	911.933	0.172693	0.104722	0.00997112	0.0667664
USO1	3284.51	0.124273	0.0612829	0.00997152	0.0667664
PPP1R16A	953.921	-0.198674	0.128809	0.0100132	0.067001
IRF7	3674.36	-0.177456	0.112443	0.010027	0.0670189
POLK	1033.96	0.142202	0.075227	0.010029	0.0670189
OR2C3	134.315	0.236353	0.212307	0.0100376	NA
TLE3	6614.05	-0.139647	0.0726488	0.0100507	0.0670897
BIN3	887.531	-0.143588	0.0763129	0.0100543	0.0670897
TPM4	11859.8	0.139264	0.0729398	0.0100595	0.0670897
PPIA	23857.6	0.140807	0.0742422	0.0100689	0.0671086
UBE2T	193.734	0.212408	0.161115	0.0100704	NA
PPP1R35	497.115	-0.183372	0.115732	0.0100866	0.0671489
PIK3C2A	1170.99	0.184216	0.118564	0.0100882	0.0671489
CD47	3101.97	0.168519	0.100649	0.0101082	0.0672375
RSRC2	2092.31	0.123067	0.0605049	0.0101198	0.0672607
RSPO4	93.8622	-0.250289	0.309055	0.0101213	NA
ST3GAL6	2200.34	0.126073	0.0627284	0.0101249	0.0672607
IGFBP2	2561.86	-0.115626	0.0552775	0.0101427	0.0673348
RPL34	3155	0.15683	0.0888177	0.0101642	0.0674336
MAP7D1	10897.2	-0.147973	0.0815869	0.0101822	0.0675083
WWC3	593.309	-0.169975	0.102001	0.0102034	0.0675834
RABGGTA	1498.07	-0.137227	0.0714117	0.0102068	0.0675834
PLOD1	7155.48	-0.119333	0.0579568	0.0102177	0.067587
NRROS	1935.72	-0.134457	0.068815	0.0102207	0.067587
SLC35C2	1936.16	-0.167392	0.0974184	0.0102332	0.0676256
APEH	3076.93	-0.136326	0.0713182	0.0102433	0.0676485
SLC39A9	1679.55	0.119601	0.0582644	0.0102503	0.0676509
MCM6	1094.75	0.152404	0.084811	0.0103135	0.0679795
HMGB2	2108.66	0.1224	0.0603299	0.0103135	0.0679795
PLXNA3	2535.87	-0.190698	0.128592	0.0103337	0.068068
AGPAT5	831.15	0.161393	0.0940129	0.0103558	0.0681695
UBE2G1	1676.93	0.114255	0.0546452	0.0103772	0.0682662
NCL	13823.5	0.125034	0.0623803	0.010388	0.0682929
FUS	9908.85	0.144359	0.0805988	0.0104	0.0683272
NKRF	39.6234	0.0161759	0.0836485	0.0104223	NA
CYB5B	1703.85	0.137864	0.0725906	0.0104995	0.0689366
ELP3	1283.49	0.131364	0.0673569	0.0105149	0.068949
SRRM1	2106.14	-0.131811	0.0677326	0.0105169	0.068949
PAPSS2	1551.74	-0.146518	0.0797645	0.0105218	0.068949
CISH	1315.27	-0.142633	0.0765712	0.0105297	0.068956
KMT2D	5840.88	-0.150525	0.0851594	0.0105401	0.0689797
FBXO17	102.703	-0.240995	0.255113	0.0105766	NA
CBX7	540.392	-0.177187	0.110095	0.0106072	0.0693508
MAN1A1	7082.67	0.10252	0.046988	0.0106105	0.0693508
REEP3	1741.03	0.139669	0.073944	0.0106304	0.0693726
PJA2	4335.88	0.119949	0.0589088	0.0106423	0.0693726
DICER1	3923.69	0.0992525	0.0452713	0.0106472	0.0693726
MPHOSPH6	497.161	0.179554	0.115098	0.01065	0.0693726
UPK3BL1	581.004	-0.2021	0.145853	0.0106528	0.0693726
UBE2D1	692.29	0.165938	0.0997146	0.0106593	0.0693726
MRPS18C	657.977	0.188787	0.12885	0.0106617	0.0693726
WIPF2	1979.78	-0.165097	0.0947717	0.0106786	0.0694381
REPIN1	4198.26	-0.112799	0.0528374	0.0106937	0.0694893
RPL7L1	2889.42	0.14137	0.0749795	0.0107001	0.0694893
GDI2	9869.36	0.139692	0.0743574	0.010717	0.0695543
RPS6KA4	3665.84	-0.160972	0.094003	0.0107279	0.0695805
PRUNE2	700.79	0.193759	0.136263	0.0107348	0.0695805
CYBC1	2946.7	-0.13069	0.0667574	0.0107611	0.0697069
BRCC3	1207.48	0.129602	0.0664426	0.0108144	0.0699483
C2orf69	586.394	0.168804	0.105989	0.0108189	0.0699483
ZNF24	2214.57	0.104301	0.0487216	0.0108191	0.0699483
TMC8	1397.04	-0.184424	0.121737	0.0108452	0.0700368
VMP1	3739.39	0.16319	0.0975133	0.0108466	0.0700368
METTL25B	689.203	-0.156094	0.089739	0.0108535	0.070037
TENT4A	1060.67	-0.172061	0.104913	0.0108709	0.0700802
CD84	12289.7	0.124977	0.0680934	0.0108749	0.0700802
VPS4B	2163.14	0.109743	0.0497777	0.0108809	0.0700802
CYC1	4568.32	-0.0867801	0.0387776	0.0109224	0.0703026
TMEM104	1659.57	-0.175186	0.112409	0.0109493	0.0704308
PRRT3	157.109	-0.218478	0.186421	0.0110401	NA
MSMO1	593.818	0.200623	0.147645	0.0110519	0.0710458
TFDP2	688.411	0.204989	0.161227	0.011077	0.0711219
GLRX2	857.983	0.162952	0.0980067	0.0110777	0.0711219
COX5A	2504.15	0.153227	0.0883445	0.0110865	0.0711323
TNFSF13	3260.97	-0.109278	0.052154	0.0110986	0.0711323
NMI	1047.05	0.163282	0.101024	0.0111007	0.0711323
ATIC	1843.53	0.157101	0.0929413	0.0111074	0.0711323
SLC25A29	1254.09	-0.149278	0.0833145	0.0111251	0.0712004
ADAMTSL5	52.9526	-0.0994273	0.186397	0.0111292	NA
MED24	2092.91	-0.14359	0.0789321	0.0111339	0.0712117
TSC22D4	2694.8	-0.152328	0.0862757	0.0111617	0.0712722
ARID3A	3936.06	-0.184119	0.116701	0.0111654	0.0712722
PDE4B	305.833	0.221205	0.203319	0.0111698	0.0712722
LILRB3	623.722	-0.154307	0.0891897	0.0111714	0.0712722
DUT	1277.91	0.136045	0.072247	0.0111915	0.0713553
PIGO	1670.47	-0.16034	0.0936011	0.0112169	0.0714723
ARHGEF10L	4308.18	-0.13675	0.0727981	0.0112239	0.0714723
WASH6P	2071.81	-0.134267	0.0706329	0.0112345	0.0714946
ZFPL1	729.505	-0.16251	0.0961913	0.0112576	0.0715763
TNKS2	3057.54	0.108391	0.0517012	0.0112614	0.0715763
TMEM53	641.05	-0.168771	0.104389	0.0112948	0.0717436
SNX6	3510.81	0.114976	0.0561968	0.0113465	0.0720269
STK36	646.407	-0.228489	0.229939	0.0113812	0.0721093
G6PC3	2413.94	-0.129545	0.0672865	0.0113873	0.0721093
CENPT	1111.91	-0.154058	0.0896911	0.0113893	0.0721093
RPL39	4725.77	0.134979	0.0720178	0.0113935	0.0721093
ORC3	462.318	0.182102	0.123453	0.0114046	0.0721093
TAF13	1007.24	0.162607	0.0973965	0.0114156	0.0721093
CCDC186	857.61	0.151477	0.0869225	0.0114258	0.0721093
CCDC88B	1665.42	-0.127107	0.0651796	0.0114316	0.0721093
DDR1	542.86	-0.182322	0.121483	0.0114359	0.0721093
POLH	608.887	-0.226904	0.22959	0.0114405	0.0721093
HAUS1	401.566	0.186426	0.129856	0.0114435	0.0721093
TEPSIN	1170.21	-0.202579	0.167597	0.0114448	0.0721093
TRIQK	620.887	0.157333	0.0928849	0.0114624	0.0721756
IRF1	1365.37	-0.155204	0.08986	0.0114818	0.0722525
FMNL2	7504.17	0.116025	0.0557521	0.0115065	0.0723353
TMEM134	588.331	-0.189613	0.133112	0.0115092	0.0723353
ZNF575	108.154	-0.224567	0.308456	0.0115119	NA
RXRB	1821.15	-0.1158	0.057109	0.0115705	0.0726755
TPRG1L	1889.92	0.118466	0.059302	0.0115894	0.0727492
SUCLG2	1565.84	0.132347	0.0690244	0.011615	0.0727619
AKAP17A	2215.6	-0.151684	0.0875433	0.0116176	0.0727619
KLHL21	1892.82	-0.162178	0.0977746	0.0116182	0.0727619
NIT2	957.128	0.133402	0.070403	0.0116201	0.0727619
CWC22	716.972	0.140559	0.0770338	0.0116318	0.0727901
RTN3	6026.05	-0.143364	0.0812479	0.011639	0.0727903
LYL1	1073.29	-0.144894	0.0803898	0.0116514	0.072823
ARHGEF6	1909.61	0.107584	0.0515253	0.0116593	0.0728272
GNPTG	4322.63	-0.104053	0.0491823	0.0116685	0.07284
MYPOP	407.196	-0.182553	0.123419	0.0116838	0.0728501
PSMC4	4338.01	-0.106662	0.0509987	0.0116845	0.0728501
KCP	1503.45	-0.151991	0.0877908	0.0117039	0.0729263
EIF1AX	1833.14	0.133841	0.0714506	0.0117154	0.0729532
IPO5	2377.84	0.13177	0.0697834	0.011728	0.0729871
SMARCAD1	1283.41	0.150525	0.081138	0.0117366	0.0729958
WASH9P	255.255	-0.188854	0.13451	0.0117589	0.0730899
DNAJB2	1921.92	-0.142572	0.0783537	0.0117756	0.0731425
CTNNAL1	443.382	0.177816	0.119366	0.0117818	0.0731425
AK6	490.442	0.159483	0.0963137	0.0118007	0.073215
SPRTN	415.129	0.181343	0.123808	0.0118087	0.0732194
TLR3	355.32	0.175392	0.115443	0.0118289	0.0733
CYP27B1	153.554	-0.219977	0.22205	0.0118428	NA
NUDT12	270.867	0.198535	0.154505	0.011858	0.0734357
CLEC7A	11113.7	0.117955	0.0589217	0.0118798	0.0734882
MYCBPAP	25.2808	-0.0566401	0.11	0.0118862	NA
TRIM8	3125.4	-0.12653	0.0649916	0.0118864	0.0734882
ARHGAP10	1426.4	0.118172	0.0589314	0.011895	0.0734882
LYNX1	901.937	-0.210249	0.17603	0.0118982	0.0734882
RPL22	6817.27	0.146152	0.0829844	0.0119072	0.0734882
PMEL	622.448	-0.150304	0.087045	0.0119171	0.0734882
C4orf46	261.102	0.181005	0.124063	0.0119172	0.0734882
MUC6	66.4571	0.0478187	0.101313	0.0119337	NA
UTP23	436.073	0.197571	0.156466	0.0119437	0.0736066
FN3K	239.699	-0.220042	0.204923	0.0119798	0.0737506
EIF2S1	1927.64	0.151415	0.088258	0.011989	0.0737506
COPB2	4076.5	0.103216	0.0495542	0.0119955	0.0737506
MCUR1	702.768	0.149759	0.0866504	0.0119992	0.0737506
RNF126	1105.38	-0.132067	0.0705442	0.0120034	0.0737506
APOBEC3C	2286.99	-0.11366	0.0556209	0.0120228	0.0738254
XAB2	1669.94	-0.128764	0.0675092	0.0120341	0.0738497
MEF2B	65.6959	-0.11688	0.238565	0.0120476	NA
DHX29	1166.81	0.135552	0.0733881	0.0120578	0.0738629
NDUFV1	4151.7	-0.100095	0.0473227	0.0120592	0.0738629
NME3	625.18	-0.148494	0.0854937	0.0120597	0.0738629
DPM2	817.679	-0.138561	0.0751554	0.0120723	0.0738629
GSTM4	1224.55	-0.11681	0.0577386	0.0120742	0.0738629
CANT1	2377.18	-0.170501	0.110131	0.0120799	0.0738629
BCL6	2961.19	-0.118547	0.060076	0.0121266	0.0740934
TMEM126B	823.341	0.150425	0.0880678	0.0121322	0.0740934
DCTN6	943.775	0.140765	0.0782534	0.0121876	0.0743867
SMIM10	67.1192	0.19678	0.43356	0.0122201	NA
MLF2	4913.84	-0.118373	0.0597603	0.0122371	0.0746442
SCNN1D	33.7368	-0.0502759	0.103559	0.0122592	NA
SLC25A36	1497.33	0.132394	0.0710652	0.0122691	0.0747931
YIPF3	2549.38	-0.114326	0.0569153	0.0122785	0.0747931
BBIP1	222.257	0.195615	0.155699	0.0122836	0.0747931
ECHDC1	2007.85	0.154937	0.0927522	0.0122931	0.0748058
UBE2O	913.602	-0.189413	0.137307	0.0123041	0.0748281
PHF12	1883.1	-0.144816	0.0817299	0.0123317	0.0749505
AKIRIN1	3438.45	0.10042	0.0479848	0.0123526	0.075033
TBC1D3K	254.119	-0.200904	0.164593	0.0123644	0.0750594
MROH7	293.219	-0.184712	0.130511	0.0123905	0.0751729
GPR180	561.16	0.156006	0.0943017	0.01241	0.0752464
MAN2A1	2617.27	0.110948	0.054575	0.0124192	0.0752571
SLC18A2	19.7224	0.0460063	0.0997678	0.0124477	NA
POMP	2917.78	0.156443	0.0955773	0.01246	0.0754589
CREB3L1	132.373	-0.217775	0.24771	0.0125199	NA
VASN	237.462	-0.21448	0.222907	0.0125221	0.0757651
TTYH2	216.433	-0.203493	0.175502	0.012536	0.0757651
IQSEC1	2764.27	-0.134346	0.0726894	0.0125404	0.0757651
RND3	1093.6	0.170197	0.112488	0.0125433	0.0757651
NIP7	824.999	0.147937	0.0862495	0.0125479	0.0757651
DHRSX	883.978	-0.145245	0.0833607	0.0125692	0.075849
SLC31A1	7476.06	0.094667	0.044037	0.0125799	0.0758684
SNX10	6210.77	0.130833	0.0703449	0.0126597	0.0762905
MAP2K4	1020.56	0.134073	0.0730644	0.0126664	0.0762905
DDX1	2226.97	0.134553	0.0736921	0.0126725	0.0762905
U2AF1	2169.16	0.123639	0.0645189	0.0126806	0.0762944
PHF1	1079.1	-0.144389	0.0822526	0.0126987	0.0763578
AMBRA1	1516.87	-0.191238	0.146331	0.0127076	0.076366
COLQ	98.1993	-0.199773	0.387842	0.01271	NA
FZD2	592.858	-0.183386	0.131703	0.0127177	0.0763813
STRAP	2327.24	0.13867	0.0775148	0.0127321	0.0763939
SAP25	343.594	-0.205374	0.181814	0.0127452	0.0763939
ACTN1	2509.75	-0.0660065	0.121228	0.0127458	0.0763939
COL3A1	2145.72	-0.195301	0.150369	0.0127499	0.0763939
MRPL20	1418.5	0.129599	0.069489	0.0127591	0.076404
CEPT1	2138.32	0.130793	0.0705075	0.012779	0.0764782
AEBP1	81.0644	-0.121433	0.251833	0.0128205	NA
ZNF287	41.2775	-0.0521979	0.105281	0.0128325	NA
STRADA	2153.51	-0.103663	0.0499051	0.0128487	0.0768167
RPL21	6933.88	0.156032	0.095296	0.0128507	0.0768167
ARHGDIA	13269.8	-0.128231	0.0698618	0.0128814	0.0768965
HDAC10	1547.71	-0.161711	0.101984	0.0128847	0.0768965
UNC45A	1943.56	-0.119588	0.0614038	0.0128868	0.0768965
HECTD4	2002.86	-0.176753	0.12508	0.0129039	0.0769418
ARMCX5	401.531	0.160051	0.0997078	0.0129096	0.0769418
STEAP1B	58.8508	0.0855217	0.152711	0.0129174	NA
SIN3A	1539.91	0.137673	0.0767156	0.0129302	0.076961
KCTD13	806.333	-0.163341	0.104703	0.012933	0.076961
RGL2	2796.62	-0.141983	0.0819129	0.0129356	0.076961
EIF2AK3	623.019	0.172929	0.119182	0.0129513	0.0770094
DHX15	2655.97	0.120612	0.0624323	0.0129879	0.0771503
SSBP4	2904.21	-0.143429	0.0822338	0.0129902	0.0771503
ZCCHC14	1999.84	-0.168896	0.112274	0.013014	0.077245
UBXN11	1970.14	-0.148317	0.0864675	0.0130214	0.077245
SGO1	174.136	0.209372	0.227745	0.0130337	NA
INTS3	1722.12	-0.126484	0.066946	0.0130728	0.0774958
DDIT4L	6057.23	0.123745	0.0639693	0.0130852	0.0774958
TMEM45A	238.521	0.193295	0.157047	0.0130866	0.0774958
PDZD8	652.432	0.156687	0.0972197	0.013097	0.0775124
PITX2	21.1925	-0.0471432	0.100625	0.0130989	NA
NDUFS4	699.974	0.158781	0.10008	0.0131244	0.077629
LYPLA1	2076.32	0.118144	0.0606973	0.0131508	0.0777363
ZNF22	497.168	0.149508	0.0891457	0.0131578	0.0777363
KCTD12	13225	0.0932798	0.0440758	0.013169	0.0777567
ST6GALNAC4	1681.44	-0.132639	0.0723931	0.0131907	0.0778396
USP28	539.58	0.172542	0.119966	0.0132052	0.0778799
BORCS7	527.763	0.167613	0.112856	0.0132286	0.0779685
MON1B	2914.74	-0.16336	0.105015	0.0132425	0.0779685
TMEM39B	364.455	-0.182307	0.132299	0.0132433	0.0779685
MBD5	392.701	-0.191792	0.153937	0.0132991	0.0782415
FPGS	1865.33	-0.11655	0.0594809	0.0133051	0.0782415
SHROOM1	174.065	-0.207544	0.210214	0.0133092	NA
BMPR2	3505.76	0.104364	0.0507965	0.0133373	0.0783782
PRPS2	980.647	0.135734	0.0760623	0.0133438	0.0783782
MLH1	1139.13	0.129492	0.0703057	0.0133628	0.0784445
SPTBN2	337.204	-0.200083	0.335003	0.013377	0.0784825
PFDN5	3403.13	0.136035	0.0763628	0.0134142	0.0786101
SLIRP	427.851	0.17196	0.119009	0.0134142	0.0786101
RPS25	7778.67	0.130831	0.071623	0.0134229	0.0786152
LPAR5	2502.54	-0.134503	0.0748004	0.0134505	0.0787174
NDOR1	1332.99	-0.168016	0.112256	0.0134558	0.0787174
MED16	1260.7	-0.162811	0.111388	0.0135014	0.0789188
UTP18	1650.14	0.108112	0.0536405	0.0135058	0.0789188
LIN28B	522.683	0.169734	0.114876	0.0135217	0.078966
RILP	627.886	-0.146059	0.0868951	0.0135922	0.0793319
TTLL5	464.545	0.192694	0.165896	0.0136021	0.0793403
MAPK1IP1L	2026.78	-0.186563	0.137454	0.0136092	0.0793403
TCP1	2846.01	0.114265	0.0583796	0.0136382	0.0794633
APC2	103.478	-0.207243	0.236355	0.0136541	NA
FHL3	1357.3	-0.128544	0.0696727	0.0136598	0.0795435
ZNF271P	410.145	0.172334	0.121179	0.013676	0.0795923
AP3D1	7254.86	-0.100646	0.0494161	0.0136932	0.0796464
NRIP1	3087.77	0.132328	0.0734647	0.0137129	0.0796635
CARD8	1736.66	0.110158	0.0554114	0.013718	0.0796635
LRRFIP1	6028.86	0.0973036	0.0472471	0.0137197	0.0796635
LIMS1	8676.15	0.10565	0.0521021	0.013735	0.0797072
WAS	3739.93	-0.12961	0.0708626	0.0137878	0.079887
SERINC2	862.57	-0.132197	0.0735293	0.0137891	0.079887
SLC24A1	641.404	-0.149432	0.0905043	0.0137909	0.079887
UBR7	1035.32	0.130564	0.0720016	0.0137975	0.079887
ARPC3	8665.48	0.129881	0.0712337	0.0138484	0.080111
KTN1	3621.84	0.133501	0.0745448	0.0138559	0.080111
TPGS1	815.767	-0.134349	0.0746454	0.0138655	0.080111
LDHA	9771.75	0.124446	0.0664892	0.0138746	0.080111
AP3S1	1494.95	0.134905	0.0760818	0.0138779	0.080111
ST13	6372.16	0.141267	0.0804621	0.0138836	0.080111
WDR43	1459	0.148105	0.0898109	0.0139053	0.0801909
BLVRB	1279.2	-0.150284	0.0906871	0.013914	0.0801952
WDR82	3852.75	0.090236	0.0421186	0.013975	0.0804688
RNF135	1789.8	-0.120306	0.0630213	0.0139773	0.0804688
HRAS	718.788	-0.150345	0.0926736	0.0140516	0.0808506
CEP120	746.814	0.136948	0.0782993	0.0140764	0.0809129
CTDSP1	4025.17	-0.144975	0.0859463	0.0140843	0.0809129
FMC1-LUC7L2	677.456	-0.169227	0.116911	0.0140864	0.0809129
RINT1	421.818	0.15212	0.0946247	0.0141166	0.0810408
STAT2	7970.51	-0.135346	0.0774366	0.0141385	0.0811188
SSH2	1936.8	0.131462	0.072445	0.0141462	0.0811188
VAMP7	1220.53	0.137219	0.0788776	0.0141639	0.0811456
RIC8A	3395.88	-0.128125	0.0721812	0.0141669	0.0811456
CENPP	338.397	0.181176	0.142382	0.0141957	0.0812251
TIMM17B	979.271	-0.135841	0.0769869	0.0141968	0.0812251
EPN2	535.636	-0.148378	0.0909426	0.0142305	0.0813721
BIN1	2723.35	-0.118704	0.06239	0.0142512	0.0813834
TRPM2	3257.88	-0.148858	0.0911726	0.0142541	0.0813834
EMILIN2	6739.81	-0.121736	0.0649336	0.0142565	0.0813834
MYLIP	198.55	0.190356	0.164437	0.0143006	NA
ITGA9	406.191	-0.200511	0.207534	0.0143008	0.0815904
CCZ1B	1315.74	0.147919	0.0929611	0.0143286	0.0817031
SGK3	2022.98	0.132971	0.0749943	0.0143629	0.0818511
DLC1	562.945	-0.188964	0.158008	0.0143707	0.0818511
CUL2	1723.07	0.111649	0.0571376	0.014389	0.0819094
PPARD	8367.96	-0.116733	0.0611094	0.0144385	0.0821447
PPFIBP1	855.139	0.166713	0.1149	0.0144971	0.0824318
OSTF1	3565.92	0.124763	0.0680021	0.0145092	0.0824543
PAK1	2705.69	0.110302	0.0562047	0.0145245	0.0824952
CC2D1A	1528	-0.131828	0.0740039	0.0145346	0.0825067
TNPO1	5608.77	0.118908	0.0624654	0.0145532	0.0825659
MPHOSPH8	1350.75	0.144845	0.0877187	0.0145624	0.0825719
ACSL3	4045.78	0.154479	0.100675	0.014606	0.0827287
NEU1	4081.84	-0.104065	0.0516312	0.0146136	0.0827287
RPL11	10358.4	0.131009	0.0734525	0.0146145	0.0827287
SUN2	10176.2	-0.126177	0.0716749	0.0146577	0.0829267
SHC3	211.982	0.183592	0.311246	0.0146764	0.0829866
WIPF1	10085	-0.0974792	0.0448847	0.014691	0.0830225
P4HA1	1552.71	0.12959	0.0723889	0.0147066	0.083034
THBS3	1476.62	-0.142978	0.0855949	0.0147094	0.083034
MTHFR	3110.03	-0.155401	0.100694	0.0147271	0.0830428
MRPS35	1672.04	0.140457	0.0832423	0.0147273	0.0830428
ZNF76	1198.27	-0.137025	0.0797671	0.0147503	0.0831263
NF1	2048.01	0.166474	0.117228	0.0147955	0.0833343
LRRK1	3238.75	-0.162285	0.109978	0.0148051	0.0833423
COMMD6	663.866	0.178338	0.14132	0.0148136	0.083344
ABRACL	1316.46	0.157792	0.103342	0.0148611	0.0835651
MTF1	879.747	0.173801	0.128436	0.0149051	0.0837656
SMPD1	1066.03	-0.143705	0.0871778	0.0149618	0.0840379
GSAP	1514.34	0.11877	0.0632939	0.0149729	0.0840538
COPS9	760.038	0.135187	0.0782903	0.0149989	0.0841479
SPG7	2836.66	-0.103848	0.0518108	0.0150063	0.0841479
CAPG	32033.3	-0.085143	0.0399333	0.0150327	0.0842496
EPS15L1	890.72	-0.146641	0.090268	0.0150568	0.084313
P4HB	25248.2	-0.0917785	0.0501885	0.0150642	0.084313
RHBDF2	3047.52	-0.13081	0.0744356	0.015069	0.084313
ZNF146	1249.68	0.162796	0.113392	0.0150889	0.0843783
RWDD4	599.398	0.177352	0.144856	0.0150986	0.0843858
ELOVL7	74.0217	0.0853835	0.151118	0.0151151	NA
TIMM13	1908.53	-0.129229	0.0725023	0.0151247	0.0844853
BTBD1	3191.26	0.107416	0.0546549	0.0152388	0.0850629
NFE2L3	526.106	0.179547	0.145409	0.0152449	0.0850629
SLC25A38	798.469	-0.127477	0.0712319	0.0152685	0.0851478
FBLN5	26.1255	-0.0467547	0.100077	0.0152716	NA
SELL	21.432	0.0334883	0.0907945	0.015274	NA
BRD7	2099.05	0.127407	0.0714844	0.0153316	0.0854475
FAM72A	290.144	0.170885	0.127952	0.0153391	0.0854475
ZNF326	945.193	0.144732	0.0887339	0.0153706	0.085576
UBA1	9129.18	-0.107239	0.0548773	0.0154241	0.0858269
PNMA8B	158.275	-0.120601	0.233958	0.0154325	NA
SLC37A3	83.0803	0.104927	0.191736	0.0154423	NA
HSD17B12	3070.56	0.13334	0.0723825	0.0154448	0.0858949
ZC3H11A	2591.16	0.108862	0.0559761	0.0154659	0.0859652
TOMM7	1019.07	0.148558	0.0944596	0.0154773	0.0859813
NUDCD1	422.329	0.167192	0.122897	0.0155305	0.0862097
TDRD3	2170.76	0.12253	0.0672616	0.0155354	0.0862097
IFITM2	591.711	-0.170631	0.12272	0.0155659	0.0863043
C8orf82	1243.06	-0.141349	0.0849617	0.0155774	0.0863043
MUS81	1147.2	-0.125528	0.0700828	0.0155925	0.0863043
MRPL13	542.227	0.165688	0.120683	0.0155998	0.0863043
ANTKMT	739.281	-0.140556	0.0840952	0.015603	0.0863043
PPP1R18	6778.09	-0.104764	0.0532404	0.0156035	0.0863043
KIF14	603.162	0.13796	0.0822141	0.0156467	0.0864957
MAF	5267.76	-0.109977	0.0566048	0.0156655	0.0865525
SSBP1	1540.33	0.13967	0.0827235	0.0156832	0.0866035
FGD4	1856.28	0.12932	0.0736209	0.0156955	0.0866243
HNRNPK	13898.8	0.0952759	0.0464332	0.0157124	0.0866696
NFATC2	1075.72	-0.146104	0.0923496	0.0157208	0.0866696
COPS8	878.834	0.120043	0.06533	0.0157354	0.0867026
GTF3C5	1652.71	-0.115872	0.0615649	0.0157525	0.0867501
PRAG1	1753.78	-0.137564	0.0824769	0.0157915	0.0869173
ANAPC1	1388.88	0.169453	0.126663	0.0158874	0.0873978
CRELD1	836.195	-0.160134	0.109221	0.0159271	0.0875687
KDM8	166.013	-0.186229	0.187584	0.015936	NA
DPH2	701.551	-0.141264	0.0865419	0.0159462	0.0876264
QSOX1	9518.66	-0.113504	0.0591927	0.015957	0.087638
METTL5	411.589	0.160513	0.112321	0.0159697	0.0876604
SETD3	2663.85	0.121648	0.0658631	0.0159917	0.0877338
KRAS	957.777	0.122895	0.0690645	0.0160177	0.0877532
ZNF330	1446.84	0.127228	0.0721193	0.016024	0.0877532
RAB40B	301.53	-0.16563	0.12372	0.0160272	0.0877532
GRK2	7650.91	-0.123732	0.0686751	0.0160298	0.0877532
ANKRD6	303.893	0.173066	0.138549	0.0160395	0.0877589
SLC25A39	3215.37	-0.104951	0.0535347	0.0160619	0.0877776
NUFIP2	4596.19	-0.172788	0.132887	0.0160674	0.0877776
TADA3	2377.33	-0.113584	0.0599558	0.0160689	0.0877776
AP5S1	646.832	-0.154384	0.10355	0.0161429	0.0881342
ZNF213	672.592	-0.146787	0.0928093	0.016166	0.0881563
SH3BP2	7339.31	-0.135268	0.0787891	0.0161677	0.0881563
RGS19	3991.72	-0.127656	0.0708971	0.0161834	0.0881563
SECISBP2	901.977	0.124352	0.0696942	0.0161862	0.0881563
NACA	7177.1	0.133818	0.0796234	0.0161905	0.0881563
ABI1	4025.41	0.113679	0.0601999	0.0161991	0.0881563
ZFP41	432.259	-0.160235	0.113578	0.0162156	0.0881894
SH3BGRL3	23166.7	-0.0977446	0.0489699	0.0162225	0.0881894
CRELD2	1011.16	-0.119082	0.0649059	0.0162438	0.0882579
RPL23AP7	57.014	0.0460079	0.0994889	0.0162751	NA
EMC10	8911.84	-0.088564	0.0425622	0.0163107	0.088536
DYRK1A	1507.47	-0.133437	0.0799903	0.0163125	0.088536
FCGR1BP	295.091	0.174322	0.144445	0.0163266	0.0885652
MED29	1505.26	-0.124948	0.0708106	0.0163484	0.0886362
SLC6A20	25.1116	-0.0230982	0.0858504	0.0164019	NA
CCDC82	1301.43	0.169431	0.113564	0.0164079	0.088911
COPB1	4260.15	0.132317	0.0773843	0.0164275	0.0889696
TMBIM6	27259.7	-0.089987	0.0436283	0.016465	0.0891256
C15orf40	795.518	0.141991	0.0886821	0.0164763	0.0891388
ZBTB17	1173.95	-0.125237	0.0707549	0.0164911	0.0891713
UBE2N	1378.19	0.130714	0.07627	0.0165387	0.089381
DIAPH1	7014.53	-0.124481	0.0703486	0.0165483	0.0893857
ERGIC2	1014.38	0.141578	0.0883411	0.0165689	0.0894493
ADCY4	255.488	-0.168934	0.131857	0.0165815	0.0894694
MTMR2	1008.08	0.140364	0.0871971	0.0166071	0.0895009
SLC7A11	268.331	0.178368	0.164256	0.0166113	0.0895009
[truncated: 13,133 more rows]

## Sheet: Recombinant_ctrlvsfibril
	baseMean	log2FoldChange	lfcSE	pvalue	padj
CX3CR1	1245.91	-1.02632	0.0942585	7.57821e-29	9.68874e-25
CD180	1167.18	-0.773852	0.078548	3.95496e-24	2.52821e-20
DNASE2	6696.11	-0.519692	0.0584447	4.1909e-20	1.78602e-16
CHRM4	86.6668	-2.20788	0.255099	2.90281e-19	7.6419e-16
THBD	417.497	1.00913	0.11694	2.98862e-19	7.6419e-16
C1QB	21150.9	-0.481279	0.056112	6.87294e-19	1.46451e-15
C1QA	9618.3	-0.341884	0.0407431	5.83674e-18	1.06604e-14
TBC1D2	4508.01	-0.430237	0.0527946	2.91386e-17	4.65671e-14
GAS6	1799.95	-0.609672	0.0756879	5.08186e-17	7.21907e-14
TIMP2	15596.3	-0.353917	0.0447911	1.75968e-16	2.24975e-13
TNFRSF9	554.545	0.793868	0.101807	3.25689e-16	3.7854e-13
POU2F2	3743.27	-0.524565	0.0687952	1.63253e-15	1.65895e-12
P2RY12	660.787	-0.640749	0.0842054	1.68684e-15	1.65895e-12
TREM2	9637.42	-0.402314	0.0540872	8.38835e-15	7.66036e-12
HLA-DRB1	2604.68	-0.536698	0.0726101	9.62197e-15	8.20113e-12
APBB1IP	6571.24	-0.351581	0.0483562	3.3637e-14	2.68781e-11
KLF6	5660.76	0.304368	0.0422671	6.58597e-14	4.83369e-11
HVCN1	716.347	-0.531264	0.0745718	6.80535e-14	4.83369e-11
DBP	539.8	-0.766317	0.108321	8.62233e-14	5.80192e-11
HLA-DMA	1145.95	-0.626694	0.0886838	9.85711e-14	6.18766e-11
ATP6V0A1	6459.8	-0.337192	0.0473707	1.01635e-13	6.18766e-11
SLC28A3	894.419	0.475997	0.0675673	1.25297e-13	7.28148e-11
C1QC	33478.6	-0.445502	0.0634665	1.49582e-13	8.31479e-11
ID3	2760.06	-0.625639	0.0917834	5.71309e-13	3.04341e-10
PLD4	2745.43	-0.846571	0.125876	8.61298e-13	4.40468e-10
IL1RN	5722.54	0.498446	0.0739229	9.38939e-13	4.56029e-10
CD74	25622.1	-0.421408	0.0623677	9.63064e-13	4.56029e-10
MYC	1427.4	0.595328	0.0890356	1.38243e-12	6.22596e-10
CYFIP1	20758.5	-0.378092	0.0560942	1.41222e-12	6.22596e-10
CYB561A3	6108.24	-0.325436	0.0483507	1.74085e-12	7.41893e-10
RHOBTB2	3550.74	-0.499971	0.0752336	2.11078e-12	8.70526e-10
SOCS6	3799.24	-0.42037	0.0632764	2.39186e-12	9.52591e-10
HLA-DMB	5071.7	-0.602876	0.0912399	2.45878e-12	9.52591e-10
CCL24	555.633	0.860479	0.131703	3.0431e-12	1.14429e-09
TNFSF15	1167.88	0.603078	0.0924131	3.80314e-12	1.36541e-09
CD300E	371.612	1.37521	0.212192	3.84471e-12	1.36541e-09
HMOX1	4645.32	-0.425916	0.0649318	4.29247e-12	1.48322e-09
PTCRA	315.029	-0.775405	0.119471	4.88588e-12	1.62825e-09
YPEL3	809.836	-0.631285	0.0971774	4.9669e-12	1.62825e-09
PADI2	1147.11	-0.915529	0.14191	6.10527e-12	1.9514e-09
MYBPH	1044.18	-0.604003	0.0934862	6.4038e-12	1.99689e-09
TNC	1187.01	0.961351	0.150287	7.7125e-12	2.34772e-09
FCGBP	15341.2	-0.689805	0.109017	1.48834e-11	4.42522e-09
GNG7	178.23	-1.05238	0.167085	1.57314e-11	4.55029e-09
CLEC5A	1830.17	0.797347	0.126857	1.60159e-11	4.55029e-09
CD68	48150.4	-0.439055	0.0699527	1.75154e-11	4.86814e-09
CTSD	191408	-0.356151	0.0580498	1.88274e-11	5.12146e-09
POLD4	2598.96	-0.373887	0.0598048	2.82381e-11	7.52135e-09
GAL3ST4	2586.31	-0.568568	0.0910271	4.19507e-11	1.09457e-08
ABHD12	5209.09	-0.278783	0.0445154	4.6405e-11	1.18658e-08
SLC7A11	268.331	0.818326	0.134349	5.43382e-11	1.36218e-08
PTPRF	1282.45	0.581986	0.095184	5.56893e-11	1.36921e-08
HNRNPH1	11322.6	0.280733	0.0452142	6.57103e-11	1.58511e-08
FCHO2	3184.8	-0.389515	0.0634983	6.9484e-11	1.6451e-08
AXL	6413.03	-0.5003	0.0826103	9.59448e-11	2.22123e-08
ATP6V0D1	10502.9	-0.292841	0.0471169	9.72929e-11	2.22123e-08
RNASET2	3881.23	-0.32654	0.0535397	9.99578e-11	2.24203e-08
RND3	1093.6	0.626618	0.103073	1.03239e-10	2.27571e-08
MAN1C1	2744.59	-0.436628	0.0705686	1.43008e-10	3.09891e-08
CD58	1163.02	0.526434	0.0882932	1.50279e-10	3.2022e-08
SCARB1	3800.77	-0.322633	0.0536477	1.561e-10	3.27171e-08
DYNLT5	405.761	0.794403	0.134211	1.59174e-10	3.28232e-08
UCP2	6761.82	-0.285338	0.0470334	1.74711e-10	3.54552e-08
GRN	60079.8	-0.366176	0.0617248	1.8231e-10	3.64193e-08
SNAI3	1013.57	-0.574239	0.0969064	1.92888e-10	3.79397e-08
KCNN4	2489.75	0.53515	0.0906923	2.18749e-10	4.23743e-08
TRIB3	739.597	0.727192	0.124685	2.63615e-10	5.03032e-08
AP1B1	18755.8	-0.382867	0.0648047	2.80713e-10	5.27781e-08
PNP	2213.52	0.492081	0.0843084	3.09775e-10	5.73983e-08
TSC2	2624.84	-0.440059	0.0744722	3.80242e-10	6.94485e-08
PNRC1	1834.56	-0.395758	0.0677955	3.87222e-10	6.97273e-08
PLA2G15	5035.96	-0.344824	0.0592626	4.49319e-10	7.97853e-08
GAL	835.959	0.600873	0.104232	4.64216e-10	8.09968e-08
C3	43519.9	-0.402195	0.0691	4.68812e-10	8.09968e-08
TPP1	12453	-0.302637	0.0518859	4.87974e-10	8.31832e-08
OCSTAMP	153.626	0.909769	0.159118	5.18995e-10	8.73073e-08
FLNB	3123.69	0.605754	0.105776	5.7048e-10	9.4722e-08
SLC7A1	2721.81	0.380943	0.066098	6.56724e-10	1.07644e-07
F3	290.985	0.775435	0.136451	6.7458e-10	1.08666e-07
CYGB	511.942	-0.53174	0.0929815	6.79961e-10	1.08666e-07
AVPI1	486.493	-0.527126	0.0922365	6.99911e-10	1.10474e-07
SLC20A1	5907.03	0.445382	0.0779433	7.51574e-10	1.17181e-07
ZNF358	1114.6	-0.43187	0.0754451	7.75592e-10	1.19469e-07
TMEM86A	3066.43	-0.369804	0.0646263	8.90231e-10	1.35495e-07
OLFML3	422.195	-0.73923	0.132255	1.26233e-09	1.8987e-07
SLC44A2	3003.57	-0.364014	0.0648814	1.77516e-09	2.639e-07
GLDN	2957.34	-0.531219	0.0957117	1.81802e-09	2.67165e-07
IER3	1110.74	0.637809	0.116375	2.24049e-09	3.25508e-07
GPNMB	76483.3	-0.225626	0.039953	2.73354e-09	3.92678e-07
FOLR2	526.397	-0.5678	0.104075	2.98422e-09	4.23925e-07
GNAS	34635.2	-0.246662	0.0441176	3.14281e-09	4.41547e-07
ANXA1	16746.3	0.398031	0.0723861	3.5708e-09	4.94194e-07
ABCC5	2758.74	-0.502667	0.0928673	3.59484e-09	4.94194e-07
VWA5A	3237.99	-0.320815	0.0580406	3.73074e-09	5.0742e-07
TRIB2	222.651	0.794952	0.148515	3.96799e-09	5.34009e-07
CDC6	236.242	0.729643	0.136299	4.25581e-09	5.64419e-07
ITGAL	9437.72	-0.43075	0.0794423	4.28226e-09	5.64419e-07
ID2	11610.3	-0.291046	0.0529337	4.41278e-09	5.75688e-07
MTATP6P1	10354.1	-0.375683	0.0694769	4.98898e-09	6.44284e-07
CEP170	4363.45	0.285669	0.0522481	5.25736e-09	6.65869e-07
DDX21	3371.61	0.432813	0.0805159	5.26028e-09	6.65869e-07
LRP8	553.195	0.60026	0.113012	5.97266e-09	7.48632e-07
SLC46A2	171.835	-0.866449	0.163967	6.13069e-09	7.6098e-07
SCG5	386.527	0.976162	0.185608	6.4184e-09	7.89032e-07
MCOLN1	4095.09	-0.366838	0.0683687	6.93537e-09	8.44464e-07
KCNJ2	1245.2	-0.489351	0.0927026	7.27789e-09	8.7781e-07
GLMP	2858.34	-0.248222	0.0456673	7.83739e-09	9.36458e-07
HLA-DRB4	910.248	-0.492033	0.0929893	8.05955e-09	9.54087e-07
SLC2A8	807.859	-0.39466	0.0742665	8.40073e-09	9.85352e-07
SLC39A8	988.344	0.5601	0.107234	9.23365e-09	1.0732e-06
HSPB1	7603.98	-0.369201	0.069534	9.46969e-09	1.09072e-06
RTL5	719.398	-0.531736	0.101682	1.06334e-08	1.21383e-06
CCND2	756.08	0.391209	0.0746486	1.249e-08	1.41314e-06
CCL2	4534.27	1.62168	0.319789	1.29969e-08	1.45759e-06
CLDN1	1695.08	1.02493	0.200593	1.38429e-08	1.53897e-06
CEBPA	15072.1	-0.576069	0.111506	1.43657e-08	1.58333e-06
ADORA3	946.497	-0.481003	0.092841	1.47686e-08	1.61382e-06
CCL3	985.362	0.574086	0.111668	1.50697e-08	1.63276e-06
PIGT	4164.29	-0.352196	0.0677023	1.70722e-08	1.83419e-06
VEGFB	2203.29	-0.32485	0.0622316	1.7785e-08	1.89484e-06
ADGRD1	679.827	-0.692823	0.135854	1.86811e-08	1.97387e-06
PLEKHG5	303.818	-0.688216	0.135068	1.95801e-08	2.0488e-06
THEM6	1298.23	-0.400031	0.0776045	1.97107e-08	2.0488e-06
KIAA1614	397.132	-0.557459	0.109665	2.20114e-08	2.26948e-06
HNRNPAB	4747.54	0.323592	0.0626127	2.23808e-08	2.28911e-06
CYTH3	2544.4	-0.511578	0.1005	2.27357e-08	2.30695e-06
C2	4463.47	-0.336466	0.0651757	2.31064e-08	2.32611e-06
NCAPG	1242.61	0.325731	0.0634578	2.73555e-08	2.73234e-06
DDX60L	4719.69	0.436658	0.0862366	2.76604e-08	2.73413e-06
C15orf48	4360.83	0.541924	0.107751	2.78011e-08	2.73413e-06
PLAU	2621.21	0.365613	0.071789	2.86392e-08	2.79505e-06
GPX1	31211.8	-0.258158	0.0498042	2.92542e-08	2.83345e-06
CUX1	4415.42	-0.393831	0.0780439	2.9523e-08	2.83798e-06
APOBEC3C	2286.99	-0.292194	0.056828	3.06532e-08	2.92464e-06
MT-ND5	141647	-0.262872	0.0507374	3.15398e-08	2.98694e-06
SCAMP2	5880.5	-0.27199	0.0528467	3.29725e-08	3.09966e-06
HLA-DRA	3709.55	-0.496827	0.0990687	3.38815e-08	3.16186e-06
CCL22	677.588	0.446056	0.0890232	3.65125e-08	3.38269e-06
RFC4	381.828	0.509927	0.102952	3.71616e-08	3.4093e-06
LPAR5	2502.54	-0.377364	0.0748643	3.7333e-08	3.4093e-06
PLXDC2	22189.5	-0.293828	0.0574973	3.76605e-08	3.41482e-06
G3BP1	4662.19	0.386789	0.0770668	3.94463e-08	3.55156e-06
CXCL8	4410.9	0.586201	0.118749	4.15147e-08	3.71165e-06
ADAMTS10	169.409	-0.993515	0.201924	4.31787e-08	3.81264e-06
INHBA	101.257	1.04404	0.213489	4.331e-08	3.81264e-06
WDR81	5079.44	-0.310885	0.0614094	4.35389e-08	3.81264e-06
SERPINE1	1342.48	0.383659	0.0767253	4.4528e-08	3.84725e-06
SRSF7	1931.51	0.337534	0.0671043	4.4536e-08	3.84725e-06
NRIP3	1588.03	0.379614	0.0760992	4.74524e-08	4.07167e-06
TSR1	1405.91	0.298731	0.0592291	5.01388e-08	4.2735e-06
EDNRB	481.99	-0.448091	0.0905477	5.13426e-08	4.34712e-06
HAMP	416.029	-0.643271	0.13106	5.2216e-08	4.36356e-06
BMF	3433.33	-0.588699	0.120783	5.22193e-08	4.36356e-06
UNC5B	1406.77	-0.436572	0.0882958	5.43015e-08	4.50808e-06
STC2	620.926	0.645096	0.132323	5.5177e-08	4.55121e-06
APOL4	745.382	-0.725375	0.148996	5.98949e-08	4.90869e-06
CXCL1	240.737	0.832298	0.172556	6.42584e-08	5.23276e-06
MAT2A	6098.6	0.235856	0.0468548	6.67112e-08	5.36027e-06
ANKRD22	189.423	1.07435	0.224146	6.70114e-08	5.36027e-06
RANBP1	1663.73	0.347495	0.0704308	6.73816e-08	5.36027e-06
PACS1	2938.46	-0.278681	0.0558344	6.75013e-08	5.36027e-06
MYOZ1	1232.84	-0.386235	0.078981	7.10303e-08	5.6057e-06
MTHFD2	9032.42	0.328052	0.0681629	7.26158e-08	5.69566e-06
C1QBP	2400.63	0.301874	0.0609147	7.48102e-08	5.832e-06
SHC3	211.982	0.906555	0.189617	7.53366e-08	5.83275e-06
PNPT1	1586.91	0.506696	0.104685	7.60781e-08	5.83275e-06
TESK1	2410.5	-0.396158	0.0809109	7.61885e-08	5.83275e-06
UXS1	1433.54	0.341168	0.0694605	7.93708e-08	6.04021e-06
G0S2	1610.96	0.352972	0.0723875	9.07017e-08	6.86166e-06
DHRS9	821.121	-0.544404	0.11341	9.40181e-08	7.0623e-06
CITED2	5356.68	-0.274994	0.0556553	9.44586e-08	7.0623e-06
ITGB3	2551.75	0.363765	0.0749086	9.70454e-08	7.21352e-06
IRF2BPL	3232.73	-0.394894	0.0815881	1.00795e-07	7.44896e-06
CTSA	11595.6	-0.278108	0.0565409	1.05099e-07	7.7138e-06
TUBB2A	1046.14	0.372127	0.0769937	1.05586e-07	7.7138e-06
LTA4H	31609.8	-0.259972	0.0527534	1.07707e-07	7.78083e-06
WASF2	8911.98	-0.199516	0.0397751	1.07721e-07	7.78083e-06
TRAF1	336.418	0.537698	0.112859	1.10231e-07	7.91745e-06
ATP6V0C	26074.8	-0.294203	0.0610301	1.13448e-07	8.10296e-06
NCOA4	12108.7	-0.262557	0.0532238	1.15711e-07	8.21868e-06
CCL1	43.1577	1.56111	0.332473	1.18729e-07	8.38648e-06
CBX7	540.392	-0.49351	0.103639	1.23828e-07	8.69859e-06
PSAT1	3953.64	0.371895	0.0780458	1.34722e-07	9.41216e-06
KPNB1	10889.2	0.26801	0.0549383	1.4026e-07	9.7458e-06
ATP2B4	4719.69	0.300987	0.0622714	1.42193e-07	9.82672e-06
NATD1	556.265	-0.431278	0.090839	1.45734e-07	1.00173e-05
EEF2	49349.5	-0.335661	0.0702247	1.53062e-07	1.04647e-05
SLC43A3	4782	0.348222	0.0727522	1.54271e-07	1.04912e-05
PEA15	12511.1	0.198716	0.0401671	1.58647e-07	1.07318e-05
TLR8	1855.03	-0.414554	0.0875521	1.6047e-07	1.0798e-05
CKAP4	1558.96	0.363275	0.0766191	1.7257e-07	1.15514e-05
MT-ND4	202332	-0.239313	0.0492435	1.77215e-07	1.18005e-05
MS4A6A	2335.39	-0.561831	0.120012	1.79572e-07	1.18955e-05
YWHAG	8694.34	0.269975	0.0562592	1.92139e-07	1.25993e-05
DKC1	1526.23	0.392314	0.0834858	1.92168e-07	1.25993e-05
SLC46A3	670.39	-0.387569	0.0823566	1.97055e-07	1.28538e-05
POLR2A	10196.5	-0.32955	0.0695138	2.00794e-07	1.30312e-05
HDAC5	2918.89	-0.324294	0.0684437	2.07734e-07	1.34135e-05
FARP1	4532.11	-0.325249	0.0687645	2.12478e-07	1.36509e-05
CD300LF	1233.3	-0.381118	0.0814041	2.25675e-07	1.44263e-05
XPOT	5025.58	0.271234	0.0569283	2.27942e-07	1.44987e-05
LFNG	1054.6	0.374232	0.080038	2.29819e-07	1.45457e-05
TMT1A	2205.79	-0.507915	0.109779	2.32318e-07	1.46315e-05
DUSP6	1438.37	0.590245	0.1291	2.44629e-07	1.53313e-05
MAPK3	1353.16	-0.387136	0.0830786	2.5197e-07	1.57143e-05
NME1	1458.89	0.424351	0.0921035	2.5507e-07	1.58304e-05
RTN4R	446.302	-0.549122	0.119812	2.68505e-07	1.65251e-05
ATAD3B	885.374	0.392087	0.084662	2.68848e-07	1.65251e-05
SLC5A3	7530.58	0.389288	0.0836473	2.85134e-07	1.74423e-05
SCRN1	2588.18	0.313847	0.0672486	3.07733e-07	1.87351e-05
CRTAP	4419.73	-0.255777	0.0542689	3.2938e-07	1.99579e-05
CDS1	378.616	0.525079	0.115491	3.39532e-07	2.0476e-05
TLR7	2762.15	-0.373309	0.0817285	3.86974e-07	2.32275e-05
SCIN	1739.51	-0.248884	0.0561466	3.97514e-07	2.37487e-05
DNAJC10	3762.5	0.350108	0.0767313	4.13889e-07	2.46027e-05
WDR91	2450.59	-0.348411	0.0761812	4.15658e-07	2.46027e-05
MSANTD3	577.999	0.483585	0.107753	4.25316e-07	2.50584e-05
SELENOP	6668.61	-0.403496	0.0893092	4.33005e-07	2.53944e-05
TSKU	1264.63	-0.431304	0.0955624	4.41589e-07	2.57795e-05
GABRE	405.708	-0.642879	0.144776	4.84147e-07	2.81355e-05
IRS2	1605.28	-0.371027	0.0821255	5.05609e-07	2.92498e-05
PLEK2	1013.48	0.401623	0.0895686	5.17471e-07	2.98012e-05
SUSD3	1105.72	-0.510671	0.114947	5.42983e-07	3.11302e-05
CD81	42459.5	-0.299758	0.0665775	5.49387e-07	3.13568e-05
NPL	4281.97	-0.246337	0.0535539	5.62101e-07	3.19398e-05
MCTP1	1174.25	0.291372	0.0641714	6.01893e-07	3.40495e-05
CSF1R	30752.6	-0.407206	0.0913512	6.36806e-07	3.58659e-05
TMEM37	478.72	-0.413751	0.0931224	6.40257e-07	3.59021e-05
MT-CYB	110539	-0.259407	0.057538	6.49989e-07	3.62821e-05
DEPTOR	170.923	-0.652501	0.149256	6.5271e-07	3.62821e-05
ETV5	2902.54	0.322886	0.0720542	6.80072e-07	3.74824e-05
HLA-DPA1	841.235	-0.496722	0.112691	6.80165e-07	3.74824e-05
MLYCD	783.624	-0.361951	0.0812462	6.91146e-07	3.7924e-05
KLHL24	2747.58	-0.418146	0.094764	6.95945e-07	3.80242e-05
PPDPF	1340.06	-0.393238	0.0887716	7.14777e-07	3.87029e-05
FOXN3	2697.74	-0.3401	0.076122	7.14849e-07	3.87029e-05
HEXA	8685.15	-0.161138	0.034425	7.17448e-07	3.87029e-05
KLF4	880.733	-0.365698	0.0823597	7.31742e-07	3.93081e-05
CAPN2	2558.34	0.385688	0.0874565	7.41789e-07	3.9681e-05
TRAF3	3165.69	0.286855	0.0636271	7.57065e-07	4.03295e-05
BTG2	3683.48	-0.338964	0.0761372	7.7364e-07	4.10415e-05
MRTO4	1129.93	0.311866	0.0699495	8.0188e-07	4.23638e-05
MAMLD1	392.594	0.449339	0.103772	8.24564e-07	4.33829e-05
LARS1	3838.73	0.298916	0.0669418	8.90101e-07	4.66391e-05
FUS	9908.85	0.349256	0.0794636	9.18909e-07	4.79521e-05
MARCKSL1	176.356	0.817491	0.192123	9.35975e-07	4.8644e-05
DIRAS1	2182.95	-0.248976	0.0555073	9.44605e-07	4.88939e-05
MS4A14	839.806	-0.37579	0.0862058	9.72104e-07	5.01143e-05
SLC29A1	9983.55	-0.253817	0.0568808	9.90037e-07	5.08338e-05
TUBA1A	4815.29	0.355767	0.0814919	1.0151e-06	5.19122e-05
MXD4	3196.74	-0.366346	0.0843463	1.14547e-06	5.83458e-05
NFATC2	1075.72	-0.393791	0.0910974	1.15746e-06	5.87225e-05
SELENOI	1065.17	0.356581	0.082133	1.16783e-06	5.89735e-05
PIK3IP1	891.999	-0.43315	0.100703	1.17163e-06	5.89735e-05
CACFD1	198.484	-0.602606	0.141695	1.20814e-06	6.05727e-05
RASA2	619.454	0.398648	0.0928568	1.25646e-06	6.27493e-05
DPEP2	907.23	-0.521068	0.122928	1.34117e-06	6.67195e-05
AMDHD2	2346.64	-0.391209	0.091719	1.35264e-06	6.70292e-05
B3GNT7	933.974	-0.356002	0.0828624	1.36411e-06	6.73363e-05
FNDC3B	5912.97	0.210626	0.0470854	1.37392e-06	6.75599e-05
BCAT1	5937.35	0.276023	0.063	1.39335e-06	6.8175e-05
ASPH	6512.62	0.279704	0.0640519	1.3971e-06	6.8175e-05
CELSR2	267.949	-0.652594	0.155659	1.42176e-06	6.9115e-05
PPFIBP1	855.139	0.453686	0.107155	1.45715e-06	7.0567e-05
MCM4	1444.88	0.485904	0.115407	1.48307e-06	7.15512e-05
SRXN1	975.7	0.311727	0.0723521	1.56218e-06	7.50847e-05
TESK2	654.936	-0.437273	0.103525	1.6123e-06	7.72032e-05
ENG	30215	-0.298847	0.0710502	1.62268e-06	7.74104e-05
SLC37A2	12986.4	-0.252195	0.0577871	1.72671e-06	8.20668e-05
BATF3	172.26	0.68233	0.165347	1.74758e-06	8.27511e-05
KIAA2013	3520.49	-0.231773	0.0528608	1.76157e-06	8.29376e-05
CNIH4	1441.7	0.342537	0.0805309	1.76449e-06	8.29376e-05
ASRGL1	415.549	-0.499578	0.119698	1.82106e-06	8.5283e-05
SYK	8397.21	-0.223944	0.0509401	1.83613e-06	8.5675e-05
NUCB1	9627.87	-0.273072	0.0632914	1.89929e-06	8.80036e-05
CCL7	366.187	1.70813	0.425055	1.8998e-06	8.80036e-05
PI4K2B	981.951	0.356431	0.0844132	1.92514e-06	8.88551e-05
TP53INP1	1459.47	-0.315332	0.0740739	1.99597e-06	9.17932e-05
UBE2N	1378.19	0.323639	0.0763168	2.03574e-06	9.32867e-05
STING1	1960.12	-0.337527	0.079755	2.05129e-06	9.36634e-05
ZDHHC12	1233.3	-0.322831	0.0762889	2.16205e-06	9.83696e-05
MRPS6	5554.88	0.382545	0.0917301	2.17064e-06	9.84099e-05
NFAM1	4738.42	-0.301497	0.071205	2.36514e-06	0.000106834
RTN1	3294.6	-0.279215	0.0657669	2.37315e-06	0.000106834
MCF2L	204.571	-0.70495	0.173527	2.39002e-06	0.000106994
SRSF3	3712.79	0.354389	0.0849591	2.39345e-06	0.000106994
KCNAB1	158.699	-0.727669	0.179316	2.44235e-06	0.000108799
SLC45A4	855.647	-0.421996	0.102198	2.52572e-06	0.000112123
HMGA2	1938.18	0.906019	0.226451	2.55384e-06	0.000112659
RBM3	5116.14	0.282255	0.0667347	2.55542e-06	0.000112659
PPP2R1A	6829.96	-0.182667	0.0418701	2.9432e-06	0.000129215
CHCHD10	1736.95	-0.272373	0.0645792	2.95118e-06	0.000129215
NES	2805.53	0.374417	0.0911392	2.98504e-06	0.000130252
TRAPPC9	885.695	-0.384825	0.0937226	2.99553e-06	0.000130265
HDAC6	1810.01	-0.230933	0.054207	3.15151e-06	0.000136583
SLC35F2	593.609	0.349945	0.0851265	3.2198e-06	0.000138959
CCND1	3929.17	0.370769	0.0907096	3.22807e-06	0.000138959
RETREG2	3578.74	-0.247838	0.058684	3.30387e-06	0.000141574
CD37	960.283	-0.325119	0.0786931	3.31097e-06	0.000141574
SH2B2	788.282	-0.524548	0.130625	3.4347e-06	0.000146375
PTPRE	4441.23	0.280798	0.067512	3.47926e-06	0.000147702
CLSTN1	4963.92	-0.282684	0.0678732	3.48894e-06	0.000147702
TUBB3	434.474	0.505656	0.1264	3.5063e-06	0.000147947
BTBD2	1815.18	-0.316947	0.0769349	3.6994e-06	0.000155582
KLHL38	54.8846	-0.967187	0.245292	3.71574e-06	0.000155757
PINK1	2638.14	-0.274211	0.0659682	3.73811e-06	0.00015615
CTPS1	772.449	0.456115	0.114013	3.74955e-06	0.00015615
OPRL1	427.945	-0.386003	0.0955362	3.99656e-06	0.000165565
SLAMF7	949.904	0.408257	0.10174	4.00152e-06	0.000165565
CLPTM1	6424.77	-0.241154	0.0576159	4.05191e-06	0.000166576
P2RY11	2655.08	-0.292843	0.0711425	4.05202e-06	0.000166576
ALDH1A2	3532.69	0.335655	0.0825654	4.06953e-06	0.00016676
TECR	3344.1	-0.228831	0.0544541	4.14013e-06	0.00016911
CD44	16677.2	0.269246	0.0649898	4.21619e-06	0.000171669
WTAP	2246.5	0.249133	0.0598366	4.31821e-06	0.000175264
PCDHGC3	2928.63	-0.310109	0.0760429	4.39373e-06	0.000177765
QKI	9955.79	-0.219119	0.0526586	4.42919e-06	0.000178635
CD93	172.268	0.837341	0.2164	4.47639e-06	0.00017997
TNFRSF12A	1096.37	0.291614	0.0713421	4.53193e-06	0.000181632
GAA	12548.6	-0.362145	0.0899366	4.56272e-06	0.000182295
GEM	266.551	0.564497	0.14442	4.68708e-06	0.00018668
FCGRT	14031.5	-0.316124	0.0775523	4.73081e-06	0.000187837
PTDSS2	1158.08	-0.31229	0.076974	4.77537e-06	0.000189019
FUCA1	2792.58	-0.217714	0.052008	4.82811e-06	0.00018995
CFD	368.194	-0.505189	0.128283	4.82862e-06	0.00018995
PAQR5	1831.33	0.360957	0.0902271	4.87219e-06	0.000191077
RAP1B	8193.26	0.305569	0.0753787	5.01829e-06	0.000196204
PA2G4	3610.91	0.233081	0.0561986	5.08452e-06	0.000197961
SOD2	20289.7	0.300863	0.0744044	5.09418e-06	0.000197961
MLLT11	242.347	0.662573	0.171351	5.13384e-06	0.000198897
ZNF703	908.887	-0.353333	0.0884659	5.33468e-06	0.000205846
ALDH2	6676.54	-0.351218	0.0859023	5.3454e-06	0.000205846
KCNC3	1216.81	-0.284577	0.0701081	5.41004e-06	0.00020771
WIPF3	638.17	-0.386177	0.0970542	5.51117e-06	0.000210959
IDH2	5232.81	-0.226624	0.0548838	5.77742e-06	0.000220428
PLD3	52068.8	-0.267851	0.0661484	5.79303e-06	0.000220428
MICAL2	1401.22	0.314357	0.0785998	5.92432e-06	0.000224303
SORL1	8225.78	-0.355707	0.0895785	5.92996e-06	0.000224303
FAXDC2	631.434	-0.410993	0.104756	6.02047e-06	0.000227055
EIF5A	10366.4	0.26802	0.067969	6.0639e-06	0.00022802
OGFRL1	5193.72	0.281107	0.0701213	6.37799e-06	0.000238312
HIC1	112.279	0.816781	0.215333	6.38063e-06	0.000238312
SEH1L	846.287	0.293559	0.0735055	6.3935e-06	0.000238312
PSTPIP1	1020.72	0.396125	0.101471	6.51372e-06	0.000242087
EYA2	566.936	-0.370175	0.0943288	6.72446e-06	0.000249195
NDC1	1063.22	0.252305	0.0624568	7.07487e-06	0.000261423
CCDC92	2293.82	-0.237616	0.0585371	7.12711e-06	0.000262594
KIF26B	67.3441	-1.33986	0.357418	7.41003e-06	0.000272233
IKBKE	2230.62	0.213263	0.052121	7.43921e-06	0.000272522
PRKCH	325.044	0.542162	0.14265	7.52855e-06	0.000275007
SLCO4A1	193.006	0.799321	0.213555	7.5783e-06	0.000276036
C1orf127	106.765	-0.813563	0.215992	7.66887e-06	0.000278541
LRRK1	3238.75	-0.405028	0.105008	8.04696e-06	0.000291446
DOCK5	3057.08	0.208901	0.0512029	8.13487e-06	0.000293798
SESN3	144.593	-0.746507	0.199288	8.327e-06	0.000299889
SRSF9	3786.88	0.19268	0.047028	8.63874e-06	0.000310242
MOSPD3	434.449	-0.397993	0.103974	9.04474e-06	0.000323271
ME2	3759.96	0.29744	0.0760985	9.05211e-06	0.000323271
FAM78A	3730.18	-0.240544	0.0604193	9.11491e-06	0.000324608
PAPSS1	6532.63	0.247439	0.0621372	9.16734e-06	0.000325568
ABHD4	1319.54	-0.294157	0.0752183	9.42251e-06	0.000333703
PALLD	4429.5	-0.206837	0.0512248	9.53227e-06	0.000336658
GPAA1	2972.68	-0.266646	0.0675785	9.59002e-06	0.000337764
TMPO	3222.27	0.240217	0.0603732	9.67854e-06	0.000339945
NHP2	1087.67	0.263521	0.0663461	1.00061e-05	0.000350487
HSPE1	1418.5	0.403763	0.107205	1.00742e-05	0.000351908
SERPINB9	561.639	0.473888	0.126648	1.04382e-05	0.000363629
IL1B	627.955	0.932291	0.256565	1.04697e-05	0.000363712
SLC19A1	1573.98	-0.325109	0.0843798	1.04974e-05	0.000363712
CXCL5	230.6	1.48454	0.414654	1.0568e-05	0.000364276
PRAM1	4562	-0.340268	0.0888461	1.05707e-05	0.000364276
TPST2	1587.23	-0.32352	0.0840682	1.07277e-05	0.000368693
FXYD5	5118.84	-0.257503	0.0661179	1.09316e-05	0.000374692
CMAS	1358.35	0.256427	0.0654147	1.10328e-05	0.00037656
TACSTD2	124.235	0.635915	0.172431	1.10643e-05	0.00037656
RTN2	634.901	-0.304143	0.0788362	1.10912e-05	0.00037656
MMP12	261.279	0.678692	0.185406	1.11109e-05	0.00037656
SYNGR2	7881.23	-0.196739	0.0489078	1.11637e-05	0.00037656
COL1A1	2932.11	-0.503336	0.136162	1.11658e-05	0.00037656
TIFA	363.203	-0.44858	0.11971	1.11922e-05	0.00037656
BLTP3A	2831.66	-0.220352	0.0553961	1.12634e-05	0.000377958
SMPD1	1066.03	-0.331685	0.0867909	1.14534e-05	0.000382298
DBN1	265.046	0.57571	0.156463	1.14914e-05	0.000382298
ZNF362	1130.09	-0.339428	0.088983	1.14933e-05	0.000382298
CD48	777.787	0.461616	0.123879	1.15123e-05	0.000382298
P3H2	933.936	0.798369	0.220105	1.15424e-05	0.000382304
TRIM22	5700.09	0.275131	0.0709213	1.18577e-05	0.000391469
PDCD5	796.393	0.41465	0.11091	1.18976e-05	0.000391469
ZER1	1358.13	-0.318864	0.0833634	1.19219e-05	0.000391469
RAI14	2167.68	0.425474	0.114079	1.19416e-05	0.000391469
ARSA	2365.77	-0.313485	0.0819569	1.20599e-05	0.000394338
EIF4EBP2	5476.29	-0.209804	0.052621	1.21843e-05	0.00039739
UBXN6	5318.09	-0.207879	0.0522658	1.25113e-05	0.000407016
CD226	50.1148	1.4428	0.406603	1.29684e-05	0.000420815
TTC7A	6756.77	-0.289398	0.0754443	1.30369e-05	0.000421967
DUSP5	482.297	0.354979	0.0943268	1.3095e-05	0.000422778
RHOBTB1	1709.53	-0.330159	0.0871548	1.32931e-05	0.000428093
MARCHF2	1827.26	-0.21659	0.0549396	1.33715e-05	0.000429535
SRSF10	2241	0.220604	0.0562097	1.39802e-05	0.000447963
EXOSC8	763.237	0.375337	0.10086	1.40315e-05	0.000448483
GHDC	837.837	-0.261563	0.0676726	1.41174e-05	0.000450101
LYNX1	901.937	-0.542628	0.148938	1.43287e-05	0.000455703
TUBB	19057.4	0.22494	0.0576114	1.46585e-05	0.000465033
PIPOX	281.854	-0.509966	0.139815	1.4706e-05	0.000465385
KCTD20	2658.87	0.226967	0.0582377	1.48289e-05	0.000468118
EMP1	7855.22	0.30276	0.0802721	1.50087e-05	0.000472627
CPVL	3138.64	-0.246089	0.0638631	1.50814e-05	0.000473748
TXN	2025.92	0.38032	0.103674	1.51393e-05	0.000474402
GPR108	2260.41	-0.219973	0.0562762	1.52218e-05	0.000475625
PDK2	934.267	-0.3828	0.103235	1.52527e-05	0.000475625
ARL11	875.232	0.379895	0.102741	1.53185e-05	0.000476512
TNF	78.3937	0.836907	0.234428	1.53884e-05	0.000477526
ACSL5	585.922	0.349786	0.0940992	1.56833e-05	0.00048533
NEU1	4081.84	-0.208126	0.0530209	1.57158e-05	0.00048533
MSMO1	593.818	0.473365	0.130169	1.58376e-05	0.000487913
DCTPP1	1138.05	0.262216	0.0686542	1.59374e-05	0.000489807
KHDRBS3	326.553	0.607233	0.169985	1.64288e-05	0.000503699
LRPAP1	8891.22	-0.19971	0.0508381	1.68843e-05	0.000516425
CORO1B	8550.55	-0.227699	0.0588964	1.72048e-05	0.000524971
UAP1L1	3797.22	-0.296123	0.0788954	1.73996e-05	0.000529653
ZDHHC24	982.842	-0.319507	0.0857387	1.75898e-05	0.000534169
NDUFS7	2693.49	-0.233126	0.0607889	1.76709e-05	0.00053536
RAB11B	3562.75	-0.26611	0.0701927	1.77366e-05	0.000536082
POLR1C	543.574	0.341202	0.0923187	1.78118e-05	0.000537084
BRIX1	500.081	0.379581	0.103766	1.79506e-05	0.000538743
TNFAIP8L1	1068.26	-0.273688	0.0724595	1.79511e-05	0.000538743
CRYBB1	339.048	-0.41005	0.112544	1.80789e-05	0.000539178
INF2	3559.4	-0.313097	0.0845309	1.80905e-05	0.000539178
ANOS1	2663.31	-0.246801	0.0646723	1.80921e-05	0.000539178
CDC45	260.247	0.462684	0.128458	1.82441e-05	0.000542443
MAD2L1	687.34	0.403926	0.111245	1.87565e-05	0.000556385
UCHL5	881.283	0.313447	0.084481	1.88745e-05	0.000557105
USF2	8903.39	-0.204202	0.0526403	1.88968e-05	0.000557105
SLC7A8	3075.79	-0.243798	0.0639422	1.89115e-05	0.000557105
OTUD6B	473.969	0.392377	0.108088	1.90272e-05	0.000559226
IER5L	4261.63	-0.415217	0.114445	1.91762e-05	0.000561121
APOE	274280	-0.189196	0.0482836	1.91795e-05	0.000561121
SDCCAG8	1981.68	0.262391	0.0695918	1.93545e-05	0.000564494
HSPA9	11671	0.24817	0.0654659	1.94112e-05	0.000564494
UHRF1	1034.18	0.337995	0.0911444	1.94272e-05	0.000564494
GFOD1	1018.24	0.268093	0.071381	1.96766e-05	0.000569777
ITGA9	406.191	-0.588097	0.16549	1.97389e-05	0.000569777
SLC9B2	183.197	0.581685	0.165132	1.97428e-05	0.000569777
CLEC11A	3132.19	-0.207402	0.0536109	1.99749e-05	0.000575178
TNFRSF10A	222.549	0.655407	0.186881	2.00973e-05	0.000577403
LILRA5	297.44	0.488981	0.137508	2.06438e-05	0.000591773
NOP58	1329.45	0.296661	0.0801762	2.1017e-05	0.000601124
DYNC1LI2	3445.84	0.196468	0.0507011	2.11408e-05	0.000602274
ABTB1	1034.05	-0.355474	0.097546	2.11514e-05	0.000602274
NCKAP1L	16765.6	-0.17359	0.0442869	2.13862e-05	0.000607607
TEX264	1668.98	-0.250124	0.0663594	2.14351e-05	0.000607644
FAM174C	1413.24	-0.262581	0.0701025	2.16365e-05	0.000611997
MMP9	22325.4	0.406282	0.113452	2.18161e-05	0.000615716
GNL3	1314.82	0.295347	0.0800948	2.22699e-05	0.000627139
HERC1	3660.29	-0.306412	0.0831225	2.23522e-05	0.000628073
IARS1	5570.21	0.309433	0.0844461	2.24699e-05	0.000629995
SOWAHD	627.374	-0.299634	0.0803007	2.27764e-05	0.000637191
KIAA0930	18976.1	-0.205791	0.0536323	2.28807e-05	0.000638711
NUPR1	9717.36	-0.315379	0.0862558	2.30071e-05	0.000638808
EXOG	327.009	0.366343	0.10138	2.30378e-05	0.000638808
RENBP	3234.86	-0.209488	0.0548584	2.3064e-05	0.000638808
KCNQ3	792.543	-0.437529	0.122763	2.3084e-05	0.000638808
SLC7A5	14035.5	0.316924	0.0864534	2.3188e-05	0.000640299
SLC25A35	418.339	-0.370124	0.102926	2.33108e-05	0.000642302
TMEM51	2993.51	-0.208132	0.0543383	2.39849e-05	0.000659456
ST6GAL1	12889.4	-0.195835	0.0509585	2.43744e-05	0.000666955
GPR137	1011.16	-0.281705	0.076495	2.44039e-05	0.000666955
PALM2AKAP2	182.6	0.868266	0.255667	2.44142e-05	0.000666955
RINT1	421.818	0.33222	0.0918082	2.45554e-05	0.000669384
HDLBP	13825.4	-0.173231	0.0444634	2.46104e-05	0.000669455
COL23A1	93.6648	-0.657773	0.189337	2.49002e-05	0.000675901
LRP3	1061.77	-0.424395	0.119622	2.49634e-05	0.000676179
ADSS2	1848.37	0.309427	0.0852157	2.54404e-05	0.000686647
TUBA1C	6756.71	0.24857	0.0666924	2.54572e-05	0.000686647
EDEM1	2808.21	0.277259	0.0753778	2.59095e-05	0.000696793
ARID5A	2909.17	-0.248132	0.0668143	2.59424e-05	0.000696793
TJP2	351.384	-0.410152	0.115828	2.63188e-05	0.000705421
PTPN13	1202.93	0.390776	0.110309	2.64009e-05	0.000706142
UCK2	1008.93	0.432278	0.123087	2.6531e-05	0.000706407
NUP214	1793.34	-0.441909	0.125454	2.65369e-05	0.000706407
DYRK1B	452.333	-0.413991	0.117015	2.65766e-05	0.000706407
PSMC3	3294.21	0.224861	0.0599004	2.66933e-05	0.000708038
DPH1	1067.77	-0.348437	0.0971354	2.68444e-05	0.00071057
CCL4L2	131.042	0.668716	0.194975	2.70059e-05	0.000713367
FTH1	182568	-0.180183	0.0484459	2.74352e-05	0.000723215
CCL5	788.388	0.435443	0.124388	2.76848e-05	0.000728293
SGPP1	3813.1	-0.17994	0.0469161	2.84639e-05	0.00074725
FKBP8	7286.2	-0.198554	0.0522989	2.86894e-05	0.000751628
ITGB2	74214	-0.19772	0.0520772	2.89605e-05	0.000757178
EHMT2	1896.88	-0.282542	0.0788219	2.92253e-05	0.000762543
RPS6KA1	9165.45	-0.195295	0.0513676	2.93281e-05	0.000763665
ACP5	24371.2	-0.212886	0.0568654	2.95567e-05	0.000767411
A2M	53911	-0.224691	0.0606964	2.96299e-05	0.000767411
USP30	574.939	-0.435726	0.124584	2.9652e-05	0.000767411
ARF6	5355.13	0.159201	0.0410317	3.0043e-05	0.000775959
PDK4	388.911	-1.31038	0.388065	3.04135e-05	0.000783944
CEACAM21	104.118	-0.628761	0.184019	3.05062e-05	0.000784752
RCN1	2545.42	0.244923	0.0664657	3.05919e-05	0.000785376
XYLT1	1254.69	-0.383236	0.108823	3.07226e-05	0.000786266
CNPY3	5282.58	-0.202598	0.0537852	3.07495e-05	0.000786266
MDK	345.329	-0.372612	0.105749	3.14068e-05	0.00080147
ARID5B	1026.05	-0.30299	0.0844329	3.17793e-05	0.000808247
RILPL2	2000.37	0.20038	0.05326	3.17988e-05	0.000808247
COL5A3	221.095	0.616092	0.182121	3.19846e-05	0.000811354
TSEN15	987.564	0.262561	0.0722127	3.21789e-05	0.000814667
SEMA4D	4693.65	0.293842	0.0822204	3.40288e-05	0.000858354
RYR1	60.3884	-1.48094	0.445903	3.4102e-05	0.000858354
TRMT6	556.176	0.353064	0.100709	3.41059e-05	0.000858354
YWHAZ	15718.9	0.188457	0.0500841	3.47309e-05	0.000872367
CRABP2	1909.48	0.243155	0.0666087	3.50513e-05	0.000878687
CCL4	181.783	0.673681	0.201374	3.5179e-05	0.000880163
RAB21	2180.48	0.220021	0.0595765	3.55483e-05	0.000887667
CCT2	2495.36	0.249934	0.0688354	3.56392e-05	0.000888202
FAM110B	316.226	-0.387194	0.111609	3.59759e-05	0.000894847
ZNF385A	8824.94	-0.209262	0.0563457	3.61153e-05	0.000896571
EIF4E	2088.8	0.266999	0.0746645	3.63808e-05	0.000901413
LDB1	4199.04	-0.282861	0.0795377	3.70571e-05	0.000916393
RNF130	5778.87	-0.178511	0.047133	3.72401e-05	0.000919141
SEZ6L2	868.894	-0.26989	0.0751968	3.7624e-05	0.000926827
PHETA1	1087.87	-0.259084	0.0719564	3.83263e-05	0.000942311
SERINC2	862.57	-0.26644	0.0742755	3.8556e-05	0.000946139
AP1S2	2550.56	0.388184	0.112934	3.89437e-05	0.00095231
CPTP	665.81	-0.280499	0.0787134	3.89565e-05	0.00095231
BAZ1B	4172.57	0.167919	0.044295	3.91774e-05	0.000954261
TASL	1008.83	-0.245049	0.0678102	3.91855e-05	0.000954261
PABPC1	40763.1	-0.168184	0.0449989	3.95298e-05	0.000960815
PACS2	2381	-0.211205	0.0573607	4.00578e-05	0.000971801
CMTM7	1105.52	-0.26244	0.0732882	4.06169e-05	0.000983498
KCNMB1	503.102	0.377708	0.110004	4.08107e-05	0.000986322
CDK2AP2	1330.46	-0.27606	0.0775972	4.09688e-05	0.000988276
MMP24OS	1965.99	-0.319954	0.0905414	4.11705e-05	0.0009912
DUSP3	4361.91	-0.179385	0.0477861	4.12695e-05	0.0009912
PLOD1	7155.48	-0.214817	0.0588112	4.13226e-05	0.0009912
MVB12A	961.262	-0.243631	0.0674786	4.14894e-05	0.000993336
UFM1	2044.58	0.264097	0.0741099	4.16625e-05	0.000995618
DNAJC4	1066.44	-0.296481	0.0842995	4.20189e-05	0.00100226
HNRNPDL	6308.59	0.251584	0.0702699	4.27062e-05	0.00101597
USP10	2165.24	0.253337	0.0703188	4.27525e-05	0.00101597
SPTBN2	337.204	-0.678839	0.205368	4.28456e-05	0.00101629
VAT1	15050.2	-0.181052	0.0493765	4.36413e-05	0.00103325
NIT2	957.128	0.251656	0.0703084	4.38023e-05	0.00103514
OTUD5	2517.43	-0.206554	0.0563724	4.47412e-05	0.00105513
TUBE1	301.69	0.412444	0.121978	4.4813e-05	0.00105513
BLOC1S3	692.399	-0.344066	0.0998236	4.49398e-05	0.00105617
TSC22D1	4104.54	0.201935	0.054029	4.58481e-05	0.00107554
FTSJ3	1589.34	0.218978	0.0604279	4.61721e-05	0.00108115
RAN	7115.75	0.215575	0.0593702	4.62958e-05	0.00108207
B4GALT5	3753.46	0.200628	0.0547232	4.71878e-05	0.0011009
GARS1	5402.33	0.28072	0.0803674	4.72952e-05	0.0011014
LRRFIP1	6028.86	0.179108	0.04837	4.76237e-05	0.00110704
SNX30	3586.9	-0.19074	0.0517963	4.82884e-05	0.00112045
CDK6	1250.73	0.381166	0.11285	4.87579e-05	0.00112929
GAS7	7278.47	-0.232401	0.0644754	4.91907e-05	0.00113726
TUBB6	3960.31	0.27412	0.0783233	4.943e-05	0.00114073
PSMA6	3905.3	0.252621	0.0715069	4.99828e-05	0.00115141
GRINA	10492.9	-0.188467	0.0513544	5.00732e-05	0.00115141
WDTC1	2423.91	-0.247042	0.0696145	5.03349e-05	0.00115408
RPS6KL1	387.364	0.421334	0.126098	5.03695e-05	0.00115408
DOC2A	184.577	-0.507791	0.153685	5.09144e-05	0.00116447
ARPP19	3470.42	0.19385	0.0530641	5.15978e-05	0.001178
XPO1	5046.42	0.219672	0.0612126	5.22453e-05	0.00119065
ERH	2864.76	0.298299	0.0864784	5.23425e-05	0.00119074
RAB42	2186.02	-0.292164	0.0843236	5.31004e-05	0.00120584
ATG7	2577.32	-0.175851	0.0483749	5.32833e-05	0.00120785
STARD4	1096.31	0.333561	0.098146	5.35878e-05	0.0012126
FBRS	4459.05	-0.297276	0.0860792	5.39062e-05	0.00121765
FAM20C	11736.7	-0.245173	0.0690475	5.45181e-05	0.00122896
KCNE3	1959.24	-0.25583	0.0728195	5.45991e-05	0.00122896
DUSP4	439.337	0.311727	0.0911672	5.47519e-05	0.00123023
DOK3	7052.41	-0.224113	0.0633277	5.61284e-05	0.00125814
CXCL3	93.2187	0.969162	0.305995	5.61906e-05	0.00125814
ZNF697	784.273	0.316232	0.0928763	5.65651e-05	0.00126302
COQ8A	1455.08	-0.273928	0.0790513	5.66064e-05	0.00126302
GPR34	4932.92	-0.286383	0.0832653	5.68306e-05	0.00126402
PLRG1	1240.66	0.301031	0.0879634	5.68488e-05	0.00126402
HMGB1	7913.44	0.235827	0.0668725	5.7637e-05	0.00127932
BTF3L4	1915.73	0.22899	0.0646446	5.78544e-05	0.00128192
IL6R	3219.7	-0.243894	0.0693773	5.87166e-05	0.00129878
SOX12	1017.43	-0.264974	0.07642	5.95979e-05	0.00131599
TADA3	2377.33	-0.218109	0.0613545	6.13229e-05	0.00135175
MGAT1	18294.7	-0.27101	0.0783553	6.15737e-05	0.00135494
MIB2	832.107	-0.365974	0.109987	6.27088e-05	0.00137755
PDGFC	1536.67	-0.215915	0.0607248	6.28328e-05	0.0013779
CYCS	4164.9	0.292676	0.0859226	6.31702e-05	0.00138293
ATP2C1	3968.93	0.199644	0.0555476	6.36779e-05	0.00139166
HADH	1264.08	-0.262353	0.0759798	6.476e-05	0.0014129
BTD	726.16	-0.27464	0.0800654	6.50958e-05	0.0014178
SORBS3	3539.57	-0.358039	0.107536	6.57688e-05	0.00143002
RNF135	1789.8	-0.224845	0.0641276	6.6157e-05	0.00143079
SYNE3	564.665	0.348099	0.104675	6.61744e-05	0.00143079
ATP6AP1	17045.2	-0.208499	0.0587188	6.61866e-05	0.00143079
EXT2	1968.34	-0.262006	0.0763307	6.62517e-05	0.00143079
STIM1	2615.55	-0.198119	0.0554513	6.7989e-05	0.0014636
ASNS	1287.67	0.326331	0.0977053	6.80001e-05	0.0014636
RPL22L1	623.555	0.451709	0.139871	6.83454e-05	0.00146845
CHST2	956.621	0.34611	0.10443	6.84722e-05	0.00146845
ZNF146	1249.68	0.355633	0.108084	6.85698e-05	0.00146845
SYS1	1576.2	-0.305653	0.0906023	6.87894e-05	0.00146908
AK6	490.442	0.312644	0.0931537	6.8829e-05	0.00146908
GALNT2	6163.76	-0.192377	0.0538366	6.98102e-05	0.00148754
DHX15	2655.97	0.222852	0.0632059	7.08599e-05	0.00150739
SNX18	3376.67	-0.335319	0.100653	7.1075e-05	0.00150946
SLC4A7	1988.96	0.278072	0.0819831	7.18922e-05	0.00152428
BCKDK	2139.17	-0.206149	0.0587487	7.22398e-05	0.00152912
ZFP36L2	9645.89	-0.336798	0.101376	7.24094e-05	0.00153017
USP12	2242.08	0.271268	0.079777	7.25678e-05	0.00153099
S100A10	4342.78	0.288726	0.0857536	7.34774e-05	0.00154763
CIRBP	4885.75	0.174564	0.0484036	7.50726e-05	0.00157862
SPNS1	4572.07	-0.215837	0.0616124	7.52574e-05	0.00157991
NUDT15	295.823	0.355219	0.108432	7.67838e-05	0.00160931
SNRPA1	796.164	0.312401	0.0940446	7.72071e-05	0.00161433
MED12	2373.85	-0.236596	0.0685467	7.72755e-05	0.00161433
HPS1	4377.02	-0.203332	0.057787	7.75481e-05	0.00161607
CLSPN	645.249	0.30508	0.0915943	7.77173e-05	0.00161607
SLC25A25	563.78	0.328997	0.0997	7.77382e-05	0.00161607
ANTXR1	660.244	-0.343532	0.106084	8.05966e-05	0.00167277
HNRNPR	3778.19	0.191175	0.0540616	8.15431e-05	0.00168967
INA	120.922	0.826531	0.270374	8.27809e-05	0.00171255
TMEM94	2728.71	-0.421282	0.130353	8.34693e-05	0.001724
ACE	3543.3	-0.317846	0.0963079	8.36781e-05	0.00172552
KLF16	2013.06	-0.205003	0.0585031	8.41645e-05	0.00173276
SSB	4019.17	0.307052	0.0918488	8.45165e-05	0.00173721
ALG12	957.467	-0.38247	0.118379	8.50684e-05	0.00174575
IFRD2	1471.81	0.202869	0.0580431	8.58238e-05	0.00175842
NOP16	389.263	0.341059	0.105282	8.60565e-05	0.00176037
MAF	5267.76	-0.201542	0.057939	8.63987e-05	0.0017618
DGAT1	1419.83	-0.250052	0.0736325	8.64021e-05	0.0017618
PBXIP1	1893.27	-0.30195	0.0896159	8.67794e-05	0.00176668
LILRB2	1333.44	0.264804	0.0789762	9.01694e-05	0.00183278
ZNF444	660.729	-0.330955	0.101595	9.12543e-05	0.00185188
NETO2	762.392	0.437567	0.139194	9.28701e-05	0.00187821
FXYD2	121.272	0.793759	0.262629	9.29471e-05	0.00187821
C3AR1	9072.3	-0.242295	0.0709375	9.30597e-05	0.00187821
STARD3	2731.53	-0.243732	0.0719872	9.3139e-05	0.00187821
KCNG1	328.558	0.48043	0.154083	9.43819e-05	0.00189812
RASSF1	1810.26	0.184921	0.0523711	9.44242e-05	0.00189812
EPHX1	1113.46	-0.262466	0.0784222	9.45718e-05	0.00189812
MAN2B2	3795.46	-0.23232	0.0682489	9.51962e-05	0.00190765
ALDH3B1	2293.75	-0.215895	0.0624627	9.54898e-05	0.00190852
TP53INP2	828.156	-0.317577	0.0970329	9.55378e-05	0.00190852
STYXL2	69.4941	-0.723332	0.236495	9.58223e-05	0.00191121
WDR7	1333.55	-0.292565	0.0908252	9.60189e-05	0.00191215
CCT5	4990.5	0.232997	0.0685727	9.63771e-05	0.0019163
CCL13	1007.93	0.718169	0.238174	9.71571e-05	0.00192881
GNPNAT1	668.994	0.314425	0.096408	9.73864e-05	0.00193037
HLA-DPB1	728.961	-0.340642	0.10572	9.95289e-05	0.00196978
CNOT3	1557.25	-0.243672	0.0723593	0.000100771	0.00199127
TMOD2	781.272	0.258016	0.077636	0.000103778	0.00204753
VPS11	2086.21	-0.202088	0.059196	0.000104183	0.00205222
SPDL1	717.524	0.297531	0.0914804	0.000104336	0.00205222
ACOT9	1498.23	0.223022	0.0658331	0.000105461	0.00207116
SH3BP5	847.366	0.302834	0.0934762	0.000106287	0.00208018
MANBA	3810.33	-0.188216	0.0539424	0.000106374	0.00208018
RAP2B	6604.82	-0.137611	0.0380011	0.000106409	0.00208018
PEPD	4570.22	-0.161591	0.0456724	0.000109601	0.00213907
NOL11	787.104	0.249555	0.0751387	0.000109756	0.00213907
WDR41	985.197	0.254753	0.0771882	0.000112008	0.00217569
SIDT2	1990.51	-0.336005	0.105036	0.000112042	0.00217569
SLC15A3	18910.7	-0.171664	0.0510746	0.000112146	0.00217569
HOMER2	780.817	-0.527524	0.172522	0.000112721	0.00218354
ACSL3	4045.78	0.313387	0.0981282	0.000113246	0.0021904
TBXAS1	4003.12	-0.226817	0.0672394	0.000113704	0.00219593
INTS1	5181.06	-0.276069	0.0844437	0.000114178	0.00220177
CMTM3	6615.1	-0.167609	0.0476675	0.00011463	0.00220714
ACTA2	256.34	-0.356464	0.112861	0.000114842	0.0022079
CYP27A1	15068.8	-0.203316	0.059695	0.000115939	0.00222565
AGPAT1	1770.83	-0.220308	0.0654061	0.000116821	0.00223703
SLC43A2	974.656	-0.385157	0.122998	0.000116882	0.00223703
MMP2	4485.16	-0.254818	0.0774679	0.000118735	0.0022691
ABCD4	2264.65	-0.164978	0.0469856	0.000119715	0.00228441
HYPK	780.6	0.404504	0.130624	0.000120439	0.00228935
INSR	478.37	-0.467273	0.152527	0.000120469	0.00228935
COL7A1	211.392	0.455005	0.148735	0.000120511	0.00228935
SPARC	21565.6	-0.262081	0.0800824	0.00012111	0.00229732
PCDH20	107.857	-0.563859	0.187411	0.000123736	0.00234364
CXCR2	128.218	-0.612092	0.204393	0.000125106	0.00236609
FRMD4B	1636.44	0.23241	0.0700285	0.000125321	0.00236666
STEAP1B	58.8508	0.823264	0.279796	0.00012552	0.00236692
HSD17B14	1264.84	-0.303966	0.0950892	0.000126556	0.00238016
CAMK1	6232.12	-0.262966	0.0807861	0.000126797	0.00238016
MT-ND1	91006	-0.17482	0.0543323	0.000127008	0.00238016
GSAP	1514.34	0.214872	0.0640191	0.000127097	0.00238016
NSUN2	2387.41	0.171511	0.0493982	0.000127153	0.00238016
FAM111B	368.004	0.310945	0.0978443	0.000127372	0.00238078
RTL8C	2276	-0.254481	0.0778168	0.000128308	0.00239476
BRI3	10899.4	-0.225441	0.0676567	0.000128784	0.00239934
TAGLN2	12353.8	0.196008	0.057848	0.000128928	0.00239934
WDR26	5659.33	-0.220277	0.0657144	0.000129947	0.00241479
NIBAN2	15399.3	0.184499	0.0538836	0.000130925	0.00242943
FAM117A	155.079	-0.509897	0.169491	0.000131605	0.00243851
NOA1	810.697	-0.283242	0.0880347	0.000132363	0.00244901
SYP	458.18	0.33599	0.107469	0.000133293	0.00246264
ARHGAP17	3271.65	-0.186521	0.0546171	0.000135592	0.00250151
CAT	2671.08	-0.221511	0.0675556	0.000138358	0.00254807
FAR1	3578.52	0.199588	0.0592305	0.000138514	0.00254807
LMO4	2311	0.278783	0.0871937	0.000138715	0.00254809
NBPF14	2050.93	-0.236625	0.0719927	0.000138983	0.00254887
SLC2A1	165.883	0.561551	0.190171	0.000139156	0.00254887
IER3IP1	1274.17	0.261013	0.0808299	0.000139548	0.00255224
GTPBP4	1375.59	0.359185	0.116486	0.00013974	0.00255224
GCHFR	2738.22	-0.293652	0.0926298	0.000140342	0.00255959
S1PR2	1450.89	-0.2285	0.0691289	0.000140787	0.00256405
PRMT5	1169.97	0.247856	0.076222	0.000141083	0.00256578
KIF2A	1631.02	0.187852	0.0553003	0.000141845	0.00257346
CHID1	2010.43	-0.243313	0.074478	0.000141908	0.00257346
CSF1	7547.54	0.257777	0.0803651	0.000142239	0.00257581
SESN1	933.38	-0.356727	0.114021	0.000142935	0.00258476
PCDHGB7	373.309	-0.360236	0.116833	0.000144846	0.00261562
KLC4	725.39	-0.287109	0.0903536	0.00014557	0.00262498
NRGN	669.847	-0.314405	0.100285	0.0001475	0.00265604
HSPA13	1385.91	0.277827	0.087359	0.000148625	0.00267253
POR	2340.17	-0.186255	0.0550335	0.000149913	0.0026919
TWF1	1689.44	0.211768	0.0637121	0.000150269	0.00269452
GCLC	3578.18	-0.194892	0.059271	0.000151742	0.00271711
EMC10	8911.84	-0.151837	0.0436036	0.00015229	0.00272312
ABHD8	1384.54	-0.281707	0.0884052	0.000152804	0.00272849
TUBB4B	3264.55	0.227203	0.0694129	0.00015349	0.00273691
GARRE1	1335.54	-0.28907	0.0915727	0.000155131	0.00276233
ATG16L2	2199.17	-0.30324	0.0965984	0.000156472	0.00278034
TIMM8B	1073.01	0.268834	0.0844999	0.000156578	0.00278034
HIF1A	12360.6	0.226054	0.0691623	0.000157012	0.00278392
EVA1B	934.036	-0.23527	0.0722358	0.000157215	0.00278392
EIF2S1	1927.64	0.27489	0.086936	0.000159114	0.00281366
TGFB1	12609.1	-0.188714	0.0560773	0.000160214	0.00282919
RELA	2550.06	-0.221703	0.0686192	0.000162975	0.00287398
MAP4K2	1314.03	-0.253063	0.0790282	0.00016454	0.00289757
MELTF	1613.94	-0.340383	0.111076	0.000167491	0.0029455
TES	962.552	0.313104	0.101318	0.000168356	0.00295664
CDC42BPG	26.3096	1.35156	0.496584	0.000168819	NA
DLX3	477.628	-0.496537	0.169117	0.000170247	0.00298575
BMAL2	684.239	0.393653	0.131776	0.000170741	0.00299031
MGLL	2537.33	-0.280709	0.0896355	0.000173875	0.00303716
APMAP	6366.82	-0.20082	0.0614214	0.000173891	0.00303716
SLC9A1	3617.88	-0.248504	0.0777972	0.000175059	0.0030511
WBP1	1614.92	-0.224788	0.0687279	0.000175167	0.0030511
GRIN2D	1741.9	-0.269442	0.0852397	0.000177399	0.00308577
DDIT4	1755.95	0.437445	0.149253	0.00018055	0.00313591
PPBP	123.273	0.808733	0.288638	0.000180771	0.00313591
LRIG3	686.322	-0.341614	0.112566	0.000182168	0.00315585
ITGB1BP1	1462.38	0.270894	0.0865808	0.000183157	0.0031687
HAX1	1527.62	0.196403	0.0595325	0.000183548	0.00316975
RPS26	2566.89	0.306061	0.099812	0.000183714	0.00316975
MAFB	11162.5	-0.189997	0.0574345	0.000184915	0.00318495
MCM6	1094.75	0.262139	0.0834381	0.000185093	0.00318495
DCUN1D5	882.336	0.253276	0.0799726	0.000186804	0.00321006
P2RX4	3557.97	-0.193955	0.0587455	0.000188087	0.00322777
MMP1	131.352	0.549136	0.191885	0.00019002	0.00325657
GUSB	7849.25	-0.1421	0.0411543	0.000190606	0.00326225
NDRG4	174.721	0.514892	0.179795	0.000192677	0.00329328
CREBRF	1291.03	-0.226844	0.0710537	0.000194357	0.00331664
MPDZ	1551.76	-0.342149	0.113998	0.000194562	0.00331664
HNRNPH3	3959.32	0.20985	0.0647187	0.000195605	0.00332603
ATP13A3	7058.53	0.239167	0.0752828	0.000195634	0.00332603
TSPAN15	4752.86	0.179774	0.0540793	0.000198452	0.00336543
SIRT2	1740.64	-0.213528	0.0660292	0.000198477	0.00336543
MED10	839.536	0.230114	0.0723746	0.000200762	0.00339967
ZNF41	272.569	-0.422694	0.144874	0.000201687	0.00340549
SLC25A36	1497.33	0.227735	0.0713807	0.000201726	0.00340549
MRPL3	1615.75	0.238661	0.0754198	0.000201906	0.00340549
IMPACT	1303.38	0.246644	0.0785407	0.000207752	0.00349949
LTV1	1075.55	0.243459	0.0774314	0.000209478	0.00352391
LIPA	50370.5	-0.180294	0.0593496	0.000211108	0.00354296
TWNK	476.816	0.30349	0.100163	0.000211379	0.00354296
PWWP2B	680.942	-0.292213	0.0955468	0.000211442	0.00354296
YWHAH	6995.54	0.200676	0.0618854	0.000212071	0.00354886
NFKBIA	2696.98	0.201942	0.0623434	0.000213052	0.00356061
IRF8	5119.61	-0.176851	0.053425	0.000213701	0.00356679
CSE1L	1454.3	0.217017	0.0679151	0.000216191	0.00360364
APBA3	522.833	-0.35301	0.11909	0.000217932	0.00362794
DTNB	778.152	-0.328736	0.109817	0.000218345	0.00363009
LYST	1141.35	-0.211302	0.0658153	0.000218783	0.00363265
SF3A3	2150.51	0.228875	0.0724919	0.000219292	0.00363462
ACO2	5994.25	-0.168832	0.0506967	0.000219648	0.00363462
TRAPPC6A	569.262	-0.304996	0.100805	0.000219754	0.00363462
VEGFA	285.477	0.503194	0.178769	0.000222832	0.00368076
SERPINF1	314.313	-0.377743	0.129192	0.000224616	0.00370543
PNKD	5788.7	-0.17567	0.0532042	0.000225712	0.00371873
GPR162	187.602	-0.384035	0.13157	0.000226516	0.00372712
MYOF	10357.8	0.197688	0.0611667	0.000226805	0.00372712
HLA-DQB1	66.5606	-0.814418	0.296773	0.000229276	0.00376263
CCL20	61.4913	0.756699	0.275804	0.000229554	0.00376263
LGALS9	22058.6	-0.161658	0.0512204	0.000230047	0.00376587
RRM2	1912.22	0.224808	0.0704893	0.000232715	0.00380468
FNDC10	627.374	-0.364519	0.124677	0.00023384	0.00381819
KDELR1	4019.34	-0.142633	0.0418375	0.00023563	0.00384251
VPS29	2692.43	0.253931	0.0821129	0.0002369	0.0038583
UBE2G2	2610.76	0.169699	0.051418	0.000237566	0.00386423
CPM	11930.7	-0.222247	0.0702031	0.00023944	0.00388976
ARMC5	609.303	-0.321025	0.108088	0.000241992	0.00392622
GLB1	6394.35	-0.155913	0.0463066	0.000242939	0.0039366
AP5B1	4599.95	-0.245204	0.0790135	0.000243337	0.00393805
ZFHX3	3877.82	-0.192128	0.0590292	0.000244489	0.0039517
ATP5MK	1790.32	0.284814	0.0946066	0.00024551	0.00396319
GPATCH4	991.312	0.274513	0.0907104	0.000247818	0.00399541
CD302	612.535	-0.331127	0.112019	0.000249822	0.00401749
TOLLIP	3568.04	-0.29899	0.0999391	0.000250081	0.00401749
DGKZ	5197.29	-0.206633	0.0651087	0.000250131	0.00401749
MARK4	942.636	-0.425194	0.14907	0.000250597	0.00401992
CNNM4	1016.03	-0.359444	0.123447	0.000250918	0.00402003
SAMD11	98.8281	-0.678238	0.247314	0.00025143	0.00402006
HECTD3	2279.92	-0.185245	0.0571648	0.000251548	0.00402006
GPR180	561.16	0.277395	0.0918742	0.000252189	0.00402526
RAPH1	2227.75	0.253634	0.0815082	0.000253611	0.00404292
FEN1	971.108	0.221941	0.0701903	0.000254624	0.00405401
TCERG1	1592.97	0.260798	0.0855847	0.000255071	0.00405608
SERINC5	1409.36	0.201096	0.0631075	0.000257201	0.00408486
SAP130	961.459	-0.261058	0.0855044	0.000261806	0.00415284
UNKL	431.063	-0.341267	0.117092	0.000262656	0.00415683
ACTG1	52326.1	-0.183785	0.0573536	0.000262899	0.00415683
MAP3K20	582.921	0.285054	0.095153	0.000263033	0.00415683
COL1A2	2087.08	-0.3626	0.125817	0.000265759	0.00419473
PSMA1	3112.73	0.239022	0.0776226	0.000266635	0.00420336
TMUB2	1499.53	-0.215019	0.0686105	0.000269923	0.00424996
AHNAK	20822.7	0.235981	0.0762936	0.000271251	0.00426562
CA2	2827.72	-0.183836	0.0569589	0.000273312	0.00429275
TOMM5	1454.44	0.240599	0.0785228	0.000275403	0.00432028
OLFM2	833.718	-0.448453	0.160076	0.000276354	0.00432989
GPR84	883.297	0.390764	0.138301	0.000278283	0.00435477
PLBD2	5939.95	-0.160847	0.0489982	0.000281476	0.0043975
MAGOH	828.229	0.227191	0.0734441	0.000281702	0.0043975
BLNK	1478.45	-0.223288	0.0719358	0.000283454	0.0044149
ADGRE2	4671.9	0.202939	0.0644295	0.000283507	0.0044149
CYBRD1	1499.64	-0.186488	0.0583524	0.00028621	0.00444438
ITPK1	3695.82	-0.175014	0.0541573	0.000286277	0.00444438
ABCB9	548.222	-0.319348	0.109422	0.000286442	0.00444438
LAIR1	13473.2	-0.146855	0.044108	0.000288772	0.00447509
TMBIM1	12257.9	-0.154606	0.0463902	0.000291103	0.00450575
BIRC3	209.269	0.406651	0.145143	0.000291968	0.00451368
MT-ND6	99476.4	-0.251167	0.0841233	0.000292885	0.00452238
CTDSP1	4025.17	-0.256433	0.0855447	0.000296406	0.00457123
RAB1B	7335.87	-0.164149	0.0504852	0.000297988	0.00458522
RAP1GAP2	639.817	-0.392251	0.138545	0.000298031	0.00458522
CD4	12980.9	-0.188433	0.0579161	0.000301134	0.0046274
PXK	1003.28	0.238846	0.078462	0.000302	0.00463271
GOSR1	2279.2	0.238184	0.0783244	0.000302478	0.00463271
OSBP2	68.3772	0.589315	0.219768	0.000302567	0.00463271
MOB1A	7680.2	0.159204	0.0487538	0.000303513	0.00464165
SCAND1	1630.52	-0.212593	0.0681712	0.00030532	0.0046637
ZNF219	1573.73	-0.247121	0.0817902	0.000307081	0.004685
D2HGDH	702.078	-0.312132	0.107533	0.000307907	0.00469201
GTPBP2	4421.45	0.187593	0.0592972	0.000311388	0.0047394
HK3	7783.26	0.159134	0.048752	0.000311959	0.00474244
SLC30A1	3665.56	-0.167183	0.0518502	0.000312367	0.00474301
ATP8B3	106.866	-0.719947	0.271389	0.000313091	0.00474836
SLC16A3	27293.1	0.177422	0.0553741	0.0003146	0.00476559
FCN1	123.319	0.532361	0.198177	0.00031919	0.0048294
MAP3K11	5570.31	-0.267133	0.0911539	0.000323396	0.00488725
MXD1	1030.97	0.338866	0.119708	0.000328468	0.00495805
BMAL1	793.095	0.325077	0.114202	0.000329401	0.00496626
TNFRSF25	105.029	-0.700053	0.265199	0.000330177	0.0049721
PNPLA2	2979.89	-0.3046	0.106581	0.000333412	0.00501491
PRELID3B	1668.52	0.198653	0.0637408	0.000334299	0.00502234
ATG2A	1807.07	-0.247368	0.0826635	0.000336069	0.00504301
NDUFA4L2	71.9089	0.635539	0.242927	0.000339174	0.00508363
TRDMT1	222.114	0.481765	0.180086	0.000340167	0.00509254
AZIN1	3123.42	0.190358	0.0607736	0.000340818	0.00509633
METTL2A	412.178	0.317427	0.111368	0.000342039	0.00510449
CYB5B	1703.85	0.22044	0.0723511	0.000342162	0.00510449
POLR2M	1163.06	0.313244	0.109905	0.000347626	0.00517995
PUM3	586.806	0.293012	0.10104	0.000351644	0.00523238
LMTK3	93.0407	-0.651352	0.247253	0.000351963	0.00523238
NOLC1	1367.83	0.240132	0.0803875	0.000354919	0.00527019
TPM3	18842.3	0.194385	0.0613952	0.000359369	0.00533008
CD40	2426.92	0.19997	0.064824	0.000360525	0.00534104
PRPS1	1513.69	0.176068	0.055742	0.000361051	0.00534263
C8orf82	1243.06	-0.251018	0.0847573	0.000361931	0.00534416
PEX14	1677.53	-0.274594	0.0942421	0.00036199	0.00534416
PCNP	3179.77	0.18439	0.059026	0.000362649	0.00534772
CST3	12082.1	-0.175982	0.0556415	0.000363424	0.00535296
CSNK1D	6202.15	-0.208444	0.0680582	0.000371775	0.00546356
CCSAP	1690.86	-0.227133	0.0745887	0.000371787	0.00546356
CCNG2	1224.22	-0.280083	0.0968242	0.000373571	0.00548113
PI4KA	5313	-0.178636	0.0566538	0.00037384	0.00548113
TRERF1	579.506	0.294496	0.102733	0.000375801	0.00550357
CNIH3	957.24	0.274016	0.0948115	0.000377907	0.00552807
SORT1	11487.6	-0.143873	0.0439311	0.000381277	0.005571
COA7	1250.03	0.209559	0.0690641	0.000391951	0.00572042
DNAJC5	7305.56	-0.158994	0.0499588	0.000392531	0.00572236
PRKDC	4452.88	0.195878	0.0632606	0.000395394	0.00575382
B3GALNT1	363.035	0.321422	0.115181	0.000395589	0.00575382
PSMD14	1919.89	0.23517	0.0803148	0.000401597	0.00583457
SLC16A1	1174.1	0.223699	0.0749195	0.000403205	0.00585128
FZD2	592.858	-0.340329	0.123322	0.000408286	0.0059183
ARHGAP25	2200.73	-0.18983	0.0616595	0.000409044	0.00592257
MMP10	183.167	0.427744	0.160601	0.000412729	0.00596377
CNPPD1	2913.02	-0.212629	0.0705893	0.000412822	0.00596377
TAPT1	777.318	0.273873	0.0958475	0.000418142	0.00603271
BZW2	880.618	0.232209	0.0785462	0.000418538	0.00603271
NIFK	630.266	0.320758	0.115995	0.000427231	0.00615107
BAG6	7710.46	-0.208772	0.0693711	0.000428609	0.00616396
AP2A2	4148.63	-0.200829	0.0661073	0.000430306	0.00618141
UCHL1	1887.36	0.248847	0.0858245	0.000432088	0.00619481
SGSH	2536.89	-0.29412	0.104376	0.000432207	0.00619481
ZNF331	275.392	-0.323591	0.117268	0.000439762	0.00629063
ADM2	421.464	0.325149	0.118176	0.000439877	0.00629063
XBP1	2063.37	0.222139	0.0752504	0.000444593	0.00635098
ATP5MC2	3208.29	-0.195099	0.0643687	0.000448378	0.00639501
SLC11A1	12874.3	-0.241601	0.0852724	0.000449147	0.00639501
GABARAPL1	5831.7	-0.170402	0.0549764	0.000449177	0.00639501
MICAL1	6259.38	-0.218403	0.0733398	0.000450342	0.00640447
ADAMTS14	79.738	0.572349	0.225064	0.000452126	0.0064227
HECA	2884.87	-0.168378	0.0542701	0.000469126	0.0066568
ARHGEF18	2014.65	-0.220915	0.0733958	0.000471881	0.00668847
ITGAM	11850.9	0.192691	0.0629234	0.000473132	0.00669878
FOXRED2	474.811	-0.269782	0.0953433	0.000475424	0.00672378
ZBTB18	335.19	-0.314656	0.114362	0.000479154	0.00676904
CEP95	573.098	0.230786	0.0795195	0.000486952	0.0068691
OSM	222.988	0.500183	0.197281	0.000487742	0.0068691
TRDN	39.3436	-0.856272	0.346942	0.000487849	0.0068691
CALCOCO1	3257.05	-0.229697	0.0793698	0.000493012	0.00693066
PMEPA1	641.179	-0.340254	0.125279	0.000493304	0.00693066
SEMA4C	704.476	0.285852	0.102984	0.00049671	0.00697084
RNPEPL1	4212.41	-0.211308	0.070767	0.000499822	0.00700682
TRIT1	395.901	0.269723	0.096093	0.000502018	0.00702991
ELF4	2882.5	-0.176044	0.057475	0.000504459	0.00704392
IL1A	119.04	0.673491	0.275452	0.000504545	0.00704392
TMEM176A	2125.41	-0.203453	0.0685249	0.000504672	0.00704392
GK5	383.833	0.341901	0.127893	0.000507997	0.0070826
AMBRA1	1516.87	-0.357518	0.134046	0.000511462	0.00712314
ORAI3	1135.73	-0.225978	0.0775817	0.000512275	0.0071267
WSB2	2922.24	-0.197822	0.0663307	0.000515897	0.00716929
PDE1B	1912.35	-0.334939	0.125065	0.000516749	0.00717333
DUSP23	841.361	-0.239755	0.0835035	0.000517756	0.00717951
WDR4	375.556	0.312658	0.115219	0.000520344	0.00720758
CCDC88B	1665.42	-0.195774	0.065501	0.000521408	0.0072145
GPSM3	3817.67	-0.168259	0.0548587	0.000523224	0.0072318
CSF3R	894.476	-0.316558	0.115475	0.000524065	0.00723561
RRP15	486.24	0.429386	0.1682	0.000530354	0.00731453
LGI2	116.425	-0.623155	0.252502	0.000533229	0.00734627
PNMA8A	678.738	-0.232524	0.080877	0.000535621	0.00737128
PAPOLA	4794.44	0.151016	0.048366	0.000536673	0.00737782
HNRNPA1	18442.4	0.196948	0.0663466	0.000538687	0.00739675
AP2A1	4312.74	-0.250425	0.0893159	0.000539208	0.00739675
TPGS1	815.767	-0.218346	0.0749367	0.000545557	0.00747058
FN3K	239.699	-0.436919	0.170318	0.000545758	0.00747058
PFDN2	1107.88	0.242326	0.0854861	0.000546953	0.00747893
MROH6	186.919	-0.419992	0.164055	0.000552705	0.0075495
FOXJ2	948.007	-0.227847	0.0792262	0.000555196	0.00757544
DPP9	5087.43	-0.213029	0.0730242	0.000557374	0.00759498
TFEB	2541.48	-0.174776	0.0576373	0.000557817	0.00759498
RUVBL1	722.83	0.22603	0.078632	0.000559479	0.00760951
NOTCH2NLR	11.4596	1.68207	0.669109	0.000562625	NA
PSMA3	1691.98	0.257088	0.0926973	0.000568902	0.00772572
ABAT	300.163	-0.379661	0.146134	0.000569502	0.00772572
ALKBH7	952.062	-0.187584	0.0627961	0.000569836	0.00772572
SPI1	23771.4	-0.17623	0.0586372	0.000575998	0.00779883
RFC2	813.569	0.209334	0.0718621	0.000576449	0.00779883
FNTB	471.788	-0.316993	0.11874	0.000579615	0.00783339
GALNT6	1922.93	0.189719	0.0639175	0.000582865	0.00786486
BYSL	342.701	0.322515	0.121609	0.000583174	0.00786486
MRPS10	888.153	0.232042	0.0812633	0.000589277	0.00793474
NUAK2	197.212	-0.345552	0.131606	0.000589919	0.00793474
TNFAIP3	1578.49	0.209606	0.0722257	0.000590218	0.00793474
MPHOSPH6	497.161	0.294797	0.109291	0.000592027	0.0079507
TBC1D10C	696.793	-0.311482	0.115854	0.000595461	0.00798842
ENO2	351.584	0.319265	0.12038	0.000598304	0.00799539
MEN1	1030.65	-0.19785	0.0673771	0.000599067	0.00799539
TMEM176B	6242.68	-0.170603	0.0565433	0.000599192	0.00799539
CBX3	4214.66	0.196829	0.0670692	0.000599396	0.00799539
IQCB1	424.762	0.299362	0.110465	0.000599545	0.00799539
RAB6A	4652.56	0.159863	0.0522107	0.000599732	0.00799539
ARIH2	2513.21	0.188426	0.0636167	0.000600765	0.00800082
ROCK2	1075.37	0.247951	0.0888368	0.000601647	0.0080011
PTMS	9816.68	-0.184396	0.0619991	0.000602472	0.0080011
RBMS1	4465.73	0.142761	0.0462418	0.000602664	0.0080011
ABHD14B	512.155	-0.285526	0.1051	0.000605948	0.00803636
FCMR	745.887	-0.245179	0.0875657	0.000610295	0.00808562
SGMS1	1802.62	-0.210465	0.072926	0.000615779	0.00814982
ZZEF1	3493.25	-0.193406	0.0658701	0.000616519	0.00815118
AOC1	388.343	-0.275376	0.101175	0.000618295	0.0081561
ATF6B	4806.68	-0.242647	0.0872936	0.000618405	0.0081561
PTGER4	1560.61	-0.258725	0.0938438	0.000618805	0.0081561
PI4K2A	6947.54	-0.129595	0.0410547	0.000621258	0.00818001
DDA1	1724.06	0.212373	0.0736793	0.000623386	0.00819958
HYAL4	8.81501	2.00786	0.863856	0.000625839	NA
MAN1B1	3877.59	-0.161773	0.0529276	0.00062688	0.00823706
INPP5D	6779.03	-0.181084	0.0593315	0.000629145	0.00825741
TPM4	11859.8	0.210074	0.0726962	0.000629721	0.00825741
CRAT	559.346	-0.289044	0.107335	0.000633921	0.00830397
GAB2	2357.89	-0.1811	0.0615662	0.00063968	0.00837083
ZFTA	558.256	0.279059	0.103736	0.000640622	0.00837207
ISG20	112.531	0.533757	0.221373	0.000641084	0.00837207
FOS	2349.61	0.213149	0.0745527	0.000651439	0.00849862
BAZ1A	2431.71	0.263611	0.096713	0.000652455	0.0085032
IST1	4301.8	-0.140398	0.0452499	0.000653509	0.00850826
GK	4477.14	0.193895	0.0664515	0.000654687	0.00851493
TFAM	858.433	0.236168	0.0845834	0.00065617	0.00852554
PTBP2	276.954	0.336658	0.130039	0.000661368	0.00858435
ZNF644	1049.63	0.229806	0.0818743	0.000668278	0.00866525
BORCS6	847.511	-0.227922	0.0804681	0.000669527	0.00866935
TOMM34	614.538	0.24023	0.0865601	0.000669951	0.00866935
ZC3H15	2080.92	0.204961	0.0713868	0.000675671	0.00873454
FAM107B	3520.32	0.200186	0.0694578	0.000683934	0.00883242
USP1	1166.98	0.215093	0.0759134	0.000689742	0.00889844
PSMA4	3391.52	0.231589	0.0832334	0.000695639	0.00896547
AKR1B1	8105.08	0.226377	0.0819171	0.000700836	0.00902336
DIS3L2	545.375	-0.227448	0.081323	0.000701817	0.0090269
NPRL3	1258.7	-0.202369	0.0705244	0.000706145	0.00907343
MMP7	7878.07	0.422291	0.173706	0.000712275	0.0091342
NDUFAF4	394.633	0.312381	0.12004	0.000712303	0.0091342
PVR	1754.21	0.196529	0.0683116	0.000713029	0.00913434
ANP32E	2442.85	0.191617	0.0662397	0.000714676	0.00914487
TBC1D4	2692.44	-0.289972	0.109871	0.000715281	0.00914487
BBLN	1345.26	-0.177479	0.0602663	0.000716072	0.00914583
ASNSD1	638.009	0.247689	0.0906796	0.000718378	0.00916614
SLC1A2	180.895	0.424262	0.174026	0.000731243	0.00932098
ANPEP	5770.8	0.184264	0.0636375	0.00073282	0.00933178
ADAMTSL4	10489.4	-0.242034	0.0914475	0.000739293	0.00940483
LIMD2	4057.31	-0.181208	0.061918	0.000740124	0.00940605
HMGB2	2108.66	0.177231	0.0604635	0.00074216	0.00942256
DNAH14	108.727	0.46209	0.192522	0.000746254	0.00946513
FAM222B	740.403	-0.252757	0.0933268	0.000754105	0.0095463
TMOD3	2230.44	0.200473	0.0700829	0.000754147	0.0095463
CISH	1315.27	-0.214046	0.0761525	0.000756158	0.00955553
SYT11	204.711	0.382784	0.155101	0.000756371	0.00955553
PLEKHM2	8268.52	-0.201141	0.0706122	0.000761121	0.00959844
CALM3	8396.53	-0.149965	0.0495758	0.000761268	0.00959844
CD59	8573.42	-0.119701	0.0382063	0.000762307	0.00960207
TBC1D12	1638.31	-0.248532	0.0911813	0.000765657	0.00963477
MYO1B	685.152	0.291651	0.111924	0.000770969	0.00969207
MROH7	293.219	-0.31514	0.122575	0.000772597	0.009703
SPTSSA	1160.48	0.22178	0.0797894	0.000777524	0.0097553
TM6SF1	3029	-0.148083	0.0489846	0.00077915	0.00976612
METAP1	1178.27	0.214336	0.0767122	0.000781618	0.00977763
IP6K1	1929.08	-0.21154	0.075246	0.000781942	0.00977763
NOTCH1	5773.26	-0.275736	0.104621	0.000782363	0.00977763
PPP2R5D	1305.56	-0.199779	0.0703015	0.000784131	0.00979015
UBR4	6451.24	-0.184825	0.0637437	0.000790544	0.00986059
SEC63	3461.42	0.198676	0.0699093	0.000792019	0.00986936
PDAP1	3126.66	0.168768	0.0573517	0.000794288	0.00988799
PDE9A	153.625	-0.375632	0.152052	0.000800677	0.00995784
PSMD7	3068.73	0.201154	0.0712993	0.000810259	0.0100672
FBLN5	26.1255	-0.982913	0.451964	0.000811845	NA
PRKAG2	916.09	0.211463	0.0758981	0.000816105	0.01013
DRAM1	3196.17	0.248044	0.0925098	0.000818384	0.0101484
NOPCHAP1	699.779	0.293433	0.11401	0.000820597	0.0101603
TYROBP	15625.2	-0.1447	0.0479432	0.000820932	0.0101603
ZBTB4	3125.36	-0.167421	0.0574861	0.000822262	0.0101669
SEC14L1	6868.79	-0.17418	0.0584161	0.000832636	0.0102853
CFAP20	466.13	0.270705	0.103167	0.000833881	0.0102907
SACS	745.298	0.25786	0.0974396	0.000845697	0.0104265
ENHO	37.9067	-0.762653	0.340864	0.000852823	0.0105042
DEXI	988.686	-0.188082	0.0659198	0.000856542	0.010538
SAMD4B	1869.19	-0.214526	0.0770905	0.000857214	0.010538
JUN	4400.45	0.18085	0.0629757	0.000858433	0.0105428
SET	7758.69	0.218699	0.0796613	0.000863239	0.0105917
ZNF121	461.056	0.27447	0.105912	0.000875673	0.01073
NUF2	441.532	0.282878	0.108907	0.000876188	0.01073
USP15	2169.1	0.16233	0.0553652	0.000879593	0.0107613
DIP2C	1090.93	0.25557	0.0969653	0.000881632	0.010776
RHOC	4624.04	0.169	0.0580739	0.000885435	0.0108121
PRPF6	2793.33	-0.164008	0.0560652	0.000889287	0.0108488
C1orf21	353.141	0.326038	0.131275	0.000892044	0.010872
LDLR	902.949	0.411261	0.174047	0.000897733	0.010931
SH2B1	1920.51	-0.296689	0.116316	0.000898678	0.0109321
GALE	1294.1	0.181101	0.0634748	0.000903475	0.01098
GBP1	398.298	0.446912	0.193077	0.000909824	0.0110466
TRPT1	374.969	-0.283071	0.109922	0.000913343	0.0110788
WDR59	603.69	-0.264038	0.101154	0.000915444	0.0110938
CENPK	357.5	0.286513	0.111202	0.000922761	0.0111719
DDX5	17011	0.123001	0.0401913	0.000939971	0.0113598
ARHGAP5	1782.9	0.218652	0.0805174	0.000940057	0.0113598
METRNL	2703.78	0.203517	0.075683	0.000942601	0.0113798
RNPS1	2507.93	0.143262	0.0481046	0.00095063	0.0114601
SIRPA	22997.3	-0.103586	0.0326155	0.000951047	0.0114601
IFI44	2494.72	0.316868	0.128701	0.000956187	0.0115068
GPC4	6794.4	0.218147	0.0806223	0.000956723	0.0115068
F13A1	170.81	-0.60941	0.274852	0.000964547	0.0115827
MRPL24	658.265	0.224997	0.0835983	0.000965034	0.0115827
MRPL50	445.583	0.2598	0.100132	0.000965754	0.0115827
RHEBL1	48.9102	0.656112	0.299584	0.00097519	0.0116764
CEBPD	535.233	-0.245126	0.0929576	0.000975392	0.0116764
MTAP	1208.82	0.2787	0.10975	0.000979713	0.0117171
CABIN1	3008.67	-0.255801	0.0995103	0.000994273	0.0118802
APOC2	4102.46	-0.181159	0.0643209	0.000999515	0.0119317
SLC39A14	486.483	0.300962	0.120997	0.00100224	0.011953
CCL3L3	105.674	0.554132	0.2522	0.00100351	0.0119571
NECTIN4	493.177	0.311063	0.126303	0.00101034	0.0120272
CYB5R3	5245.44	-0.223763	0.0835488	0.00101547	0.012077
STX1A	271.896	0.384132	0.163826	0.0010174	0.012079
ABLIM3	968.732	0.23473	0.0888697	0.00101753	0.012079
TOR4A	3250.76	-0.203168	0.0742823	0.00102572	0.0121649
KLHDC8B	1891.03	-0.208018	0.0763652	0.00103182	0.0122158
TOM1	5173.6	-0.191658	0.0687022	0.00103192	0.0122158
POM121	3423.2	-0.167568	0.0585398	0.00103407	0.0122299
SEC23IP	2169.01	-0.225852	0.085065	0.00103544	0.012231
TAF15	5998.87	0.233856	0.0887906	0.0010367	0.012231
SLC38A10	4895.3	-0.199054	0.0723432	0.0010382	0.012231
SLX1B	990.72	-0.247171	0.094627	0.00103858	0.012231
LTC4S	123.366	-0.401016	0.172116	0.00103894	0.012231
METTL21A	282.783	0.284711	0.113501	0.0010412	0.0122359
ZBTB14	510.682	0.244948	0.0942298	0.00104127	0.0122359
SH3PXD2B	3407.95	0.169312	0.0593313	0.00104395	0.0122562
RREB1	3790.41	-0.203227	0.0740739	0.00104534	0.0122611
CIZ1	2923.15	-0.156987	0.0544555	0.00104964	0.0123003
PNMA8B	158.275	-0.552425	0.253289	0.00105279	0.0123205
NAMPT	1666.71	0.301545	0.122513	0.00105329	0.0123205
TMUB1	1088.38	-0.250671	0.0968477	0.00107012	0.0124879
CACNA1D	73.3242	-0.562994	0.255782	0.00107022	0.0124879
YEATS2	2043.09	0.20572	0.0753523	0.0010708	0.0124879
NPC2	16120.8	-0.148083	0.0500499	0.00107151	0.0124879
ITPRIP	2189.08	0.194735	0.0703523	0.00107249	0.0124879
WDR76	274.264	0.306054	0.124595	0.00107421	0.0124966
BCCIP	868.289	0.231387	0.0878512	0.0010754	0.0124991
ZCCHC14	1999.84	-0.274045	0.108525	0.00107986	0.0125395
METTL2B	472.109	0.264423	0.104151	0.00108246	0.0125583
TFEC	5194.39	0.187295	0.0674534	0.00108702	0.0125998
GRPEL1	756.792	0.255094	0.0997451	0.00109283	0.0126557
ETS1	763.391	0.204848	0.0761545	0.00109755	0.0126944
CKLF	2570.59	0.203656	0.0751939	0.00109816	0.0126944
RAC1	9838.31	-0.146589	0.0502312	0.00110284	0.0127314
CSGALNACT2	2846.13	0.187079	0.0677062	0.00110417	0.0127314
BLZF1	902.582	0.248874	0.0968173	0.00110435	0.0127314
SCAP	2296.54	-0.195887	0.0715585	0.00110897	0.0127731
ILVBL	1676.34	-0.176791	0.0631128	0.00111188	0.0127951
MYL12A	9095.53	0.215147	0.0808367	0.00111483	0.0128175
PIGS	2431.05	-0.171197	0.0607468	0.0011216	0.0128838
PLPP4	318.616	0.398674	0.175165	0.00113165	0.0129875
LAPTM5	83720.2	-0.139496	0.0502737	0.00113766	0.0130448
SLX1A	1638.48	-0.21669	0.0814415	0.00114129	0.0130657
NUMA1	8260.9	-0.163687	0.057675	0.00114152	0.0130657
SLC35F6	1898.48	-0.168927	0.059845	0.00114302	0.0130711
DYRK4	1407.45	-0.179359	0.0644361	0.00114976	0.0131334
FANCI	1027.7	0.25535	0.100592	0.00115052	0.0131334
PFKL	12423.7	-0.146258	0.0505921	0.00115499	0.0131727
REPS2	257.708	-0.406142	0.177521	0.00115771	0.0131919
PARVA	391.65	0.4156	0.185844	0.00117521	0.0133673
ECSIT	927.678	-0.197645	0.0728403	0.00117602	0.0133673
TM4SF19	2121.22	0.227217	0.0871787	0.00117623	0.0133673
ATP5F1C	3227.41	0.197797	0.073165	0.00117899	0.0133867
RNF122	461.063	-0.24975	0.0979755	0.00118577	0.0134507
U2AF1	2169.16	0.179076	0.0646729	0.00118683	0.0134507
MRPL20	1418.5	0.18943	0.0693688	0.0011881	0.0134507
BACE1	3081.69	-0.209543	0.0787121	0.00118884	0.0134507
ANKRD9	609.933	-0.260878	0.103456	0.00119243	0.0134794
TUBA8	370.129	-0.348229	0.148398	0.00119506	0.0134972
UPP1	3561.18	0.143348	0.049367	0.00119805	0.0135176
CLN6	2632.92	-0.155511	0.054613	0.00119912	0.0135176
LRP10	8655.35	-0.203687	0.0722351	0.00120003	0.0135176
GNA12	5607.32	0.184819	0.0664973	0.00120509	0.0135626
TRIM59	418.247	0.331214	0.140917	0.00121348	0.013645
IL10	59.5816	0.544709	0.254528	0.00121552	0.0136559
KANK4	96.0793	0.604966	0.29144	0.0012169	0.0136594
LIN28B	522.683	0.272104	0.109967	0.00121801	0.0136599
CAP1	15684.6	0.132104	0.0449019	0.00121988	0.0136689
TLR5	135.026	-0.618546	0.295386	0.00122151	0.013673
HSPD1	5074.78	0.1988	0.0739254	0.0012231	0.013673
SFXN1	764.918	0.283889	0.116278	0.00122346	0.013673
AIDA	2139.1	0.190395	0.0700943	0.00122679	0.0136982
TP53I11	4189.18	-0.185734	0.0676243	0.00123289	0.0137474
RASSF7	637.306	-0.227707	0.0876081	0.00123334	0.0137474
PIGW	347.306	0.281695	0.115327	0.00123735	0.01378
MRPL1	425.077	0.291591	0.120498	0.00124807	0.0138874
ADRB2	252.433	-0.295763	0.122504	0.00125175	0.0139162
SYNJ2	541.415	0.351048	0.152366	0.00126211	0.0140191
KRR1	821.673	0.202772	0.0761254	0.001264	0.014028
RPS6KA3	4943.55	0.153955	0.0541309	0.00126537	0.014031
PROC	138.144	-0.45255	0.206231	0.00127134	0.0140849
ERRFI1	354.671	0.350022	0.15232	0.00127333	0.0140948
MRC2	8922.11	-0.313632	0.127007	0.00127652	0.0141179
TNFSF12	865.271	-0.207508	0.0785447	0.00128471	0.0141962
TMEM104	1659.57	-0.267945	0.108323	0.00128686	0.0142077
CASS4	222.824	0.352537	0.153825	0.00128974	0.0142272
DDX1	2226.97	0.196516	0.0734668	0.00129631	0.0142874
DAB2	14130.1	-0.11059	0.0364678	0.00130471	0.0143675
GTDC1	656.95	0.255041	0.102535	0.00131022	0.0144158
PIGQ	1555.69	-0.274262	0.111826	0.00131185	0.0144214
STAU1	3202.38	-0.135706	0.046733	0.00131354	0.0144275
MTHFD1	2426.29	0.178734	0.0654316	0.0013233	0.0145222
SLC24A1	641.404	-0.229783	0.0895436	0.001325	0.0145284
LBH	170.191	0.410095	0.187061	0.0013292	0.014562
LIMA1	1245.86	0.249898	0.100114	0.00133175	0.0145774
ULK2	997.632	-0.243903	0.0966449	0.00133481	0.0145984
PAK1IP1	460.449	0.292167	0.122323	0.00133833	0.0146244
DDX42	3624.97	0.131015	0.0450309	0.00134592	0.0146948
STK17B	390.671	0.358553	0.1589	0.0013505	0.0147322
U2SURP	2052.14	0.236723	0.0934638	0.00135332	0.0147504
CLK1	1773.33	-0.326291	0.140001	0.00135581	0.0147649
NBN	1804.56	0.214957	0.0829112	0.00136114	0.0148104
RASSF2	2679.13	0.163407	0.0587714	0.0013631	0.0148191
NAGLU	2291.13	-0.182891	0.0679052	0.00136451	0.0148218
CARS1	2461.79	0.151413	0.0535492	0.0013695	0.0148634
AQP3	440.965	-0.350571	0.153382	0.0013751	0.0149115
IKBKGP1	237.955	0.312989	0.133863	0.00138235	0.0149774
KCTD9	831.481	0.250646	0.100323	0.00138754	0.0150209
MIF4GD	845.648	-0.223166	0.0869321	0.00140502	0.0151973
ECT2	752.621	0.234287	0.0929602	0.00141153	0.0152548
UHRF2	771.721	0.220316	0.0859515	0.00141396	0.0152682
RIF1	1559.05	0.183139	0.0680549	0.00141656	0.0152833
WDR43	1459	0.224894	0.088532	0.00144112	0.0155253
FSTL1	143.926	-0.417209	0.192801	0.00144142	0.0155253
KLHL6	6827.77	-0.165919	0.0602528	0.00145032	0.015608
ZC3H3	835.998	-0.241476	0.0965381	0.00145339	0.0156279
ITGA5	7521.8	0.170417	0.0625163	0.00145756	0.0156596
DHX33	621.247	0.220988	0.0867098	0.00146279	0.0157026
MAPKBP1	719.939	0.271957	0.111695	0.00146752	0.0157401
SPATC1L	106.188	-0.40715	0.186707	0.00146987	0.0157521
COTL1	12337.2	-0.128761	0.0445516	0.00147497	0.0157933
BBS2	718.407	-0.181612	0.067571	0.00147618	0.0157933
RBMS2	1258.17	-0.274009	0.114069	0.00147935	0.0158139
CEP85	683.133	0.229012	0.0909203	0.0014862	0.0158718
C12orf76	405.661	-0.231464	0.0926169	0.00148828	0.0158718
GLRX3	1631.9	0.171711	0.0631506	0.00148848	0.0158718
PCNA	2160.08	0.199577	0.0763561	0.00149196	0.0158956
ACSL4	5330.76	0.189958	0.0718947	0.00149662	0.015932
FAM241A	863.188	0.229613	0.0914295	0.00150035	0.0159584
CSRP1	2051.98	0.196683	0.0749481	0.00150556	0.0160005
HAUS6	601.251	0.247305	0.100736	0.00150914	0.0160252
CARD8	1736.66	0.155125	0.0558064	0.00151089	0.0160305
ABCC4	1168.31	-0.211471	0.0822862	0.00153425	0.0162649
IL27RA	982.928	0.195125	0.0745784	0.00154493	0.0163645
PLEKHO1	5339.92	0.157055	0.0568925	0.00154939	0.0163981
CLOCK	926.195	0.272032	0.114314	0.00155087	0.0164002
IKBIP	755.942	0.254022	0.108896	0.00156038	0.0164871
WDFY4	7588.19	-0.154029	0.0555118	0.0015622	0.0164927
ERAP2	1688.83	0.183947	0.069349	0.00156518	0.0165069
CCR1	4691.19	0.187407	0.0706131	0.00156612	0.0165069
PITPNM2	57.8979	0.689693	0.361076	0.00156993	0.0165334
FARSB	724.391	0.227948	0.0912018	0.00157265	0.0165484
CDC42EP1	343.353	0.294854	0.12727	0.00157842	0.0165955
PSMD13	2670.28	0.180612	0.0679783	0.00158151	0.0166143
SAFB	3729.29	-0.187504	0.0710609	0.00158513	0.0166386
FIG4	1432.42	-0.192689	0.0736102	0.00159844	0.0167646
PLK4	372.048	0.359295	0.164841	0.00160135	0.0167813
H6PD	5489.75	-0.227827	0.0905989	0.00161166	0.0168755
TBL2	3406.92	0.144796	0.0517139	0.00161507	0.0168974
HEXB	13047.8	-0.126594	0.0439896	0.00161736	0.0169045
CNN2	1397.57	-0.156982	0.0562643	0.00161861	0.0169045
WBP2	5931.01	-0.164436	0.0608012	0.00162079	0.0169045
CRY2	619.053	-0.283784	0.121632	0.00162103	0.0169045
SRRM2	19449.9	-0.230004	0.0919173	0.0016354	0.0170279
TPRA1	1967.89	-0.163277	0.0601133	0.00163554	0.0170279
KCNK12	14.8498	-0.0833412	0.158415	0.00164178	NA
RERE	3349.21	-0.234389	0.0957941	0.00164463	0.0171087
FAM13A	546.338	-0.263478	0.109984	0.00165053	0.0171386
MRPL42	844.75	0.189335	0.0728856	0.00165202	0.0171386
EPOP	414.347	0.261125	0.10964	0.00165232	0.0171386
SLC26A11	2624.67	-0.250554	0.103234	0.00165286	0.0171386
NARS1	7032.83	0.11981	0.0414451	0.00165538	0.0171508
AMOT	106.518	-0.484411	0.239004	0.00165703	0.017154
ZHX2	469.938	-0.238812	0.0975227	0.00166823	0.0172559
FZR1	1831.31	-0.217704	0.0863067	0.00167231	0.0172704
SUB1	1795.93	0.237516	0.0972612	0.00167233	0.0172704
CREB3L2	4345.37	-0.139343	0.0494115	0.00167869	0.0173084
TCP1	2846.01	0.159966	0.0587492	0.00167872	0.0173084
ADORA1	567.575	-0.275264	0.116252	0.00169023	0.017413
ALDH6A1	320.016	-0.327308	0.146864	0.00169292	0.0174267
MEPCE	2209.06	-0.181678	0.0686226	0.00169629	0.0174474
VPS18	3067.18	-0.182744	0.0696871	0.00169864	0.0174575
C11orf21	579.055	-0.270996	0.114109	0.00170294	0.0174873
GRIP2	1326.02	0.315153	0.139951	0.00170435	0.0174873
SLC29A3	2975.89	-0.131547	0.0463422	0.00170565	0.0174873
TPRN	541.742	-0.225298	0.0908529	0.00170792	0.0174966
HAT1	1186.18	0.1906	0.0734561	0.00172017	0.017608
HNRNPLL	1483.49	0.20219	0.0793896	0.00172805	0.0176744
PTP4A2	5091.13	0.159534	0.0587553	0.00173487	0.0177194
CD101	1978.73	-0.251246	0.10471	0.00173535	0.0177194
E2F2	359.322	0.348487	0.161081	0.00173659	0.0177194
KCNAB2	6401.19	-0.177703	0.0674822	0.00175482	0.017891
ARL13B	322.15	0.308976	0.138032	0.00175788	0.017908
CTSF	211.172	-0.348285	0.160196	0.00176665	0.0179827
SF3A1	4782.05	-0.216859	0.0870131	0.00176803	0.0179827
LMNB1	1811.53	0.158461	0.0584733	0.00177074	0.017996
BCL2L11	628.6	-0.249036	0.103917	0.00177271	0.0180017
DLC1	562.945	-0.321556	0.144791	0.00177707	0.0180317
PLEK	8322.07	0.154073	0.0564517	0.00178173	0.0180645
ACACA	1042.05	0.21878	0.0881776	0.00178509	0.0180843
ACOT2	3062.88	-0.157256	0.057985	0.00179316	0.0181516
CLUL1	14.5039	-0.0733031	0.143988	0.00180065	NA
FPR2	11.7497	1.35225	0.768225	0.00180378	NA
QARS1	5454.4	-0.20097	0.0789499	0.00180919	0.0182845
ZNF524	562.142	-0.225343	0.0915972	0.00181032	0.0182845
EP400	4910.48	-0.168985	0.0637888	0.00181057	0.0182845
FAM72A	290.144	0.276837	0.120624	0.00181869	0.0183385
CASP8AP2	586.783	0.21675	0.0873805	0.00181879	0.0183385
PDXP	385.867	-0.293769	0.130771	0.00183155	0.0184527
HMGB1P6	525.96	0.375836	0.18025	0.00183631	0.018486
LRRC39	625.739	-0.270029	0.115586	0.00183996	0.0185082
FKBP3	1345.88	0.230576	0.0927608	0.0018497	0.0185915
ZNF326	945.193	0.216522	0.0877171	0.00185309	0.018611
SLC25A19	2426.85	-0.168338	0.0633301	0.00185472	0.0186127
SNRPF	461.063	0.237362	0.09881	0.00186685	0.0187198
EPRS1	6386.06	0.161938	0.0604446	0.00187032	0.0187399
PRPF18	820.666	0.219503	0.0892691	0.00187226	0.0187445
LILRB1	1461.15	0.194442	0.0762851	0.00187472	0.0187545
SP140L	1124.81	0.240662	0.100908	0.00188464	0.0188304
TSPYL1	2432.53	-0.143721	0.0522332	0.00188525	0.0188304
RAB10	4906.58	0.163763	0.0613634	0.00188882	0.0188513
LMF1	465.419	-0.264434	0.113876	0.00190027	0.0189509
TNFRSF10B	2734.6	0.142098	0.0518542	0.00191317	0.0190646
USP2	1576.59	-0.19544	0.0768985	0.00192045	0.0191222
TACC1	3726.43	0.135004	0.0485657	0.00192313	0.019134
INPP5K	1256.28	-0.189823	0.0741563	0.00193268	0.0192141
RIPOR1	5800.21	-0.201083	0.0817938	0.00194273	0.0192961
CDCA7	103.967	0.413931	0.204378	0.00194395	0.0192961
PPAN	1275.82	0.158647	0.0591895	0.0019469	0.0193049
EXOC3	2210.83	-0.192869	0.0763914	0.00195016	0.0193049
SSH3	843.712	-0.259794	0.112233	0.00195079	0.0193049
B4GALT7	1057.05	-0.191633	0.0751113	0.00195088	0.0193049
HSPG2	795.844	-0.300466	0.134973	0.00196382	0.019418
PXMP4	187.31	-0.370892	0.178931	0.00197346	0.0194982
SYNE1	2070.07	0.194664	0.0771044	0.00199348	0.0196808
RSRC2	2092.31	0.160584	0.0603627	0.00199531	0.0196837
MT-ND2	103875	-0.159066	0.0595758	0.00199954	0.0197102
ERBB2	295.096	-0.29066	0.130849	0.00200129	0.0197122
HTRA4	886.683	-0.219569	0.090054	0.00200563	0.0197398
LRRFIP2	882.337	0.19919	0.0795289	0.00201409	0.0198078
ANKHD1-EIF4EBP3	1052.61	-0.258046	0.112102	0.00201617	0.019813
RP2	2085.28	0.182621	0.0711818	0.00202228	0.0198456
WWP1	1442.64	-0.20166	0.0805363	0.00202388	0.0198456
BTBD6	1213.86	-0.155895	0.0582377	0.00202415	0.0198456
ANGPT4	56.918	-0.584307	0.314989	0.00202609	0.0198495
LMBR1L	1012.55	-0.203305	0.0816769	0.00203971	0.0199589
ZDHHC6	1031.97	0.23649	0.0999388	0.00204038	0.0199589
TRIB1	1396.22	0.239055	0.101329	0.00204473	0.0199862
LRP1	48007	-0.202734	0.0813945	0.00205227	0.0200445
NDUFAB1	1030.11	0.236308	0.0999141	0.00205398	0.0200459
CHST12	995.696	-0.248405	0.106349	0.00206306	0.020113
WIPF1	10085	-0.126778	0.0452109	0.002064	0.020113
CRAMP1	1154.92	0.285475	0.128847	0.00206684	0.0201254
DOCK4	4155.83	-0.164323	0.0623872	0.00207307	0.0201706
HSPH1	2541.26	0.163495	0.0620671	0.00207815	0.0201821
GTF3C3	1040.15	0.218875	0.0906197	0.00207863	0.0201821
VOPP1	4365.12	0.134214	0.0488132	0.00207899	0.0201821
PLPP1	317.158	-0.248796	0.106563	0.00209427	0.0203151
SLC25A32	621.775	0.231579	0.0978183	0.00213013	0.0206473
NAT8L	517.647	-0.234158	0.0989705	0.00213364	0.0206656
SLC37A3	83.0803	0.492343	0.266523	0.00215093	0.0208173
SPRTN	415.129	0.265478	0.117576	0.00215591	0.0208497
ZNF22	497.168	0.211969	0.0873737	0.00216817	0.0209524
PSME2	3220.63	0.211367	0.0870646	0.00217012	0.0209554
PEX6	940.733	-0.207987	0.0853611	0.00217517	0.0209884
ZNF467	828.095	-0.274077	0.121053	0.00218061	0.021025
TNFSF13B	1710.32	0.251051	0.109517	0.00218344	0.0210364
MYO1F	18096	-0.164268	0.0632173	0.00219662	0.0211474
BUB3	2322.8	0.152191	0.0571783	0.00219982	0.021156
TNFRSF1A	4946.45	-0.122688	0.0440049	0.00220082	0.021156
TEF	465.828	-0.361997	0.177578	0.00220639	0.0211923
IFITM10	384.389	-0.31557	0.148179	0.00220791	0.0211923
BLVRB	1279.2	-0.216042	0.0894308	0.00221177	0.0212134
ARHGAP10	1426.4	0.156433	0.0587688	0.00221983	0.0212747
QPCT	992.918	0.206416	0.0847033	0.00222169	0.0212766
DKK2	919.824	-0.203231	0.0822822	0.00222422	0.0212849
PGAP6	5253.82	-0.215612	0.0903415	0.00223572	0.021379
BCKDHA	2611.27	-0.221326	0.0931366	0.00224253	0.0214281
EXOC5	2514.29	0.173068	0.0672442	0.00225818	0.021551
ATN1	3733.67	-0.193482	0.0778095	0.00225877	0.021551
CABLES1	1353.14	-0.23815	0.102288	0.00226188	0.0215646
SNRPD1	839.406	0.294921	0.13719	0.00226549	0.0215829
BOLA3	405.568	0.252001	0.109318	0.00227002	0.0216099
LDHA	9771.75	0.171002	0.0665501	0.00227734	0.0216635
PMAIP1	189.81	0.344804	0.168788	0.0022907	0.0217694
ATAD2B	592.61	0.25528	0.113116	0.00229187	0.0217694
PRIM1	352.13	0.275048	0.124736	0.0022994	0.0218173
PHLDA2	95.8947	0.491242	0.269073	0.00230033	0.0218173
GAR1	447.055	0.243661	0.106486	0.00230869	0.0218804
MATK	3466.99	0.162279	0.0623584	0.0023113	0.0218888
MITF	2721.46	-0.176174	0.0693372	0.00231612	0.0219105
TMEM144	1151.14	-0.196547	0.0796948	0.00232206	0.0219105
SLC25A17	303.943	0.275272	0.125586	0.00232216	0.0219105
RMI2	311.97	0.272765	0.123656	0.00232226	0.0219105
DSE	4782.1	0.158977	0.0608496	0.00232384	0.0219105
PPP1R15A	2277.6	0.171287	0.0667745	0.00232386	0.0219105
PSMD11	1999.5	0.196014	0.0797392	0.00233149	0.0219662
CYP2S1	1060.73	-0.189643	0.0760751	0.00233724	0.0219939
TXNIP	10961.2	-0.17586	0.0692803	0.00233787	0.0219939
BACE2	612.776	-0.229263	0.0979659	0.00234607	0.0220548
OLR1	17711.5	-0.203582	0.0871877	0.0023753	0.0223131
REXO2	759.079	0.211167	0.0884085	0.00240495	0.0225751
DGLUCY	1998.96	-0.178086	0.0705936	0.00240898	0.0225963
CMSS1	326.406	0.250856	0.111505	0.00241683	0.0226534
EIF2B3	593.862	0.253587	0.113383	0.00241881	0.0226553
SNX8	4045.89	-0.159964	0.0607777	0.00242639	0.022698
MEGF8	2653.91	-0.219479	0.0940924	0.00242948	0.022698
NUDT14	1042.99	-0.196526	0.0801689	0.00242953	0.022698
ABCD1	3679.24	-0.188892	0.0764807	0.00243047	0.022698
NECAB3	320.485	-0.270623	0.122356	0.00243599	0.0227329
SPPL3	1283.41	-0.185137	0.0743706	0.00243825	0.0227374
SLFN5	5061.23	0.19354	0.0793584	0.00244446	0.0227788
TMEM170B	830.168	-0.176424	0.0706805	0.00244833	0.0227982
NCL	13823.5	0.160895	0.0621574	0.00245758	0.0228677
NIP7	824.999	0.204251	0.0846812	0.00247488	0.0230119
SH3BP1	5957.11	-0.204301	0.0846743	0.00248101	0.0230521
HEATR1	1447.94	0.171915	0.0678565	0.00248531	0.0230617
NDUFAF2	308.453	0.282071	0.131242	0.00248565	0.0230617
CUL9	1218	-0.237569	0.103646	0.00248812	0.0230622
RUSF1	2085.62	-0.170739	0.0671738	0.00248931	0.0230622
TUBA1B	18754.9	0.158604	0.0615481	0.00250445	0.0231856
FUCA2	4448.22	0.13965	0.0524118	0.00250964	0.0232169
B3GALNT2	673.173	0.264491	0.120472	0.00251885	0.0232853
COQ10B	709.452	0.206395	0.0865176	0.00253235	0.0233813
HIBCH	563.475	0.257078	0.116138	0.0025329	0.0233813
GABARAP	8607.61	-0.137395	0.0512967	0.00253668	0.0233993
ABI3	4835.23	-0.189859	0.0773533	0.00256413	0.0236355
NABP1	3763.1	0.178885	0.0718283	0.00257448	0.0237138
TMEM39B	364.455	-0.27119	0.124953	0.00258042	0.0237513
MMP19	2049.69	0.14738	0.0561335	0.0025826	0.0237543
RRS1	625.527	0.198927	0.0825465	0.00259091	0.0238137
NOP2	1354.99	0.205307	0.0862733	0.00259828	0.0238549
RGS12	6660.04	-0.16536	0.0660064	0.00259913	0.0238549
MBOAT7	2267.15	-0.200934	0.0831987	0.00260607	0.0239015
AKT1S1	2067.4	-0.177269	0.07096	0.00261019	0.0239221
NAIP	2328.38	-0.187657	0.0764162	0.00263171	0.024102
CASTOR2	377.28	-0.329296	0.163193	0.00263992	0.0241599
ZSWIM8	3327.54	-0.17188	0.0683915	0.0026489	0.0242248
MTRF1L	768.255	0.225746	0.0950411	0.0026529	0.0242338
LSM8	970.542	0.291319	0.138828	0.00265368	0.0242338
GADD45GIP1	887.872	0.199389	0.0833098	0.00266343	0.0243
NOP56	2315.1	0.148846	0.0570782	0.0026669	0.0243
IRAK2	289.793	0.298114	0.144	0.00266748	0.0243
PBK	177.594	0.356855	0.185131	0.00266853	0.0243
ANP32A	4088.94	0.163503	0.0641069	0.00268034	0.0243901
MT-ATP6	115919	-0.16708	0.0660449	0.0026867	0.0244306
IRF5	4597.05	-0.189456	0.077914	0.00270058	0.0245393
DSTYK	662.424	-0.177536	0.0716141	0.00270294	0.0245433
TAF6	1448.02	-0.182419	0.0741705	0.00271642	0.0246483
SVOP	14.6338	-0.0719724	0.142021	0.00272073	NA
SNCG	94.7732	0.453607	0.255485	0.00272239	0.024685
FABP3	2520.22	-0.178297	0.0721825	0.00273269	0.0247598
TMEM127	2445.65	-0.13823	0.0522297	0.00273553	0.0247598
CNBP	7996.01	0.145741	0.0558143	0.0027365	0.0247598
SAMD1	1541.06	-0.192815	0.0799993	0.00273839	0.0247598
CARD14	337.583	-0.288754	0.137942	0.00274459	0.0247983
GPR3	21.8698	0.826417	0.530694	0.00275939	NA
ITGA7	209.157	-0.335488	0.170144	0.0027658	0.0249529
JADE1	491.572	0.244721	0.110609	0.00276591	0.0249529
KCNMA1	2686.06	-0.158107	0.061916	0.00276913	0.0249529
GTF3C6	1562.6	0.221122	0.0970451	0.00276951	0.0249529
TMEM268	969.05	0.166031	0.0659791	0.00277795	0.0250114
S100A6	3653.24	0.181679	0.0737607	0.00279032	0.0250981
HDAC7	2522.07	-0.18254	0.0746584	0.00279347	0.0250981
NUP107	1115.51	0.17163	0.068926	0.00279348	0.0250981
PCNX4	1229.02	0.182016	0.0744814	0.00281385	0.025235
GBA1LP	117.85	-0.394895	0.211615	0.00281391	0.025235
TYSND1	489.699	-0.22733	0.100054	0.00281464	0.025235
LMNTD2	178.055	-0.350682	0.180627	0.00282066	0.0252713
CHD4	11877.1	-0.138443	0.0528455	0.00283309	0.0253649
SDAD1	1140.22	0.178125	0.0724992	0.0028362	0.025375
EIF2AK2	4921.78	0.237554	0.107015	0.00284559	0.0254412
PDCD4	3400.28	-0.157366	0.0617923	0.00286362	0.0255845
RFNG	763.771	-0.244738	0.110927	0.00286733	0.0255889
PKIB	364.516	0.362983	0.193449	0.00286811	0.0255889
SP100	3886.09	0.150148	0.0583274	0.00287432	0.0256263
TBC1D17	1555.87	-0.196932	0.0830466	0.00288918	0.0257409
SMIM13	772.585	0.184387	0.0760311	0.00290078	0.025789
SHB	755.71	-0.196137	0.0824135	0.00290134	0.025789
CYBC1	2946.7	-0.166152	0.0662949	0.0029016	0.025789
SRGAP2B	1708.34	0.235655	0.106256	0.00290265	0.025789
ACSS1	1133.86	-0.175469	0.0713918	0.00290705	0.0258102
RAD54L	295.804	0.31348	0.158197	0.00292301	0.0259258
MYO9B	18063.8	-0.208943	0.0906534	0.00292413	0.0259258
MYPOP	407.196	-0.254182	0.11747	0.00293444	0.0259992
WFDC21P	176.807	0.35572	0.1886	0.00294611	0.0260845
CHPT1	794.092	-0.174838	0.0713791	0.00295594	0.0261469
CAPN5	142.792	-0.335589	0.173069	0.00295724	0.0261469
SDS	766.525	-0.197774	0.0837291	0.00296463	0.026194
SLC22A17	12.5771	-0.0922402	0.172118	0.00297307	NA
EPB41L2	9033.38	-0.14846	0.057531	0.00297511	0.0262685
VLDLR	192.009	0.350647	0.18534	0.00297797	0.0262718
CCDC22	1016.03	-0.183327	0.075662	0.00297959	0.0262718
MGMT	211.402	-0.286499	0.139037	0.00298629	0.0263102
PAFAH1B2	2306.84	0.146382	0.0567882	0.00299019	0.0263102
LYRM2	1482.11	0.215443	0.094449	0.00299215	0.0263102
CCL8	109.312	0.905803	0.695331	0.00299219	0.0263102
PYM1	959.332	0.162613	0.0649006	0.00299961	0.0263574
SDHAF3	170.669	0.370177	0.20112	0.00300194	0.0263598
SNRPG	1167.04	0.192855	0.0813219	0.00300815	0.0263844
BTG3	451.249	0.233232	0.10545	0.00300887	0.0263844
ZNF322	559.779	-0.232512	0.104766	0.00303579	0.0266022
RAB24	998.847	0.199182	0.0851124	0.00304414	0.0266542
NRP1	19263.2	0.142895	0.0551752	0.00304589	0.0266542
WHAMM	928.406	-0.162155	0.0648265	0.00305289	0.0266971
RXRB	1821.15	-0.146541	0.0570473	0.00306945	0.0268236
COPRS	1154.8	-0.156216	0.0618955	0.0030812	0.0268921
PC	2297.79	-0.18799	0.0793669	0.0030815	0.0268921
KIF27	132.98	-0.363013	0.195664	0.00308806	0.026931
PLAA	1350.27	0.193525	0.0821621	0.00310228	0.0270365
RCSD1	2531.3	-0.182336	0.0757019	0.00310505	0.0270423
IL6ST	3536.63	0.131901	0.050186	0.00310781	0.0270479
MCRIP1	1928.23	-0.164691	0.0663237	0.00311196	0.0270656
CDIPT	3100.07	-0.158404	0.063295	0.00314407	0.0273263
ZNF865	1024.17	-0.239015	0.109571	0.00315096	0.0273675
IGF2	176.503	-0.102708	0.193835	0.00315466	0.0273811
KY	8.70112	-0.0620498	0.131105	0.00315484	NA
ZNF511	564.308	0.209355	0.0916463	0.00316311	0.0274358
NFE2L3	526.106	0.276251	0.135021	0.0031739	0.0275107
YKT6	4448.51	0.116128	0.0431737	0.00317739	0.0275223
KNTC1	772.467	0.197965	0.0851362	0.00319666	0.0276705
ALDH16A1	2367.15	-0.189575	0.0804275	0.00320067	0.0276864
RAB7B	918.505	0.196548	0.0843379	0.00320636	0.0277169
CHUK	1036	0.15738	0.0628979	0.00320924	0.0277231
TFDP1	2251.6	0.165717	0.0673077	0.00321262	0.0277336
PIP5K1C	5004.08	-0.189091	0.0816945	0.00322338	0.027798
IGFBP6	126.334	0.331076	0.174528	0.00322444	0.027798
SLCO2B1	26678.3	-0.219362	0.0977657	0.00324032	0.0279161
STK38L	1994.22	0.177201	0.073715	0.00324919	0.0279736
MAP2K5	480.569	-0.217185	0.0967017	0.00326307	0.0280743
CASKIN1	16.7386	-0.0341765	0.111124	0.00326817	NA
BCL2A1	1449.15	0.234715	0.10837	0.00327642	0.0281664
DENND1A	1409.16	-0.216891	0.095829	0.00327819	0.0281664
RCN3	1204.91	-0.190187	0.080995	0.00330897	0.0284081
ROGDI	751.84	-0.196582	0.0845775	0.00331076	0.0284081
FLVCR2	2378.26	-0.196961	0.0852321	0.00331943	0.0284368
NAA50	3590.4	0.170939	0.0702427	0.00331954	0.0284368
ZFTRAF1	1834	-0.180978	0.0755168	0.00332078	0.0284368
MARCHF7	2294.01	0.173845	0.0720892	0.00333135	0.0285082
HNRNPK	13898.8	0.125397	0.0468505	0.00333611	0.0285299
LSS	2235.5	0.17574	0.0730355	0.00335279	0.0286372
RUNX3	1994.37	-0.294176	0.148209	0.00335314	0.0286372
APH1B	951.859	-0.219936	0.0988138	0.00335649	0.028642
CES3	69.9437	-0.428514	0.254954	0.00335819	0.028642
ERMAP	925.468	-0.214864	0.095731	0.00336368	0.0286698
MAP2K2	3026.75	-0.18384	0.0775604	0.00337764	0.0287523
CKS1B	1134.75	0.174918	0.0727685	0.00337786	0.0287523
DNAJC2	752.497	0.196322	0.084994	0.00338374	0.0287832
GINS2	176.484	0.343355	0.185019	0.00339217	0.0288357
GART	2025.86	0.2101	0.0933611	0.00340588	0.028933
HS3ST2	492.004	-0.23686	0.109918	0.00341879	0.0290234
EBNA1BP2	961.391	0.158097	0.06396	0.00342968	0.0290925
ORC6	629.27	0.178296	0.0749057	0.00343149	0.0290925
COPS6	1899.98	0.156732	0.061964	0.00344118	0.0291554
POLH	608.887	-0.349539	0.191497	0.00345987	0.0292943
SLC2A6	776.406	0.236147	0.110567	0.0034635	0.0293056
RNASE6	1417.68	-0.181992	0.0765572	0.00346662	0.0293126
ADSL	1480.24	0.179638	0.0757933	0.00348033	0.0294091
RPL7L1	2889.42	0.175997	0.0738344	0.00348653	0.029423
FAM110A	680.612	-0.22086	0.100525	0.00349041	0.029423
TMED2	5632.19	0.129376	0.0496415	0.003494	0.029423
WWC3	593.309	-0.218924	0.0990314	0.00349615	0.029423
STRAP	2327.24	0.18081	0.0765899	0.00349922	0.029423
EPN2	535.636	-0.202943	0.0894611	0.00350081	0.029423
FAM136A	1163.6	0.164398	0.0674685	0.0035011	0.029423
FES	1878.61	-0.20848	0.0928008	0.00350263	0.029423
GSDMD	1150.22	-0.151166	0.0604683	0.00350268	0.029423
ZNF23	206.709	0.333935	0.183421	0.00350799	0.0294482
TMEM65	955.678	0.235007	0.110106	0.00351309	0.0294717
PDLIM7	7229.04	0.161921	0.0662141	0.00351816	0.0294949
BCAS2	1044.76	0.185371	0.079344	0.00352409	0.0295252
DYNLT1	1402.5	0.185433	0.0793027	0.00352945	0.0295507
ATAD2	1286.01	0.188591	0.0823001	0.00353643	0.0295898
USP16	1217.35	0.180826	0.0767031	0.00354085	0.0296074
PSME4	3230.48	-0.132894	0.0515142	0.00355698	0.0297229
RALB	2790.66	0.164402	0.0701292	0.00356069	0.029726
SEPTIN9	8870.32	-0.150172	0.0598994	0.003562	0.029726
CYP19A1	496.226	-0.334719	0.18171	0.00357189	0.0297521
TDRD9	257.658	-0.350712	0.194466	0.00357278	0.0297521
TMC7	229.791	-0.42741	0.25528	0.00357804	0.0297521
DUSP8	264.691	0.385631	0.227967	0.00357804	0.0297521
HMBS	492.606	0.225078	0.103794	0.00357847	0.0297521
WDR73	1099.41	0.185658	0.0793742	0.0035791	0.0297521
SH3GLB1	4343.47	0.160409	0.0655123	0.00358542	0.0297853
ABHD17A	3969.55	-0.16464	0.0691342	0.00360223	0.0299055
LRRC57	741.506	0.2022	0.0895398	0.003606	0.0299174
GAD1	7.47218	-0.0593347	0.128447	0.00361286	NA
TNFSF13	3260.97	-0.133689	0.0520932	0.00362013	0.0300152
PSMC4	4338.01	-0.131248	0.051026	0.00362653	0.0300487
RPS28	5459.34	-0.126943	0.049008	0.00363751	0.0301202
DNAJC19	425.539	0.226159	0.104815	0.00366384	0.0303186
FABP5	10102.3	0.206633	0.0925538	0.00367898	0.0304241
GBA1	5072.61	-0.133836	0.052383	0.00369399	0.0305285
FKBP15	7820.8	-0.138394	0.0546102	0.00372045	0.030714
FDPS	2061.13	0.207087	0.0930301	0.00372303	0.030714
KANK1	419.594	0.248186	0.120384	0.00372364	0.030714
PRSS36	623.715	-0.264712	0.131276	0.00372651	0.0307179
ELMO1	1581.73	-0.193729	0.0849302	0.00375095	0.0308887
CDS2	3420.05	-0.168688	0.0721086	0.00375606	0.0308887
PRDX1	12150.6	0.142331	0.0563503	0.00375784	0.0308887
RAD23B	3988.53	0.133437	0.052288	0.00375921	0.0308887
CNNM2	335.797	-0.305419	0.162178	0.00375932	0.0308887
ZNF609	2738.88	-0.167079	0.0696832	0.00378644	0.0310916
MUL1	1419.24	-0.151032	0.061148	0.00379249	0.031109
SUPT16H	3098.79	0.131004	0.0511386	0.00379343	0.031109
ARHGEF12	1388.97	0.167627	0.0701184	0.00379993	0.0311424
CIITA	1044.73	-0.431807	0.263305	0.00380363	0.0311435
NAGPA	2077.09	-0.168516	0.0709322	0.00380494	0.0311435
MYEOV	45.6936	0.568823	0.407824	0.00380778	0.0311468
EPHB3	246.219	-0.64997	0.464309	0.00381075	0.0311512
RPS2	17178	-0.108978	0.0409084	0.0038167	0.0311799
SLC25A38	798.469	-0.168927	0.0709117	0.00383248	0.0312888
HSP90AA1	20594.4	0.171533	0.0721141	0.00385996	0.0314776
FANCE	828.37	-0.218857	0.100988	0.00386053	0.0314776
JPT2	1610.12	0.193533	0.0844857	0.00388244	0.0316
PDCD1LG2	207.271	0.311617	0.170679	0.00388345	0.0316
HLA-E	18572.4	-0.125184	0.0488635	0.00388574	0.0316
CPSF1	4727.22	-0.182535	0.0817705	0.00388659	0.0316
PMM2	1253	0.155714	0.0639177	0.00388789	0.0316
STRADA	2153.51	-0.127692	0.0498972	0.00390061	0.0316832
SH2B3	6674.42	0.127649	0.0497815	0.00390426	0.0316927
UBE2T	193.734	0.281923	0.146376	0.00394084	0.0319693
ZNF462	552.238	0.305126	0.166072	0.00395625	0.032071
CDKN2D	145.655	0.356285	0.207007	0.00395839	0.032071
APEX1	5602.93	0.110552	0.0419035	0.00396185	0.0320787
SDC2	3324.97	0.190871	0.0838904	0.00396929	0.0321186
POLR2J2-UPK3BL1	376.692	-0.340942	0.191179	0.00398256	0.0322056
BRAT1	1525.88	-0.183231	0.0795834	0.0039853	0.0322074
SLC2A3	1190.96	0.235949	0.113986	0.00399611	0.0322743
DDHD2	882.222	0.235057	0.113335	0.00403245	0.0325473
EXOSC3	579.896	0.222054	0.104629	0.00403761	0.0325684
ADK	1065.33	-0.171714	0.0729035	0.00404582	0.032614
NOP9	1966.58	0.134456	0.0533348	0.00404967	0.0326245
STAC	1573.99	-0.173972	0.074344	0.00405441	0.0326421
RBM8A	2943.65	0.161323	0.0674361	0.00406202	0.0326828
CACUL1	3014.06	-0.148641	0.0604938	0.00406844	0.0327139
CCDC28B	149.499	0.333662	0.190795	0.00407508	0.0327368
NRP2	6316.25	0.144417	0.0582074	0.00407642	0.0327368
MLLT1	1726.84	-0.178694	0.0773416	0.00408275	0.0327671
LSM4	3016.44	0.136192	0.0542477	0.00408975	0.0328026
SLA	6783.34	0.124924	0.0487083	0.00413449	0.0331407
ARHGEF17	584.059	-0.201912	0.0916149	0.00415832	0.0333109
APEH	3076.93	-0.166366	0.0704025	0.00417752	0.0334437
NLRP12	372.06	0.510116	0.386085	0.00418885	0.0335135
ANGEL1	1517.24	-0.198589	0.0899209	0.00421047	0.0336654
TIMM17A	1798.76	0.167174	0.0710701	0.00421996	0.0337201
SBDS	1274.32	0.18041	0.0775672	0.00425615	0.033988
CHST15	2571.68	0.189988	0.0849398	0.0042684	0.0340361
CDC42SE2	1330	0.175449	0.075796	0.00427052	0.0340361
NFE2L1	14160.7	0.12651	0.0497453	0.00427228	0.0340361
PET117	103.737	0.383328	0.240097	0.00427281	0.0340361
RAVER1	1776.52	-0.174311	0.0756434	0.0042884	0.0341119
CRIP1	842.262	0.170742	0.0734711	0.00429051	0.0341119
UBE4B	2727.05	-0.147492	0.0607403	0.00429266	0.0341119
NMI	1047.05	0.209715	0.0976725	0.004293	0.0341119
GAMT	336.721	-0.249249	0.124087	0.00430342	0.0341734
AQP9	6009.04	0.175338	0.0762375	0.00431622	0.0342538
MLKL	1579.18	0.196346	0.0890542	0.00431903	0.0342549
TMEM43	2093.55	0.120345	0.0469876	0.00433028	0.0343228
CCDC106	881.162	-0.172718	0.0746265	0.00433308	0.0343237
LARP4	1767.35	0.185497	0.0824882	0.00434238	0.0343676
DDX55	826.834	0.18193	0.0802225	0.004344	0.0343676
EWSR1	7665.1	0.102171	0.0387118	0.00435049	0.0343977
ALAD	1359.45	-0.181768	0.0800133	0.00435969	0.0344491
TRIM44	4004.27	-0.151592	0.0613693	0.00436364	0.0344575
B4GALT3	966.47	-0.203791	0.093741	0.00436614	0.0344575
SQLE	1168.02	0.275885	0.146524	0.00438314	0.0345703
COL22A1	399.521	0.294227	0.162319	0.0043879	0.0345865
TADA2A	336.046	0.249515	0.126474	0.00439643	0.034617
KMT2A	1812.69	-0.197926	0.0899446	0.00439718	0.034617
KIRREL1	277.004	-0.293656	0.1598	0.00440734	0.0346756
ATF5	4282.07	-0.130255	0.0518629	0.00441112	0.034684
SKIDA1	15.1302	-0.0671995	0.135957	0.00443259	NA
FURIN	12891.2	-0.143443	0.0588204	0.0044389	0.0348705
FBXO30	1038.73	-0.170256	0.0733615	0.00444029	0.0348705
PDCD11	1526.86	0.149625	0.0620755	0.00445192	0.0349403
KCNJ15	41.6097	0.667135	0.700154	0.00446285	0.0350046
CRIM1	612.595	-0.319358	0.182868	0.00447048	0.035043
JUP	2984.91	-0.201974	0.0924658	0.00449694	0.0352288
RNF208	116.546	-0.384182	0.245739	0.00451403	0.035341
ZFYVE19	908.509	-0.17081	0.0738497	0.00452495	0.0354048
IFI30	41571.9	-0.138044	0.0593137	0.00454073	0.0354931
CCT6A	4018.3	0.157354	0.0665049	0.00454179	0.0354931
ARMT1	2138.96	0.196501	0.0905456	0.00454557	0.0355009
ACADS	635.336	-0.202791	0.0940093	0.0045671	0.0356404
TARS1	5210.01	0.163163	0.0710118	0.004569	0.0356404
GSTK1	3709.03	-0.124711	0.0494368	0.00458632	0.0357537
MIGA2	822.783	-0.209321	0.0975665	0.00461129	0.0359143
SLC39A3	943.667	-0.169788	0.0734845	0.00461321	0.0359143
CDC42SE1	5458.22	0.098001	0.0371317	0.00461534	0.0359143
DONSON	334.207	0.228947	0.112152	0.00462847	0.0359945
TRAM2	1070.38	-0.159516	0.0678201	0.00463947	0.0360581
PLPP3	631.112	-0.220858	0.106573	0.0046466	0.0360799
ST8SIA1	40.9937	0.523244	0.41335	0.00464791	0.0360799
SLC66A2	2714.74	-0.152576	0.0642711	0.00465754	0.0361327
ABCA7	1364.59	-0.223159	0.108357	0.00469651	0.0364129
PRMT1	2789.28	0.132244	0.0533664	0.00470073	0.0364236
ZNF503	1834.12	-0.208273	0.0971611	0.00470531	0.036437
BMERB1	470.603	0.210284	0.0998217	0.0047184	0.0365162
XRCC3	550.81	-0.214538	0.102648	0.00473167	0.0365968
CD80	118.353	0.365586	0.234996	0.00473692	0.0366152
TGFBR2	6761.21	-0.115062	0.0457488	0.00474761	0.0366576
NDUFA6	1509.98	0.164604	0.0710797	0.00474814	0.0366576
DOLK	586.871	-0.175042	0.0773679	0.00475708	0.0367044
UBB	20052.7	-0.124412	0.051094	0.0047629	0.0367272
FAM174B	208.872	-0.324505	0.19169	0.00477022	0.0367461
GDF15	1196.44	-0.176425	0.0780514	0.00477391	0.0367461
SNRPD3	1835.69	0.171017	0.0749041	0.00477397	0.0367461
ASS1	6371.51	-0.198747	0.0929778	0.00478433	0.0368037
FAM86B3P	98.4721	0.40546	0.281812	0.00479441	0.036859
SDC3	1932.72	-0.215387	0.101996	0.00480222	0.0368968
HNRNPA2B1	23732.6	0.140306	0.0576326	0.00480806	0.0369196
PTPRG	2372.14	-0.130201	0.0525126	0.00481223	0.0369294
GPAT3	256.81	0.370911	0.243734	0.00483225	0.0370442
PARP9	5976.62	0.181702	0.0822064	0.00483298	0.0370442
PCYT1A	3940.32	0.14471	0.0602272	0.00485173	0.0371656
RHBDD2	3070.62	-0.150409	0.0633561	0.00485701	0.0371837
FZD1	550.722	-0.211845	0.101439	0.00486863	0.0372504
NHERF1	990.971	-0.183745	0.0840558	0.00487183	0.0372526
FAM131A	642.064	-0.184652	0.0837246	0.00491866	0.0375882
GADD45A	260.556	0.289445	0.164184	0.00492755	0.0376337
SLC8A1	4214.8	-0.154817	0.0656538	0.00494247	0.0377251
TMEM165	3710.46	0.124623	0.0499393	0.0049572	0.0377627
KRI1	860.896	0.198245	0.0929618	0.00496152	0.0377627
GMNN	467.387	0.197799	0.0925432	0.00496319	0.0377627
MELK	580.438	0.188675	0.0866947	0.00496357	0.0377627
CENPP	338.397	0.253814	0.134335	0.00496425	0.0377627
NDN	253.946	-0.230772	0.115662	0.00496623	0.0377627
CEP120	746.814	0.173564	0.0770218	0.00496808	0.0377627
TMEM161A	478.814	-0.232006	0.116449	0.004973	0.0377776
DSTN	1995.78	0.169683	0.0745736	0.00498104	0.0378163
NUP88	894.824	0.223074	0.109705	0.00498578	0.0378298
PHF8	988.385	-0.195586	0.0910802	0.00500638	0.0379635
MFGE8	1271.29	-0.174483	0.0776261	0.00501544	0.0380097
RALY	4977.14	-0.130823	0.0531886	0.00502481	0.0380581
COL5A1	513.927	-0.242504	0.124705	0.00502837	0.0380626
P4HB	25248.2	-0.126672	0.0509337	0.00504	0.0381281
PRRT3	157.109	-0.291306	0.165566	0.00504695	0.0381581
RIMBP3B	97.1334	-0.354167	0.225683	0.00506455	0.0382529
SLC9A7P1	44.6316	0.526808	0.466291	0.00506548	0.0382529
RTTN	485.05	-0.2416	0.124474	0.00509241	0.0384335
PSMD1	3045.58	0.148964	0.0630886	0.00510896	0.0385307
CCDC9B	899.22	-0.177084	0.0797135	0.0051113	0.0385307
SYVN1	2196.41	-0.16182	0.0703988	0.00512872	0.0386392
NAP1L4P1	16.9917	0.70783	0.713852	0.00514081	NA
SETD3	2663.85	0.153254	0.0654908	0.00514978	0.0387651
CNNM3	744.319	-0.235952	0.118644	0.00515202	0.0387651
TNFRSF10D	560.101	0.172512	0.0769091	0.00515453	0.0387651
UCN2	9.81424	0.928061	1.002	0.00516284	NA
ACTR10	1717.63	0.198843	0.0942692	0.00518206	0.0389493
IBTK	2412.39	0.16074	0.0710071	0.00521753	0.0391928
PTPN12	5263.02	0.189364	0.0881431	0.00522777	0.0392244
ARMC7	530.448	-0.200917	0.0955012	0.00522787	0.0392244
NAA60	2130.2	-0.184223	0.0847467	0.0052318	0.0392308
SYNCRIP	4335.61	0.161233	0.069587	0.00523673	0.0392448
FBXO10	664.535	-0.217589	0.107126	0.00524642	0.0392944
OXA1L	5069.91	-0.101222	0.0399213	0.00525796	0.0393577
SMARCD1	1686.13	-0.172077	0.0769116	0.00526536	0.03939
SLC12A5	434.575	-0.203729	0.0975122	0.00527223	0.0394029
FOXO3	2062.01	-0.127596	0.0519875	0.00527324	0.0394029
CCZ1	1592.57	0.162018	0.070911	0.00529726	0.0395592
SUCO	702.804	0.177646	0.0806252	0.00530132	0.0395665
RPS6KB2	1918.97	-0.145762	0.0616561	0.00531709	0.0396323
CORO2A	859.225	-0.205666	0.0986145	0.00531977	0.0396323
CEP83	161.333	0.368124	0.256507	0.00532202	0.0396323
WDR89	266.236	0.244939	0.129352	0.00532253	0.0396323
EPN1	4088.61	-0.163191	0.0737804	0.00533796	0.039724
SINHCAF	1008.54	0.150751	0.0645781	0.0053589	0.0398566
GCH1	300.205	0.305708	0.18568	0.00536735	0.0398812
SLC25A6	16948.8	-0.101552	0.039579	0.00536844	0.0398812
CYB5D2	508.53	-0.198368	0.0943933	0.00539231	0.0400353
DHX9	4185.22	0.143235	0.0603252	0.00540089	0.0400757
PPP2R3C	970.182	0.177915	0.0809067	0.00540619	0.0400917
AKIRIN1	3438.45	0.119254	0.0479253	0.005412	0.0401116
MICOS10	2254.01	0.198405	0.0948778	0.00541939	0.040143
COPG2	604.183	-0.176325	0.0801156	0.00542987	0.0401842
GRHPR	2045.03	-0.114553	0.0461555	0.00543123	0.0401842
MAVS	4777.17	-0.129176	0.0530512	0.00543727	0.0402056
SRP19	966.431	0.172749	0.0780867	0.00544262	0.0402219
PPHLN1	1541.31	0.18915	0.0885829	0.00545235	0.0402378
ZNF395	436.559	-0.299419	0.177168	0.00545445	0.0402378
L3HYPDH	203.886	0.25277	0.136781	0.0054548	0.0402378
STX3	2344.17	0.144105	0.0610012	0.00545736	0.0402378
PRR15	372.519	-0.379402	0.261242	0.00547053	0.0402782
CADM1	2667.28	-0.167837	0.0755858	0.00547172	0.0402782
ZNF581	555.302	-0.236321	0.121513	0.00547229	0.0402782
RBM12B	551.505	0.239558	0.126331	0.00548165	0.0403239
ARAP1	24498.8	-0.148856	0.064562	0.00549602	0.0404063
TIMM23	1064.29	0.169487	0.0760262	0.00550065	0.0404172
APOC1	33349.9	-0.144611	0.0616405	0.00552723	0.0405891
AHCY	4714.75	-0.111202	0.0442878	0.00553489	0.0406221
FAM229B	10.8761	-0.0479571	0.118977	0.00554387	NA
RBFA	375.596	0.211722	0.105039	0.00554885	0.0407011
NCS1	1424.25	0.197831	0.0950761	0.00556425	0.0407622
PLK3	1721.85	0.182074	0.0842504	0.00556506	0.0407622
MBTPS2	895.149	0.172693	0.0782169	0.00556824	0.0407622
PCNX1	3267.09	0.136666	0.0570397	0.00557268	0.0407622
SLIRP	427.851	0.222946	0.113492	0.00557311	0.0407622
NOL10	620.394	0.188112	0.0883084	0.00557959	0.0407862
MST1	222.766	-0.302076	0.181919	0.00558873	0.0408297
SH3GL1P3	41.413	-0.456839	0.370603	0.00559429	0.040847
FST	51.2042	-0.13318	0.280776	0.00559886	0.040857
PLPPR2	168.755	-0.324649	0.205345	0.00560736	0.040884
DIMT1	492.369	0.216432	0.109055	0.00560896	0.040884
TBPL1	242.183	0.258413	0.143157	0.00561572	0.04091
ACVRL1	817.272	0.216324	0.108647	0.00562032	0.0409201
RIN3	4008.52	-0.204828	0.0998658	0.00563907	0.0410139
SLC46A1	1193.46	-0.211824	0.103918	0.00564077	0.0410139
NT5C2	2552.46	0.178361	0.0812811	0.00564282	0.0410139
NOL7	1690.35	0.157461	0.0692199	0.00566365	0.0411129
PARP2	629.614	0.211616	0.104834	0.00566433	0.0411129
CES4A	309.637	-0.292978	0.173934	0.00566609	0.0411129
KCNIP3	210.494	-0.274807	0.157074	0.00567568	0.041145
HOXB6	976.821	-0.170262	0.0766764	0.00567823	0.041145
ZFAND3	2921.64	-0.155363	0.0676726	0.00568451	0.041145
USP9Y	106.308	0.345364	0.233535	0.00568594	0.041145
PLTP	16942.3	-0.135469	0.0567254	0.0056866	0.041145
NUP58	1179.78	0.174739	0.0799449	0.00571399	0.0413198
SP140	153.023	0.378724	0.287165	0.00571737	0.0413208
STK4	3200.57	0.105416	0.0417097	0.00574878	0.0415244
P4HA3	97.8633	-0.343399	0.232516	0.00580467	0.0419044
USP53	807.405	0.235192	0.125114	0.00581943	0.0419873
ARPC2	19713.8	0.107664	0.0439195	0.00582712	0.042019
RPS21	3965.08	0.165671	0.0745502	0.00583363	0.0420423
PIK3R2	2504.04	-0.158083	0.0699327	0.00585901	0.0422014
MORF4L1	7734.28	0.133327	0.0559246	0.00589421	0.042431
CELF6	194.847	-0.339592	0.225877	0.00590148	0.0424594
KPNA4	2872.53	0.141126	0.0601554	0.00591821	0.0425056
AKT1	4676.65	-0.125108	0.0516021	0.00591831	0.0425056
G6PC3	2413.94	-0.15227	0.0664211	0.00591837	0.0425056
LMF2	2761.77	-0.164532	0.073914	0.00592141	0.0425056
PHLDA1	2263.4	0.155893	0.0687149	0.00592452	0.0425056
SLC40A1	158.529	-0.373364	0.268665	0.00593658	0.0425683
ACSF2	2076.71	-0.134996	0.0569504	0.00595169	0.0426437
ISOC2	1095.53	-0.169808	0.0772068	0.00595378	0.0426437
OS9	15527.2	-0.141025	0.0603015	0.00595844	0.0426532
TBRG1	1835.6	-0.174175	0.0799808	0.00597195	0.0427138
CRTC2	1696.27	-0.157659	0.0698809	0.00597359	0.0427138
SASH3	5062.77	-0.109277	0.0439374	0.00600358	0.0428636
AAK1	2664.09	-0.149904	0.0649853	0.00600418	0.0428636
SSBP1	1540.33	0.175916	0.0812671	0.0060046	0.0428636
SOCS3	594.011	0.248761	0.138686	0.00601426	0.0429087
PSMB9	1014.72	0.225229	0.118008	0.00602208	0.0429405
CCL18	308.136	0.249799	0.138972	0.00605472	0.0431492
POMGNT2	339.7	-0.204541	0.101286	0.00606074	0.043168
SRPK1	703.163	0.249945	0.139567	0.00607099	0.0431863
PCBD2	671.816	0.197641	0.0967551	0.00607354	0.0431863
PABPC4	7611.44	-0.148606	0.0645715	0.00607407	0.0431863
PPIL1	614.526	0.217051	0.111874	0.00607682	0.0431863
CD55	1137.99	0.213486	0.103755	0.00608243	0.0432022
ACOT11	1005.95	-0.154632	0.0681691	0.00609131	0.0432174
POLR3B	394.212	0.267899	0.157303	0.00609396	0.0432174
SLC52A2	2090.31	-0.161345	0.0722524	0.00609471	0.0432174
SOS2	1543.1	-0.137049	0.0581427	0.00610802	0.0432877
SLC18A2	19.7224	0.599619	0.784305	0.00613165	NA
ALKBH1	336.593	-0.207411	0.104025	0.0061559	0.0436029
GPA33	54.4072	-0.412981	0.334786	0.00615987	0.0436069
LRRC3	371.588	-0.2122	0.107271	0.00616362	0.0436092
CSF2RA	725.335	-0.200056	0.0985945	0.00616761	0.0436133
MREG	1901.8	0.205708	0.103315	0.00617543	0.0436445
PTPN22	1035.89	0.201326	0.09992	0.00617909	0.0436462
ITGA4	1527.77	0.174513	0.0810935	0.0061828	0.0436483
POLR2B	2979.05	0.131979	0.0556358	0.00619548	0.0437137
FAT3	11.0282	-0.0435816	0.116017	0.00619874	NA
PSMC5	3049.45	0.130516	0.0548599	0.00622097	0.0438694
NCF1	1636.35	0.239259	0.131043	0.00623722	0.0439597
GNB2	7246.13	-0.113593	0.0464194	0.00624516	0.0439843
KLF9	405.956	0.189157	0.0912428	0.00624792	0.0439843
SARNP	1186.85	0.166602	0.0761417	0.00625104	0.0439843
ARID3A	3936.06	-0.210755	0.111002	0.00626028	0.0440251
DELE1	1998.81	-0.151185	0.0665271	0.00630293	0.0443007
TMC6	7384.52	-0.17068	0.0777722	0.00632001	0.0443963
MTSS1	1613.7	-0.170928	0.0791646	0.00632621	0.0444155
ZNF638	2472.07	0.160212	0.0722736	0.0063297	0.0444156
SETD7	2788.41	0.138457	0.0591999	0.00633425	0.0444231
NDUFV1	4151.7	-0.115013	0.0472025	0.00634088	0.0444453
DCTN6	943.775	0.166351	0.0764288	0.00636289	0.0445751
MED29	1505.26	-0.157128	0.0703875	0.00636725	0.0445812
ATPAF2	1055.98	-0.160065	0.0721152	0.00637302	0.044585
PSMA2	2101.56	0.155686	0.0695921	0.00637477	0.044585
CD99L2	2164.5	-0.143516	0.0622919	0.00638571	0.0446371
PLVAP	35.7393	-0.476631	0.524748	0.00640046	0.0447158
FAM89B	1837.43	-0.176748	0.0830872	0.00641518	0.0447942
SRGN	1735.23	0.220792	0.117109	0.00642237	0.0448199
LACC1	2871.41	0.182848	0.0875583	0.00643618	0.0448918
SPSB3	863.077	-0.201093	0.100111	0.00644971	0.0449616
ELF2	784.932	-0.165085	0.0754993	0.00645717	0.0449891
RTN3	6026.05	-0.170283	0.0795696	0.00647548	0.045092
SCARF1	582.602	0.209161	0.1072	0.00647993	0.0450985
CRYBG1	1573.86	0.208036	0.106578	0.00649947	0.0452098
N4BP1	2379.79	0.189032	0.092912	0.00652782	0.0453784
HBS1L	991.537	0.161021	0.0733171	0.0065308	0.0453784
MCOLN2	251.319	0.296055	0.193028	0.0065418	0.0454301
FOXO1	448.505	-0.232986	0.126464	0.00655006	0.0454628
POLR2K	1019.22	0.154433	0.0692951	0.00660534	0.0458216
MYL12B	4396.53	0.182434	0.0875954	0.00661633	0.045873
NME7	265.815	0.240256	0.134198	0.00662423	0.0458901
SHMT1	501.175	-0.214234	0.111091	0.00662597	0.0458901
PROCR	3035.8	0.19097	0.0939263	0.00666875	0.0461331
BZW1	4144.43	0.146217	0.0643868	0.00667096	0.0461331
RAPGEF1	13176.8	0.118135	0.0505113	0.00667294	0.0461331
GUCY1A1	124.313	-0.315073	0.214466	0.0066755	0.0461331
DSC2	2498.24	-0.127977	0.0538061	0.00668064	0.0461437
PCMT1	2087.53	0.14451	0.0637687	0.00669377	0.0461778
PRR5L	659.884	-0.199656	0.100107	0.00669431	0.0461778
COL8A2	2171.33	-0.182199	0.0871368	0.00669642	0.0461778
LCP2	5271.86	0.152704	0.0687261	0.00670693	0.0462254
PDCD10	1353.67	0.18575	0.0895608	0.00671276	0.0462254
RBM42	2781.87	-0.165168	0.0757604	0.00671446	0.0462254
IL18BP	378.675	-0.250001	0.142778	0.00671809	0.0462254
SPN	5291.63	-0.171006	0.0784944	0.00672139	0.0462254
NAA25	1075.66	0.1734	0.0818225	0.00673846	0.0463178
AP1G1	3088.71	-0.143505	0.0629222	0.00674833	0.0463575
POU3F1	73.7995	-0.43947	0.430576	0.00675528	0.0463575
H2AZ1	6984.13	0.133206	0.0574621	0.00675721	0.0463575
ITSN1	1106.22	-0.167478	0.0776518	0.00675873	0.0463575
PCBP1	10462.3	-0.087584	0.0345827	0.00676659	0.0463865
MCAM	28.6035	-0.0548933	0.124109	0.00677731	NA
CCDC90B	936.801	0.160399	0.0736356	0.00679779	0.0465405
OLIG2	138.941	0.315699	0.221195	0.00679899	0.0465405
TMEM126A	469.92	0.201298	0.10218	0.00679997	0.0465405
FDX1	3274.34	0.159004	0.0725332	0.00681202	0.0465979
SLC35A5	787.365	0.173447	0.0819553	0.00681565	0.0465979
TOR2A	1053.22	-0.18052	0.0870795	0.00684385	0.0467657
VASN	237.462	-0.295095	0.190521	0.00688473	0.0470199
MAPK1IP1L	2026.78	-0.233032	0.129095	0.00689399	0.0470569
MAGOHB	181.279	0.269157	0.164749	0.0068975	0.0470569
BCL2	430.039	0.200335	0.102073	0.00694584	0.0473614
MPG	1095.65	-0.150132	0.0672089	0.00695233	0.0473804
CRELD2	1011.16	-0.145556	0.0643962	0.00700494	0.0477134
ZC3H11A	2591.16	0.130068	0.0557888	0.00704245	0.0479434
ZEB1	50.0689	0.107802	0.197871	0.00704993	0.0479688
GRAMD1A	2915.38	-0.14793	0.0660401	0.00706934	0.0480753
TGFBI	29845	0.141171	0.0619241	0.00710227	0.0482513
CDK3	136.126	-0.286594	0.185279	0.00710277	0.0482513
AMDHD1	375.202	-0.283013	0.180514	0.00712501	0.0483767
ZNF587B	345.442	0.224532	0.122726	0.00712989	0.0483841
APC2	103.478	-0.298006	0.199633	0.00715512	0.0485295
NLRP3	805.881	0.187806	0.0933582	0.0071727	0.048623
RBBP9	355.578	0.203403	0.104852	0.00719696	0.0487616
TMEM150B	336.229	-0.232919	0.131489	0.00722459	0.0489099
TMEM175	1107.65	-0.19947	0.101536	0.0072265	0.0489099
PCYOX1	1503.45	-0.164136	0.0765955	0.00725944	0.0491069
CHCHD4	384.156	0.202504	0.104542	0.00727504	0.0491716
CSTF3	863.536	0.193636	0.0981848	0.00727831	0.0491716
ZNF385B	35.1207	-0.42796	0.533063	0.00728055	0.0491716
CHST13	136.908	-0.293629	0.19582	0.00732764	0.0494635
RCN2	819.527	0.18304	0.0903133	0.00734994	0.0495879
PFKP	7492.7	-0.124202	0.0529246	0.00738023	0.0497659
H2AC19	710.531	0.216192	0.117271	0.00738754	0.049789
RGMB	344.746	0.225434	0.125327	0.00740416	0.0498747
RGL3	660.482	-0.292769	0.195576	0.00743077	0.050021
OBSL1	1093.29	-0.175872	0.0852772	0.0074337	0.050021
CUTA	1979.04	-0.146336	0.0656606	0.00743799	0.0500235
MRNIP	751.234	-0.14762	0.0665388	0.00747866	0.0502706
NIPA2	2396.71	0.141738	0.0631436	0.00748525	0.0502884
MRPS23	1224.73	0.146262	0.0658733	0.0074938	0.0503195
ZMYND15	884.573	-0.17892	0.0879992	0.00752132	0.0504777
HCFC2	357.691	-0.223027	0.125386	0.00754081	0.050582
AMFR	2780.13	-0.148337	0.0666183	0.00756491	0.0507171
EGR2	2808.34	-0.164177	0.0773442	0.00757726	0.0507732
SERPINH1	1567.63	-0.151315	0.0687461	0.00758659	0.0508091
RABGGTB	1985.51	0.152957	0.0702958	0.00761962	0.0510036
GNPDA2	329.766	0.224664	0.125817	0.00765084	0.0511628
NMT2	292.538	0.245311	0.146484	0.00765266	0.0511628
PRAG1	1753.78	-0.168559	0.0810356	0.00765541	0.0511628
SOX4	890.261	0.175565	0.0857187	0.00766412	0.0511943
DENND4C	3341.19	-0.147537	0.0673229	0.00769979	0.0514057
PTK2	905.569	0.242003	0.144015	0.00771801	0.0515004
RPS6KA4	3665.84	-0.18282	0.090789	0.00773171	0.0515432
FFAR4	1831.5	-0.242345	0.142969	0.00773249	0.0515432
SHC1	2683.17	-0.166762	0.0795086	0.00774629	0.0516083
RBL1	520.338	0.203028	0.107149	0.00776376	0.0516884
UBE2W	1295.7	0.178148	0.0878905	0.0077669	0.0516884
CREG1	8601.47	-0.116657	0.0492556	0.00777044	0.0516884
MED22	1079.16	0.150312	0.0688848	0.00779228	0.0518067
HPGD	344.849	0.259715	0.164134	0.00781172	0.051909
YES1	694.478	0.207664	0.112128	0.00782826	0.0519918
EIF2S2	4285.4	0.171455	0.0840738	0.00785267	0.0521131
TEP1	3240.83	-0.179585	0.0893357	0.00785552	0.0521131
FGFR1	5289.79	-0.145134	0.0662207	0.00785875	0.0521131
GM2A	22757	-0.0961211	0.0401422	0.0078648	0.0521262
CIC	3827.13	-0.184959	0.0938265	0.00789444	0.0522955
DNAJB12	2580.72	-0.132222	0.0579852	0.00790588	0.0523198
GRIK4	41.5143	-0.383449	0.438339	0.00790628	0.0523198
H1-0	4139.09	0.153196	0.0709793	0.00792148	0.0523932
SLC25A43	490.339	0.181023	0.0903786	0.00792883	0.0524147
LZTS3	238.696	0.214992	0.116934	0.00793621	0.0524364
SDC4	1244.42	0.154886	0.0721622	0.00794391	0.0524564
PRR13	4314.25	-0.112862	0.0475742	0.00794744	0.0524564
GIGYF1	3345.28	-0.208857	0.114375	0.00795477	0.0524777
NACC2	1211.75	-0.156125	0.0728515	0.00797628	0.0525925
MRC1	15917.7	-0.157571	0.0758233	0.00798151	0.0525998
FBN1	121.53	-0.378352	0.40164	0.00798685	0.0526078
DALRD3	678.993	-0.177238	0.0875478	0.00799638	0.0526435
CCND3	1202.36	0.190762	0.0976246	0.00800535	0.0526755
SCPEP1	4662.27	-0.110616	0.0464718	0.00803506	0.0528045
GMDS	190.467	-0.248501	0.151596	0.00803675	0.0528045
YBX1	35995.6	-0.107877	0.0446664	0.0080394	0.0528045
FMNL2	7504.17	0.127406	0.0550473	0.00804148	0.0528045
ATAD3A	1301.65	0.147546	0.0676308	0.00805589	0.0528719
PSMA7	6108.5	0.110451	0.0464196	0.00806132	0.0528804
CDKN2C	1166.33	-0.161418	0.0763474	0.00808093	0.0529819
SCUBE2	39.6429	0.131561	0.261945	0.00808938	0.0530101
COX7A2	2149.89	0.170518	0.0832439	0.00812059	0.0531874
TSPAN4	2185.93	-0.114662	0.0484942	0.00813553	0.053258
ATP2B2	216.181	0.253447	0.159301	0.00814712	0.0533065
EARS2	538.576	0.168521	0.0820293	0.008153	0.0533177
NUDT4	1517.78	0.192356	0.100208	0.00819976	0.0535694
LRRC4	549.345	-0.251464	0.155777	0.00819987	0.0535694
PFDN6	751.589	0.170327	0.0832912	0.0082044	0.0535717
PNPLA7	2087.5	-0.220194	0.124311	0.00822408	0.0536376
RPL35	8294.12	0.134559	0.0599644	0.00822522	0.0536376
SUCNR1	2000.23	0.16564	0.0800123	0.00822708	0.0536376
TMEM143	351.792	-0.250427	0.15491	0.00825527	0.0537918
DMAP1	841.202	-0.193382	0.100701	0.00825916	0.0537918
MT-CO1	374621	-0.119914	0.0540179	0.00827146	0.0538445
SMAD6	1702.22	-0.167429	0.0812307	0.00830972	0.0540541
HELLS	464.509	0.205933	0.112134	0.00831417	0.0540541
ANKRD39	250.082	0.219983	0.124667	0.00831633	0.0540541
TMX2	1940.14	0.134004	0.0598567	0.00834189	0.0541926
TMEM134	588.331	-0.220919	0.125027	0.00835712	0.0542445
SHKBP1	3094.8	-0.189316	0.097581	0.00836518	0.0542445
TNS2	732.792	-0.260686	0.167239	0.00836639	0.0542445
FLT1	384.429	0.217657	0.12302	0.00836684	0.0542445
MAN2B1	29257.8	-0.123956	0.0542798	0.00837316	0.0542579
B4GALT1	4542.06	0.111599	0.047361	0.0084232	0.0545545
PTPRH	95.1879	0.319019	0.274975	0.00844141	0.0546448
ALDH1A1	583.96	-0.229488	0.133425	0.00844888	0.0546655
CTSH	6412.93	0.128322	0.0562427	0.00846281	0.0547229
CASZ1	43.2844	-0.0894001	0.163284	0.00846812	0.0547229
ACY1	595.819	-0.220222	0.124225	0.0084706	0.0547229
[truncated: 13,133 more rows]

## Sheet: Recombinant_monovsfib
	baseMean	log2FoldChange	lfcSE	pvalue	padj
CX3CR1	1245.91	-0.909508	0.0880302	2.51408e-26	2.99301e-22
P2RY12	660.787	-0.713938	0.0782361	3.73443e-21	2.22292e-17
THBD	417.497	0.86684	0.107515	3.81039e-17	1.51209e-13
CD180	1167.18	-0.547823	0.0741767	7.67731e-15	2.28496e-11
SOCS6	3799.24	-0.408335	0.0588957	2.33543e-13	5.56066e-10
IL1RN	5722.54	0.464859	0.0685121	6.31804e-13	1.2536e-09
KLF6	5660.76	0.268342	0.0393338	8.29189e-13	1.41021e-09
C1QA	9618.3	-0.247022	0.0381323	6.15121e-12	9.15377e-09
PLXDC2	22189.5	-0.341512	0.0533397	9.27251e-12	1.22655e-08
MYC	1427.4	0.517505	0.082428	1.81184e-11	2.15699e-08
F3	290.985	0.779209	0.125113	2.19422e-11	2.37475e-08
TRAF1	336.418	0.643359	0.10414	3.13577e-11	3.11095e-08
CCL22	677.588	0.49753	0.0823805	7.57722e-11	6.93899e-08
GPR34	4932.92	-0.458114	0.0761683	9.51462e-11	8.09083e-08
TRIB2	222.651	0.807087	0.135778	1.25553e-10	9.9647e-08
TNC	1187.01	0.824264	0.139368	1.53793e-10	1.14431e-07
TREM2	9637.42	-0.301088	0.0506554	1.74985e-10	1.22541e-07
TNFRSF9	554.545	0.551796	0.0939456	2.06903e-10	1.36843e-07
DNASE2	6696.11	-0.320567	0.0549923	2.96839e-10	1.85993e-07
LFNG	1054.6	0.429818	0.0742766	4.19208e-10	2.49534e-07
COL7A1	211.392	0.750636	0.131253	5.13476e-10	2.91092e-07
CSF1	7547.54	0.420695	0.0735856	6.01457e-10	3.11319e-07
KCNN4	2489.75	0.481047	0.0842169	5.9217e-10	3.11319e-07
CCND1	3929.17	0.472676	0.082912	6.80675e-10	3.37643e-07
NR1H3	6731.65	0.272498	0.0480383	1.00463e-09	4.78405e-07
CCL3	985.362	0.575992	0.103226	1.18381e-09	5.42048e-07
CD300E	371.612	1.08532	0.196408	1.45576e-09	6.41883e-07
CHRM4	86.6668	-1.38404	0.250732	1.60145e-09	6.80903e-07
SLC30A1	3665.56	-0.271064	0.048817	1.97922e-09	8.12503e-07
PDGFC	1536.67	-0.313278	0.056864	2.24761e-09	8.91927e-07
EHD1	1454.89	0.50734	0.0928688	2.35118e-09	9.02928e-07
C1QB	21150.9	-0.290154	0.0527723	2.55479e-09	9.5046e-07
NRIP3	1588.03	0.384547	0.0704112	2.69571e-09	9.72498e-07
CYFIP1	20758.5	-0.274874	0.0526508	4.76122e-09	1.66713e-06
TLR7	2762.15	-0.404827	0.0758971	5.15994e-09	1.75512e-06
GLDN	2957.34	-0.464005	0.0895135	1.32755e-08	4.39013e-06
ADORA3	946.497	-0.444716	0.0868964	1.61613e-08	5.20002e-06
MT-ND5	141647	-0.243481	0.0474842	2.24751e-08	7.04122e-06
ANOS1	2663.31	-0.306513	0.0603625	2.39182e-08	7.11865e-06
SLC43A3	4782	0.343109	0.0676742	2.3443e-08	7.11865e-06
CCL24	555.633	0.613332	0.123094	2.75097e-08	7.79768e-06
ITGB3	2551.75	0.3511	0.0696539	2.69153e-08	7.79768e-06
REPS2	257.708	-0.757989	0.153572	3.31195e-08	9.16947e-06
TNFRSF12A	1096.37	0.329045	0.0664919	4.51215e-08	1.22084e-05
RAPGEF6	719.567	-0.430592	0.0881206	5.08469e-08	1.34518e-05
GAL	835.959	0.473782	0.097356	5.59437e-08	1.41704e-05
GNG7	178.23	-0.778786	0.160528	5.53209e-08	1.41704e-05
SCIN	1739.51	-0.260275	0.0527925	5.796e-08	1.43753e-05
PTPRF	1282.45	0.430904	0.089525	7.61639e-08	1.85047e-05
OCSTAMP	153.626	0.700808	0.146747	7.85125e-08	1.86938e-05
CUL4B	1729	-0.244802	0.050267	8.34265e-08	1.87395e-05
NCOA4	12108.7	-0.243253	0.0499514	8.26027e-08	1.87395e-05
SLC46A3	670.39	-0.372463	0.0773838	8.10588e-08	1.87395e-05
IRAK2	289.793	0.604047	0.126683	8.50826e-08	1.87576e-05
IER3	1110.74	0.51637	0.108638	9.6661e-08	2.06195e-05
TLR8	1855.03	-0.391151	0.0819079	9.6992e-08	2.06195e-05
GTPBP2	4421.45	0.264582	0.0558187	1.40829e-07	2.94135e-05
HLA-DRB1	2604.68	-0.323068	0.0690755	1.71862e-07	3.50439e-05
TMEM86A	3066.43	-0.285963	0.0609408	1.73674e-07	3.50439e-05
CRABP2	1909.48	0.290025	0.062231	2.10715e-07	4.17803e-05
CREBRF	1291.03	-0.3075	0.0663627	2.17588e-07	4.17803e-05
TNFSF15	1167.88	0.39951	0.0868033	2.15e-07	4.17803e-05
TP53INP1	1459.47	-0.316246	0.0694833	3.19343e-07	6.03457e-05
DHRS9	821.121	-0.478063	0.106801	3.58612e-07	6.67073e-05
SRC	2049.96	0.306911	0.0679127	3.83696e-07	7.02753e-05
POLR1C	543.574	0.382411	0.0858132	4.33084e-07	7.81191e-05
DOT1L	2851.35	0.327115	0.0734734	4.9885e-07	8.8639e-05
DUSP8	264.691	0.799061	0.183862	5.70957e-07	9.99595e-05
FLNB	3123.69	0.43623	0.0995476	5.79636e-07	0.000100008
SPHK1	2741.38	0.220364	0.0490519	5.90201e-07	0.000100376
LIF	224.601	0.699067	0.160727	6.04929e-07	0.000101432
SLCO4A1	193.006	0.84438	0.196419	7.13534e-07	0.000117981
IFRD2	1471.81	0.24112	0.0547136	7.97247e-07	0.00012655
KCNJ2	1245.2	-0.379305	0.0878284	7.91467e-07	0.00012655
VOPP1	4365.12	0.207816	0.0467507	7.85152e-07	0.00012655
APBB1IP	6571.24	-0.20117	0.0457147	8.21317e-07	0.000128655
MAN1C1	2744.59	-0.290343	0.0670776	8.65346e-07	0.000133792
CPVL	3138.64	-0.261679	0.0600858	9.61526e-07	0.000146756
SLC20A1	5907.03	0.315548	0.0734408	1.02173e-06	0.000153971
PTPRE	4441.23	0.272555	0.0631549	1.0526e-06	0.000154707
SELENOP	6668.61	-0.355364	0.0838758	1.04298e-06	0.000154707
A2M	53911	-0.242958	0.0571259	1.07835e-06	0.000156558
GAB1	292.74	-0.63929	0.152092	1.1086e-06	0.000157634
JUN	4400.45	0.25771	0.0595498	1.11224e-06	0.000157634
EDNRB	481.99	-0.361513	0.0854671	1.23822e-06	0.000173424
TMEM170B	830.168	-0.285022	0.0670176	1.3166e-06	0.000182257
RNASE6	1417.68	-0.304708	0.0724042	1.43581e-06	0.000196475
CYP27B1	153.554	0.641108	0.154746	1.49454e-06	0.000199435
ID3	2760.06	-0.367185	0.0878102	1.5077e-06	0.000199435
NR1D2	1421.69	-0.269513	0.0636674	1.48959e-06	0.000199435
MS4A6A	2335.39	-0.469176	0.113063	1.54922e-06	0.000202676
ICAM1	6161.21	0.359053	0.0862727	1.7096e-06	0.000219916
ITGAX	12554.5	0.262926	0.0624768	1.71795e-06	0.000219916
CCSAP	1690.86	-0.293111	0.0699941	1.74958e-06	0.000221582
PDLIM7	7229.04	0.265376	0.0631007	1.77309e-06	0.000222197
SEMA4C	704.476	0.392758	0.0947762	1.8271e-06	0.000226579
MARCKSL1	176.356	0.726391	0.17796	1.88767e-06	0.000231677
MMP1	131.352	0.704432	0.172669	1.91033e-06	0.000232066
TRIB3	739.597	0.481815	0.117629	1.97932e-06	0.000238018
FUCA1	2792.58	-0.20782	0.0491776	2.05463e-06	0.000242182
QKI	9955.79	-0.210149	0.0496121	2.04677e-06	0.000242182
MT1F	212.368	-0.661433	0.163451	2.08802e-06	0.000243705
PCMTD1	2022.62	-0.213475	0.0507376	2.13801e-06	0.000247116
RNF20	1743.61	-0.304358	0.074016	2.30208e-06	0.000258724
TGFBR2	6761.21	-0.186284	0.0442231	2.28047e-06	0.000258724
ZBTB33	1357.21	-0.219141	0.0525508	2.30363e-06	0.000258724
LYST	1141.35	-0.25636	0.0620761	2.49621e-06	0.000277733
CLEC5A	1830.17	0.485458	0.120463	2.53528e-06	0.000279468
SEMA4D	4693.65	0.312496	0.0766857	2.68218e-06	0.000292948
SCARF1	582.602	0.399216	0.0993116	2.95027e-06	0.000319299
MAPK13	4108.8	0.212124	0.0513453	3.20801e-06	0.000344066
TIMP2	15596.3	-0.17564	0.042269	3.35254e-06	0.000356357
DDX23	2608.37	0.20649	0.0502044	3.38864e-06	0.000357007
HECA	2884.87	-0.210985	0.0516852	3.45722e-06	0.00035951
MAFF	1082.25	0.309665	0.0771665	3.4728e-06	0.00035951
SERPINE1	1342.48	0.290081	0.0722786	3.65026e-06	0.000374624
HLA-DRA	3709.55	-0.370949	0.0940229	3.89934e-06	0.000396766
SLC2A6	776.406	0.398653	0.100982	3.9828e-06	0.000401824
SLC7A1	2721.81	0.250717	0.0623232	4.06281e-06	0.000406452
CD302	612.535	-0.405394	0.103458	4.26362e-06	0.000422987
GAL3ST4	2586.31	-0.343015	0.0872875	4.37407e-06	0.000430358
MARCHF1	3510.02	-0.230301	0.0574932	4.68575e-06	0.000457245
DUSP6	1438.37	0.468329	0.120888	4.94057e-06	0.000474334
REC8	449.564	0.371342	0.095081	4.903e-06	0.000474334
MYOZ1	1232.84	-0.295619	0.0752168	4.98098e-06	0.000474388
HLA-DMB	5071.7	-0.33972	0.087552	5.08434e-06	0.000480389
DBP	539.8	-0.409647	0.105621	5.2695e-06	0.000493964
SRXN1	975.7	0.268266	0.0680773	5.35821e-06	0.000498355
BYSL	342.701	0.427862	0.111054	5.45021e-06	0.000499639
SLC7A11	268.331	0.481887	0.125385	5.45594e-06	0.000499639
STX1A	271.896	0.554652	0.145298	5.87086e-06	0.000533531
MYADM	2766.09	0.370833	0.0956122	5.93634e-06	0.000535395
TNFAIP3	1578.49	0.26608	0.0681856	6.22719e-06	0.000557404
ITGA5	7521.8	0.233736	0.0595457	6.42468e-06	0.000570249
SYNE3	564.665	0.37231	0.0970635	6.473e-06	0.000570249
SYNJ2	541.415	0.510739	0.1347	6.6102e-06	0.000570249
TSR1	1405.91	0.219687	0.0556358	6.54386e-06	0.000570249
TUBB2A	1046.14	0.281239	0.0725587	6.5807e-06	0.000570249
LILRB2	1333.44	0.286714	0.0741747	6.78058e-06	0.00058074
ST6GAL1	12889.4	-0.186641	0.0482055	7.04239e-06	0.000598855
LTA4H	31609.8	-0.195945	0.0497706	7.25937e-06	0.000612928
MMP9	22325.4	0.401017	0.105396	7.34973e-06	0.000615915
PHF3	2230.25	-0.214749	0.0549002	7.39822e-06	0.000615915
PLK3	1721.85	0.30528	0.07983	7.61854e-06	0.000629852
KMT2C	2874.06	-0.266896	0.0697593	8.15085e-06	0.000669213
PADI2	1147.11	-0.513249	0.137688	8.33502e-06	0.000675023
TYMP	14247.9	0.242701	0.0628917	8.32233e-06	0.000675023
RPS6KL1	387.364	0.437642	0.117037	8.71568e-06	0.000701082
SOD2	20289.7	0.274608	0.0698269	8.93766e-06	0.000714113
ID2	11610.3	-0.193984	0.0500114	9.69217e-06	0.000769235
SORT1	11487.6	-0.164724	0.0418441	9.76828e-06	0.000770141
LIPA	50370.5	-0.2156	0.0564532	9.90245e-06	0.000775583
MAMLD1	392.594	0.364796	0.0978529	1.00075e-05	0.000778687
CYBRD1	1499.64	-0.212488	0.055422	1.03666e-05	0.000801394
PLA2G15	5035.96	-0.215741	0.0563673	1.04378e-05	0.00080169
ANPEP	5770.8	0.229874	0.0605312	1.07449e-05	0.000819989
PTCRA	315.029	-0.434282	0.11792	1.08291e-05	0.00082115
EPOP	414.347	0.373143	0.101409	1.16289e-05	0.000874935
GALC	2872.58	-0.233294	0.0618218	1.16854e-05	0.000874935
DYNC1LI2	3445.84	0.182966	0.0478685	1.18638e-05	0.000882738
DUSP5	482.297	0.326868	0.0886562	1.2609e-05	0.000932364
NIBAN2	15399.3	0.196105	0.0510438	1.28466e-05	0.000944069
VWA5A	3237.99	-0.208095	0.0552004	1.29732e-05	0.000947521
SH3PXD2B	3407.95	0.213809	0.0566615	1.31016e-05	0.000951061
OLFML3	422.195	-0.466033	0.128844	1.32494e-05	0.000955964
MT1G	216.094	-0.657362	0.183687	1.34136e-05	0.000961984
WASF2	8911.98	-0.146035	0.0374266	1.37112e-05	0.000977434
TMEM144	1151.14	-0.277138	0.075534	1.45471e-05	0.00103085
ATAD3B	885.374	0.294778	0.0804438	1.46475e-05	0.00103183
FOSL2	1606.83	0.259186	0.0703613	1.49165e-05	0.0010446
PLEKHO1	5339.92	0.20743	0.0544796	1.5315e-05	0.00106623
DEPTOR	170.923	-0.513779	0.14458	1.63009e-05	0.00112827
FGR	2989.26	0.211009	0.056841	1.67685e-05	0.00115392
TUBB6	3960.31	0.268166	0.0737408	1.71321e-05	0.00117217
KCNQ3	792.543	-0.410228	0.115648	1.77491e-05	0.00120744
MICALL1	2339.63	0.29094	0.0805826	1.79566e-05	0.00121462
RND3	1093.6	0.351666	0.0985772	1.81993e-05	0.00122408
DUSP4	439.337	0.306873	0.0857611	1.89015e-05	0.0012555
PRMT1	2789.28	0.1925	0.0517938	1.88792e-05	0.0012555
RHOBTB2	3550.74	-0.261769	0.0723715	1.89828e-05	0.0012555
DSC2	2498.24	-0.193884	0.0524248	1.97142e-05	0.00129667
VDR	3500.76	0.230625	0.063515	2.01726e-05	0.00131953
TMT1A	2205.79	-0.369594	0.104979	2.08327e-05	0.00135526
MT1X	254.51	-0.536293	0.154919	2.09851e-05	0.00135776
FMNL1	8390.03	0.24539	0.0680442	2.19874e-05	0.00140731
SESN1	933.38	-0.374198	0.106782	2.18905e-05	0.00140731
IKBKE	2230.62	0.182274	0.0493399	2.21905e-05	0.00141272
SLIT3	748.06	0.301284	0.0851757	2.35387e-05	0.00149058
SLC45A4	855.647	-0.342266	0.097975	2.42571e-05	0.00152794
HEXA	8685.15	-0.125583	0.0323741	2.45556e-05	0.0015386
BLTP3A	2831.66	-0.191504	0.0526107	2.49094e-05	0.0015526
GAS6	1799.95	-0.261794	0.0737371	2.53061e-05	0.00156373
HK3	7783.26	0.170922	0.0464078	2.54821e-05	0.00156373
LAMP2	7358.86	-0.163894	0.0435948	2.54239e-05	0.00156373
COL5A3	221.095	0.575577	0.168406	2.61982e-05	0.00159944
NBR1	3525.48	-0.165164	0.0448862	2.69629e-05	0.00163772
NPIPB11	1158.8	0.2488	0.0703646	2.76017e-05	0.00165959
PRKCH	325.044	0.460662	0.134837	2.75786e-05	0.00165959
IDH1	9695.24	-0.177352	0.0485181	2.81648e-05	0.0016833
ITGAM	11850.9	0.213416	0.059788	2.82788e-05	0.0016833
CLDN1	1695.08	0.651179	0.19268	2.89418e-05	0.00171419
SNX30	3586.9	-0.176507	0.0491793	2.91715e-05	0.00171924
MFHAS1	2251.98	-0.35798	0.1046	3.00105e-05	0.00175135
PNRC1	1834.56	-0.230014	0.0651815	2.99649e-05	0.00175135
DOCK11	2301.05	-0.175945	0.04876	3.1696e-05	0.00183175
GAS7	7278.47	-0.2166	0.0611268	3.15455e-05	0.00183175
TLR4	4334.7	-0.212443	0.0594894	3.18566e-05	0.00183214
CCPG1	3710.13	-0.173283	0.0481731	3.28004e-05	0.00187735
MAT2A	6098.6	0.159953	0.0440834	3.42521e-05	0.00195106
INHBA	101.257	0.669963	0.200863	3.45019e-05	0.00195593
CYP19A1	496.226	-0.525653	0.157508	3.56253e-05	0.00201005
CAPN2	2558.34	0.283138	0.0830053	3.64953e-05	0.00204942
BTD	726.16	-0.260253	0.0761934	3.83087e-05	0.00211814
HLA-DPA1	841.235	-0.362957	0.10842	3.84308e-05	0.00211814
NFKB2	3170.92	0.286238	0.0846273	3.81442e-05	0.00211814
TGFBR1	10721.1	-0.220644	0.0634326	3.81595e-05	0.00211814
HADH	1264.08	-0.247983	0.0722576	3.91003e-05	0.00213527
HLA-DMA	1145.95	-0.294062	0.0869773	3.89729e-05	0.00213527
FGD4	1856.28	-0.24336	0.0703164	3.94067e-05	0.00214218
WIPF3	638.17	-0.312984	0.0929419	4.0209e-05	0.00217585
NES	2805.53	0.292434	0.086374	4.09831e-05	0.00220771
LRRC39	625.739	-0.356754	0.107176	4.20934e-05	0.00225731
NPC2	16120.8	-0.162038	0.0479503	4.3318e-05	0.00231256
TLNRD1	2035.18	0.217065	0.0631197	4.41892e-05	0.00234854
CAPN15	2500.14	0.273002	0.0809862	4.50079e-05	0.00237952
SLC46A2	171.835	-0.532448	0.163057	4.51719e-05	0.00237952
CCL5	788.388	0.383651	0.116981	4.72811e-05	0.00247965
CAT	2671.08	-0.218861	0.0643635	5.03889e-05	0.00262931
TAGLN2	12353.8	0.190142	0.0549079	5.05763e-05	0.00262931
CFH	127.596	-0.475791	0.147448	5.28372e-05	0.0027349
OSBPL1A	1928.47	-0.211642	0.0623013	5.35316e-05	0.00275885
CPNE3	1469.41	-0.261571	0.0799909	5.46387e-05	0.0027798
CXCL8	4410.9	0.371534	0.114175	5.41742e-05	0.0027798
F13A1	170.81	-0.767684	0.242469	5.442e-05	0.0027798
CXCL1	240.737	0.527834	0.165236	5.63053e-05	0.00283797
ELMOD2	583.519	-0.239306	0.0717843	5.65919e-05	0.00283797
FCGBP	15341.2	-0.34644	0.106502	5.67355e-05	0.00283797
IKBKGP1	237.955	0.397718	0.123421	5.6077e-05	0.00283797
MANBA	3810.33	-0.184599	0.0513706	5.88377e-05	0.0029308
DRAM2	2130.98	-0.175006	0.0509339	5.94e-05	0.00293439
DUSP1	784.432	0.304496	0.0934001	5.9649e-05	0.00293439
LRRK2	990.873	-0.255322	0.0773098	5.94861e-05	0.00293439
EIF4EBP2	5476.29	-0.164737	0.0500227	6.04993e-05	0.00296182
HNRNPH1	11322.6	0.148815	0.0424601	6.07042e-05	0.00296182
RNF207	296.394	0.425939	0.133697	6.27466e-05	0.00304897
MRC1	15917.7	-0.238656	0.0738891	6.32203e-05	0.0030595
PPP1R15A	2277.6	0.214702	0.0642393	6.3735e-05	0.00307192
LILRB5	230.454	0.432905	0.136455	6.44708e-05	0.00309486
BOLA2B	194.131	0.697506	0.224163	6.53642e-05	0.00311193
GEM	266.551	0.435809	0.137155	6.51153e-05	0.00311193
NNT	3092.64	-0.179869	0.0530357	6.56107e-05	0.00311193
SOS2	1543.1	-0.190613	0.0566325	6.6395e-05	0.00313664
DAB2	14130.1	-0.125171	0.0347244	6.98384e-05	0.00328627
ENO2	351.584	0.356939	0.112499	7.11336e-05	0.00333404
CAMK1	6232.12	-0.250189	0.0767501	7.25212e-05	0.00338574
BBX	1489.5	-0.318081	0.100094	7.50406e-05	0.0034761
HMOX1	4645.32	-0.206491	0.0624551	7.49299e-05	0.0034761
SH3TC1	5832.72	0.177287	0.0528028	7.76876e-05	0.00358477
HVCN1	716.347	-0.23847	0.0734355	7.95367e-05	0.00365592
FOXO1	448.505	-0.368173	0.117552	7.99253e-05	0.00365966
RNASET2	3881.23	-0.171726	0.0510677	8.0688e-05	0.00368043
CCL2	4534.27	0.951286	0.312049	8.22429e-05	0.00373703
SRSF7	1931.51	0.209036	0.0638262	8.2584e-05	0.00373826
SYK	8397.21	-0.16286	0.0482245	8.41915e-05	0.00379659
EXOC4	2515.29	-0.226365	0.0699379	8.46145e-05	0.00380127
NCS1	1424.25	0.285899	0.0903056	8.55906e-05	0.00383066
CDC42EP1	343.353	0.36486	0.117917	9.09228e-05	0.00405407
CTTN	2100.91	0.222339	0.068948	9.17809e-05	0.00407706
DRC3	97.7096	0.635519	0.211145	9.25657e-05	0.00409663
SH3BGRL	7749.69	-0.203147	0.0625677	9.5283e-05	0.00420127
HAMP	416.029	-0.395691	0.12931	9.6973e-05	0.00425192
PLD4	2745.43	-0.381883	0.124759	9.71459e-05	0.00425192
RAP2B	6604.82	-0.123911	0.0359639	9.79146e-05	0.00426987
MRTO4	1129.93	0.214185	0.0665591	9.8672e-05	0.00428719
SGPP1	3813.1	-0.150002	0.0445547	9.95755e-05	0.00431072
TREM1	106.186	0.903308	0.307181	0.00010264	0.00442729
MMP19	2049.69	0.177969	0.0543071	0.000104013	0.00447031
FOLR2	526.397	-0.315771	0.102834	0.000107766	0.00461494
CCNG2	1224.22	-0.283135	0.0919667	0.000112903	0.00481759
INPP5E	681.174	0.367276	0.121662	0.000113777	0.00483756
POU2F2	3743.27	-0.211199	0.0666672	0.000115915	0.00491093
COL23A1	93.6648	-0.550682	0.186948	0.000119345	0.00502052
SCARB1	3800.77	-0.167029	0.0511851	0.000119049	0.00502052
GPNMB	76483.3	-0.135621	0.0374521	0.000120744	0.00506149
SPOCD1	1428.6	0.270027	0.0878037	0.000121238	0.00506436
NCKAP1L	16765.6	-0.139473	0.0418617	0.000122457	0.00509736
TAB2	4521.56	-0.170295	0.0524061	0.000123815	0.00513597
ABHD12	5209.09	-0.140101	0.0420826	0.000127786	0.00528228
BMPR2	3505.76	-0.16006	0.0493353	0.000132384	0.00545341
NRP2	6316.25	0.180026	0.0563983	0.00013575	0.00555995
ZNF331	275.392	-0.33068	0.111018	0.000135905	0.00555995
PAQR8	706.733	-0.2237	0.0722043	0.000136743	0.0055751
IL1B	627.955	0.70567	0.24483	0.000138193	0.00561497
FBXO30	1038.73	-0.219449	0.0712656	0.000145655	0.00589802
VEGFB	2203.29	-0.188944	0.0601133	0.000146311	0.00590453
AMPD3	3487.5	0.164457	0.0514559	0.00015363	0.0061612
LILRB4	2915.39	0.195356	0.062757	0.000153706	0.0061612
UHRF1	1034.18	0.261422	0.0869705	0.000156488	0.00625165
NDRG4	174.721	0.481757	0.168103	0.000158569	0.00631358
CEP350	2579.01	-0.202686	0.065738	0.000160809	0.00638143
GABARAP	8607.61	-0.158063	0.0495393	0.000165821	0.00655846
G0S2	1610.96	0.211215	0.0691953	0.000168499	0.00664232
STMN1	4146.83	-0.252852	0.0850115	0.000173781	0.00682795
CTSO	812.975	-0.229505	0.0762985	0.000175242	0.00685105
EPC1	831.428	-0.212552	0.0701266	0.00017552	0.00685105
DTWD2	564.399	-0.264515	0.0894945	0.000178226	0.00688889
PCYOX1	1503.45	-0.224612	0.0746811	0.000177187	0.00688889
SLC5A3	7530.58	0.240344	0.0803981	0.000178083	0.00688889
CYSLTR1	647.465	-0.251468	0.0852888	0.000178875	0.00689159
CTSC	30193.2	-0.191986	0.0638489	0.000181478	0.00696935
DYNLT5	405.761	0.376199	0.131314	0.000182728	0.00699477
OLR1	17711.5	-0.251412	0.0837067	0.000184408	0.00703647
KIDINS220	3217.13	-0.142928	0.0446359	0.000186129	0.00707944
GNB4	5713.3	-0.184582	0.060753	0.000187736	0.00711784
NFKBID	379.037	0.288565	0.0989421	0.000191103	0.00722247
MICALL2	736.981	0.265846	0.0906716	0.000192227	0.00724198
CLEC2D	417.125	-0.28688	0.0982995	0.000194448	0.00728678
ZBTB17	1173.95	0.206836	0.0684879	0.000194641	0.00728678
NATD1	556.265	-0.261357	0.089348	0.000196296	0.00732571
ZDHHC20	2543.12	-0.174862	0.0567603	0.000201478	0.00749562
TBC1D12	1638.31	-0.256311	0.0871481	0.000203306	0.00754004
CXCL5	230.6	1.07715	0.397211	0.000204661	0.00756673
TOP2B	3578.34	-0.15438	0.049275	0.000208809	0.00769619
PIM3	1997.11	0.218966	0.0738147	0.000211645	0.00777663
TIFA	363.203	-0.329718	0.116755	0.000215858	0.00790705
IL13RA1	4979.43	-0.141979	0.0452015	0.000219041	0.00792826
RHOBTB1	1709.53	-0.244685	0.0839774	0.000217525	0.00792826
SUSD3	1105.72	-0.319388	0.11287	0.000219101	0.00792826
TUBA1A	4815.29	0.22936	0.0782119	0.000218478	0.00792826
APOL4	745.382	-0.411551	0.148463	0.000221894	0.00798082
HLA-DRB4	910.248	-0.264393	0.0917335	0.000221762	0.00798082
CDK18	1513.94	0.237868	0.0817962	0.000228124	0.00818017
CLIP4	1950.57	-0.218874	0.0752042	0.000232395	0.00830829
EPB41L2	9033.38	-0.170171	0.0557534	0.000233342	0.00831718
SHPRH	610.322	-0.294686	0.104643	0.00023769	0.00844688
GNA12	5607.32	0.190936	0.0638712	0.000243081	0.00861273
LRIG3	686.322	-0.303182	0.108181	0.000246965	0.00872437
PEDS1-UBE2V1	522.855	0.437053	0.160524	0.00025163	0.00886288
OSM	222.988	0.492262	0.182605	0.000259079	0.00909834
GPR84	883.297	0.357284	0.130637	0.000269499	0.00943643
TSPAN15	4752.86	0.156872	0.0515232	0.000272758	0.00952253
MATK	3466.99	0.17922	0.0603155	0.000276368	0.00962034
ZNF322	559.779	-0.27732	0.100206	0.000278193	0.00965566
MAN2A1	2617.27	-0.160213	0.0530309	0.000280686	0.00971384
DENND4C	3341.19	-0.193261	0.0661133	0.000281942	0.00972905
TUBB3	434.474	0.335284	0.122911	0.000288695	0.00993327
CDK4	2195.97	0.191283	0.065748	0.000299716	0.0102828
LSS	2235.5	0.203924	0.0708043	0.000305902	0.0104083
PCYT1A	3940.32	0.173262	0.0586268	0.000305998	0.0104083
RNF126	1105.38	0.196954	0.0679892	0.000305981	0.0104083
BTN2A1	1161.69	0.203879	0.0710134	0.000310103	0.0105015
ENPP2	661.13	-0.263047	0.0950535	0.000310502	0.0105015
MBOAT1	967.847	-0.213221	0.0749289	0.000313656	0.0105482
TPP1	12453	-0.148214	0.0491955	0.000313652	0.0105482
ADGRD1	679.827	-0.364671	0.136576	0.000316672	0.0105898
PRELID1	3279.93	0.194556	0.0675112	0.000316343	0.0105898
DCTPP1	1138.05	0.189852	0.0655328	0.000320023	0.0106719
TSC22D1	4104.54	0.153131	0.0511537	0.000321495	0.0106911
PTPRG	2372.14	-0.152911	0.05103	0.00032483	0.0107719
WDR91	2450.59	-0.2103	0.0738691	0.000327228	0.0108212
SLC17A5	2370.68	-0.162116	0.0547604	0.000331045	0.0109171
ATP6AP2	12181.2	-0.118308	0.0372809	0.000334775	0.0109793
SLC39A13	3183.89	0.186295	0.0643435	0.000334612	0.0109793
RGS3	434.792	0.33241	0.124535	0.000337434	0.0110361
CCL3L3	105.674	0.585562	0.228808	0.000347783	0.0113435
PLEKHF1	545.461	0.253448	0.0925491	0.000352959	0.0114808
BLOC1S6	2809.39	-0.142538	0.0473011	0.000356762	0.0115729
CDKN2B	648.764	0.225653	0.0812995	0.000358769	0.0116064
G6PD	3502.72	0.195325	0.0694111	0.000360094	0.0116177
FOXO3	2062.01	-0.150397	0.0506677	0.000362684	0.0116696
ARID5B	1026.05	-0.226001	0.0816445	0.000365599	0.0117002
FAXDC2	631.434	-0.276632	0.102832	0.000364687	0.0117002
ADRB2	252.433	-0.311332	0.117043	0.00036756	0.0117314
EIF5A	10366.4	0.185502	0.0648931	0.000372311	0.0117907
MT-ND4	202332	-0.139621	0.046419	0.00037239	0.0117907
UPP1	3561.18	0.14209	0.0473462	0.000372019	0.0117907
TMEM192	1383.91	-0.188757	0.0664264	0.000375036	0.011843
GALNT6	1922.93	0.176217	0.0612243	0.00037878	0.0119296
TNIP2	1186.85	0.174185	0.0606231	0.000388748	0.0122112
DDX39A	2506.73	0.131132	0.0433027	0.000394116	0.0123473
CCL4L2	131.042	0.476433	0.188441	0.000404082	0.0125773
CD84	12289.7	-0.187986	0.0659915	0.000405687	0.0125773
RYR1	60.3884	-1.0732	0.447835	0.000405291	0.0125773
STXBP5	849.579	-0.188801	0.0674348	0.000402676	0.0125773
CIMAP1B	1419.48	0.213264	0.0775518	0.000410287	0.0126541
DDIT4L	6057.23	-0.172958	0.0618209	0.000410069	0.0126541
GRIP2	1326.02	0.339243	0.131102	0.000423375	0.013024
SLC1A2	180.895	0.408782	0.162106	0.000428313	0.0131082
TM6SF1	3029	-0.139278	0.0469233	0.000428046	0.0131082
METTL1	483.447	0.259931	0.0977238	0.000436843	0.0133349
NAP1L1	13520.6	-0.18144	0.0633846	0.000449163	0.0136759
ZNF318	1346.58	-0.190238	0.0686515	0.000457087	0.0138817
C1QC	33478.6	-0.171778	0.0612119	0.000461299	0.013974
APOC1	33349.9	-0.169935	0.060266	0.000469603	0.0141894
CCDC152	64.7813	-0.703244	0.291238	0.00047768	0.0143969
FOSL1	114.491	0.460958	0.186639	0.000479557	0.0144046
TUBA1C	6756.71	0.177893	0.0636301	0.000480355	0.0144046
MT1H	80.1633	-0.673856	0.279999	0.000483412	0.0144598
AEBP2	905.094	-0.200452	0.0742971	0.000494373	0.0147507
ADGRE2	4671.9	0.172505	0.0615743	0.000495781	0.0147557
GABARAPL1	5831.7	-0.150944	0.052683	0.000500657	0.0148267
RUVBL1	722.83	0.204987	0.075747	0.000500587	0.0148267
PNPT1	1586.91	0.265267	0.102883	0.000517795	0.0152962
PSMA7	6108.5	0.134321	0.0450968	0.000526283	0.0155084
CPED1	1705.93	-0.17189	0.062709	0.000545841	0.016045
FOS	2349.61	0.18995	0.0716688	0.000552514	0.0161614
HCFC2	357.691	-0.30037	0.119916	0.000551487	0.0161614
SH3BP5	847.366	0.234527	0.0900552	0.000556164	0.0162283
ASRGL1	415.549	-0.30196	0.121036	0.00055777	0.0162353
SPTY2D1	891.277	-0.214495	0.0812211	0.00055992	0.0162582
CEP95	573.098	0.203929	0.0764605	0.000563634	0.0163262
CD2AP	1536.98	-0.186864	0.0691129	0.000570242	0.0164376
UACA	510.211	-0.231982	0.0894172	0.000568995	0.0164376
LGR4	366.734	-0.322877	0.130543	0.000574001	0.016506
BMF	3433.33	-0.305607	0.120954	0.000578606	0.0165273
CEP170	4363.45	0.140615	0.0491182	0.000579744	0.0165273
PLEK2	1013.48	0.226575	0.0869972	0.000580294	0.0165273
UBE2J1	5044.59	-0.163313	0.0589911	0.000576666	0.0165273
DCK	1212.76	-0.159384	0.0571724	0.000584503	0.0166074
LAIR1	13473.2	-0.129574	0.0418843	0.000587875	0.0166239
PLEKHG5	303.818	-0.340318	0.139573	0.000587635	0.0166239
PPP1R12C	4294.31	0.153395	0.0547815	0.000598505	0.0168844
BLNK	1478.45	-0.186739	0.0694577	0.000600107	0.0168895
FXYD2	121.272	0.593111	0.25453	0.000608671	0.0170902
FAM185A	108.88	-0.496379	0.211277	0.000612291	0.0171514
PNP	2213.52	0.214724	0.0825014	0.000616142	0.0172187
STAU1	3202.38	-0.129357	0.0448308	0.000629023	0.0175375
PLCL1	496.403	-0.212258	0.0820344	0.000632412	0.0175908
TNKS1BP1	2097.05	0.207563	0.0797346	0.000642427	0.0178277
SCARB2	14110.2	-0.158558	0.0579197	0.000667553	0.0184819
AP3B1	2924.99	-0.149883	0.0541451	0.000673422	0.0185567
APOC2	4102.46	-0.167487	0.062175	0.000673446	0.0185567
DPH2	701.551	0.214441	0.0834842	0.00067493	0.0185567
NPAT	585.276	-0.212109	0.0826341	0.000676616	0.0185602
LILRA5	297.44	0.324617	0.135051	0.000678318	0.0185641
FCHO2	3184.8	-0.164782	0.0610782	0.000683106	0.0186072
NME1	1458.89	0.228081	0.0899996	0.000685722	0.0186072
SPHK2	782.691	0.207949	0.0804978	0.000685946	0.0186072
TRMT1	1037.82	0.255718	0.102663	0.000686144	0.0186072
LNPEP	2847.69	-0.146565	0.0528958	0.000699887	0.0189367
TNS1	1944.03	0.264983	0.107714	0.000703533	0.0189922
ISG20	112.531	0.479226	0.209067	0.000714884	0.019255
TRAPPC9	885.695	-0.230637	0.0925873	0.000719867	0.0193454
PODXL	353.25	0.263003	0.107307	0.000721999	0.019359
ADARB1	1569.35	0.212403	0.0834462	0.000727106	0.0194096
CREG1	8601.47	-0.134152	0.0479146	0.000727406	0.0194096
NIPBL	2840.73	-0.192213	0.0740674	0.000728777	0.0194096
RAP2C	2014.97	-0.162162	0.0603858	0.000737196	0.01959
SH2B3	6674.42	0.135005	0.0480211	0.000747189	0.0198113
BCL3	531.626	0.297795	0.124578	0.000753024	0.0199217
AKR1B1	8105.08	0.203331	0.07897	0.000769997	0.0203255
SLC25A25	563.78	0.241519	0.0966862	0.000773475	0.0203722
JPT2	1610.12	0.207977	0.0820071	0.000777059	0.0204214
AATK	221.786	0.335665	0.144054	0.000786948	0.0206301
MLLT11	242.347	0.391708	0.171021	0.000788468	0.0206301
SLC38A6	1199.24	-0.189714	0.0737767	0.000790378	0.0206348
GNAS	34635.2	-0.105556	0.0409467	0.000797765	0.0207821
MAN1A1	7082.67	-0.127055	0.0451812	0.000800535	0.0208087
METTL9	1553.26	-0.184466	0.0714626	0.000804242	0.0208595
CEPT1	2138.32	-0.177203	0.0682156	0.000815015	0.021041
FADS3	1180	0.162737	0.0612061	0.000816544	0.021041
SLC28A3	894.419	0.17147	0.0649622	0.000815717	0.021041
ALDH1A1	583.96	-0.300019	0.127993	0.000823188	0.0211182
MICAL3	768.102	0.258738	0.106532	0.000824237	0.0211182
RNF130	5778.87	-0.125697	0.0445774	0.000824862	0.0211182
KCNE3	1959.24	-0.181215	0.0703255	0.000834586	0.0213214
LIG3	510.736	-0.204796	0.0820309	0.000840993	0.021439
TRAF2	526.631	0.269809	0.113602	0.000846683	0.021538
CREB3L2	4345.37	-0.131559	0.047469	0.000849821	0.0215717
TWSG1	2396.6	-0.15357	0.0573397	0.000855693	0.0216745
CD40	2426.92	0.163289	0.0621015	0.000860189	0.0217421
VEGFA	285.477	0.390459	0.173816	0.000868913	0.0219161
RAP2A	6023.19	-0.172131	0.0676463	0.000895423	0.022537
DNPEP	1341.9	0.245442	0.10304	0.000906217	0.0227226
GRIPAP1	2368.68	0.158748	0.0603892	0.000908521	0.0227226
PSTPIP1	1020.72	0.239538	0.0995101	0.000907873	0.0227226
ABI2	841.944	-0.248316	0.104692	0.000924301	0.0230205
TOMM40	4021.07	0.135004	0.0495132	0.000923736	0.0230205
SEC24B	1260.95	-0.150867	0.0571085	0.000954102	0.0237131
LYRM7	506.345	-0.290323	0.126786	0.000966936	0.023982
EVI2B	5707.35	-0.178209	0.0704499	0.000972059	0.024009
RHOT1	1586.49	-0.143687	0.0538132	0.000970972	0.024009
KCTD12	13225	-0.120621	0.0424837	0.000983286	0.0242361
UCK2	1008.93	0.279216	0.121474	0.00098763	0.0242928
IL6R	3219.7	-0.169214	0.0668847	0.00100549	0.0246304
KCP	1503.45	0.205385	0.0843017	0.00100419	0.0246304
LMBRD1	2302.43	-0.175091	0.0690711	0.00102431	0.02504
STRADB	490.904	-0.265392	0.115831	0.00103604	0.0252748
SCPEP1	4662.27	-0.123635	0.0450612	0.00105127	0.0255938
LPCAT4	784.115	0.22223	0.0937087	0.00106457	0.0258646
MGAT4A	3333.82	-0.206839	0.0862638	0.00107719	0.026118
TASL	1008.83	-0.16627	0.0657546	0.00109176	0.0264174
EXOSC4	695.143	0.177759	0.0715582	0.0011068	0.026512
HMBS	492.606	0.234999	0.100669	0.0011068	0.026512
IDH2	5232.81	-0.138648	0.0521303	0.00110384	0.026512
LPAR5	2502.54	-0.180995	0.0731808	0.00110029	0.026512
RTTN	485.05	-0.273791	0.121033	0.00109904	0.026512
CYP2U1	207.381	-0.288381	0.128586	0.00112479	0.0266961
DDX11	1194.58	0.194376	0.0800902	0.00112153	0.0266961
LBH	170.191	0.379734	0.177739	0.00111994	0.0266961
LRMDA	232.803	-0.361605	0.16871	0.00112172	0.0266961
LZTS3	238.696	0.260754	0.1147	0.0011257	0.0266961
SIRT6	880.317	0.176133	0.0705421	0.00112802	0.026698
APOBEC3C	2286.99	-0.14193	0.0543375	0.00114709	0.0270954
CYGB	511.942	-0.221939	0.0952652	0.00115645	0.0272085
MEGF6	3930.86	0.208608	0.0880479	0.00115498	0.0272085
SEMA4A	311.692	0.38751	0.18204	0.00116019	0.0272426
ZNF697	784.273	0.213007	0.0903413	0.00116827	0.0273784
SCN9A	741.62	-0.232058	0.100625	0.00117224	0.0274175
ACLY	4956.9	0.158833	0.063732	0.00120929	0.0279542
CD58	1163.02	0.205824	0.0870884	0.00120707	0.0279542
CEBPA	15072.1	-0.256867	0.113216	0.00120663	0.0279542
PEA15	12511.1	0.104493	0.0372761	0.00120562	0.0279542
TMEM165	3710.46	0.128526	0.0481692	0.00119877	0.0279542
UNK	1644.93	0.180313	0.0738715	0.00120521	0.0279542
USP38	990.14	-0.197781	0.083244	0.00121162	0.0279542
KHDRBS3	326.553	0.36415	0.172583	0.00122006	0.0280941
NECTIN4	493.177	0.272437	0.123086	0.00122476	0.0280941
TUBA4A	78.5672	0.576329	0.288653	0.00122288	0.0280941
GFOD1	1018.24	0.169287	0.0684793	0.00122893	0.0281355
AXL	6413.03	-0.193146	0.0819591	0.00123593	0.0281967
DAZAP1	4362.69	0.167527	0.0665059	0.00123634	0.0281967
CHST2	956.621	0.233419	0.102262	0.00123874	0.0281974
NDUFB5	2237.33	-0.154844	0.0614011	0.0012524	0.0284539
EYA2	566.936	-0.217567	0.0943404	0.00126301	0.0286402
GPR68	496.849	0.246877	0.109897	0.00126629	0.02866
BTG2	3683.48	-0.178401	0.0742247	0.00129711	0.0292464
CD74	25622.1	-0.150709	0.0600728	0.00129691	0.0292464
METRNL	2703.78	0.177597	0.0734612	0.00130971	0.0294747
NAIP	2328.38	-0.180807	0.0746764	0.00132094	0.0295598
NPL	4281.97	-0.132398	0.0507254	0.00131941	0.0295598
SLC44A2	3003.57	-0.156433	0.0627865	0.00131604	0.0295598
ENO3	560.558	0.243137	0.108952	0.0013256	0.0296083
GPC4	6794.4	0.185952	0.0780704	0.00133228	0.0297019
ARHGEF6	1909.61	-0.130264	0.0497575	0.00133671	0.0297449
ITSN2	2890.72	-0.118311	0.0441162	0.0013512	0.0300113
AGL	886.082	-0.181888	0.0765213	0.00137717	0.0305312
SYP	458.18	0.235027	0.105474	0.00139098	0.0307799
TBC1D2	4508.01	-0.129843	0.0504458	0.00139668	0.0308487
VPS54	890.45	-0.167192	0.068739	0.00140621	0.0310018
SH3GLB2	1460.04	0.152964	0.0614364	0.00141207	0.0310159
TRAM2	1070.38	-0.162671	0.0667342	0.00141166	0.0310159
MT-CYB	110539	-0.138251	0.054647	0.00142335	0.0312062
ANKS3	279.082	0.305403	0.146433	0.00144863	0.0315689
C18orf32	603.225	-0.310134	0.149111	0.0014461	0.0315689
IRAK1	9839.02	0.0915703	0.0323891	0.00144606	0.0315689
PCLO	242.053	-0.418237	0.21356	0.0014505	0.0315689
CDS1	378.616	0.251277	0.115766	0.00146762	0.0318833
LETM1	1663.78	0.247933	0.113766	0.00147346	0.0319517
TK2	2291.58	-0.177384	0.0750975	0.0014792	0.032018
USF3	886.368	-0.273739	0.129645	0.00149083	0.032211
TAX1BP1	4193.44	-0.138918	0.0549055	0.00149776	0.0323021
ARHGAP25	2200.73	-0.147225	0.0593351	0.00150379	0.0323736
CNIH3	957.24	0.207971	0.0923729	0.00151932	0.0326489
MCL1	12819.5	0.163728	0.0652647	0.00152252	0.0326587
DDA1	1724.06	0.164058	0.0714946	0.00154251	0.033028
TRIM54	84.9462	0.438284	0.224247	0.0015505	0.0331396
SLAMF7	949.904	0.222405	0.100906	0.00155798	0.0331898
SLC31A1	7476.06	-0.112393	0.0422431	0.00155843	0.0331898
DPP4	3664.37	-0.163714	0.069911	0.00156821	0.033298
WDR74	768.302	0.162978	0.0679684	0.0015691	0.033298
SHC3	211.982	0.392433	0.201361	0.00157244	0.0333094
CKAP4	1558.96	0.173823	0.0742888	0.00157803	0.0333684
COPG2	604.183	-0.183438	0.0795308	0.00158322	0.0333897
EIF3L	5397.14	-0.144726	0.0580784	0.00159025	0.0333897
RTEL1-TNFRSF6B	383.599	0.335535	0.166872	0.00158725	0.0333897
USP22	6151.43	-0.101302	0.0371369	0.00158932	0.0333897
GPRIN3	8408.29	-0.137804	0.0556397	0.00160139	0.0335054
RASSF1	1810.26	0.127409	0.0495773	0.00160034	0.0335054
GIMAP4	2988.57	-0.138641	0.055338	0.00160933	0.0335535
HMGN2	9915.44	-0.160114	0.0672133	0.00160727	0.0335535
MGST2	803.654	-0.185135	0.0806814	0.00162293	0.033778
PHLDA1	2263.4	0.161333	0.0675177	0.00164028	0.0340796
SORL1	8225.78	-0.200103	0.0882912	0.0016574	0.0343751
SQSTM1	15379	0.141341	0.0569809	0.00166075	0.0343847
DUSP3	4361.91	-0.117177	0.045066	0.00168424	0.0348105
RAB2A	3064.78	-0.12234	0.0475063	0.00168996	0.0348682
C3	43519.9	-0.158267	0.0670422	0.00169834	0.0349805
MICAL2	1401.22	0.175995	0.0758926	0.00170386	0.0350337
ZFHX3	3877.82	-0.139622	0.0565483	0.00171276	0.035156
BBS2	718.407	-0.156997	0.0659938	0.00176858	0.0362392
RNF19B	2003.19	0.140443	0.0570132	0.00178142	0.0364396
CELF6	194.847	-0.393226	0.208164	0.00180041	0.0367647
PLAU	2621.21	0.162613	0.0694379	0.00182003	0.0371018
CCL7	366.187	0.81614	0.472027	0.00182911	0.0372232
CDKN2A	2074.37	0.139599	0.0569298	0.0018473	0.0375292
CYTH3	2544.4	-0.217539	0.102084	0.00185846	0.0376915
OPRL1	427.945	-0.206114	0.096853	0.00186389	0.0377374
CCL20	61.4913	0.50577	0.280637	0.00187259	0.0378492
NOP56	2315.1	0.135747	0.0551194	0.00188311	0.0379973
FJX1	415.172	0.209684	0.0972116	0.0018998	0.0382692
TM4SF19	2121.22	0.188434	0.0849702	0.00190808	0.0383712
ARFIP1	1095.55	-0.166068	0.0721565	0.00191783	0.0385021
MARS1	6603.55	0.136759	0.0558622	0.00192411	0.0385631
CTR9	2168.06	-0.166324	0.0709803	0.00194151	0.0387813
HDAC9	698.174	-0.244658	0.11984	0.00193843	0.0387813
NECTIN2	3353.61	0.122569	0.0485251	0.00194991	0.0388838
CRAMP1	1154.92	0.255038	0.12635	0.00196464	0.0389169
RTL5	719.398	-0.220486	0.104831	0.00196151	0.0389169
TSPAN13	2639.93	-0.169871	0.0753115	0.00195525	0.0389169
TUBB4B	3264.55	0.155473	0.0666604	0.00195826	0.0389169
SELENOI	1065.17	0.178705	0.0797907	0.00196817	0.0389221
CCND3	1202.36	0.208583	0.0969101	0.00199315	0.0393506
IL27RA	982.928	0.166058	0.0725771	0.00202808	0.0399533
WFDC21P	176.807	0.340611	0.182752	0.00203039	0.0399533
NCAPG	1242.61	0.143116	0.0600272	0.00206116	0.040363
PI4K2A	6947.54	-0.102255	0.0387059	0.00206086	0.040363
SRSF2	4241.62	0.112322	0.0440531	0.00206339	0.040363
TLCD3A	197.962	0.350208	0.190913	0.00206477	0.040363
SLC12A8	210.172	0.316418	0.16842	0.00208144	0.0406223
MYCBP2	3462.82	-0.121726	0.0488376	0.00209507	0.0408213
CSF2RB	2813.97	0.138483	0.0578565	0.00211451	0.0411328
CFTR	127.197	0.518625	0.305223	0.00211965	0.0411654
HK2	3681.09	0.129716	0.0525869	0.0021271	0.0412428
TUBB	19057.4	0.132142	0.0544799	0.00214341	0.0414915
RIN1	374.054	0.254661	0.129018	0.00218362	0.0422012
PJA2	4335.88	-0.136378	0.0567399	0.00218929	0.0422424
AHNAK	20822.7	0.165207	0.0736846	0.00222004	0.0427663
SCG5	386.527	0.359874	0.202791	0.00224281	0.0431351
ADAM15	1949.94	0.18816	0.0877286	0.00224699	0.0431458
KCNAB1	158.699	-0.357298	0.199014	0.00225588	0.0432468
EXOG	327.009	0.20909	0.100776	0.00226023	0.0432605
KCNC3	1216.81	-0.155771	0.0685213	0.00226818	0.0432735
TWNK	476.816	0.205423	0.0986134	0.00226622	0.0432735
MAP3K10	638.718	0.166617	0.0747437	0.00229182	0.0436018
TTC7A	6756.77	-0.166342	0.0732298	0.00229271	0.0436018
CBARP	80.3469	0.474424	0.278459	0.00232919	0.0442249
USP9X	5537.97	-0.110668	0.0440907	0.0023716	0.0449584
PICALM	9053.66	-0.14416	0.0615655	0.00238411	0.0450553
TUBG1	1200.52	0.157927	0.0702054	0.00238428	0.0450553
IL4I1	3240.36	0.165627	0.075004	0.00240232	0.0453242
PTK2	905.569	0.264868	0.140568	0.00243051	0.0457836
CARD9	1796.69	0.155411	0.0698251	0.0024518	0.0458941
GUCY1A1	124.313	-0.352732	0.202545	0.00244933	0.0458941
PDLIM4	1709.98	0.166814	0.0759692	0.00244934	0.0458941
RNF141	842.383	-0.198608	0.0968348	0.00244473	0.0458941
CDH23	629.848	0.218018	0.108205	0.00248055	0.0462867
PKD1	1741.47	0.213945	0.106337	0.00248019	0.0462867
FXYD6	392.662	0.254102	0.133777	0.00248866	0.0463654
ITPRIP	2189.08	0.153412	0.0679728	0.00249458	0.0464001
MPDZ	1551.76	-0.227147	0.114607	0.00250221	0.0464001
PAQR5	1831.33	0.186934	0.0889282	0.00250039	0.0464001
SOX4	890.261	0.180912	0.0854165	0.00253493	0.0469337
EMILIN2	6739.81	0.144601	0.0631963	0.00255595	0.0471986
NUPR1	9717.36	-0.179732	0.0848822	0.00255717	0.0471986
KIFC3	4260.38	0.143371	0.0624608	0.00257361	0.0473553
OSBPL11	2844.27	-0.12285	0.0509852	0.00257127	0.0473553
ENO1	33372.8	0.162542	0.0751307	0.00259744	0.04772
CREBL2	4231.4	-0.132927	0.0567901	0.0026067	0.0477698
UNC13D	1167.56	0.181383	0.0857562	0.00260818	0.0477698
PUF60	2599.67	0.119534	0.048946	0.00262013	0.047915
SERPINB9	561.639	0.245051	0.129926	0.00262895	0.0480025
AGO1	3687.58	-0.13017	0.0551861	0.00264329	0.0481168
MYBPH	1044.18	-0.195875	0.0966139	0.00264239	0.0481168
PHLDA2	95.8947	0.429086	0.263929	0.0026481	0.0481307
CARD6	1267.68	-0.146852	0.0650987	0.00266881	0.0484331
HSP90B1	22651	-0.154704	0.069972	0.00267606	0.0484908
SERINC5	1409.36	0.138768	0.0601945	0.00271079	0.0490455
GBA1LP	117.85	-0.356577	0.213121	0.00271723	0.0490874
KANK1	419.594	0.227901	0.119071	0.00273359	0.0493082
PPP2R5A	1061.94	-0.139762	0.0612139	0.00274259	0.0493956
BIRC3	209.269	0.263069	0.145283	0.00278771	0.0500605
PRKCE	176.599	0.314779	0.184524	0.00278791	0.0500605
PPIF	3583.56	0.153643	0.0698502	0.00279787	0.0501637
ACSL5	585.922	0.188515	0.0928395	0.00283551	0.050762
PFN1	35530.3	0.109901	0.0439265	0.00284853	0.0508421
RGCC	7096.09	0.108161	0.043796	0.00284469	0.0508421
CCND2	756.08	0.15668	0.0723628	0.00286376	0.0509612
PNMA8A	678.738	-0.168612	0.0795726	0.00285985	0.0509612
CLK1	1773.33	-0.259551	0.141333	0.00287201	0.0510237
ZDHHC16	1046.82	0.146116	0.0652126	0.00287584	0.0510237
GABPA	1291.17	-0.138969	0.0608769	0.00289359	0.0512622
ENPP4	442.891	-0.195981	0.0989939	0.002945	0.0520238
SNAI3	1013.57	-0.195462	0.100567	0.00294532	0.0520238
AIRIM	310.125	0.226862	0.121447	0.00297922	0.0524196
CSRNP1	536.242	0.191139	0.0960277	0.00298094	0.0524196
PIMREG	222.165	0.245166	0.13329	0.00297217	0.0524196
ASAH1	31212.2	-0.125793	0.0542527	0.00298857	0.0524763
CTSS	31709.4	-0.130509	0.0577739	0.00303017	0.0530502
HAVCR2	8133.14	-0.0924773	0.0365018	0.00302665	0.0530502
CCL4	181.783	0.350775	0.220318	0.00303606	0.0530753
NINL	917.884	0.157291	0.0725934	0.00304489	0.0531517
KLHL7	544.727	-0.178175	0.0878646	0.00305848	0.0533108
SLC8A1	4214.8	-0.136923	0.0641378	0.00306917	0.0533409
TDRD6	2084.88	-0.191373	0.100259	0.00306887	0.0533409
GTPBP1	1988.36	0.174949	0.0857062	0.00308689	0.0534927
SUCLA2	895.245	-0.15359	0.0712026	0.00308664	0.0534927
CARD19	2432.06	0.143492	0.064835	0.00309935	0.0535526
ITGAV	13757.5	-0.125588	0.0549474	0.00309668	0.0535526
PAPSS2	1551.74	0.16169	0.0769926	0.00316283	0.0545702
ARHGAP17	3271.65	-0.121135	0.0518854	0.00317332	0.0546721
CCL8	109.312	0.820305	0.644271	0.00320136	0.0550754
ILF3	7805.45	0.114121	0.0480561	0.00323198	0.055522
GLB1	6394.35	-0.106226	0.0435589	0.00324434	0.0555498
NFKBIA	2696.98	0.133688	0.0593743	0.0032476	0.0555498
TBC1D4	2692.44	-0.209091	0.110126	0.00324699	0.0555498
OXA1L	5069.91	-0.0951265	0.0379443	0.00325917	0.0556678
RHOC	4624.04	0.126748	0.0553987	0.0032962	0.0562195
SKAP2	2870.54	-0.139488	0.0628989	0.00330225	0.0562422
GM2A	22757	-0.0944622	0.0381721	0.00332269	0.0564764
ZNF124	660.804	-0.171062	0.0844535	0.00332549	0.0564764
JAML	229.537	-0.255164	0.148558	0.00333644	0.0565817
KIF26B	67.3441	-0.0432618	0.0861771	0.00334249	0.0566036
MYBBP1A	1670.22	0.207255	0.106424	0.00335116	0.0566655
RNASEL	621.966	-0.159618	0.0769774	0.00335566	0.0566655
ITPRID2	3155.82	-0.11989	0.0516372	0.00337264	0.0568715
ARHGAP27	2867.33	0.158965	0.0753621	0.00344848	0.0577504
CAVIN1	2043.45	0.164763	0.0806991	0.00344811	0.0577504
CD68	48150.4	-0.145946	0.0680315	0.00344902	0.0577504
MAFB	11162.5	-0.124575	0.0545449	0.00343647	0.0577504
RAB7B	918.505	0.168511	0.0831833	0.00344872	0.0577504
TNF	78.3937	0.388043	0.263797	0.00345768	0.0578141
CBX7	540.392	-0.202091	0.108484	0.00346499	0.0578551
APBB3	891.198	0.213508	0.116442	0.00346996	0.0578569
MSH3	644.442	-0.171796	0.0859028	0.00347941	0.0579334
CCNG1	2021.75	-0.172644	0.0867955	0.00349481	0.0581086
AOAH	1114.55	-0.156611	0.0756799	0.00352699	0.0585617
DMXL2	8011.27	-0.11165	0.047121	0.00353801	0.058663
DVL1	1075.17	0.190297	0.0994286	0.00356041	0.0587887
XYLT1	1254.69	-0.204751	0.111244	0.00355598	0.0587887
ZFTA	558.256	0.19556	0.103729	0.00355452	0.0587887
MBNL3	800.743	-0.182008	0.094687	0.00359505	0.059226
SNAPC4	859.742	0.17444	0.0882411	0.00359684	0.059226
ADAMTS14	79.738	0.357111	0.243826	0.00361838	0.0592528
ATP6V0A1	6459.8	-0.096536	0.0439141	0.0036131	0.0592528
PAPLN	1296.76	0.186393	0.0972427	0.00360732	0.0592528
WWP1	1442.64	-0.16207	0.0789671	0.00361597	0.0592528
EDEM3	2194.17	-0.126705	0.0564826	0.00363885	0.0595062
LY86	1858.62	-0.133776	0.061757	0.00365336	0.0596615
LGI2	116.425	-0.39598	0.286336	0.0036658	0.0597826
MCF2L	204.571	-0.307051	0.200268	0.00368109	0.0599499
CTDSPL	395.141	-0.220922	0.125584	0.00370364	0.0602167
GPR82	1141.69	-0.207639	0.115154	0.00371265	0.0602167
SLC45A3	895.311	0.161413	0.0793084	0.00371066	0.0602167
HECTD2	469.495	-0.223466	0.127567	0.00373634	0.060225
MGAT5	2868.62	-0.171663	0.0874024	0.00373845	0.060225
MOV10	3083.34	0.155728	0.0759146	0.0037382	0.060225
PPP4C	3644.19	0.117638	0.0508537	0.00371967	0.060225
SNX7	731.429	-0.152856	0.0738559	0.00373665	0.060225
SNCG	94.7732	0.371544	0.264808	0.00374718	0.060284
CACFD1	198.484	-0.259233	0.159582	0.00375274	0.060292
STAC	1573.99	-0.151793	0.073298	0.0037631	0.0603769
GLMP	2858.34	-0.102682	0.042796	0.00379286	0.0607725
METTL21A	282.783	0.203829	0.112812	0.00380378	0.0608655
BTG1	7306.42	-0.181596	0.095013	0.00385351	0.061425
SCP2	2960.88	-0.161341	0.0789258	0.00385414	0.061425
SETD2	2487.09	-0.110669	0.0474367	0.00385422	0.061425
GCLC	3578.18	-0.125263	0.0562924	0.0038633	0.0614875
AKAP8	1339.28	0.172993	0.0886183	0.00388078	0.0616832
AP1B1	18755.8	-0.136982	0.0623005	0.0038903	0.061752
SLC2A3	1190.96	0.204014	0.113649	0.0039005	0.0618316
APMAP	6366.82	-0.125888	0.0585234	0.00396461	0.0625978
SLC26A6	831.517	0.19307	0.105089	0.00395728	0.0625978
TRIP6	1400	0.11967	0.0526689	0.00396152	0.0625978
TESK2	654.936	-0.194767	0.107682	0.00398838	0.0628896
CD82	3641.18	0.175178	0.091724	0.00401001	0.063147
LILRB1	1461.15	0.151737	0.0743348	0.00403118	0.063313
MYO1D	2757.04	-0.114141	0.0498994	0.00402914	0.063313
ACP2	8013.36	0.12336	0.0559014	0.00404275	0.063411
FNDC3B	5912.97	0.103374	0.0435939	0.00405998	0.0634305
SESN3	144.593	-0.331925	0.238887	0.00405825	0.0634305
TRAP1	3311.87	0.112822	0.0490091	0.00405596	0.0634305
ST6GALNAC4	1681.44	0.145993	0.0704381	0.00407416	0.0635686
BCAS3	527.504	-0.18839	0.103153	0.00409259	0.0637726
CIB1	2120.62	0.111579	0.0484689	0.00411053	0.0639684
SSH2	1936.8	-0.145198	0.0708375	0.00414389	0.0644034
H2AC19	710.531	0.206865	0.118743	0.00418997	0.065005
MT-ND4L	11886.7	-0.162856	0.0829117	0.00419352	0.065005
TNKS2	3057.54	-0.113088	0.0494218	0.00420608	0.065115
PVR	1754.21	0.138097	0.0656186	0.00421735	0.0652046
HMMR	832.235	-0.202476	0.116175	0.00423077	0.0653273
HADHB	3835.03	-0.120691	0.0546612	0.00425292	0.0655842
DNMT3A	1943.94	0.194038	0.107934	0.00426489	0.0656837
THEM6	1298.23	-0.153253	0.0770491	0.00428958	0.0659786
BCAR1	573.973	0.189781	0.105223	0.00430371	0.0660087
GJB2	867.126	-0.203099	0.117488	0.00431371	0.0660087
IGSF3	69.6434	0.415481	0.342195	0.00431023	0.0660087
MYO1C	3883.73	0.154031	0.0772482	0.00429939	0.0660087
HBP1	2290.88	-0.132059	0.0620086	0.0043354	0.0661776
PDF	411.623	0.204842	0.119169	0.00434232	0.0661776
PPP5C	1995.96	0.139934	0.0673402	0.00434699	0.0661776
SORBS1	97.3742	0.31394	0.228918	0.00434672	0.0661776
RNF11	1681.62	-0.138525	0.0667798	0.00435784	0.066258
TFAP2C	118.647	0.285275	0.194957	0.00437783	0.0663924
UFD1	1552.16	0.129624	0.0600202	0.00437566	0.0663924
SEC23IP	2169.01	-0.161794	0.0836954	0.0043933	0.0665236
SRPRB	1265.57	0.164503	0.0853132	0.00439766	0.0665236
TAB3	929.946	-0.132896	0.0628126	0.00441079	0.0666377
LRWD1	569.351	0.16723	0.087769	0.00444192	0.0670228
UNC13B	1448.9	-0.112031	0.0492386	0.00444967	0.0670548
ACVR2A	497.054	0.203728	0.11839	0.00446327	0.0671748
LILRB3	623.722	0.16626	0.0876067	0.00449791	0.0676106
TIPARP	680.919	-0.157124	0.080616	0.00451243	0.0677433
NOP2	1354.99	0.163446	0.0851531	0.00452804	0.067892
FGL2	599.378	-0.182479	0.101297	0.00453482	0.0679083
HNRNPAB	4747.54	0.12736	0.0593516	0.00454113	0.0679173
MOSPD3	434.449	-0.191408	0.108235	0.00456201	0.0680585
PTPRO	3189.47	-0.111653	0.05012	0.004557	0.0680585
CNOT9	1460.03	0.122354	0.0560708	0.00460232	0.0680861
CTTNBP2NL	1237.67	-0.130206	0.061463	0.00457695	0.0680861
DSTYK	662.424	-0.142687	0.0704803	0.00459983	0.0680861
GPR65	1577.82	-0.154497	0.079123	0.00460389	0.0680861
MMP10	183.167	0.256464	0.171798	0.00457383	0.0680861
TNFRSF10B	2734.6	0.111266	0.0492424	0.00460372	0.0680861
UCHL1	1887.36	0.159568	0.0838536	0.00459919	0.0680861
SAMHD1	25088.9	-0.0855623	0.0339987	0.00461229	0.0681257
MSRB1	549.542	-0.161058	0.0849416	0.00461937	0.0681457
ABCB9	548.222	-0.192936	0.112539	0.00462562	0.0681535
ARL8A	3222.73	0.128901	0.0608287	0.00467274	0.0686627
LGALS1	16377	0.137532	0.0659527	0.00467749	0.0686627
QTRT1	598.229	0.157133	0.0812149	0.00467525	0.0686627
CSKMT	86.073	0.336906	0.273183	0.00469802	0.0688793
TTC3	4530.69	-0.139364	0.0706916	0.00472779	0.0692305
ATP6V0D1	10502.9	-0.101282	0.0437715	0.00474854	0.0694489
SPIN1	3500.73	-0.128032	0.0602282	0.00476136	0.069551
HIVEP3	1753.08	0.194091	0.113197	0.00477631	0.0696777
UGP2	3044.67	-0.113817	0.0517107	0.00478175	0.0696777
ANXA1	16746.3	0.141418	0.0702136	0.00480112	0.0697892
TRMT2A	1845.35	0.156463	0.0815338	0.00479644	0.0697892
ATAD3A	1301.65	0.1367	0.0665935	0.00482885	0.0701067
ARHGAP22	1180.35	0.136937	0.0668523	0.00483511	0.070112
ABCC5	2758.74	-0.170694	0.0950145	0.00490426	0.0709877
DICER1	3923.69	-0.0990128	0.0429133	0.00490742	0.0709877
LPAR6	2048.04	-0.157867	0.0832604	0.00492002	0.0710835
ACADM	3491.57	-0.132662	0.0647079	0.00497858	0.0711525
BHLHE40	3410.03	0.10873	0.0483324	0.00495393	0.0711525
CIRBP	4885.75	0.103284	0.0451433	0.00496269	0.0711525
CNIH4	1441.7	0.151711	0.0785234	0.00497537	0.0711525
GTF2IP4	1203.06	-0.17459	0.0973453	0.00495632	0.0711525
KLF4	880.733	-0.154292	0.081573	0.004949	0.0711525
SAMSN1	1991.22	-0.176054	0.0989451	0.00497681	0.0711525
STYXL2	69.4941	-0.355592	0.310582	0.00496712	0.0711525
UBE2S	1797.55	0.172969	0.0952192	0.00495179	0.0711525
MRPS6	5554.88	0.167745	0.0916145	0.00502658	0.0716982
TAMALIN	114.119	0.358063	0.316607	0.00502881	0.0716982
APPL2	766.699	-0.167211	0.0927326	0.00504711	0.071873
PALM2AKAP2	182.6	0.365488	0.340311	0.00505535	0.0719043
CCDC28A	645.816	-0.157815	0.0837853	0.00507612	0.0720382
TUBGCP2	3096.24	0.125478	0.0595463	0.00507686	0.0720382
LILRA6	882.993	0.153156	0.0798525	0.00509405	0.072196
LANCL1	711.906	-0.150003	0.0778185	0.00513269	0.0726572
DIP2B	3062.53	-0.104026	0.0459163	0.00514089	0.0726868
ATOSA	707.297	-0.154488	0.0815364	0.00515439	0.072705
FOXN3	2697.74	-0.143555	0.0742593	0.00515294	0.072705
MDH1	4689.44	-0.131622	0.0641466	0.00517692	0.0729363
TBL3	942.014	0.191382	0.114197	0.00518751	0.0729992
MAP3K14	888.9	0.158497	0.0850128	0.00523249	0.0735453
DPYSL2	6536.92	0.150246	0.0787337	0.00525015	0.0736085
HIC1	112.279	0.319126	0.27502	0.00525386	0.0736085
TRIM3	364.954	0.196735	0.12141	0.00525554	0.0736085
DHX34	967.383	0.15584	0.082705	0.00526819	0.0736328
PRR11	1442.42	-0.12751	0.0629421	0.00526965	0.0736328
CLMN	850.498	0.194017	0.117945	0.00531115	0.0737006
RBPJ	3946.24	-0.134147	0.0660175	0.0052926	0.0737006
SAP130	961.459	-0.155796	0.0844959	0.00528424	0.0737006
SLC16A3	27293.1	0.119295	0.0523225	0.00530135	0.0737006
SLC41A2	1126.08	0.170262	0.0938348	0.00531165	0.0737006
UNC5B	1406.77	-0.162453	0.0894228	0.00530658	0.0737006
ADK	1065.33	-0.140399	0.0716808	0.00533018	0.0738718
DYNC2I2	698.173	0.16015	0.0863694	0.00533965	0.0739169
ATP2B2	216.181	0.237165	0.165558	0.00535752	0.0740781
P3H2	933.936	0.320832	0.285573	0.00539221	0.074385
SLC20A2	1020.84	-0.134423	0.0672095	0.00539179	0.074385
ACOT9	1498.23	0.128068	0.0625615	0.0054904	0.0756275
AIFM2	774.323	0.154956	0.0827544	0.00549498	0.0756275
DDX60L	4719.69	0.161566	0.0858896	0.00551064	0.0757554
TUBA8	370.129	-0.229663	0.159699	0.00554168	0.0760942
APPL1	3112.51	-0.124029	0.0584028	0.00558541	0.0766063
CCDC112	494.369	-0.221882	0.158591	0.00560672	0.0768101
FAM219A	739.075	0.1437	0.0747474	0.00566422	0.0772423
PXN	4863.36	0.127831	0.0633372	0.00565093	0.0772423
SLC35F2	593.609	0.15358	0.0828574	0.00565658	0.0772423
SRSF9	3786.88	0.0987034	0.0434917	0.00565971	0.0772423
DEPDC5	992.447	0.168018	0.0961613	0.00576104	0.0784727
SLC39A14	486.483	0.195127	0.123129	0.00577135	0.0785233
SPTBN5	322.312	0.258472	0.20499	0.00582546	0.0791691
CILK1	395.393	-0.178902	0.107059	0.00583402	0.079195
KIAA1614	397.132	-0.189724	0.118223	0.00586748	0.0795584
BBS10	580.715	-0.183316	0.111988	0.00587875	0.0796206
GTF2IRD1	436.391	0.217591	0.149815	0.00588824	0.0796585
ACOT11	1005.95	-0.133022	0.0673216	0.00590702	0.0797314
AP3M1	1779.88	-0.120006	0.0583573	0.00590443	0.0797314
POLD3	665.928	-0.135944	0.0698592	0.00591508	0.0797497
FZD1	550.722	-0.173725	0.103241	0.00595022	0.0801328
NRDE2	756.68	-0.16001	0.0902776	0.00598996	0.0804355
SLC25A28	791.071	0.140739	0.0735975	0.00599172	0.0804355
UVSSA	1092.74	0.171092	0.100432	0.00599297	0.0804355
ALKBH7	952.062	-0.12349	0.0604815	0.00601964	0.0807025
SLC22A5	277.783	-0.223996	0.162817	0.00607915	0.0813828
TFDP2	688.411	-0.217114	0.154731	0.00608405	0.0813828
BACE1	3081.69	-0.143895	0.0769248	0.00612006	0.0815894
FAM120C	385.06	-0.172053	0.102661	0.00611962	0.0815894
ZNF362	1130.09	-0.15841	0.0889585	0.00611775	0.0815894
RHBDF2	3047.52	0.139176	0.0727169	0.00614252	0.0817972
SREBF1	3533.89	0.174308	0.104534	0.00615202	0.0818322
RILP	627.886	0.153361	0.0851613	0.00619162	0.082267
PLEKHF2	819.807	-0.149936	0.0827831	0.00622256	0.0825859
GOLIM4	3442.86	-0.123358	0.0606857	0.0062425	0.0827584
MED22	1079.16	0.133442	0.0682361	0.00627301	0.0830702
TACC3	2874.4	0.1215	0.0600129	0.00628052	0.0830773
ATP1B1	4201.93	-0.126414	0.0626003	0.00628948	0.0830885
SF1	6195.05	0.111243	0.0524284	0.00629532	0.0830885
VPS45	1068.61	-0.144814	0.0785104	0.00630785	0.0831616
POU3F1	73.7995	-0.0522726	0.0971929	0.00634859	0.0836062
ORC4	606.753	-0.195526	0.138032	0.00635833	0.0836419
HS2ST1	2624.94	-0.124698	0.0611011	0.00637071	0.0837123
STARD4	1096.31	0.16595	0.0981537	0.00641401	0.0841883
MS4A14	839.806	-0.152606	0.0868266	0.00642258	0.084208
RRAGD	2525.97	-0.13518	0.0706763	0.00643514	0.0842798
ABCC4	1168.31	-0.146728	0.0810118	0.00648452	0.084785
ATP8B2	474.515	0.202469	0.13957	0.00649478	0.084785
CNOT1	6560.26	-0.124202	0.0624131	0.0065022	0.084785
ELF2	784.932	-0.140873	0.0747559	0.00649861	0.084785
AGRN	7895.97	0.162353	0.0933823	0.00654256	0.0848718
CPSF4	836.161	0.147465	0.0812099	0.00653024	0.0848718
EXOSC2	533.505	0.185246	0.120063	0.0065445	0.0848718
HSDL2	823.211	-0.159234	0.093429	0.00653901	0.0848718
ITPR2	5087.71	-0.134161	0.0688237	0.00652349	0.0848718
ADGRE5	5670.58	0.119051	0.0591091	0.0065594	0.0848801
GALNT10	1873.61	-0.15884	0.0933061	0.0065548	0.0848801
C12orf76	405.661	-0.159619	0.092763	0.00659078	0.0851294
HOMER2	780.817	-0.244402	0.210187	0.00659297	0.0851294
IKZF4	375.425	0.200897	0.139497	0.00660749	0.0852244
ABAT	300.163	-0.213994	0.163273	0.00669017	0.0861975
KLHDC4	945.441	0.143825	0.0787925	0.00672795	0.0865905
PLA2G4A	566.273	-0.153854	0.0887551	0.00675594	0.0867736
TUG1	2745.47	-0.119578	0.0597359	0.00675675	0.0867736
NIPA1	657.988	0.157041	0.0915182	0.00678154	0.0869981
PHTF2	1936.03	-0.118459	0.0587124	0.00680911	0.0872004
RAB42	2186.02	-0.148323	0.0831458	0.00681476	0.0872004
REPS1	891.827	-0.141675	0.0775213	0.00681928	0.0872004
IER2	1559.82	0.151964	0.087204	0.00687824	0.0878599
EHD2	99.4443	0.280085	0.344092	0.00696459	0.0880939
NLRP12	372.06	0.0525867	0.0975166	0.00692746	0.0880939
POLE3	1566.35	-0.117741	0.0590759	0.00692148	0.0880939
PRKACB	891.589	-0.140531	0.0774371	0.00697055	0.0880939
SMC2	1511.03	-0.123926	0.0641901	0.0069611	0.0880939
SRRT	3256.82	0.133097	0.071668	0.00696053	0.0880939
TAOK1	4326.08	-0.104212	0.0490289	0.00696594	0.0880939
TRPV4	231.589	0.211719	0.160498	0.00696506	0.0880939
WDR73	1099.41	0.141829	0.0777652	0.0069504	0.0880939
ZNF641	1659.55	-0.147362	0.083714	0.00690641	0.0880939
ABLIM3	968.732	0.151862	0.0872089	0.00701507	0.0881801
DPEP2	907.23	-0.195521	0.135714	0.00700333	0.0881801
HLA-DOA	79.3069	-0.280665	0.491633	0.00701564	0.0881801
PDE3A	339.078	-0.187207	0.126679	0.00699118	0.0881801
TRIM23	273.532	-0.206441	0.151918	0.00702041	0.0881801
ZNF782	99.8564	-0.0510683	0.0952142	0.00702182	0.0881801
SOAT1	5292.3	-0.111353	0.0534926	0.00703663	0.088273
SHFL	2541.63	0.121359	0.0610076	0.00704414	0.0882742
MDM2	2930.91	-0.144895	0.0840444	0.00711306	0.0890441
COL6A2	23082.9	0.132655	0.0709569	0.0071441	0.0891359
DTNB	778.152	-0.17567	0.113803	0.00715034	0.0891359
MT-ND6	99476.4	-0.145855	0.0824196	0.00713958	0.0891359
TXNIP	10961.2	-0.126914	0.0669616	0.0071501	0.0891359
USP33	1479.34	-0.146871	0.08349	0.00716056	0.0891699
DNAJC28	67.4053	-0.275256	0.358359	0.00720899	0.0896792
CHAF1A	912.122	0.187813	0.130318	0.00723947	0.089874
DDX21	3371.61	0.144132	0.079064	0.0072473	0.089874
NFATC3	1275.61	-0.13405	0.0734179	0.0072401	0.089874
MTFP1	597.499	0.157737	0.0956317	0.00734846	0.0910337
LRRC37A17P	220.569	-0.205121	0.156768	0.00736792	0.0911799
M1AP	124.195	-0.22746	0.198892	0.00739107	0.0912767
TLE1	282.276	0.205997	0.158188	0.00738956	0.0912767
GALE	1294.1	0.119212	0.0604275	0.00743409	0.0917128
ESYT2	1899.61	-0.124213	0.0646682	0.00745797	0.0918513
HIF1A	12360.6	0.125787	0.0657759	0.00746075	0.0918513
ACYP2	365.55	-0.167009	0.106165	0.00749011	0.0919276
CD48	777.787	0.190292	0.133078	0.00747837	0.0919276
KIF21B	1176.16	0.139058	0.0770701	0.00748488	0.0919276
NHSL2	76.4106	-0.0463717	0.0889989	0.00754878	0.0925523
FHOD1	3402.22	0.136314	0.075748	0.0075573	0.0925614
ATP2B1	1858.1	-0.140033	0.0788624	0.00756581	0.0925703
COLEC12	3641.51	-0.0904875	0.0405776	0.00760436	0.0929465
ZYG11B	1502.04	-0.12858	0.0686195	0.00765031	0.0934122
RPL37	5425.69	-0.159026	0.100254	0.00769374	0.0938462
SECISBP2L	2052.38	-0.135641	0.0750858	0.00772235	0.0940027
TCEANC2	518.907	-0.193762	0.144802	0.00771873	0.0940027
HDAC1	2137.65	0.117053	0.0593957	0.0078133	0.0950126
NLRP3	805.881	0.15498	0.0937659	0.00783837	0.0952202
TNFSF14	582.254	0.172636	0.115423	0.00785068	0.0952726
BDH2	406.63	-0.176507	0.124078	0.00789504	0.0957133
DDX24	3274.78	-0.114289	0.0575065	0.007939	0.0958435
FBXO33	750.43	-0.132217	0.0725891	0.00794977	0.0958435
IMP4	1388.98	0.11659	0.058891	0.00791694	0.0958435
LCP2	5271.86	0.126072	0.0670496	0.00794843	0.0958435
SLC7A5	14035.5	0.145618	0.0849351	0.00792217	0.0958435
UBL3	2653.71	-0.0980336	0.0468474	0.00795408	0.0958435
FIG4	1432.42	-0.129741	0.0713769	0.00798693	0.096142
CFB	246.721	0.188025	0.137794	0.0080151	0.0962923
PCDH20	107.857	-0.236745	0.266712	0.0080156	0.0962923
PTPRA	4255.91	-0.0861138	0.0386436	0.00803323	0.0964068
ADAM10	8518.99	-0.103676	0.0508786	0.00807692	0.0967445
TXNDC16	233.288	-0.22938	0.24075	0.00807761	0.0967445
CARM1	2207.86	0.103785	0.0521791	0.00813722	0.0972626
NFATC2	1075.72	-0.152767	0.0919194	0.00813538	0.0972626
CYC1	4568.32	0.0807892	0.0363751	0.00827147	0.0981773
DNAJC4	1066.44	-0.142915	0.0833995	0.00825908	0.0981773
EMP3	3270.95	0.14367	0.0842021	0.00823612	0.0981773
SNX24	1130.15	-0.151942	0.0942306	0.00822271	0.0981773
TGIF1	1143.21	0.117173	0.0603068	0.00826236	0.0981773
TRIP10	835.234	0.138031	0.0786599	0.00826675	0.0981773
UXS1	1433.54	0.123777	0.0659106	0.00827027	0.0981773
NREP	376.917	-0.169885	0.115107	0.00828211	0.0982057
KCNG1	328.558	0.208318	0.179193	0.00830594	0.0983902
DCUN1D4	552.991	0.182409	0.13372	0.00833001	0.0984397
MUS81	1147.2	0.126114	0.0681595	0.00833492	0.0984397
SRSF3	3712.79	0.142727	0.0834479	0.00832283	0.0984397
BORCS5	407.681	-0.156729	0.0995449	0.00838398	0.0984488
ITGB8	104.854	0.234589	0.386998	0.00835509	0.0984488
MAX	2975.67	0.14173	0.0827093	0.00838212	0.0984488
PRXL2B	2909.38	0.12754	0.0693923	0.00836504	0.0984488
TRERF1	579.506	0.159383	0.103147	0.00838531	0.0984488
USP30	574.939	-0.183667	0.137702	0.0083493	0.0984488
CXCL3	93.2187	0.0519154	0.0962773	0.00840756	0.0986128
AKIRIN2	2135.65	0.109375	0.0547367	0.00842436	0.0987126
GATAD1	1742.38	-0.114991	0.0594129	0.00844436	0.0987526
WDR83	344.258	0.167874	0.111447	0.00844282	0.0987526
AGTRAP	1611.2	0.116619	0.0599643	0.00846937	0.098754
MYLIP	198.55	-0.196312	0.163319	0.0084693	0.098754
RBM38	1122.89	0.167366	0.112722	0.00845431	0.098754
COQ8A	1455.08	-0.137221	0.0772717	0.00848319	0.0988183
ZMIZ2	3833.39	0.150464	0.0924574	0.00849378	0.0988451
UFL1	1489.68	-0.114295	0.0578237	0.00851439	0.098988
MRAS	2734.41	0.148565	0.0905269	0.00852703	0.0990383
DDIT4	1755.95	0.205947	0.169554	0.00854012	0.0990936
ASPHD1	454.793	0.175962	0.126233	0.00857157	0.099112
GASK1B	3077.81	-0.123842	0.0672362	0.00858441	0.099112
IPMK	588.81	-0.153021	0.0963577	0.00859998	0.099112
LPCAT1	1324.74	0.121128	0.0643584	0.00857692	0.099112
MT-ND2	103875	-0.111317	0.0566198	0.00859034	0.099112
ORAI3	1135.73	-0.133728	0.0757245	0.00857703	0.099112
ZNF330	1446.84	-0.12556	0.0698448	0.00859545	0.099112
IL2RG	705.93	0.151188	0.0941173	0.00867943	0.0997623
LMBRD2	941.147	-0.174776	0.12607	0.00868154	0.0997623
PSD	178.215	0.201059	0.178447	0.0086775	0.0997623
KRT8	170.566	-0.19912	0.174498	0.0086979	0.0998061
TMEM43	2093.55	0.094123	0.0443435	0.00870212	0.0998061
FARSA	2948.28	0.121221	0.0646686	0.00871604	0.0998658
FEM1C	954.083	-0.128399	0.0710944	0.0087241	0.0998658
ATP11B	1773.44	-0.129351	0.0728574	0.00875016	0.100068
CHST15	2571.68	0.141017	0.0836511	0.00878486	0.100323
PBXIP1	1893.27	-0.146085	0.0891707	0.00880525	0.100323
SUCLG2	1565.84	-0.121087	0.0658239	0.00880618	0.100323
TDRD3	2170.76	-0.122047	0.0648419	0.00879483	0.100323
PRR5	421.9	0.205382	0.19145	0.00883711	0.100579
ACVRL1	817.272	0.163292	0.110721	0.00889352	0.101004
LAMB3	764.251	0.1553	0.0999678	0.00888513	0.101004
NDST2	1166.08	0.151847	0.0952727	0.0088999	0.101004
CR1	874.066	-0.164036	0.1162	0.00894858	0.101317
GLP2R	64.1224	0.0387306	0.0807245	0.00895878	0.101317
LRP8	553.195	0.170556	0.121614	0.00896153	0.101317
STC2	620.926	0.186713	0.1512	0.00895211	0.101317
KIFAP3	357.247	-0.161027	0.108352	0.00898064	0.101437
ATF3	3159.43	0.140854	0.084097	0.00901402	0.101579
ATMIN	1563.51	-0.129859	0.0735208	0.00903358	0.101579
LMNA	5638.49	0.124902	0.0683732	0.00904076	0.101579
NCAPH2	1378.32	0.116422	0.061379	0.00907002	0.101579
NCF1	1636.35	0.180366	0.137985	0.00905785	0.101579
PANK4	880.329	0.130299	0.0736908	0.00905338	0.101579
RASSF8	866.014	-0.183167	0.145105	0.00901366	0.101579
RNF114	2646.45	0.105231	0.0524218	0.00902973	0.101579
YWHAG	8694.34	0.104627	0.0521458	0.00906913	0.101579
FAM20C	11736.7	-0.12076	0.0656338	0.0091623	0.10242
WBP1L	2779.28	-0.0939252	0.0446602	0.0091548	0.10242
IGFBP6	126.334	0.204593	0.20385	0.00918295	0.102458
LONP1	8946.97	0.102401	0.0508789	0.00917813	0.102458
UQCRB	4479.69	-0.128175	0.0694895	0.00923483	0.102941
CENPE	881.007	-0.16283	0.114195	0.00930771	0.103656
BMAL2	684.239	0.181059	0.14408	0.00934416	0.103868
STAG2	2946.7	-0.112851	0.0588798	0.00933828	0.103868
GLIPR1	3687.6	-0.126855	0.0735202	0.00936496	0.104002
SCO2	642.18	0.154364	0.101538	0.00939164	0.104007
SENP5	1275.78	-0.139306	0.0839489	0.00938339	0.104007
TAF1C	1753.56	0.153901	0.100808	0.00938334	0.104007
INTS15	963.16	0.139165	0.0838425	0.0094111	0.104126
MMP12	261.279	0.208178	0.280443	0.00947221	0.104704
CXCR2	128.218	-0.178052	0.703728	0.00948153	0.10471
BATF3	172.26	0.201848	0.215183	0.00950446	0.104866
GALNT2	6163.76	-0.112156	0.0506584	0.00951668	0.104904
AHCTF1	1382.74	-0.129372	0.0750474	0.00956	0.105284
CD93	172.268	0.102915	0.260027	0.00957645	0.105368
JUNB	5254.09	0.0998759	0.0492762	0.00959454	0.105469
CD300LF	1233.3	-0.135612	0.0807466	0.00961534	0.1056
PKM	60858.1	0.137098	0.0814601	0.00963643	0.105734
ATP2B4	4719.69	0.11149	0.0582656	0.00966072	0.105806
RAPGEF1	13176.8	0.0980357	0.0480189	0.00965874	0.105806
ZNF511	564.308	0.144515	0.0910629	0.00969357	0.106068
IRF1	1365.37	0.141602	0.0870355	0.00970528	0.106099
PDK4	388.911	-0.0333366	0.0760923	0.00971453	0.106102
FCSK	633.561	0.157956	0.108544	0.00974156	0.1063
PLCG1	1349.36	-0.133671	0.0796226	0.00976535	0.106462
AGAP3	6241.14	0.136225	0.0793874	0.00981824	0.106589
BORCS8	751.832	0.138814	0.0848543	0.00985979	0.106589
CDCA7L	841.707	-0.163989	0.119782	0.00987549	0.106589
CDK1	1333.56	-0.13256	0.0791755	0.00988441	0.106589
GABRB3	91.4686	0.0159208	0.0664602	0.00985003	0.106589
H2AC25	232.359	0.171105	0.131232	0.00986115	0.106589
PFKFB2	1864.34	-0.146072	0.0948469	0.00986901	0.106589
PRKDC	4452.88	0.113389	0.0595572	0.00978669	0.106589
SH2B2	788.282	-0.18021	0.150657	0.00983747	0.106589
SPATA13	3414.43	-0.105318	0.0538116	0.00988376	0.106589
ZIK1	115.279	0.169947	0.636265	0.00987051	0.106589
ZNF692	410.232	0.175123	0.138128	0.00987432	0.106589
TSNAX	1530.62	-0.120944	0.0671286	0.00991308	0.106801
EGLN1	1807.16	-0.136444	0.082689	0.00994185	0.107014
MILR1	1267.65	-0.117409	0.0642362	0.00999738	0.107515
STK38	1335.25	-0.116988	0.0637466	0.0100177	0.107636
DOP1B	3778.49	-0.107832	0.0561161	0.0100313	0.107685
CUX1	4415.42	-0.131739	0.0762909	0.0100624	0.107921
TBC1D5	1768.37	-0.139723	0.0873245	0.0101146	0.108384
TRMT1L	909.144	-0.156212	0.109255	0.0101238	0.108385
SDC4	1244.42	0.124172	0.0706595	0.010136	0.108418
PCED1B	833.787	-0.146143	0.0975189	0.0101503	0.108473
JADE1	491.572	0.158338	0.112475	0.0101897	0.108797
GKAP1	65.4475	-0.0555887	0.100891	0.0102259	0.109086
DUSP2	237.168	0.172884	0.134114	0.0102426	0.109132
SLC2A1	165.883	0.183818	0.334649	0.0102486	0.109132
TAP1	3458.91	0.147218	0.0967006	0.0102615	0.109172
IFT172	481.042	-0.16241	0.121763	0.0103332	0.109711
MMP2	4485.16	-0.126566	0.0746212	0.010336	0.109711
NOC2L	2690.64	0.10298	0.0527203	0.0103399	0.109711
SIGLEC12	147.108	0.190198	0.320067	0.010357	0.109795
BCL2L11	628.6	-0.153607	0.105373	0.0104011	0.110165
GAB2	2357.89	-0.109396	0.058199	0.0104132	0.110195
USP10	2165.24	0.119146	0.0665989	0.0104967	0.11098
ANKRD42	503.862	-0.157098	0.111214	0.0105413	0.111116
MAT2B	2609.92	-0.10856	0.0575267	0.010531	0.111116
PPFIBP1	855.139	0.157484	0.111545	0.0105469	0.111116
TES	962.552	0.149346	0.101537	0.0105304	0.111116
MSANTD3	577.999	0.156347	0.112378	0.0105791	0.111357
ARAP3	1609.75	0.143929	0.0935265	0.0106151	0.111362
GOLGB1	3428.21	-0.133341	0.0758168	0.0106233	0.111362
LDAH	647.689	-0.151931	0.106931	0.0106263	0.111362
PLAG1	508.955	-0.181908	0.179935	0.0106135	0.111362
POLR2H	849.968	0.129802	0.077411	0.0106264	0.111362
LHFPL2	15676.4	-0.0866009	0.041878	0.0107444	0.1125
DNAJC13	3531.81	-0.0944263	0.0468625	0.010787	0.11268
JUND	6077.3	0.13783	0.087128	0.0107995	0.11268
RGPD5	1089.51	0.165291	0.129312	0.0107936	0.11268
ZNF276	1183.11	0.14862	0.101217	0.0107718	0.11268
NDRG1	1613.42	0.173897	0.150773	0.0108795	0.113416
CDCA4	407.8	0.140504	0.0915892	0.0108989	0.113419
MEF2C	3767.95	-0.14159	0.102324	0.0108896	0.113419
XRN2	3370.88	-0.102733	0.0538133	0.0109156	0.113494
STAT2	7970.51	0.126674	0.0749103	0.0109543	0.113797
ACACA	1042.05	0.13643	0.0862808	0.0110257	0.11429
FPGS	1865.33	0.106985	0.0566627	0.0110402	0.11429
HROB	192.269	0.176401	0.161099	0.0110305	0.11429
IGF1R	255.137	0.031377	0.0745635	0.0110386	0.11429
ALDH3A2	1748.56	-0.105242	0.0558817	0.0111346	0.114941
CAMTA2	2637.82	0.130237	0.0803282	0.0111258	0.114941
COL6A1	26817.4	0.119335	0.0695827	0.0111157	0.114941
SMC4	2982.19	0.111674	0.0611628	0.0111417	0.114941
HYAL2	1420.68	0.125273	0.0740445	0.0111763	0.114947
PGP	1585.88	0.121027	0.0690723	0.0111809	0.114947
TDRKH	289.113	-0.177226	0.164099	0.0111654	0.114947
UBE2N	1378.19	0.12417	0.0730052	0.0111559	0.114947
TJP2	351.384	-0.161121	0.126381	0.011216	0.115209
BUB3	2322.8	0.103258	0.0537145	0.0112798	0.115627
PARP10	3501.25	0.146628	0.0998991	0.0112859	0.115627
RCOR1	1846.73	-0.0976673	0.0498154	0.0112763	0.115627
COL22A1	399.521	0.179089	0.188502	0.0113289	0.115737
CSPG4	3036.65	0.136613	0.0875272	0.0113189	0.115737
FUS	9908.85	0.125435	0.0766355	0.0113141	0.115737
SCAMP1	1065.83	-0.128382	0.0792564	0.0113355	0.115737
C1orf127	106.765	-0.0786725	0.148319	0.0113517	0.115775
CELF2	4035.5	-0.0934906	0.0474585	0.0113587	0.115775
ITPR3	116.515	0.113134	0.296209	0.0113783	0.115876
C22orf23	282.424	0.159098	0.122813	0.0114227	0.116129
MRPL45	956.257	-0.131326	0.0831191	0.0114176	0.116129
LRRC8E	64.0289	0.0418721	0.0835316	0.0114338	0.116143
ANTXR1	660.244	-0.148228	0.110153	0.0114873	0.116587
STS	867.463	-0.130218	0.0804215	0.0115176	0.116795
CCDC6	1584.87	-0.106745	0.0565025	0.0115394	0.116817
SERINC1	8860.24	-0.105512	0.0559978	0.0115375	0.116817
MIDN	1677.53	0.144641	0.0997236	0.0116414	0.117662
XPO6	3766.06	0.100914	0.0524947	0.011648	0.117662
ZCCHC7	466.257	-0.156729	0.122721	0.0116525	0.117662
ASCC3	1341.01	-0.136017	0.0884738	0.011678	0.117719
FAM117A	155.079	-0.174886	0.256791	0.0116681	0.117719
CTPS1	772.449	0.156231	0.121275	0.0117246	0.117842
DNAJB12	2580.72	-0.104588	0.055683	0.0117089	0.117842
SPMIP1	191.523	0.173861	0.171998	0.0117106	0.117842
TRAF3IP3	324.885	-0.151134	0.111783	0.0117298	0.117842
NBAS	912.085	-0.13615	0.088916	0.0117398	0.117843
ARIH2	2513.21	0.10969	0.0598419	0.011755	0.117896
ZNF24	2214.57	-0.0913548	0.0455924	0.0118203	0.118452
MARK2	2492.27	0.101926	0.0533123	0.011833	0.118479
CDR2L	219.333	0.172974	0.167567	0.0118693	0.118743
ITFG1	1832.77	-0.134782	0.0878334	0.0118797	0.118747
NPC1	8460.55	0.111151	0.0616585	0.0118896	0.118747
MIIP	1199.73	0.13349	0.0847198	0.0119163	0.118913
TFCP2	1104.91	-0.120276	0.0708487	0.0119293	0.118943
LY6G5B	395.312	0.151526	0.113138	0.0119705	0.119155
SARAF	10010.6	-0.0915108	0.0443873	0.0119676	0.119155
TRIM66	1105.56	0.147814	0.106862	0.0119979	0.119327
TLK1	1370.51	-0.133889	0.0857096	0.0120429	0.119675
CEP164	1045.41	0.128379	0.0799295	0.0120768	0.119911
TUBA1B	18754.9	0.106893	0.0582012	0.0120883	0.119926
HEXB	13047.8	-0.0842955	0.0408003	0.0121092	0.120033
DCLK2	330.996	-0.165916	0.286628	0.0121434	0.120148
LRPAP1	8891.22	-0.0946877	0.0469137	0.0121368	0.120148
MTM1	751.458	-0.122542	0.0736859	0.0121511	0.120148
CD46	5664.32	-0.0998967	0.0520423	0.0122024	0.12041
PINK1	2638.14	-0.11104	0.0622751	0.0122079	0.12041
PLPP3	631.112	-0.147617	0.109729	0.0121972	0.12041
NOXA1	495.443	0.164243	0.142862	0.0122324	0.120552
CRTAP	4419.73	-0.0968881	0.0501351	0.012266	0.120783
CXCL2	71.0965	0.0508295	0.0937802	0.0122973	0.120991
GRWD1	1047.81	0.120002	0.0710492	0.0123119	0.121034
CCL13	1007.93	0.0724218	0.132934	0.0123646	0.121353
RB1	3434.54	-0.110827	0.0620875	0.0123642	0.121353
RECQL4	732.189	0.144302	0.103155	0.012407	0.121568
SNX5	3460.25	-0.119578	0.0710432	0.0124027	0.121568
HELQ	270.812	-0.16316	0.151312	0.0124468	0.121857
ZNF41	272.569	-0.166823	0.172225	0.0124917	0.122197
MCM2	1093.45	0.129394	0.0825946	0.0125483	0.122619
PA2G4	3610.91	0.0986114	0.0517005	0.0125633	0.122619
PROSER3	535.709	0.165065	0.161514	0.0125657	0.122619
CISD3	1143.94	0.102788	0.0551987	0.0126614	0.123149
GLB1L2	405.347	0.144332	0.102996	0.0126378	0.123149
GPATCH4	991.312	0.133532	0.0885057	0.0126571	0.123149
PYCR1	192.888	0.168175	0.241768	0.0126512	0.123149
SUSD1	2551.31	-0.0869425	0.0430156	0.0126727	0.123157
DPYD	2260.66	-0.126791	0.0805443	0.0127633	0.12384
MCOLN2	251.319	0.16167	0.263563	0.0127637	0.12384
MGAT4B	4736.97	0.109963	0.0628785	0.0127996	0.123898
MTA1	2457.52	0.150508	0.118171	0.0128008	0.123898
PSMB9	1014.72	0.152349	0.122434	0.0127908	0.123898
ANKRD22	189.423	0.0738741	0.134461	0.012812	0.123905
CPSF1P1	375.068	0.158103	0.13677	0.0128277	0.123956
PPAN	1275.82	0.102603	0.0554151	0.0128405	0.123979
RHOF	806.125	0.123482	0.0763164	0.0128815	0.124274
CCDC117	670.567	-0.130929	0.0857689	0.0129534	0.124842
PLK2	63.9301	0.0516857	0.0947759	0.0129632	0.124842
SS18L1	635.421	0.13908	0.0977067	0.0129719	0.124842
MT-CO2	94080.5	-0.114573	0.0704695	0.0129837	0.124855
TIMM44	1143.55	0.10776	0.0601538	0.0130003	0.124914
RIOK3	1946.06	-0.0924193	0.0473872	0.0130411	0.125205
DHCR7	887.648	0.162334	0.235355	0.0130745	0.125425
RFC4	381.828	0.142959	0.105294	0.0130923	0.125494
ATP7B	109.116	-0.0518486	0.0949441	0.0131344	0.125797
ASIC3	146.562	0.0824446	0.155246	0.0131665	0.125847
DOCK4	4155.83	-0.106924	0.0590858	0.013182	0.125847
SREBF2	5106.43	0.130823	0.0864908	0.0131723	0.125847
ZC3H12A	594.094	0.161069	0.159279	0.0131749	0.125847
PDE8A	1814.73	0.11668	0.069444	0.0132639	0.126528
RHOU	851.999	-0.119784	0.0732001	0.0133088	0.126854
AGAP11	148.152	0.121629	0.294346	0.0133691	0.127163
MTFR1	393.645	0.147322	0.116335	0.0133694	0.127163
ZWILCH	459.515	0.160318	0.167259	0.0133732	0.127163
CLCN3	2468	-0.0969264	0.0514335	0.0134476	0.127599
PIGF	273.744	-0.161252	0.168927	0.0134512	0.127599
PSMC3	3294.21	0.102344	0.0554329	0.013436	0.127599
AKAP11	1979.85	-0.107189	0.0612938	0.0135374	0.128314
KLC1	2891.25	0.099716	0.0535504	0.0135492	0.128324
GRK3	3060.81	-0.0906987	0.0472535	0.0136143	0.128838
GDI1	3219.64	0.107817	0.0613237	0.0137373	0.129847
PLAUR	8804.98	0.107215	0.0613263	0.0137427	0.129847
ALDH9A1	1952.1	-0.108272	0.062887	0.0137776	0.130073
TMED5	4565.72	-0.105883	0.0594484	0.0138142	0.130315
CMTR2	1097.07	-0.103824	0.0576365	0.013894	0.130564
CRYBB1	339.048	-0.148145	0.122383	0.013895	0.130564
MAST4	83.6181	0.0359676	0.0779387	0.0138954	0.130564
NOLC1	1367.83	0.121946	0.0767749	0.0138938	0.130564
THEMIS2	2663.65	0.10913	0.0642085	0.0138711	0.130564
ALDH2	6676.54	-0.126749	0.0841981	0.0140053	0.131493
MAP4K4	6669.5	-0.0798323	0.0390273	0.0140351	0.131669
FAM114A1	461.974	0.143877	0.113788	0.0140665	0.131691
PEX12	195.174	-0.156741	0.194415	0.0140661	0.131691
WDPCP	250.605	-0.152246	0.139721	0.0140706	0.131691
FAM217B	609.975	-0.148177	0.123946	0.0141149	0.131713
NOL11	787.104	0.116208	0.0708045	0.0141158	0.131713
NR2C1	511.653	-0.143453	0.108691	0.0141158	0.131713
STAG1	1214.28	-0.100007	0.0546989	0.0141173	0.131713
SLC39A8	988.344	0.143113	0.112361	0.0141695	0.132097
BTK	4038.69	-0.0904299	0.0466731	0.0141973	0.132253
RELL2	935.788	0.143487	0.114105	0.0142673	0.132801
HYI	237.791	0.155268	0.166339	0.0142958	0.132858
RPS2	17178	-0.0779927	0.0379299	0.0142897	0.132858
PSMD2	6590.51	0.0987955	0.0536785	0.0143262	0.133037
CENPT	1111.91	0.128178	0.086574	0.0144027	0.133281
GDPGP1	220.352	0.155718	0.164726	0.0143753	0.133281
NIT1	687.191	-0.125509	0.0832608	0.0144085	0.133281
STT3B	5130.22	-0.0954906	0.0510967	0.01439	0.133281
USP8	2161.94	-0.126369	0.084894	0.0143944	0.133281
NCF1C	508.106	0.153897	0.202057	0.0144315	0.133391
MT-ND1	91006	-0.0926305	0.0500023	0.0144647	0.133594
HNRNPH2	2268.05	-0.102573	0.0577535	0.0144994	0.133811
MLH3	402.185	-0.141054	0.111443	0.0145547	0.134217
RELB	1409.13	0.125154	0.0830175	0.014603	0.134558
ARHGEF17	584.059	-0.132252	0.0925332	0.0146191	0.134563
ATRN	2580.52	-0.0942595	0.0502805	0.0146262	0.134563
ITGAL	9437.72	-0.119929	0.07714	0.0146806	0.134665
KDELR1	4019.34	-0.0780547	0.0384049	0.014669	0.134665
TRABD	3386.7	0.0976289	0.0531404	0.0146817	0.134665
ZSWIM4	672.992	0.154956	0.154219	0.0146825	0.134665
AKAP9	3282.62	-0.101173	0.0566424	0.0147085	0.134696
HIBADH	1182.46	-0.123994	0.0866176	0.0147058	0.134696
FCN1	123.319	0.10928	0.233028	0.0147202	0.134699
CREBZF	1335.82	0.134785	0.0987362	0.0147342	0.134724
RAB14	4828.49	-0.0919197	0.0506394	0.0148165	0.135373
LLGL1	697.58	0.130895	0.092484	0.0148867	0.13591
SIRT1	984.358	-0.12674	0.0851589	0.0149267	0.13617
KAT7	1352.09	-0.106432	0.0618706	0.0149932	0.136652
ZNF462	552.238	0.14954	0.199964	0.0150024	0.136652
ALOX5	8617.97	0.111996	0.0675842	0.0150732	0.137191
ST13	6372.16	-0.12152	0.0766843	0.0151833	0.138088
YPEL3	809.836	-0.130537	0.102176	0.0153188	0.139214
ASIC1	76.9604	0.0368813	0.0786024	0.0153638	0.139517
TNFAIP2	3972.8	0.13131	0.0955544	0.0154192	0.139913
FTL	251306	-0.0906263	0.0578652	0.0154387	0.139983
HLA-DQB1	66.5606	-0.0455265	0.0869588	0.0154576	0.140048
HLA-DQA1	764.383	-0.14745	0.12957	0.0155115	0.140429
LARP1	7490.68	0.102178	0.0583212	0.01555	0.140671
PTBP3	3289.66	-0.0978178	0.0531628	0.0156035	0.141047
EVI2A	1934.39	-0.143942	0.13707	0.0156601	0.141452
OSCAR	3493.78	0.127782	0.0900573	0.0156957	0.141623
SLX9	691.739	0.126759	0.0890265	0.0157028	0.141623
NSUN5	893.958	0.109334	0.0650826	0.0157454	0.141899
CYSTM1	1058.42	0.114109	0.0715754	0.015758	0.141905
CA2	2827.72	-0.0941603	0.0526094	0.0158191	0.142348
IFNAR1	4794.94	-0.102577	0.0576833	0.0158554	0.142567
XPO7	2228.8	-0.112479	0.0684747	0.0159012	0.142871
AEN	628.724	0.124095	0.0855581	0.0159174	0.142908
ASPM	1428.07	-0.103626	0.0601967	0.0159652	0.143229
GIMAP2	878.745	-0.124702	0.0857102	0.0159772	0.143229
ETV5	2902.54	0.110622	0.0676316	0.0160535	0.143697
POLR2F	823.287	0.111039	0.0683574	0.0160526	0.143697
PPP1R12A	2965	-0.0999268	0.056854	0.016077	0.143799
NXF1	2493.19	0.106039	0.0631286	0.0161541	0.14438
NHSL3	397.923	0.144354	0.141845	0.0162202	0.144753
VAMP7	1220.53	-0.115924	0.0749719	0.0162155	0.144753
ATP6V0A2	1125.06	0.103817	0.060757	0.0163222	0.145266
MMS22L	308.461	-0.144319	0.151246	0.0163264	0.145266
SPTAN1	9203.04	0.0815765	0.0413623	0.0163224	0.145266
SREK1IP1	942.424	0.125466	0.0887664	0.0162944	0.145266
DHX37	1132.33	0.113749	0.0721501	0.0163451	0.145323
FGD1	60.5516	0.0573407	0.10184	0.0163584	0.145334
ATXN7L3B	2019.23	-0.0865996	0.0455446	0.0163863	0.145364
CPM	11930.7	-0.109372	0.0659657	0.0163827	0.145364
YPEL5	2269.32	-0.102734	0.0600607	0.0164111	0.145476
HSPG2	795.844	0.149249	0.150002	0.0164394	0.14551
PPM1D	670.648	-0.128963	0.0976676	0.0164309	0.14551
PTGR1	1305.28	-0.110493	0.0694568	0.0164555	0.145544
ACAP3	1605.09	0.142487	0.12884	0.0165306	0.14581
DCAF16	669.259	0.135315	0.110664	0.0165317	0.14581
FBXW11	2079.8	-0.100956	0.0600877	0.0165346	0.14581
UEVLD	841.095	-0.11576	0.0747032	0.0165111	0.14581
CAMKK2	1426.29	0.123491	0.086202	0.0165677	0.145964
NFE2L1	14160.7	0.087232	0.0462669	0.0165765	0.145964
ABHD5	833.728	-0.131762	0.106773	0.0166205	0.146135
FRMD8	1050.66	0.126764	0.091759	0.0166178	0.146135
CDK10	1188.16	0.122395	0.0847611	0.0166652	0.14642
ENTPD1	3028.04	-0.105474	0.062787	0.0167369	0.146771
NLK	874.313	-0.117566	0.075474	0.0167316	0.146771
RHNO1	648.333	-0.115393	0.0755482	0.0167544	0.146771
SPEN	3200.45	0.123016	0.0859578	0.0167543	0.146771
LTBP2	5633.39	0.115434	0.0751689	0.0167912	0.146985
FAM78A	3730.18	-0.0978014	0.0558331	0.0168204	0.147132
PTAFR	9481.39	-0.0830044	0.0423151	0.0168868	0.147578
RAD23A	3984.54	0.104568	0.0624874	0.0168962	0.147578
SSTR2	116.84	0.084587	0.15361	0.0169245	0.147717
CD28	244.72	-0.141122	0.177373	0.0169468	0.147804
FERRY3	1034.52	-0.130453	0.102148	0.0170221	0.148352
NEO1	275.33	-0.0967396	0.181671	0.0171264	0.149046
RANBP2	5916.95	-0.0961741	0.0538481	0.0171393	0.149046
SMTN	345.888	0.127873	0.212765	0.0171367	0.149046
TFRC	16776.5	0.116294	0.0769366	0.0172792	0.150153
DYNC2LI1	170.848	-0.139806	0.18162	0.0173114	0.150213
UQCR10	1475.5	-0.104325	0.0625975	0.0173095	0.150213
NOPCHAP1	699.779	0.134879	0.116323	0.017326	0.15023
PHACTR2	1796.92	-0.100605	0.0591278	0.0173596	0.150302
SCRN1	2588.18	0.103929	0.0623105	0.0173512	0.150302
IRF7	3674.36	0.132888	0.109375	0.017409	0.150621
ZNF282	1286.28	0.124384	0.0909514	0.0174275	0.150671
BIN3	887.531	0.111939	0.0719395	0.0174556	0.150695
TCF7L2	1803.92	0.122363	0.0867736	0.0174476	0.150695
PSME4	3230.48	-0.0885015	0.0480257	0.0174808	0.150803
NCOA6	1632.57	-0.0900557	0.0492192	0.0174966	0.150831
SOCS3	594.011	0.139364	0.148889	0.0175259	0.150974
HERC1	3660.29	-0.120923	0.0802513	0.0176466	0.151472
PROS1	1167.27	-0.115877	0.0797333	0.017618	0.151472
SAPCD2	977.233	0.131466	0.107239	0.0175971	0.151472
STX6	3452.74	-0.101921	0.060581	0.0176378	0.151472
SYNE1	2070.07	0.112493	0.073072	0.0176473	0.151472
KRI1	860.896	0.124168	0.0916584	0.0176703	0.15156
HTRA3	69.4513	0.071115	0.124555	0.0176902	0.151562
LTC4S	123.366	-0.118071	0.208913	0.017696	0.151562
GSTK1	3709.03	-0.0850506	0.0460854	0.0177507	0.151921
TM9SF2	8114.24	-0.0940692	0.0532558	0.0177679	0.151959
CDK19	1514.11	-0.10073	0.0594466	0.0177808	0.15196
HLA-DPB1	728.961	-0.131018	0.108072	0.0178377	0.152337
ANKLE1	110.981	0.0648011	0.112988	0.0178846	0.152603
ARIH1	2693.68	-0.0936121	0.0529358	0.0178945	0.152603
HDAC11	151.813	0.0889453	0.161187	0.0179182	0.152696
CHRNA7	60.8867	0.0415817	0.0826784	0.0179754	0.153074
RGS10	2193.87	-0.120086	0.0861641	0.0179902	0.15309
DRAM1	3196.17	0.122458	0.0895139	0.0180304	0.153323
DMPK	237.664	0.132951	0.186679	0.0180515	0.153392
PPP2R5C	3162.59	-0.104195	0.066478	0.0181016	0.153708
PALLD	4429.5	-0.0856277	0.0466585	0.0181593	0.154088
CUL2	1723.07	-0.0936712	0.0535121	0.0182629	0.154683
PTGIR	67.0616	0.0493965	0.0909412	0.0182589	0.154683
SLC40A1	158.529	-0.0622035	0.108496	0.0182683	0.154683
NOA1	810.697	-0.119719	0.0858835	0.0182992	0.154724
YIPF2	1490.96	0.116338	0.0800277	0.0182948	0.154724
MAP2K3	1684.24	0.108313	0.0693809	0.0183163	0.154759
LRRC57	741.506	0.120092	0.0867524	0.018351	0.154942
CHD4	11877.1	-0.0891137	0.049112	0.0183845	0.155115
ARF6	5355.13	0.0736193	0.0370775	0.0184449	0.155405
UBE2E3	876.512	-0.110733	0.0723832	0.0184393	0.155405
PRMT5	1169.97	0.109997	0.0715196	0.0184767	0.155562
SLC3A2	12588	0.109793	0.071221	0.0185496	0.156066
PAX8	589.319	0.131786	0.117206	0.0185866	0.156267
FERMT3	16724.9	0.090039	0.050051	0.0186103	0.156355
GCNT1	774.72	-0.129967	0.12427	0.018677	0.156643
ST3GAL1	3582.45	0.0881748	0.0484074	0.0186771	0.156643
ZNF672	1039.52	-0.115568	0.0792667	0.018684	0.156643
STK39	235.548	-0.134784	0.145644	0.0187576	0.15715
EPHB3	246.219	-0.0320717	0.0747798	0.018805	0.157393
SCAF11	4273.41	-0.0782507	0.0406949	0.0188131	0.157393
MGST3	3445.45	-0.101768	0.06175	0.0189179	0.158158
FIZ1	561.459	0.131803	0.121416	0.0189472	0.158183
WDR97	80.8128	0.0670528	0.116176	0.0189475	0.158183
G3BP1	4662.19	0.110598	0.0730514	0.0189848	0.158369
TACSTD2	124.235	0.113458	0.199449	0.0189963	0.158369
BMT2	999.167	-0.128652	0.141414	0.01905	0.158632
SNX11	1211.05	-0.106783	0.0679394	0.0190546	0.158632
DEAF1	1273.99	0.106218	0.0676524	0.0190734	0.158678
ADAMTS10	169.409	-0.0679844	0.117792	0.0190973	0.158766
EIF3F	3077.23	-0.0980436	0.0585133	0.0191677	0.158797
LYPLAL1	743.408	-0.127751	0.111064	0.019154	0.158797
MRI1	673.794	0.129772	0.113663	0.0191551	0.158797
MTF1	879.747	-0.128369	0.124153	0.0191542	0.158797
UHMK1	3495.26	-0.10619	0.067011	0.0191447	0.158797
TPM3	18842.3	0.0962405	0.0564379	0.0191891	0.158864
DCUN1D1	1193.35	-0.111226	0.074978	0.019252	0.159273
EDEM1	2808.21	0.107932	0.0704128	0.0192764	0.159365
ALDH1B1	214.391	0.132439	0.133081	0.0194052	0.159925
CPSF1	4727.22	0.114378	0.0790205	0.0193733	0.159925
DIAPH2	1202.95	-0.104035	0.0654423	0.0194113	0.159925
GAB3	893.35	-0.128588	0.127134	0.0193766	0.159925
PPP1R1A	366.668	0.129283	0.116015	0.019397	0.159925
PLCL2	731.884	-0.112496	0.075926	0.0195165	0.160681
SPRY4	65.0322	0.0332625	0.0755608	0.0195333	0.160707
MPHOSPH8	1350.75	-0.114837	0.0830221	0.0196152	0.16127
ACSS2	1573.27	-0.0957464	0.0566215	0.0197071	0.161442
CCNI	5047.72	-0.0971666	0.0578969	0.0197057	0.161442
GNL3	1314.82	0.111216	0.0753693	0.0196953	0.161442
MFSD10	1942.36	0.100407	0.0612504	0.0196648	0.161442
MIS18BP1	1814.28	-0.106531	0.0689363	0.0196532	0.161442
STAT6	7697.02	0.0891321	0.0508473	0.0197175	0.161442
MSTO1	601.344	0.120013	0.0938616	0.0197837	0.161873
HSPA6	402.211	0.131015	0.139559	0.0198421	0.161931
RAB20	1745.99	0.0970966	0.0574867	0.0198046	0.161931
SPEG	147.517	0.0638001	0.10982	0.0198263	0.161931
ZNF345	148.584	-0.0677118	0.116706	0.0198452	0.161931
ACBD5	1633.51	-0.0902897	0.0514536	0.0198919	0.162047
REXO2	759.079	0.116648	0.0849773	0.0199002	0.162047
SLC25A19	2426.85	-0.098725	0.0593096	0.0198889	0.162047
PPIG	3341.15	-0.104847	0.0671856	0.0199676	0.162484
CNNM4	1016.03	-0.129239	0.130433	0.0200714	0.163217
ANK3	62.5416	-0.0310403	0.0739151	0.0200977	0.163311
TBC1D15	1512.83	-0.114104	0.0814305	0.0201104	0.163311
TIMM29	459.199	-0.125332	0.103076	0.020216	0.164057
TCIRG1	15509.1	0.104446	0.0670602	0.0202484	0.164185
TMEM30A	8065.97	-0.0907934	0.0542955	0.0202604	0.164185
TMEM51	2993.51	-0.0901146	0.0498726	0.0202732	0.164185
ORAI2	2209.31	0.128974	0.128506	0.020343	0.164372
SQLE	1168.02	0.127005	0.155977	0.020335	0.164372
TBL1X	358.321	-0.128249	0.122779	0.0203433	0.164372
UBL7	825.563	-0.113271	0.0806542	0.0203515	0.164372
VCPIP1	1513.81	-0.10042	0.0623624	0.0203838	0.164521
FBXW8	457.216	-0.122804	0.0977745	0.020467	0.165081
NOP16	389.263	0.123754	0.103696	0.0205184	0.165383
DMWD	304.991	0.127087	0.158596	0.0205598	0.165605
CCT7	4623.83	0.114155	0.0822453	0.0206082	0.165854
MSRA	1218.63	-0.101214	0.0641693	0.0206186	0.165854
MT2A	845.769	-0.1114	0.17966	0.0206533	0.166021
SLC16A5	353.004	0.128	0.12979	0.0207643	0.166688
SNRNP70	8660.43	0.116075	0.0863189	0.020758	0.166688
TBC1D2B	4041.6	-0.095669	0.0573843	0.020786	0.166751
CLDN7	770.386	0.106853	0.0711691	0.0208347	0.167029
RNF103	939.243	-0.103186	0.0666577	0.0208665	0.167171
FLOT1	5267.49	0.104319	0.0680085	0.0208921	0.167263
GATAD2A	2644.92	0.112953	0.0812397	0.0209725	0.167794
TMEM37	478.72	-0.117989	0.0933808	0.0210938	0.168651
CAB39	3824.62	-0.0960101	0.0582913	0.0211526	0.169008
HOXB7	385.448	-0.123911	0.112152	0.0212605	0.169749
ZNF396	60.8859	-0.0355934	0.0772247	0.0212739	0.169749
PRDM15	391.101	0.0863213	0.149015	0.0212934	0.169791
DHX40	821.955	-0.11912	0.0981253	0.0213185	0.169878
SUSD6	3939.16	0.0968184	0.0594545	0.0213418	0.169949
DNAJC3	3249.27	-0.0834521	0.0465522	0.0213759	0.170107
MT-ATP6	115919	-0.0986532	0.0616701	0.0214363	0.170474
ACSS3	118.967	-0.0812747	0.139384	0.0215102	0.170911
STRIP2	164.652	0.0575079	0.100728	0.02152	0.170911
GPD1L	479.553	-0.121365	0.101056	0.0215562	0.171084
RRAS2	129.595	0.0739392	0.126367	0.0215888	0.171229
ESCO2	403.967	-0.124842	0.133723	0.0216595	0.171561
RBMS2	1258.17	-0.123193	0.114678	0.02165	0.171561
SMOX	1160.14	0.118101	0.0942251	0.0217061	0.171816
NEPRO	1058.75	-0.112377	0.081591	0.0217825	0.172306
APOL3	93.6777	0.0517131	0.093114	0.0218308	0.172573
LPCAT2	6136.3	-0.0842671	0.0483254	0.0218795	0.172843
H3-3B	9931.73	0.0927695	0.0554872	0.0219361	0.17287
MDK	345.329	-0.121855	0.108705	0.0219409	0.17287
MT-ATP8	24880.1	-0.110207	0.0731886	0.0219364	0.17287
TXNDC15	728.358	0.1119	0.0814433	0.0219341	0.17287
PTPMT1	2170.33	-0.089498	0.052505	0.0219716	0.172997
LSM7	856.412	0.110159	0.0790685	0.0220852	0.173662
MAP3K2	3012.4	-0.0896431	0.0520914	0.0220998	0.173662
SNRPA1	796.164	0.115649	0.0900988	0.0220738	0.173662
HACD2	1570.15	-0.105202	0.0718777	0.0221288	0.173775
APBA1	138.645	-0.0445006	0.0852701	0.0222013	0.174019
SWAP70	3742.85	-0.0730329	0.0382051	0.0222037	0.174019
UAP1	526.998	0.0341524	0.0761386	0.0221873	0.174019
HSD17B11	1358.14	-0.11228	0.0843714	0.0223177	0.174798
ITGB2	74214	-0.0714653	0.0458269	0.022362	0.174914
TNFRSF10A	222.549	0.0788948	0.132585	0.0223532	0.174914
PSMC1P1	830.552	0.122704	0.120393	0.0224063	0.175146
C1QBP	2400.63	0.0923884	0.0553199	0.0224528	0.175279
GIGYF2	2646.6	-0.103241	0.0664523	0.0224519	0.175279
RBMXL1	257.128	-0.10496	0.167576	0.0225156	0.175654
BNIP3L	2250	-0.0963567	0.0601998	0.0225668	0.175938
AIG1	290.776	-0.0918468	0.151744	0.0225986	0.176071
FCHSD2	1464.07	-0.102615	0.0667458	0.0226168	0.176097
FNBP1	1590.93	-0.0965672	0.0603917	0.0226423	0.17618
MTIF2	1419.04	-0.0840787	0.0479086	0.0226789	0.17635
CAND1	2375.54	-0.0827935	0.0465759	0.0227045	0.17641
COLQ	98.1993	0.0632545	0.10834	0.0227162	0.17641
TROAP	777.758	0.117154	0.0965398	0.0227404	0.176482
VPS28	2228.46	0.0898611	0.0533862	0.0227764	0.176647
JOSD2	724.22	0.107741	0.0760885	0.0228065	0.176765
TPM1	458.599	-0.120955	0.107448	0.0228468	0.176963
S1PR2	1450.89	-0.0994038	0.0642574	0.0228951	0.177221
CBR1	1015.33	0.103408	0.0698685	0.0229275	0.177357
DDI2	2700.94	-0.0997917	0.0619417	0.0229839	0.177677
CDKN2D	145.655	0.0817188	0.138406	0.0230116	0.177776
MAPK9	1283.2	-0.107609	0.0777273	0.023028	0.177788
CENPX	559.045	0.108712	0.0784209	0.0230894	0.178031
NABP1	3763.1	0.101461	0.0669522	0.0230774	0.178031
RSPO4	93.8622	0.0671514	0.11416	0.0231191	0.178144
UBR7	1035.32	-0.101207	0.0669992	0.0231446	0.178226
FLNA	61630.7	0.0940971	0.0585888	0.0231766	0.178357
CMAHP	106.795	-0.0841824	0.141466	0.0232352	0.178556
FMO4	111.086	-0.0941501	0.155639	0.0232476	0.178556
TENT4A	1060.67	0.116117	0.0985937	0.0232305	0.178556
ATG4B	2184.82	0.103959	0.0713651	0.023346	0.179121
DKC1	1526.23	0.109763	0.079102	0.0233512	0.179121
IQGAP3	1470.91	0.113237	0.0887818	0.0234434	0.179712
ZDHHC15	73.8632	-0.0541543	0.0957507	0.0234903	0.179957
ATP7A	1112.41	-0.103638	0.0706879	0.0235691	0.18004
BLOC1S5	547.784	-0.115703	0.0969374	0.0235416	0.18004
ERP29	4992.72	-0.0861597	0.051347	0.0235769	0.18004
MSR1	12762.7	-0.0921305	0.0572401	0.023546	0.18004
PARVA	391.65	0.0883378	0.147815	0.0235768	0.18004
MAN1A2	1390.29	-0.112036	0.0903008	0.0236757	0.180679
TCEA1	2527.4	-0.0961694	0.0616224	0.0237169	0.180877
CGAS	372.704	0.116774	0.0981956	0.0237715	0.180914
COL5A1	513.927	0.120289	0.129047	0.0237734	0.180914
THNSL1	115.955	-0.0914269	0.150635	0.0237824	0.180914
TMEM245	2036.49	-0.0899533	0.0547365	0.0237729	0.180914
RRP9	415.092	0.111525	0.0881993	0.0238341	0.181075
XBP1	2063.37	0.102224	0.0695712	0.0238294	0.181075
OLFM2	833.718	-0.104995	0.164221	0.0238955	0.181426
ITM2B	16198.9	-0.0798313	0.0433274	0.023917	0.181474
RNPC3	580.054	-0.117309	0.107594	0.0239559	0.181653
BMERB1	470.603	0.115547	0.0969242	0.0240135	0.181841
DDX39B	6204.93	0.0917416	0.0559922	0.0240252	0.181841
GSKIP	602.221	-0.105762	0.0761487	0.024053	0.181841
MTERF2	157.496	-0.0572907	0.0996948	0.0240361	0.181841
PRKAG2	916.09	0.102962	0.0706001	0.0240571	0.181841
CD4	12980.9	-0.0884897	0.0527985	0.0240928	0.181914
CDC40	1083.14	-0.100343	0.0676577	0.0240974	0.181914
MYL5	703.946	0.117144	0.104456	0.0241661	0.182318
DAG1	836.431	0.112703	0.0907119	0.0242726	0.182542
GOLGA8A	1968.43	0.109089	0.0826598	0.0242707	0.182542
MYO9A	540.889	0.117721	0.109615	0.0242267	0.182542
NXT1	267.532	0.118719	0.127612	0.0242309	0.182542
WHRN	127.369	0.0559846	0.0979301	0.0242714	0.182542
EFHD2	9102.52	0.0828834	0.0476153	0.0244343	0.183643
SPIRE1	2322.84	-0.109845	0.0851409	0.0244601	0.183721
SPDYE2	409.45	0.116402	0.138577	0.0245292	0.184124
KBTBD7	254.572	-0.11538	0.141524	0.0245794	0.184384
DUSP16	748.133	0.117253	0.110136	0.0246157	0.184498
UPK3BL1	581.004	0.116596	0.138068	0.0246255	0.184498
LTB4R	693.382	0.117474	0.112842	0.0246541	0.184596
IL6ST	3536.63	-0.0806445	0.0458312	0.0246796	0.184671
FLII	9974	0.097161	0.0625593	0.0247283	0.184802
NFIL3	1063.14	-0.102311	0.0709662	0.0247134	0.184802
FAM174B	208.872	-0.0836952	0.138151	0.0248293	0.184861
GTF2E1	549.142	0.117014	0.112679	0.0248119	0.184861
HYPK	780.6	0.115418	0.133018	0.0247788	0.184861
PIGW	347.306	0.117069	0.111844	0.0248238	0.184861
TRAF4	241.158	0.105166	0.15737	0.0247945	0.184861
ZFAND2A	320.603	0.115025	0.0984339	0.0247917	0.184861
POLD2	1389.42	0.109009	0.0833974	0.024871	0.185056
STX3	2344.17	0.090493	0.0566072	0.0249746	0.18571
FDPS	2061.13	0.110819	0.0884792	0.0250827	0.186138
GPR85	517.315	-0.118495	0.115371	0.0250819	0.186138
KIF27	132.98	-0.0817076	0.135872	0.0250947	0.186138
RASA1	3441.04	-0.0991628	0.0669573	0.0250545	0.186138
ZNF91	320.395	-0.100044	0.153535	0.0251841	0.186685
KAT6B	1111.68	-0.0925527	0.0583677	0.0252289	0.186901
KLHDC3	3796.67	-0.0739152	0.0403993	0.0253704	0.187136
MEI1	268.653	0.115943	0.127254	0.0253407	0.187136
NUTF2	2058.97	0.0884026	0.0538719	0.0253652	0.187136
OLIG2	138.941	0.0695861	0.115203	0.0252971	0.187136
PHAF1	1688.95	-0.0864785	0.0521598	0.0253706	0.187136
SGMS1	1802.62	-0.0985596	0.0674074	0.0253362	0.187136
SOWAHD	627.374	-0.104678	0.0762781	0.0252979	0.187136
TIMM23B	265.837	0.116691	0.118719	0.0254068	0.187287
TRAPPC6A	569.262	-0.113643	0.0987178	0.0254821	0.187725
HIVEP1	556.064	-0.11121	0.0950859	0.0256113	0.188376
IER3IP1	1274.17	0.103645	0.0748018	0.0256461	0.188376
PHF20	1241.17	0.111088	0.0921746	0.025591	0.188376
PRR33	203.785	0.0848442	0.1392	0.0256502	0.188376
SH3BP2	7339.31	0.103053	0.0736209	0.0256763	0.188376
SLC30A4	332.412	0.107952	0.150543	0.0256812	0.188376
TIAM1	2498.58	-0.0854856	0.0510112	0.025653	0.188376
PHACTR4	1562.92	0.0983258	0.0666259	0.0257842	0.188899
YKT6	4448.51	0.0729679	0.0395162	0.02578	0.188899
PTMS	9816.68	-0.0905062	0.0567105	0.0258158	0.189004
RMND5A	2085.8	-0.0880333	0.0538116	0.0258302	0.189004
EXOC8	696.251	-0.101822	0.0723513	0.0258934	0.189349
KIAA0408	77.9112	0.0504391	0.0910668	0.025929	0.18941
PRR15	372.519	-0.0564444	0.0981478	0.0259335	0.18941
ADAM8	166.647	0.0786746	0.13	0.0259821	0.189531
TBL2	3406.92	0.0813253	0.0471415	0.0259885	0.189531
YJU2B	840.84	0.104031	0.0761026	0.0259979	0.189531
DBN1	265.046	0.102304	0.15676	0.0260611	0.189806
RAB38	226.784	-0.114278	0.129328	0.0260674	0.189806
FTSJ3	1589.34	0.0893165	0.0546928	0.0260967	0.189903
TRAK1	1974.1	0.0836792	0.0496173	0.0261556	0.190216
CLEC12A	730.067	-0.107573	0.084827	0.0262803	0.190784
NRBF2	1299.24	-0.104045	0.0781237	0.0262831	0.190784
STK11	2884.75	0.085291	0.0508995	0.0262979	0.190784
UBE2J2	1705.54	0.0895155	0.0557807	0.0262738	0.190784
RASGEF1B	2402.8	-0.10138	0.0714702	0.0263305	0.190904
SEPTIN10	1670.9	-0.0884435	0.0550399	0.0263607	0.191007
DIS3L2	545.375	-0.103704	0.0771529	0.0264842	0.191785
FAM86B3P	98.4721	0.0522362	0.0928419	0.0265462	0.192117
LRRC37A16P	384.262	-0.112829	0.104677	0.026626	0.19246
TOR3A	2552.55	0.0797764	0.0461589	0.0266232	0.19246
CARHSP1	616.123	-0.109283	0.090173	0.0267295	0.192624
MAPK8IP3	2806.25	0.112793	0.103737	0.026708	0.192624
PMP22	3995.78	-0.0864905	0.0525038	0.0267092	0.192624
SPINK6	74.9198	-0.0491467	0.0894863	0.0267034	0.192624
ZNF229	68.7771	0.044926	0.085127	0.0267185	0.192624
HPGDS	2786.74	-0.0940998	0.0621105	0.026803	0.19292
ZNF609	2738.88	-0.0960231	0.0648974	0.0267921	0.19292
MAP3K12	1039.3	-0.109753	0.0973058	0.0268702	0.193287
CBX1	1439.62	-0.100512	0.0708766	0.0269808	0.193731
GNS	13139.8	-0.0794341	0.0413834	0.0269785	0.193731
UMODL1	135.977	-0.0621019	0.105176	0.0269691	0.193731
PLB1	397.858	-0.10903	0.132864	0.0270134	0.193848
ACP6	282.623	-0.082999	0.134835	0.0270326	0.193869
RRP12	1192.12	0.0964255	0.0661811	0.0271145	0.194339
ATP5MC2	3208.29	-0.0914184	0.0589406	0.0271957	0.194804
KIAA1958	342.669	-0.112507	0.111696	0.0273304	0.19524
MANEA	799.436	-0.103966	0.0807566	0.0273342	0.19524
MAP3K1	1432.81	-0.0920302	0.0589787	0.0272864	0.19524
NAPEPLD	276.773	-0.10078	0.148058	0.0273385	0.19524
SEPHS1	1052.34	0.102612	0.0759261	0.0272919	0.19524
LAMB2	2451.29	0.112149	0.131865	0.0274334	0.1958
RBM41	748.182	-0.10723	0.0830924	0.0274503	0.195803
RSAD1	821.288	0.107701	0.0891249	0.0275237	0.196209
NSUN2	2387.41	0.0772193	0.0443179	0.027664	0.19691
TRPM7	2126.45	-0.101042	0.0743309	0.0276716	0.19691
ZNF121	461.056	0.110526	0.100414	0.0276541	0.19691
COASY	1926.45	0.0802617	0.0471445	0.0277816	0.197457
SIDT1	195.503	-0.0982528	0.142948	0.0277796	0.197457
SPINDOC	1092.42	0.0896421	0.0572258	0.0278099	0.19754
ELK1	435.694	-0.111471	0.121566	0.0278507	0.197594
PNO1	458.048	0.111128	0.109062	0.027844	0.197594
B3GALT9	133.919	0.0760537	0.122077	0.0279222	0.197984
LRRC75A	2044.25	-0.0786979	0.0457588	0.0279829	0.198237
RBFA	375.596	0.110122	0.100616	0.0280026	0.198237
ST7	749.518	-0.0968634	0.0684549	0.0280154	0.198237
TNIP1	3448.71	0.0906376	0.0586261	0.0280246	0.198237
FAM83G	501.477	0.109816	0.0995198	0.0280615	0.198262
YEATS2	2043.09	0.0985699	0.069371	0.0280564	0.198262
MCTP1	1174.25	0.0897258	0.057619	0.0281038	0.198443
MAK16	505.968	0.107955	0.096342	0.0281812	0.198647
MYOF	10357.8	0.0904356	0.0555845	0.0281826	0.198647
ZEB2	7262.44	0.0960087	0.0668504	0.0281738	0.198647
TBC1D10A	982.347	0.096447	0.0668223	0.0282445	0.198965
MIF	3436.17	0.075525	0.0450343	0.0282824	0.198996
SYMPK	2787.51	0.0994309	0.0718104	0.0282665	0.198996
PDIA5	326.76	0.110061	0.117717	0.028306	0.199045
CCZ1	1592.57	0.0954406	0.0657753	0.0283653	0.199344
GLRX3	1631.9	0.0893557	0.0573551	0.0284201	0.199611
RUBCN	2114.3	0.0822511	0.0495271	0.0284946	0.199917
SEPHS2	4225.76	-0.0753377	0.043087	0.0284973	0.199917
RPA1	2276.06	-0.107663	0.100035	0.0285143	0.199919
STK17B	390.671	0.097304	0.141738	0.0285679	0.200177
SLC35F6	1898.48	-0.0858545	0.0547159	0.0286938	0.200941
DYRK4	1407.45	-0.0906068	0.0592413	0.0287596	0.201284
LRRK1	3238.75	-0.114165	0.103912	0.0288667	0.201914
CASS4	222.824	0.0996356	0.140629	0.0288875	0.201941
KIF11	1247.99	-0.0908632	0.060349	0.0290045	0.20264
TMEM121B	408.106	-0.108831	0.102976	0.0290736	0.203003
SIK1	73.1003	0.0333508	0.0752277	0.029105	0.203104
NUP214	1793.34	-0.107637	0.124917	0.029166	0.20341
PTK2B	3165.8	0.0986727	0.0720751	0.0293294	0.204101
RUSC1	896.722	0.104632	0.0858816	0.0293336	0.204101
SNX6	3510.81	-0.0847397	0.0514612	0.029313	0.204101
TMEM119	1211.95	0.0528252	0.0932669	0.0293071	0.204101
ACOT13	749.558	-0.108068	0.115663	0.0294163	0.204199
GOLGA6L5P	244.971	0.0955958	0.141048	0.0294163	0.204199
LMNB1	1811.53	0.0850027	0.0532053	0.0293785	0.204199
PPIL2	1724.15	0.0971107	0.0694271	0.0293865	0.204199
EIF4G1	16720.4	0.0847335	0.0507827	0.0294935	0.204615
TRPV1	625.213	0.10707	0.094838	0.0295802	0.205097
UBASH3B	3277.34	-0.114806	0.114047	0.0296046	0.205147
LAPTM5	83720.2	-0.0774408	0.045668	0.0296244	0.205165
KCNMB1	503.102	0.10801	0.105812	0.0296563	0.205257
MTRR	767.601	0.108338	0.11275	0.0296722	0.205257
CSAD	413.362	0.107918	0.102762	0.0296983	0.205318
HMGCL	1389.45	-0.0822389	0.0504458	0.02977	0.205686
RAB24	998.847	0.10188	0.0792168	0.029786	0.205686
LANCL2	554.605	-0.106609	0.113576	0.0298565	0.205987
SPCS1	1578.27	-0.0909735	0.0638165	0.0298642	0.205987
NAALAD2	86.897	-0.053971	0.0943224	0.0299169	0.206231
EMC1	2271.86	0.0909738	0.0610054	0.029961	0.2063
LMO4	2311	0.10213	0.080478	0.0299783	0.2063
RCN1	2545.42	0.0897076	0.0597833	0.0299789	0.2063
MTA2	2473.52	0.0817731	0.0499553	0.0301342	0.207249
PDPK1	2821.3	0.0811761	0.0491018	0.0301561	0.207279
ALKBH1	336.593	-0.106571	0.099492	0.0301994	0.207423
PDK3	768.273	-0.106914	0.101328	0.0302118	0.207423
PSMD11	1999.5	0.0951052	0.0728497	0.030265	0.207669
AMOT	106.518	-0.0541251	0.0944572	0.0304058	0.208514
CD59	8573.42	-0.0634435	0.0345423	0.0304278	0.208545
E4F1	960.598	0.106724	0.103791	0.0305092	0.208983
CRYL1	1165.11	-0.0908414	0.0612926	0.0305409	0.20908
TMED2	5632.19	0.076737	0.0451331	0.0305755	0.209196
EIF2AK3	623.019	-0.105471	0.107097	0.0306074	0.209294
PACS1	2938.46	-0.0820414	0.0503951	0.0306537	0.209491
USP46	510.269	-0.106386	0.103338	0.030684	0.209577
CXADR	2388.85	-0.0874852	0.0572565	0.0307289	0.209668
HTRA4	886.683	-0.102745	0.084451	0.0307501	0.209668
SNAP29	1692.88	-0.091216	0.0619893	0.0307459	0.209668
CTC1	681.825	0.104084	0.119956	0.0308911	0.209699
CXXC1	1693.21	0.097406	0.0711914	0.0308075	0.209699
IFFO2	186.772	0.0502421	0.0900177	0.0309837	0.209699
MGA	1317.19	-0.0924089	0.0653371	0.0309405	0.209699
NUP62	4265.65	0.0768261	0.0455527	0.0309818	0.209699
POLR3H	1115.21	0.102637	0.0846708	0.0309318	0.209699
RAB35	3455.58	0.0818834	0.0509684	0.0309471	0.209699
RALBP1	3623.67	-0.0825273	0.050849	0.0309416	0.209699
RNA5SP283	63.2777	0.0450664	0.0849185	0.0308173	0.209699
SPDYE10	97.5324	0.0485811	0.0885309	0.0308121	0.209699
TNFSF9	357.742	0.106489	0.10506	0.0308322	0.209699
ZFP36L2	9645.89	-0.103892	0.0955068	0.0309725	0.209699
ZNF525	164.05	-0.0609791	0.102608	0.0309683	0.209699
BICRAL	736.939	-0.0934335	0.065884	0.0310592	0.209971
PHPT1	1875.57	0.0796475	0.0484781	0.031042	0.209971
CEBPB	16869.8	0.0910335	0.0612875	0.031201	0.210571
NETO2	762.392	0.0970033	0.127301	0.0311988	0.210571
SHMT2	7431.73	0.0850426	0.0542883	0.0311765	0.210571
SIRPA	22997.3	-0.0574845	0.0295611	0.0312194	0.210576
FHIP1B	708.134	0.103445	0.0889377	0.0312862	0.210908
ARHGAP20	418.296	-0.105158	0.11031	0.0313318	0.210976
DZIP3	464.18	-0.105567	0.095645	0.0313202	0.210976
ADORA1	567.575	-0.107881	0.111953	0.0313532	0.211
UCP2	6761.82	-0.0738594	0.0420727	0.031391	0.211135
BLTP1	1926.03	-0.0854976	0.0547498	0.0314393	0.211167
IFFO1	2343.99	0.086667	0.0563668	0.0314404	0.211167
TMEM127	2445.65	-0.0786261	0.0477595	0.0314489	0.211167
MIF4GD	845.648	-0.100376	0.0810937	0.0314717	0.211201
RPS28	5459.34	-0.0766479	0.0448314	0.0314939	0.211231
ZNF581	555.302	-0.103736	0.114747	0.0315164	0.211263
MTMR10	2057.49	-0.0820052	0.0508163	0.0316245	0.211868
C1orf131	362.527	0.104782	0.0986614	0.0316549	0.211953
PYGO1	89.2549	-0.0432194	0.0830457	0.0317234	0.212292
BMAL1	793.095	0.105049	0.107704	0.0317901	0.212618
RTRAF	1440.24	-0.101068	0.0869715	0.0318483	0.212889
DIRAS1	2182.95	-0.080216	0.0498696	0.031889	0.212921
LRRC25	3263.32	0.0802512	0.0494641	0.0318825	0.212921
ADIPOR2	2675.57	-0.0789968	0.0482467	0.0319904	0.213368
FRRS1	764.286	-0.104395	0.10877	0.0319918	0.213368
CD164	17895.8	-0.0802414	0.0500848	0.0320199	0.213436
PNPLA6	6498.43	0.0917102	0.0625168	0.0320632	0.213545
RANBP9	1807.21	-0.0965369	0.0724143	0.0320722	0.213545
PLEKHA5	130.452	-0.0683903	0.110977	0.0321312	0.213819
CWF19L2	409.064	-0.100987	0.0834038	0.032193	0.214011
SLC5A6	1546.36	0.102257	0.0889119	0.032196	0.214011
ANKRD50	772.714	-0.0970291	0.0760114	0.0322244	0.21408
ANKZF1	860.099	0.0893551	0.0606683	0.032335	0.214456
MTND2P28	557.085	-0.101831	0.119935	0.0323107	0.214456
PSME2	3220.63	0.0983458	0.0797599	0.0323285	0.214456
CPEB2	1154.9	0.0937298	0.0688705	0.0324776	0.215162
YRDC	369.346	0.101861	0.122137	0.0324716	0.215162
RGS18	114.417	-0.048429	0.0879162	0.0325088	0.215241
ZNF611	232.674	0.0933697	0.132295	0.0325257	0.215241
ZNF252P	209.5	-0.0941601	0.132087	0.0326019	0.215625
ANKRD13D	1832.51	0.0963153	0.0732018	0.0326681	0.215824
RNF125	634.562	-0.105295	0.115658	0.032656	0.215824
CAD	2551.24	0.103327	0.0947455	0.0327194	0.216043
	181044	-0.10335	0.104752	0.0328323	0.216667
SACS	745.298	0.10158	0.0892453	0.0329036	0.217018
RRAGA	1376.64	-0.0872045	0.0588093	0.0329804	0.217284
SNRK	794.307	-0.106214	0.0941889	0.0329793	0.217284
ARHGAP4	7295.82	0.0945091	0.0721363	0.0330587	0.217679
P3H1	2189.65	0.100765	0.0862773	0.0331455	0.21813
MAPK11	65.7928	-0.0490565	0.0885802	0.0331663	0.218146
DHDH	105.032	-0.0622119	0.103433	0.0332335	0.218347
RAB4A	1064.5	-0.0953462	0.0727542	0.0332232	0.218347
SHOC1	59.888	-0.0398413	0.0799928	0.0332668	0.218445
CAMK2D	1664.85	-0.0923159	0.0653986	0.0333252	0.218674
HINT3	1363.7	-0.0911183	0.0633987	0.0333383	0.218674
FCHSD1	1026.76	0.100293	0.0856843	0.0333632	0.218716
USP6NL	1545.92	-0.082217	0.0528534	0.0334152	0.218937
CPNE8	492.488	-0.102376	0.10897	0.0334641	0.219016
IDE	1231.02	-0.100265	0.0839288	0.0334569	0.219016
PNMA1	2645.8	0.0752644	0.0455081	0.0335111	0.219203
PIPOX	281.854	-0.0918531	0.127206	0.0335694	0.219343
SRD5A3	1243.3	-0.10046	0.0854578	0.0335675	0.219343
ZNF112	113.978	-0.0651801	0.106737	0.0336668	0.219859
AFDN	3599.8	0.0870499	0.059119	0.0337072	0.219882
PRELID3A	441.822	0.102636	0.0930167	0.033701	0.219882
PDIA6	8066.14	-0.0814032	0.0529835	0.0337347	0.219941
ARHGEF2	7255.18	0.0748771	0.0453153	0.0338307	0.220242
CCDC57	1870.11	0.0962238	0.0748649	0.0338364	0.220242
PCGF3	1424.01	0.0991948	0.0839626	0.0338225	0.220242
SASS6	191.415	-0.0982831	0.119678	0.0338697	0.220338
ABHD3	1234.93	-0.0953599	0.074879	0.0338967	0.220393
C19orf44	82.5972	0.039649	0.079788	0.0339211	0.220431
TOP2A	4298.11	-0.0706423	0.0416018	0.0339575	0.220548
GPD1	3260	-0.0518061	0.0913932	0.0339889	0.220631
EIF4EBP1	3374.77	0.0799364	0.0496368	0.0340158	0.220686
KIF13A	1732.76	-0.0849696	0.0567975	0.0340408	0.220727
PPRC1	1480.54	0.0889574	0.0613257	0.0340882	0.220915
ASS1	6371.51	-0.0929707	0.0840199	0.0341437	0.221154
FUT11	714.391	-0.0930826	0.0696258	0.0343011	0.222053
SLC22A23	232.274	0.0544748	0.0940892	0.0343655	0.222348
AKAP10	1355.77	-0.0963461	0.0773549	0.0343891	0.222381
TCAIM	987.081	-0.0979549	0.0802372	0.0344218	0.222471
SHTN1	3747.42	-0.0807275	0.0515354	0.0345075	0.222904
UBA7	2464.39	0.0998807	0.0882937	0.0345444	0.223021
ZNF211	243.57	-0.0995705	0.118122	0.0346034	0.223281
TYRO3	86.6039	0.0405635	0.0805089	0.0346433	0.223417
RNF31	1962.83	0.0888413	0.0624163	0.034676	0.223507
SLC35B4	1032.05	-0.103233	0.0987393	0.0347262	0.22371
ABTB2	113.229	0.0545102	0.0941305	0.0347702	0.223872
TNFAIP8L1	1068.26	-0.0908685	0.0661075	0.0348154	0.223984
ULK2	997.632	-0.0997505	0.088991	0.0348253	0.223984
PRPF3	841.976	0.0963537	0.078459	0.0348666	0.224008
WAC	4144.69	-0.0789494	0.0484737	0.0348493	0.224008
DHCR24	7276.65	0.100275	0.0961725	0.0349135	0.224188
FANCA	800.766	0.100756	0.107658	0.0349376	0.224222
CCDC28B	149.499	0.0720121	0.113962	0.0349938	0.224462
ADPRS	1520.98	0.0906739	0.0660751	0.0350749	0.224547
JMY	639.67	-0.101148	0.101008	0.0350559	0.224547
SASH1	3609.37	0.0763286	0.0439462	0.0350291	0.224547
STX4	5505.28	0.0877718	0.0602401	0.0351185	0.224547
TRIB1	1396.22	0.100145	0.0927117	0.0351097	0.224547
TSPYL1	2432.53	-0.0768089	0.0474554	0.0351203	0.224547
BRD7	2099.05	-0.0897175	0.0647901	0.0352816	0.225427
OSTM1	3272.73	-0.0776821	0.048724	0.0352957	0.225427
SLC25A22	345.625	0.0771578	0.119184	0.0353182	0.225449
N4BP2	771.009	-0.100602	0.0862845	0.035339	0.225461
RHBDF1	131.536	0.0482331	0.0874808	0.0354243	0.225884
C18orf21	292.463	-0.0987601	0.101092	0.0355122	0.226324
CCDC12	1204.74	0.0980957	0.0851759	0.0355501	0.226444
POLR2J2	267.988	0.0596897	0.0996138	0.0355915	0.226587
SMPD1	1066.03	-0.0962673	0.0800611	0.0356346	0.22674
GET4	1294.86	0.0858877	0.0591925	0.035779	0.227537
BAG5	1233.7	-0.0826697	0.0537958	0.0359289	0.228246
EWSR1	7665.1	0.062698	0.0351462	0.035919	0.228246
ADM2	421.464	0.0996367	0.107728	0.036014	0.228665
ARHGAP18	5341.51	-0.0822452	0.0545267	0.0361333	0.228872
C6orf132	61.2094	0.0346735	0.0758557	0.0361063	0.228872
DDX20	607.297	-0.0938428	0.0746434	0.0361428	0.228872
ERMAP	925.468	-0.0982424	0.0884657	0.0361032	0.228872
TTC17	1742.7	-0.0897554	0.0660673	0.036097	0.228872
CNDP2	9898.08	-0.0834057	0.0558954	0.0362623	0.229263
HSP90AB1	19538.5	0.0877058	0.0591535	0.0362578	0.229263
TMEM255B	281.658	-0.0970799	0.113673	0.0362574	0.229263
MTHFSD	443.634	0.100395	0.098135	0.0363113	0.229451
PDCD4	3400.28	-0.0843104	0.0562126	0.0363583	0.229508
UBE2G2	2610.76	0.0746612	0.0457613	0.0363589	0.229508
DCAF6	1862.63	-0.0917194	0.0740407	0.0365393	0.230525
NFAM1	4738.42	-0.0893311	0.0642728	0.0365748	0.23053
PDZD8	652.432	-0.0973895	0.0865058	0.0365789	0.23053
PRPF40A	3052.83	-0.0802061	0.0518281	0.0367548	0.231517
IGIP	157.081	-0.0692748	0.110285	0.0368332	0.231887
SLC35A5	787.365	-0.0931926	0.0743527	0.0368862	0.232099
ZNF205	416.49	0.0995699	0.0965051	0.0369071	0.232107
PLA2G7	8357.11	-0.0928935	0.0749229	0.0369728	0.232366
ZNF10	116.676	-0.0409051	0.0806654	0.0369873	0.232366
GREM1	236.282	0.0433287	0.0827949	0.0371251	0.233109
B3GNT7	933.974	-0.0939557	0.0763208	0.0371662	0.233244
ARHGAP35	3833.66	-0.0868952	0.0639579	0.0373335	0.233789
C14orf93	237.104	-0.0874659	0.120182	0.037329	0.233789
MAFK	1996.23	0.0859468	0.062187	0.0373512	0.233789
PISD	1814.32	0.0939408	0.0760416	0.0372926	0.233789
WDR59	603.69	-0.0978766	0.0926863	0.0373025	0.233789
DNM1	881.87	0.0697852	0.109806	0.0374901	0.234535
SLC17A9	2440.04	0.0935296	0.0752328	0.0375886	0.235002
TXNRD2	1332.52	0.0829486	0.0564582	0.0376043	0.235002
TMEM63B	1432.28	0.0832398	0.0567087	0.0376651	0.235258
GBA2	1747.25	0.0821813	0.0557361	0.0377925	0.235903
SRPK2	1135.16	-0.0924056	0.0752771	0.0378079	0.235903
CIPC	992.264	-0.0967473	0.0910649	0.0378576	0.236089
WDTC1	2423.91	-0.086815	0.0625149	0.0378852	0.236138
ZMAT3	1935.41	-0.0886343	0.0678849	0.0379887	0.236659
FBXL5	1894.86	-0.0786839	0.0516022	0.0381207	0.237233
INPP4B	99.9144	-0.0371343	0.077621	0.0381064	0.237233
HLTF	658.357	-0.0947396	0.109096	0.0384353	0.239066
B4GALT5	3753.46	0.0757543	0.0483767	0.0384948	0.239113
RPAP3	835.909	-0.0960459	0.102658	0.0385031	0.239113
TRIM44	4004.27	-0.0823479	0.0556985	0.038482	0.239113
CYTH1	4778.08	0.0783946	0.0514598	0.0385744	0.239334
SLC25A5	7373.4	-0.0775727	0.0502935	0.0385991	0.239334
YDJC	739.668	0.0952655	0.0869219	0.0385874	0.239334
DRAP1	4825.1	0.0824539	0.0556864	0.0386843	0.239489
LPIN2	2842.57	-0.0803049	0.0544842	0.0386598	0.239489
NFYB	460.891	-0.0951772	0.105387	0.038682	0.239489
PRDM10	388.97	-0.0848588	0.117863	0.038771	0.239901
CDC37	7839.5	0.0610304	0.0346522	0.0389867	0.240891
POLE	1192.35	0.0952365	0.110069	0.0389917	0.240891
RPL32	6921.96	-0.0921271	0.0757327	0.038982	0.240891
ACP5	24371.2	-0.0783361	0.0505478	0.0390743	0.241222
DGKQ	1408.74	0.0949509	0.0943629	0.0390859	0.241222
CPNE7	92.5136	0.0526998	0.0914139	0.0392329	0.242004
SENP3	1793.71	0.0712673	0.0425667	0.0393165	0.242394
PRCP	2376.62	-0.0919709	0.0739819	0.0393464	0.242453
COL11A1	88.2554	-0.0357745	0.0765443	0.039402	0.242544
LGALS2	61.1404	0.0410719	0.0806613	0.0393903	0.242544
ALG13	801.515	-0.0843083	0.118232	0.0395158	0.242993
DBI	8067.59	-0.0902312	0.0725091	0.0395031	0.242993
NRROS	1935.72	0.085412	0.0616717	0.0395912	0.243332
SHROOM1	174.065	0.0711432	0.110042	0.0397365	0.244098
HFE	547.947	-0.0926242	0.107109	0.039784	0.244264
NACA	7177.1	-0.0895648	0.0712723	0.0398048	0.244266
NOD1	693.933	-0.0971522	0.0892481	0.0398688	0.244407
TENT5A	1047.4	-0.094206	0.100953	0.039863	0.244407
MLEC	6809.21	-0.0727853	0.0462274	0.0399345	0.244558
NLRC5	962.126	0.091051	0.115657	0.0399205	0.244558
KANK2	333.109	-0.0728612	0.111516	0.0399762	0.244687
EGR1	669.699	0.02745	0.0711428	0.0400128	0.244785
RANBP1	1663.73	0.0857653	0.0624615	0.0400345	0.244792
DMAC1	1075.64	-0.0945181	0.104394	0.0401519	0.245384
ADCK2	1430.26	0.0850888	0.0617876	0.0402374	0.245393
ATP6V1B2	16809.7	0.0704386	0.0438039	0.0402861	0.245393
KPNB1	10889.2	0.0757195	0.0484559	0.0402203	0.245393
NFATC2IP	1701.09	0.081948	0.0569175	0.0402742	0.245393
PLEKHO2	10574.5	0.0696809	0.0432979	0.0402392	0.245393
SLC33A1	1293.49	-0.0871027	0.0666275	0.0402977	0.245393
TELO2	1050.38	0.0932705	0.0774249	0.0402273	0.245393
REL	1720.6	-0.0847567	0.0604091	0.0403285	0.245456
OPTN	1828.91	0.084663	0.0625966	0.0403628	0.245539
SYNGAP1	1010.24	0.0428058	0.0820881	0.040469	0.246059
SPTBN1	1230.34	0.0799361	0.0543366	0.0405678	0.246534
CEP170B	926.202	0.0935042	0.10631	0.0406047	0.246632
ATF2	1298.46	-0.0835126	0.0596957	0.0407468	0.247337
YIPF4	2435.74	-0.0801465	0.0547316	0.0407623	0.247337
ANO8	817.578	0.0943625	0.0991704	0.0408129	0.247518
UTP15	343.726	0.0941341	0.0943993	0.0409003	0.247922
GRAMD1B	559.52	-0.0919795	0.108583	0.0409477	0.247994
TMEM176A	2125.41	-0.0843789	0.0613831	0.040954	0.247994
COPS8	878.834	-0.0820356	0.0586655	0.041107	0.248795
ZFYVE26	3672.22	-0.0826313	0.0566497	0.0411518	0.248939
COX7C	3744.12	-0.0727537	0.0462439	0.0412144	0.249081
HDAC5	2918.89	-0.0839583	0.0611604	0.041217	0.249081
CHI3L1	141983	0.066537	0.0390197	0.04135	0.249689
RIPOR3	76.0609	0.0482049	0.0867985	0.0413807	0.249689
STARD9	482.814	-0.0932736	0.100574	0.0413776	0.249689
CYP4X1	384.419	-0.0935047	0.0946854	0.0415876	0.250758
SEPTIN3	312.383	-0.0919192	0.104853	0.0415999	0.250758
BHLHE41	5850.15	-0.0882084	0.0695215	0.0416633	0.250886
HMGA2	1938.18	0.047647	0.0864777	0.041651	0.250886
SRF	1676.45	0.074883	0.0488481	0.0418004	0.251584
TNFRSF11A	2172.09	-0.0915716	0.0821047	0.0418461	0.251732
LMAN1	2748.55	-0.0752462	0.0496635	0.0420466	0.252805
SIDT2	1990.51	-0.0945413	0.095177	0.042067	0.252805
CMTR1	2356.9	0.0878043	0.0687759	0.0421194	0.252948
DLX3	477.628	-0.0678538	0.105121	0.042197	0.252948
MAPKBP1	719.939	0.0935331	0.0989247	0.0421575	0.252948
MVB12B	104.159	-0.0495583	0.088084	0.0421438	0.252948
TBC1D3L	454.561	0.0856483	0.113753	0.0421836	0.252948
ASAH2B	130.767	0.0401242	0.0797258	0.0422614	0.253073
TMED10	7240.55	-0.0659329	0.0409215	0.042248	0.253073
ZBTB7B	2869.02	0.0831631	0.0605186	0.0422815	0.253073
ALDH5A1	357.624	-0.0849478	0.113226	0.0423712	0.253095
CD320	195.57	0.0809612	0.114112	0.042371	0.253095
DTX4	603.286	0.0929232	0.0963943	0.0423675	0.253095
EIF3H	3460.95	-0.0897706	0.0750648	0.0424554	0.253095
ETS1	763.391	0.0863048	0.0674482	0.0424427	0.253095
PCOLCE2	1332.88	-0.0902717	0.103053	0.0424547	0.253095
STARD8	994.006	0.0868344	0.0672073	0.0424475	0.253095
TCERG1	1592.97	0.0906753	0.0762108	0.0423549	0.253095
AP2B1	3968.16	-0.0779071	0.0512145	0.0425443	0.253499
TMEM65	955.678	-0.0920271	0.0961018	0.0426039	0.253726
[truncated: 13,133 more rows]

## Sheet: Humanised_vehicle_vs_hTau
	baseMean	log2FoldChange	lfcSE	pvalue	padj
FABP4	11426	7.99163	0.170752	0	0
PLIN2	35475.5	2.93473	0.0674577	0	0
CX3CR1	506.912	-5.51736	0.171154	3.08228e-229	1.55039e-225
AMIGO2	2169.73	2.46082	0.084882	4.08522e-186	1.54115e-182
PDK4	4758.5	3.35536	0.126021	2.48773e-157	7.50796e-154
FGR	8184.56	1.79111	0.0698244	4.51636e-146	1.13586e-142
ABCG1	5661.36	1.80623	0.0723164	6.12569e-139	1.32052e-135
SPOCD1	4048.95	1.83451	0.0738605	2.02053e-137	3.81122e-134
MEGF9	2997.39	1.92819	0.0791975	3.29408e-132	5.52307e-129
SCD	36638.2	1.4242	0.0586616	3.22372e-131	4.86459e-128
CPT1A	2980.62	1.86458	0.0804073	2.94085e-120	4.03432e-117
KRT79	1161.6	2.05635	0.0899563	6.08427e-117	7.65096e-114
ANGPTL4	602.513	5.44387	0.241497	1.13587e-114	1.31848e-111
PHACTR1	2185.6	1.80618	0.0798921	2.29103e-114	2.4694e-111
GPD1	9651.74	1.52454	0.0688373	7.74959e-110	7.79609e-107
NR1H3	16339	1.685	0.0781868	3.78461e-104	3.56936e-101
PDE1B	4919.77	1.39341	0.0667797	5.95096e-98	5.28235e-95
IL7R	7522.82	1.85285	0.0927875	6.64155e-90	5.56784e-87
DTX4	2034.11	2.22773	0.112168	4.13344e-89	3.28282e-86
ACADVL	23892.4	1.46965	0.0759272	2.56068e-84	1.93204e-81
CAMK1	4291.7	-1.17283	0.061007	2.89615e-83	2.08109e-80
SOWAHC	1999.81	1.24435	0.0656699	3.38419e-81	2.32125e-78
GLDN	1923.94	-1.70603	0.0906443	3.49115e-80	2.29049e-77
ADAMTS15	1220.34	1.82866	0.0998785	3.67364e-76	2.3098e-73
FABP5	23081.1	1.65241	0.0908525	3.53082e-75	2.1312e-72
FAM89A	1849.1	1.51177	0.0852663	1.44705e-71	8.39843e-69
CD101	1114.63	-1.93209	0.109375	5.1835e-71	2.897e-68
CD36	24880.4	2.38412	0.135365	8.94707e-71	4.82183e-68
ANKH	3247.79	-1.09856	0.0626422	5.16079e-70	2.68539e-67
WIPF3	360.089	-1.933	0.111177	7.29306e-69	3.66841e-66
ST6GAL1	9366.32	-0.987112	0.057226	1.09253e-67	5.31817e-65
AKR1B1	15482.7	1.41907	0.0834119	4.2284e-66	1.99396e-63
LPCAT3	2813.71	1.30208	0.0766448	6.72989e-66	3.0774e-63
S100B	928.691	-1.65452	0.0974671	8.44356e-66	3.74745e-63
LAT2	3411.13	-1.09029	0.0642909	1.39048e-65	5.99494e-63
GIMAP6	1284.25	-1.15985	0.0689468	1.26884e-64	5.31856e-62
ENPP2	335.074	-1.98066	0.118093	2.73723e-64	1.11635e-61
IMPA2	488.216	1.8191	0.108767	5.10146e-64	2.02582e-61
CYB5A	1632.26	1.31387	0.0793927	1.1062e-62	4.28014e-60
C3AR1	5512.29	-1.64599	0.099853	3.18425e-62	1.20126e-59
LILRB2	629.981	-1.56081	0.0956509	4.86858e-61	1.79187e-58
PLPP3	1530.78	1.43374	0.0882383	1.37279e-60	4.93223e-58
ST14	13663.4	1.18818	0.0735078	2.95568e-59	1.03724e-56
DKK2	488.091	-1.88987	0.117945	5.26143e-59	1.80443e-56
KCNE1	776.512	1.6237	0.10147	7.52187e-59	2.52233e-56
PPP1R1A	979.103	1.80727	0.114784	4.13104e-57	1.35516e-54
ECH1	6764.58	1.28361	0.0821566	3.20683e-56	1.0296e-53
MYBPH	655.045	-2.02578	0.130027	6.82807e-56	2.14657e-53
OR8G5	325.391	2.21478	0.142313	8.73229e-56	2.68919e-53
SDC4	2100.53	1.03443	0.0672848	1.96437e-54	5.92848e-52
ABCG2	922.808	1.82836	0.119378	2.59645e-54	7.68244e-52
IL21R	911.971	-1.68387	0.110333	9.68398e-54	2.81022e-51
SUSD3	638.997	-2.02385	0.133721	6.7634e-53	1.92565e-50
CAT	4975.3	0.978432	0.0650807	4.14112e-52	1.15721e-49
IGLON5	275.878	2.44341	0.163197	7.20535e-52	1.97689e-49
FZD1	301.498	-1.76304	0.117799	8.41573e-52	2.26769e-49
ENTPD1	2119.56	-1.17686	0.0785934	8.56583e-52	2.26769e-49
BTG2	2830.46	-0.892679	0.0596081	1.08408e-51	2.82049e-49
SIGLEC10	1454.25	-1.31367	0.0883824	4.18449e-51	1.07024e-48
PCOLCE2	2854.67	1.18357	0.0801513	1.67091e-50	4.20235e-48
RGCC	4728.16	-0.947462	0.0640778	1.7564e-50	4.34492e-48
POU2F2	2458.05	-1.39452	0.0945085	2.01561e-50	4.90574e-48
KLHDC8B	4593.5	1.39478	0.0947132	2.64597e-50	6.33773e-48
VWA5A	6031.16	0.917243	0.0622781	4.51527e-50	1.06462e-47
MCEMP1	727.703	1.96323	0.134002	6.56074e-50	1.5231e-47
NFATC2	627.639	-1.83199	0.125147	1.09586e-49	2.50554e-47
SHANK3	575.616	2.41967	0.166156	1.85841e-49	4.18558e-47
HILPDA	490.178	1.47459	0.101024	2.11099e-49	4.68453e-47
RGS16	295.791	-2.05193	0.140707	2.27584e-49	4.97717e-47
TMEM150B	987.215	1.55653	0.106911	2.96155e-49	6.38426e-47
CORO1A	5295.83	-1.3217	0.0906822	3.32188e-49	7.06017e-47
SCIN	1236.17	-1.19085	0.0819924	6.96803e-49	1.46038e-46
RBP4	720.338	1.40059	0.0972323	2.98929e-48	6.17923e-46
OLFM2	582.079	-1.42142	0.0990144	6.8988e-48	1.4068e-45
GPR141	275.452	-2.39285	0.167353	1.17083e-47	2.35572e-45
PALD1	1891.31	-1.31227	0.0917215	1.40259e-47	2.78488e-45
AOC3	260.598	3.31125	0.233736	1.57207e-47	3.08085e-45
ETFDH	1437.38	1.08777	0.0760636	1.86043e-47	3.59921e-45
SIPA1L2	3567.85	0.967219	0.0678336	3.02229e-47	5.77295e-45
ACO1	3771.16	1.22495	0.0863374	7.51333e-47	1.4172e-44
SEMA3G	286.45	2.6467	0.18876	6.95972e-46	1.29657e-43
PNPLA3	974.707	1.70134	0.121855	1.45695e-45	2.657e-43
ACAA2	4824.22	0.947419	0.067707	1.46144e-45	2.657e-43
SRCIN1	263.538	2.91926	0.209766	1.73339e-45	3.11392e-43
KCNJ2	909.271	-1.20919	0.0868674	3.66736e-45	6.51065e-43
ATP2B4	2989.8	-0.74244	0.0533519	6.28891e-45	1.10348e-42
RND3	1866.86	1.38272	0.100131	1.3467e-44	2.33583e-42
LMO2	2228.69	-0.858465	0.062238	2.62748e-44	4.50553e-42
PELI3	643.121	1.50426	0.109414	3.20445e-44	5.43316e-42
MYOZ1	935.101	-1.11723	0.0810898	3.47925e-44	5.83354e-42
MS4A7	13265.9	0.768304	0.0560777	1.51977e-43	2.52015e-41
RPP25	2552.18	1.28691	0.0943512	1.72932e-43	2.83646e-41
VLDLR	428.021	1.79643	0.131956	1.84619e-43	2.99559e-41
GRK3	5277.74	1.07003	0.0787676	3.74067e-43	6.00497e-41
ME3	356.531	1.58304	0.117319	1.01722e-42	1.61578e-40
DPYSL2	4142.17	-1.17766	0.0875003	2.12849e-42	3.34572e-40
CSF1R	21312.2	-1.40589	0.105353	1.33832e-41	2.08198e-39
PDE3B	2806.36	1.15956	0.0876921	4.64862e-41	7.15793e-39
ID3	1840.23	-1.65292	0.125537	9.12002e-41	1.39011e-38
MYO7B	229.523	2.81716	0.214652	1.10411e-40	1.66611e-38
CYFIP1	16267.5	-0.92552	0.0704643	2.00951e-40	3.00232e-38
DOCK11	4601.89	1.25904	0.0964446	4.39502e-40	6.46223e-38
LRRC4	263.634	-2.35744	0.180805	4.41093e-40	6.46223e-38
CD28	110.761	-3.04375	0.234137	5.93573e-40	8.61251e-38
PRKCB	1319.46	-0.917585	0.0709617	2.99203e-39	4.29998e-37
GIMAP4	2079.19	-1.04355	0.0808372	3.53785e-39	5.03643e-37
TPD52L1	631.228	1.5829	0.12341	7.26424e-39	1.02446e-36
STOM	6446.99	0.709257	0.0553284	1.7003e-38	2.3757e-36
CTSL	43631.9	0.896891	0.0701753	1.93237e-38	2.67518e-36
P2RY1	1036.64	1.25958	0.0999914	1.47658e-37	2.02561e-35
PLCXD1	1496.96	1.04073	0.0826363	1.66027e-37	2.25707e-35
DLC1	1338.39	1.27668	0.101632	2.22227e-37	2.99411e-35
GAS6	1428.34	-1.22526	0.0988351	2.17498e-36	2.90447e-34
NCF1	761.031	-1.28946	0.104267	2.99105e-36	3.9592e-34
TNFRSF11A	1265.28	-1.31925	0.106662	3.07021e-36	4.02864e-34
TMEM91	450.327	1.43444	0.116178	3.24888e-36	4.22635e-34
DUSP1	1385.19	1.06934	0.0866969	4.48866e-36	5.78922e-34
MRC2	5856.53	-1.579	0.128057	4.72817e-36	6.04645e-34
MAFB	8344.05	-0.857764	0.069538	7.2337e-36	9.17282e-34
TTC39B	1153.92	1.45275	0.118923	1.53379e-35	1.92874e-33
SLC2A5	2634.75	-1.39768	0.114717	2.42114e-35	3.01942e-33
ACSL5	940.195	1.19601	0.0982907	3.05887e-35	3.78347e-33
BLNK	1023.56	-1.14134	0.0937447	3.45488e-35	4.23855e-33
CAMK2D	2494.73	0.869987	0.071577	5.43619e-35	6.61549e-33
FGL2	273.712	-1.92797	0.159399	7.61425e-35	9.19192e-33
CA2	2071.8	-0.925606	0.0764597	9.03317e-35	1.08183e-32
PTGS1	4882.55	-0.900806	0.0745211	1.06823e-34	1.26926e-32
C1orf162	1369.48	0.950539	0.078843	1.61703e-34	1.90633e-32
ACP5	41011.7	0.748265	0.0624245	3.08984e-34	3.61439e-32
TSPAN13	4663.2	0.984666	0.0825121	6.61387e-34	7.67718e-32
GIMAP8	598.497	-1.24676	0.104627	7.32712e-34	8.44017e-32
DLX3	309.223	-1.69322	0.14284	1.32469e-33	1.51436e-31
ADGRD1	497.971	-1.68055	0.141886	1.43757e-33	1.63105e-31
ADAM12	567.036	-1.25791	0.106185	1.6877e-33	1.90056e-31
GK	6428.59	0.889644	0.0753165	3.07194e-33	3.43375e-31
GDF15	2200.3	0.95243	0.0806377	3.36026e-33	3.7284e-31
SLC29A3	4941.57	0.827613	0.0702671	5.38338e-33	5.92958e-31
PLIN4	203.574	1.87454	0.159877	6.66008e-33	7.28265e-31
LRRK2	604.914	-1.24048	0.105853	7.93944e-33	8.61914e-31
RNF128	909.08	-1.07485	0.0917891	9.76652e-33	1.05269e-30
PTCRA	231.095	-1.59439	0.137055	1.99539e-32	2.13549e-30
ANTXR2	1109.02	-0.946355	0.0812513	2.16646e-32	2.30224e-30
RDH10	2059.49	1.05138	0.0903535	2.21439e-32	2.33673e-30
NAIP	1512.24	-1.215	0.104744	3.33547e-32	3.49529e-30
NCEH1	16175.2	0.850381	0.0733836	4.68014e-32	4.87057e-30
CLMN	1378.56	1.00055	0.0868427	1.18224e-31	1.22191e-29
SLC7A5	6814.94	-1.29071	0.112434	1.30426e-31	1.33887e-29
CABLES1	2991.49	1.13022	0.0985396	1.4375e-31	1.46566e-29
CH25H	318.019	-1.48167	0.129708	2.15983e-31	2.18737e-29
SLC25A20	1210.1	1.19363	0.104813	3.27456e-31	3.29421e-29
NLRC4	1618.1	0.853867	0.0749069	4.13123e-31	4.1285e-29
BCAR1	1142.57	1.214	0.106929	5.07882e-31	5.04206e-29
DGAT2	509.586	1.58768	0.140161	5.67357e-31	5.5957e-29
ABHD5	1635.72	1.08008	0.0954122	7.90363e-31	7.74453e-29
F13A1	83.4966	-3.54677	0.313915	8.05276e-31	7.83975e-29
BCAR3	1480.41	0.931354	0.0822096	8.41156e-31	8.13657e-29
OPN3	1248.73	1.06378	0.0940656	9.01173e-31	8.66159e-29
MARCKS	5034.09	-0.921628	0.0816803	1.60533e-30	1.53319e-28
GAL3ST4	1768.53	-1.58261	0.141106	2.44853e-30	2.3238e-28
TMEM63A	5225.95	0.811568	0.0726327	5.56571e-30	5.24916e-28
SYTL3	851.716	-1.06029	0.0952051	7.30994e-30	6.85136e-28
CYTH3	1871.78	-1.60535	0.144845	1.04569e-29	9.74039e-28
ZNF589	2411.61	0.853464	0.0767534	1.32183e-29	1.2237e-27
CSTB	20440.7	0.870872	0.0786215	1.60849e-29	1.48e-27
LFNG	1595.72	1.11403	0.100991	1.97498e-29	1.80621e-27
ADGRG5	112.959	-2.25557	0.204896	2.01594e-29	1.83256e-27
CYP19A1	227.402	-2.54907	0.231882	2.07667e-29	1.87646e-27
GLIPR2	5617.01	0.845441	0.0765395	2.16784e-29	1.94718e-27
DCLK2	235.72	-1.42104	0.129141	2.47865e-29	2.21318e-27
ICOSLG	2790.09	-0.881272	0.0800672	3.06798e-29	2.72328e-27
NMB	785.839	0.999035	0.0908656	3.41092e-29	3.00999e-27
JAKMIP2	686.461	1.05262	0.095836	3.59891e-29	3.15392e-27
PLD4	2323.58	-1.23007	0.111951	3.61583e-29	3.15392e-27
GTSE1	833.635	-0.87137	0.0791631	3.63946e-29	3.15629e-27
TPX2	1696.03	-0.866953	0.0788271	4.06054e-29	3.50135e-27
EIF4EBP2	8260.79	0.604329	0.0548015	4.85801e-29	4.16519e-27
FOS	3579.25	0.843893	0.0769344	5.59377e-29	4.76893e-27
SYNE1	1159.66	-1.12801	0.103481	9.31852e-29	7.8998e-27
HHEX	669.698	-0.902165	0.0826838	9.73626e-29	8.20783e-27
HSDL2	1522.25	1.0654	0.0977177	1.00143e-28	8.39531e-27
ACP3	126.235	-1.96285	0.180843	1.18821e-28	9.9061e-27
DENND3	3804.51	-1.14298	0.105114	1.23359e-28	1.022e-26
CDC20	958.704	-0.976766	0.0897293	1.24342e-28	1.022e-26
CENPF	1807.14	-0.954535	0.0876575	1.24617e-28	1.022e-26
ANXA1	22951.8	0.981308	0.0904431	1.52745e-28	1.2459e-26
ABCA1	4832.25	0.989582	0.0912476	2.00218e-28	1.62435e-26
GPA33	242.085	1.83247	0.169657	2.29478e-28	1.85178e-26
RMDN3	6154.51	0.825451	0.0761638	2.3134e-28	1.85687e-26
ACOT2	4813.41	0.674301	0.0622139	3.02115e-28	2.41212e-26
ARHGEF28	333.127	2.00696	0.187574	4.29328e-28	3.40977e-26
TMEM121B	241.442	-1.4907	0.138838	4.56848e-28	3.60934e-26
NUP214	2668.2	1.42918	0.133597	5.67436e-28	4.45969e-26
ADRB2	144.007	-1.68236	0.157505	8.67233e-28	6.7806e-26
GABRE	1212.5	1.40893	0.132657	1.42467e-27	1.10816e-25
KCNAB2	11275.9	0.849837	0.0793356	1.56929e-27	1.21439e-25
SH3D21	1805.07	1.2524	0.118022	1.70941e-27	1.31607e-25
CD82	5974.24	1.16364	0.110143	1.94365e-27	1.48882e-25
LPXN	3780.08	0.735098	0.0689965	1.9795e-27	1.50862e-25
RCSD1	1691.17	-1.16164	0.109416	2.05885e-27	1.5612e-25
PADI2	960.023	-1.44358	0.136243	2.36094e-27	1.78133e-25
A2M	44717.7	-0.65027	0.0611421	3.04052e-27	2.28266e-25
MAN1C1	2189.98	-0.945244	0.0894174	3.77535e-27	2.82029e-25
PLEK	5813.96	-0.662713	0.0626289	4.49814e-27	3.34369e-25
CDKN2C	779.051	-1.16552	0.110981	6.69946e-27	4.95563e-25
FCGBP	9008.22	-2.23954	0.213797	8.77197e-27	6.42897e-25
PTPRF	1850.02	1.18329	0.113127	8.77646e-27	6.42897e-25
AQP9	9093.3	1.00573	0.0960311	9.04079e-27	6.5906e-25
HLA-DMA	976.351	-1.03154	0.0984802	9.75906e-27	7.08001e-25
EYA2	378.6	-1.39075	0.133198	1.16369e-26	8.40198e-25
PPP1CC	5966.08	0.83982	0.0801412	1.28218e-26	9.21339e-25
HLA-DRB1	2300.51	-0.838848	0.0800836	1.32098e-26	9.40761e-25
APOBEC3B	346.965	-1.2341	0.118295	1.32168e-26	9.40761e-25
AIF1	2497.63	-1.03883	0.100282	1.71305e-26	1.21361e-24
PAK1	1873.63	-0.708611	0.0677869	1.78206e-26	1.2566e-24
KCNMB1	247.138	-1.35023	0.130434	2.90874e-26	2.04153e-24
RGL3	1466.62	1.1134	0.107548	2.97103e-26	2.0756e-24
OLFML3	273.794	-2.13488	0.206405	3.02062e-26	2.10052e-24
LIMD2	2906.12	-0.967092	0.0935217	4.09911e-26	2.83741e-24
UNC5B	1135.31	-0.942801	0.0911518	4.20151e-26	2.89501e-24
CYTH4	5415.46	-0.783044	0.0756515	4.88244e-26	3.34891e-24
DEGS1	4273.15	0.72321	0.0699631	6.1856e-26	4.22356e-24
TRAF3IP2	805.362	1.09199	0.106219	6.22624e-26	4.23216e-24
BLVRB	2516.3	0.978003	0.0951184	7.24555e-26	4.90293e-24
NDRG2	2156.82	-0.780531	0.0758762	7.72211e-26	5.20208e-24
HLA-DMB	4037.83	-1.26433	0.123512	1.12239e-25	7.52747e-24
DENND2D	2902.61	0.767198	0.0747797	1.16823e-25	7.80029e-24
GPR183	438.178	-1.20147	0.117539	1.21837e-25	8.09919e-24
KCNIP2	321.214	1.33433	0.131476	2.34507e-25	1.55207e-23
SH3TC1	4124.58	-0.785978	0.0772094	2.36716e-25	1.55985e-23
TBC1D14	3364.95	-0.674088	0.0660887	3.16497e-25	2.07649e-23
MKI67	4461.8	-0.990239	0.0981204	5.25151e-25	3.43053e-23
ST8SIA4	772.498	-1.34774	0.13419	6.96304e-25	4.52898e-23
MAP3K8	759.805	1.07831	0.107349	7.32687e-25	4.74517e-23
PFKP	5542.13	-0.857508	0.0852507	7.51523e-25	4.84636e-23
SRGAP2	2502.93	-0.765806	0.0759409	7.82317e-25	5.02347e-23
PLK1	1358.21	-0.935874	0.0931692	9.17544e-25	5.86684e-23
ATP8B4	841.075	-1.31756	0.131743	1.03934e-24	6.61755e-23
CD52	4271.04	2.10081	0.21094	1.0867e-24	6.89003e-23
PDE3A	174.08	-1.86484	0.187166	1.14477e-24	7.22783e-23
UBE2R2	4001.16	0.572567	0.0567874	1.17434e-24	7.38367e-23
NLRP3	391.496	-1.46913	0.147346	1.32663e-24	8.30655e-23
TSPAN33	955.08	-1.05507	0.105855	1.8336e-24	1.14335e-22
SPRY2	714.317	-1.06398	0.10699	2.22428e-24	1.38125e-22
KLF11	930.546	0.857268	0.0861028	2.24758e-24	1.39e-22
FN1	327333	-0.683212	0.0683612	2.26838e-24	1.39713e-22
TRIB1	854.454	-0.890195	0.0896465	2.96189e-24	1.81244e-22
P2RY13	177.234	-1.81433	0.183366	2.96668e-24	1.81244e-22
CD300A	1215.06	0.834055	0.0841108	3.39727e-24	2.06713e-22
ID1	257.186	-1.57925	0.159788	3.41489e-24	2.06951e-22
HLA-DRB4	833.738	-0.732126	0.0737187	3.75808e-24	2.26838e-22
SORL1	6275.2	-1.153	0.116819	4.57499e-24	2.75046e-22
LILRB4	1899.06	-0.916434	0.0928315	5.29795e-24	3.17246e-22
CYBB	36712.2	-0.605509	0.0610696	6.13524e-24	3.65932e-22
FOXM1	1038	-0.767489	0.0777279	6.67042e-24	3.9613e-22
BIN1	2015.51	-0.786536	0.079729	6.69405e-24	3.9613e-22
RARA	1267.73	1.11842	0.114211	8.76032e-24	5.1638e-22
TGM2	72456.9	0.890065	0.0907065	8.9639e-24	5.22759e-22
RAB42	3958.48	0.836149	0.0850338	8.9686e-24	5.22759e-22
SLC1A4	1731.59	-0.921796	0.0938608	8.97246e-24	5.22759e-22
RASSF2	1807.97	-0.692336	0.0703428	9.98588e-24	5.79565e-22
PITPNM3	204.106	-1.79739	0.184612	1.35173e-23	7.81517e-22
PIMREG	138.884	-1.59529	0.164063	1.55978e-23	8.98364e-22
DDIT4L	8052.21	0.568297	0.0577371	1.60435e-23	9.20519e-22
MBOAT1	702.049	-0.911675	0.0934135	1.63603e-23	9.35141e-22
SNX10	10087.6	0.984317	0.10156	1.73027e-23	9.85274e-22
CAPN11	253.356	1.26561	0.130425	2.09993e-23	1.19128e-21
MEF2C	2598.21	-1.03473	0.106566	2.33365e-23	1.31891e-21
SLC31A2	2361.47	0.714895	0.0733714	2.39125e-23	1.34642e-21
ARHGAP27	2164.16	-0.739894	0.0760915	2.44153e-23	1.36962e-21
RASSF5	2135.58	-0.765928	0.0786703	2.45891e-23	1.37426e-21
CARD11	442.033	-1.27048	0.131016	2.71683e-23	1.51281e-21
TMEM170B	1492.99	0.951356	0.0982858	3.11211e-23	1.72653e-21
BLVRA	1905.88	0.774275	0.0798586	3.6649e-23	2.02576e-21
TMEM51	2344.31	-0.758386	0.0782036	3.9716e-23	2.18728e-21
P2RY11	2048.4	-1.01859	0.105504	4.1754e-23	2.29115e-21
RB1	2711.72	-0.934799	0.0968004	4.21641e-23	2.30528e-21
ACSL1	11117	0.933997	0.096833	4.59233e-23	2.50174e-21
SLC19A2	439.734	1.06968	0.111256	5.32227e-23	2.88896e-21
PTPRG	1700.87	-0.836459	0.0868804	6.63329e-23	3.58768e-21
TMEM38B	1620.55	0.967323	0.101046	8.59382e-23	4.63146e-21
CISD2	1889.07	0.894331	0.0934912	9.91045e-23	5.32202e-21
ADGRE4P	408.201	-1.15153	0.120942	1.40728e-22	7.53045e-21
HMOX1	8028.68	0.704069	0.0737669	1.46129e-22	7.79181e-21
LPCAT2	4383.32	-0.71649	0.0751291	1.47746e-22	7.8503e-21
INF2	6046.89	0.71272	0.0746932	1.6974e-22	8.98731e-21
MLXIPL	1808.21	-1.45244	0.153561	2.26451e-22	1.19481e-20
NEDD9	1096.21	-0.822507	0.0867518	2.68782e-22	1.41321e-20
SEMA3C	1327.35	1.29074	0.137061	2.84585e-22	1.49111e-20
MACC1	616.962	1.14037	0.120872	2.86702e-22	1.497e-20
VKORC1L1	2696.61	0.806691	0.0851653	3.185e-22	1.6573e-20
DEF6	1247.27	-0.944397	0.100218	3.55646e-22	1.84423e-20
SPRY1	523.165	1.00277	0.106458	3.80524e-22	1.96648e-20
GCHFR	5311.78	0.891369	0.0946373	4.34527e-22	2.23789e-20
MFHAS1	3134.5	0.823037	0.0869237	4.42921e-22	2.27336e-20
PHLDA1	3411.36	0.877677	0.0934252	5.27354e-22	2.69755e-20
RBP7	151.349	2.76782	0.296684	5.35582e-22	2.73038e-20
SCIMP	1580.44	-0.783917	0.0833127	5.67244e-22	2.88206e-20
ADORA3	738.63	-1.21979	0.130228	6.20778e-22	3.14347e-20
P2RY12	478.999	-1.39532	0.149707	8.63894e-22	4.35992e-20
AGRP	204.663	2.17038	0.233847	9.68271e-22	4.8704e-20
TNFRSF1B	5485.66	-0.894185	0.0958856	1.08182e-21	5.42349e-20
HPGDS	1820.98	-1.00603	0.108065	1.14384e-21	5.7154e-20
MGST1	352.473	1.16093	0.125034	1.21451e-21	6.04852e-20
FCGR2A	2837.69	-0.730938	0.078406	1.24368e-21	6.17339e-20
CXCL3	158.858	1.81278	0.195759	1.29911e-21	6.42739e-20
KIFC1	691.79	-0.898713	0.0966405	1.31331e-21	6.47644e-20
SNCAIP	165.958	1.86345	0.201105	1.32633e-21	6.51934e-20
S1PR2	1090.33	-0.828907	0.0892008	1.61037e-21	7.88974e-20
CD74	22118.3	-0.750959	0.080673	1.76478e-21	8.61828e-20
ARID5B	801.989	-0.901372	0.0973463	1.9758e-21	9.61769e-20
CORO2A	1428.2	0.699445	0.0752993	2.03453e-21	9.8717e-20
SPSB1	1934.51	0.678895	0.0731519	2.23084e-21	1.07895e-19
NRGN	447.945	-1.36338	0.148084	2.33058e-21	1.12359e-19
UNG	877.24	0.7754	0.0838199	2.57829e-21	1.23906e-19
RNF149	7485.8	0.549008	0.058793	2.62886e-21	1.25935e-19
PLPP4	443.498	1.12445	0.122322	2.7241e-21	1.30084e-19
ITPR3	232.519	1.45523	0.158676	2.96482e-21	1.41133e-19
FPR1	61.9185	-2.51464	0.274289	3.00512e-21	1.42602e-19
PDE8A	2777.77	0.726561	0.0784786	3.10109e-21	1.46694e-19
MMP19	3061.79	0.918358	0.0998333	3.42994e-21	1.61743e-19
SQSTM1	25218.8	0.867357	0.0943726	3.604e-21	1.69421e-19
CYREN	1933.58	0.98237	0.107269	4.20389e-21	1.97008e-19
ANTXR1	470.063	-1.28863	0.140978	4.72947e-21	2.20953e-19
CCNF	713.483	-0.807603	0.0880815	5.33736e-21	2.48583e-19
YWHAH	4686.96	-0.700132	0.0762059	5.40123e-21	2.50783e-19
IRAG2	421.877	-1.11909	0.122451	5.41986e-21	2.50876e-19
TSPAN3	10382.9	0.490159	0.053013	5.62855e-21	2.5974e-19
ARHGAP26	1521.04	-0.910953	0.100989	6.57048e-21	3.02282e-19
IGSF6	5885.93	-0.644926	0.0703971	6.76265e-21	3.10177e-19
KLHL6	10297.5	0.609859	0.0668485	7.13761e-21	3.26383e-19
CD1C	94.8029	-1.87787	0.206997	7.77647e-21	3.54522e-19
ZNF366	494.542	1.28014	0.142132	1.38684e-20	6.30343e-19
CITED2	9014.77	0.724648	0.0798629	1.45783e-20	6.60621e-19
GLP2R	172.706	2.11735	0.237686	1.60179e-20	7.23683e-19
PTPN7	1897.18	-0.714485	0.0789184	1.78249e-20	8.02919e-19
CLDN23	637.973	0.786977	0.0871894	1.93545e-20	8.67003e-19
CD180	1111.36	-0.87634	0.097159	1.93625e-20	8.67003e-19
SAMSN1	1165.71	-1.21453	0.135527	2.37146e-20	1.05874e-18
DFFA	1619.82	0.613217	0.0678328	2.42917e-20	1.0813e-18
DIXDC1	561.211	0.992821	0.11077	2.64389e-20	1.17342e-18
DAG1	1397.77	0.789167	0.0878606	2.96587e-20	1.31246e-18
GOLGA7B	1127.27	0.84989	0.0948239	3.01196e-20	1.32896e-18
LMNB1	1222.84	-0.763591	0.0851622	3.54293e-20	1.55868e-18
SMOX	790.392	-0.821565	0.0917457	3.65894e-20	1.60504e-18
UROS	1649.87	0.64116	0.0713486	3.68812e-20	1.61315e-18
RAB7B	1196.77	0.691671	0.0770369	3.71822e-20	1.62162e-18
IFNAR2	2405.14	0.677678	0.0756406	4.32713e-20	1.88174e-18
CLIP4	3259.57	0.848406	0.0952634	5.16138e-20	2.23808e-18
CIITA	833.711	-1.3582	0.153231	5.23722e-20	2.25847e-18
PEX19	2962.7	0.65929	0.0737641	5.23834e-20	2.25847e-18
SDC1	400.641	1.32371	0.149524	5.37766e-20	2.31194e-18
NUPR1	17127.6	0.741524	0.0833122	6.44257e-20	2.76189e-18
CD4	11045.8	-0.5979	0.0671446	9.17028e-20	3.9201e-18
RPS6KL1	557.87	0.919182	0.104469	1.15506e-19	4.92371e-18
TMIGD3	1818.36	-0.734526	0.0830462	1.16545e-19	4.95399e-18
CHST15	1457.97	-1.03659	0.11784	1.23017e-19	5.21441e-18
GNG2	750.559	-1.41958	0.1622	1.48169e-19	6.26293e-18
LGALS12	42.9414	-2.8502	0.325973	1.48791e-19	6.27167e-18
SCCPDH	3264.04	0.709369	0.0805236	1.54878e-19	6.51006e-18
PPM1M	3808.75	-0.579561	0.0655072	1.60159e-19	6.71331e-18
KAZN	502.927	0.914859	0.104359	1.67442e-19	6.99915e-18
TLCD2	703.201	0.792496	0.0904045	2.00308e-19	8.34987e-18
TGFBI	19461.1	-0.745348	0.0853758	2.74802e-19	1.14236e-17
CDCA8	417.295	-0.940756	0.108254	3.34708e-19	1.38757e-17
GPR146	304.541	1.27685	0.147723	3.73539e-19	1.5443e-17
FDX1	4355.73	0.650532	0.0747696	5.32577e-19	2.19579e-17
INPP5D	5667.96	-0.596938	0.0687505	6.50056e-19	2.67285e-17
HP	110.311	1.9899	0.233912	6.7391e-19	2.7634e-17
AFAP1L1	412.595	0.981007	0.114296	7.64421e-19	3.12605e-17
DOCK10	5814.64	-0.605681	0.0700598	7.94339e-19	3.23961e-17
TMEM140	1796.78	0.702105	0.0821623	9.47879e-19	3.85539e-17
ADAMTS10	112.059	-2.10842	0.247946	1.12264e-18	4.55392e-17
PPP1R15B	3436.29	0.595787	0.0692005	1.17446e-18	4.75136e-17
PPBP	181.947	1.86724	0.220048	1.23502e-18	4.983e-17
SMPD2	935.229	0.761944	0.0889707	1.24971e-18	5.02884e-17
HIPK2	5704.41	0.835688	0.097867	1.33478e-18	5.35685e-17
HIVEP3	927.471	-1.17626	0.138191	1.34511e-18	5.38402e-17
LILRA5	128.099	-1.57141	0.185031	1.38025e-18	5.51003e-17
NLRP1	542.989	-1.16297	0.136848	1.46382e-18	5.82824e-17
PSRC1	461.866	-0.969151	0.11406	1.78914e-18	7.10479e-17
TLR7	1895.72	-1.28965	0.152419	2.12211e-18	8.40489e-17
DUSP7	927.38	-0.96971	0.114416	2.14394e-18	8.46912e-17
DPYSL3	331.85	1.46066	0.173729	2.36435e-18	9.31542e-17
PRC1	1026.92	-0.683908	0.0804779	2.50077e-18	9.82723e-17
IQSEC1	4396.8	0.795875	0.0938079	2.60462e-18	1.02088e-16
ACADS	1101.66	0.815128	0.0965075	3.00801e-18	1.17593e-16
HLA-DPA1	691.946	-0.851858	0.100945	3.2265e-18	1.25809e-16
MMP8	4118.48	0.866407	0.102787	3.33814e-18	1.29826e-16
B3GNT7	784.885	-0.754242	0.0892406	3.4507e-18	1.33859e-16
LRRC8B	1286.69	0.897266	0.10666	3.62911e-18	1.40419e-16
NEO1	570.858	1.12152	0.133856	3.84913e-18	1.48551e-16
S1PR1	179.396	-1.44624	0.172945	4.21209e-18	1.62144e-16
CMKLR1	2380.45	-0.962133	0.114772	4.77644e-18	1.83401e-16
TBC1D8	1284.85	0.623881	0.0739824	5.14628e-18	1.971e-16
LYSET	2605.19	0.652368	0.077492	5.29405e-18	2.02246e-16
FGD3	509.39	-0.965689	0.115492	5.72889e-18	2.18306e-16
CHD1L	2467.4	0.506145	0.0597298	6.03075e-18	2.29229e-16
F3	127.525	-1.3852	0.166656	6.36578e-18	2.41356e-16
PLA2G4A	368.342	-0.966757	0.11605	7.15105e-18	2.70449e-16
KIF20A	629.755	-1.03225	0.124099	7.68648e-18	2.89972e-16
NIBAN1	4444.03	-0.752874	0.0902739	7.92925e-18	2.98385e-16
TGFBR1	7112.62	-0.842662	0.101143	8.22605e-18	3.08784e-16
BMP2K	4906.47	-0.623406	0.0744409	8.90895e-18	3.33588e-16
SDS	562.068	-1.13438	0.137096	1.04601e-17	3.90701e-16
CDKN1A	5686.77	-0.559638	0.0668724	1.05435e-17	3.92844e-16
PTPRM	1932.1	0.561589	0.0671135	1.09228e-17	4.05974e-16
KCNA3	489.698	1.31206	0.159466	1.16801e-17	4.33052e-16
SMAP2	1649.72	-0.566478	0.0678211	1.21551e-17	4.49559e-16
ATOH8	137.15	-1.5914	0.193713	1.30608e-17	4.81877e-16
STAB1	16056.7	-0.930709	0.112891	1.79717e-17	6.61447e-16
MPP1	5339.02	0.450588	0.0539966	1.8393e-17	6.75305e-16
GAS7	6002.15	-0.625076	0.0755142	1.98401e-17	7.26669e-16
DIRAS1	1883.53	-0.593977	0.071749	2.1032e-17	7.68457e-16
NDRG1	1403.8	-0.648317	0.0785369	2.22027e-17	8.09271e-16
IPCEF1	83.9577	-2.10456	0.260195	2.29712e-17	8.35265e-16
EPB41L2	7157.89	-0.707222	0.0858716	2.37711e-17	8.62273e-16
ETFA	3642.96	0.530928	0.0641851	2.39358e-17	8.66165e-16
HVCN1	661.257	-0.692069	0.0842772	2.86211e-17	1.03323e-15
MTSS1	1201.34	-0.820041	0.100282	3.09013e-17	1.11289e-15
FIG4	2332.7	0.687356	0.0838604	3.13576e-17	1.12663e-15
CELF2	3191.29	-0.628885	0.0764984	3.23134e-17	1.15822e-15
TRAF3IP3	210.799	-1.08162	0.133299	3.93515e-17	1.40714e-15
PSMA7	7989.86	0.540136	0.0658641	4.19244e-17	1.4956e-15
PSME4	4879.56	0.64393	0.0788361	4.33221e-17	1.54182e-15
ARHGEF6	1396.78	-0.693186	0.0851889	4.74364e-17	1.68427e-15
MAFF	1623.14	0.845806	0.104337	5.01185e-17	1.77532e-15
NPAS2	475.672	1.29006	0.160435	5.43386e-17	1.9203e-15
ANGPT2	129.607	1.69377	0.210693	5.57502e-17	1.96558e-15
CNIH3	1176.69	0.642362	0.0789133	5.70271e-17	2.00592e-15
BPNT1	820.398	0.70761	0.0871489	5.74154e-17	2.01488e-15
FTL	352248	0.551631	0.0669281	5.81463e-17	2.0358e-15
MOSPD1	1158.06	0.744676	0.0918924	6.09047e-17	2.12743e-15
CD164	24285.1	0.613296	0.0754134	6.36928e-17	2.21969e-15
NFIL3	819.65	-0.665669	0.0820404	6.66507e-17	2.31742e-15
SNN	1539.13	-0.566479	0.0695309	6.79583e-17	2.35745e-15
PI4KAP2	748.391	0.752575	0.0933736	8.68048e-17	3.00432e-15
SLC6A6	15963.9	0.633358	0.0784728	9.73843e-17	3.36277e-15
ARHGAP20	241.006	-1.22333	0.153136	1.00926e-16	3.47711e-15
AURKA	920.024	-0.694791	0.0861812	1.01444e-16	3.48699e-15
MYO7A	1327.34	-0.64627	0.0801455	1.08399e-16	3.71759e-15
MTMR4	1582.53	0.711797	0.0885034	1.1666e-16	3.99183e-15
IDH2	4397.29	-0.643256	0.0798429	1.17848e-16	4.02337e-15
AIFM2	1148.66	0.882309	0.11041	1.18525e-16	4.03733e-15
TMEM135	722.126	1.28214	0.161856	1.27809e-16	4.33921e-15
APIP	2440.72	0.708862	0.0883518	1.27962e-16	4.33921e-15
C7orf50	2151.87	0.662361	0.0825125	1.33738e-16	4.52491e-15
PHGDH	1213.52	-0.797546	0.0998008	1.49711e-16	5.05401e-15
CALM1	12282.4	-0.515777	0.0640162	1.60354e-16	5.4012e-15
ACVRL1	1026.54	0.691982	0.0867208	1.8446e-16	6.19935e-15
SMPDL3A	696.897	0.951288	0.120071	1.987e-16	6.6623e-15
CALCOCO1	5682.84	0.658778	0.0825727	1.99118e-16	6.6623e-15
TDRD3	3095.79	0.701578	0.088054	2.05946e-16	6.8755e-15
PSMA6	4610.4	0.57663	0.0721429	2.21111e-16	7.36547e-15
FAM110B	618.951	0.833373	0.105193	2.29908e-16	7.64166e-15
HDAC5	2616.96	-0.704909	0.0885362	2.34524e-16	7.77795e-15
TMEM131L	447.13	0.889561	0.112562	2.56264e-16	8.48032e-15
HLA-DRA	3239.65	-0.784216	0.098917	2.57126e-16	8.49021e-15
H2AJ	1978.71	0.685173	0.0862927	2.65586e-16	8.75043e-15
RGS3	255.678	-1.0655	0.135496	2.93363e-16	9.64454e-15
RUNX3	1607.35	-0.961354	0.12197	2.96107e-16	9.71359e-15
REEP1	678.149	0.883666	0.112201	3.0547e-16	9.999e-15
SLC45A3	1282.59	0.67392	0.0853251	3.66715e-16	1.19778e-14
TLN2	384.436	-1.52718	0.195683	3.75393e-16	1.22347e-14
RAB38	425.404	0.953254	0.12164	3.90002e-16	1.26835e-14
DENND2B	1408.81	-0.782679	0.0994763	4.01988e-16	1.30452e-14
HAMP	314.457	-1.44506	0.185377	4.53673e-16	1.46908e-14
TMEM236	508.255	-0.843721	0.107689	4.87422e-16	1.57499e-14
TMEM154	83.6014	-2.00571	0.258982	5.44982e-16	1.75722e-14
LY86	1522.23	-0.585447	0.0744398	5.66571e-16	1.82293e-14
UBE2C	535.682	-0.821017	0.105038	5.82486e-16	1.87015e-14
ACSM2B	64.6276	2.88321	0.375341	5.85792e-16	1.87677e-14
RNF145	3702.48	-0.490649	0.0622002	7.02367e-16	2.24549e-14
SULT1C2	372.567	0.944684	0.121708	7.07478e-16	2.25705e-14
ABI3	3695.77	-0.905919	0.116495	7.13311e-16	2.27086e-14
SAT1	21771.2	0.508912	0.0649812	7.33297e-16	2.32957e-14
MS4A6A	1457.1	-1.95933	0.254128	8.0975e-16	2.56704e-14
TREM2	8519.84	-0.734013	0.0942176	8.35686e-16	2.64371e-14
GYPC	1280.59	0.67916	0.0872938	9.34658e-16	2.95062e-14
CENPV	238.238	1.12283	0.14583	1.02155e-15	3.21821e-14
PDGFA	234.337	-1.25581	0.163438	1.03475e-15	3.25301e-14
IL1A	169.112	1.22198	0.158892	1.04783e-15	3.28726e-14
SVIL	340.48	1.17604	0.153353	1.07803e-15	3.37499e-14
NFKBIZ	444.739	-1.29904	0.169061	1.09462e-15	3.41983e-14
TXNIP	9330.89	-0.556381	0.0713437	1.17577e-15	3.66577e-14
ETV5	1584.97	-0.925277	0.120165	1.20153e-15	3.73838e-14
CD1E	60.8959	-2.22485	0.290847	1.22114e-15	3.79157e-14
TRIB2	319.572	1.1295	0.147695	1.27337e-15	3.94561e-14
SRPX2	918.466	0.788421	0.102618	1.65352e-15	5.11304e-14
HIC2	1123.08	0.737167	0.0960311	1.85355e-15	5.71984e-14
ETFB	2062.32	0.563414	0.0729138	1.91488e-15	5.89704e-14
SLC22A5	489.35	0.943222	0.123612	1.94678e-15	5.98309e-14
DICER1	5555.39	0.656138	0.0851644	2.04733e-15	6.2793e-14
RHOU	1134.61	0.547581	0.070915	2.08949e-15	6.39562e-14
TGIF1	1482.1	0.576007	0.0747598	2.22552e-15	6.79821e-14
SAMD4A	2340.45	0.734887	0.0960398	2.24546e-15	6.84525e-14
CXCL5	736.895	3.46935	0.464166	2.48194e-15	7.55089e-14
MARCHF1	2285.37	-0.917276	0.12052	2.51376e-15	7.63232e-14
ACOT11	816.924	-0.660666	0.0863124	2.75464e-15	8.3469e-14
XYLT1	1041.84	-0.834719	0.109614	2.76386e-15	8.35804e-14
PHOSPHO1	386.304	-1.27878	0.16905	2.85634e-15	8.62045e-14
LPL	8180.26	-0.683096	0.0894081	3.09236e-15	9.31412e-14
TMEM273	750.176	-0.855871	0.112655	3.11866e-15	9.37462e-14
MCF2L	133.438	-1.60711	0.21347	3.18021e-15	9.54064e-14
CRYBB1	248.344	-1.32072	0.174998	3.27043e-15	9.79183e-14
JUP	2331.86	-0.827427	0.109043	3.43015e-15	1.02497e-13
NSMAF	5272.51	0.601335	0.0788446	3.7909e-15	1.13053e-13
IL10RA	3817.85	-0.746837	0.0984457	4.00741e-15	1.19274e-13
VSIR	1302.69	-1.12855	0.150256	4.4821e-15	1.33139e-13
CHI3L2	121.358	1.55523	0.208346	5.05567e-15	1.49882e-13
FNDC5	84.7972	1.82014	0.244133	5.43443e-15	1.60795e-13
PPARG	2674.09	0.481946	0.063085	5.64846e-15	1.66801e-13
CDC42EP3	898.645	0.772174	0.102582	5.6968e-15	1.679e-13
CXADR	1663.47	-0.621334	0.0821517	6.1861e-15	1.81965e-13
DDHD1	2498.17	0.824553	0.109971	6.27619e-15	1.84256e-13
ASF1B	436.36	-0.757339	0.100694	6.39518e-15	1.87385e-13
HSPA7	343.536	-1.17765	0.157824	6.62029e-15	1.93481e-13
EPHB3	177.165	-1.80568	0.243266	6.62886e-15	1.93481e-13
PLAUR	11412.6	0.5968	0.0790399	6.93484e-15	2.02021e-13
ALDH1A2	4566.26	0.86636	0.11573	7.11458e-15	2.06857e-13
PIGR	111.898	-1.80585	0.243417	7.38062e-15	2.1418e-13
AVPI1	996.309	0.86899	0.116245	7.4317e-15	2.15248e-13
CA8	21.4711	-4.8662	0.671819	7.45508e-15	2.15512e-13
DENND4C	5184.43	0.691489	0.0919779	7.56883e-15	2.18382e-13
EPAS1	8234.3	0.644066	0.0857992	9.02529e-15	2.59908e-13
HTRA1	4284.75	-0.707735	0.0946076	9.26331e-15	2.66254e-13
CACNB1	121.9	1.72251	0.233673	9.29239e-15	2.66582e-13
RAMP1	455.662	-0.948655	0.12754	9.64196e-15	2.76086e-13
IGFLR1	374.152	-1.19504	0.161834	1.17471e-14	3.35727e-13
CCNB1	1092.86	-0.749478	0.10073	1.20726e-14	3.44378e-13
TDP2	2497.1	0.559764	0.0748144	1.21209e-14	3.45102e-13
ITGA9	333.842	-0.910354	0.122947	1.23372e-14	3.506e-13
PHF19	1178.85	-0.576522	0.0771409	1.38369e-14	3.9248e-13
LGALS3	8688.58	0.746244	0.10111	1.59001e-14	4.50154e-13
WWC1	327.66	-0.991645	0.134966	1.67371e-14	4.72965e-13
GPR155	542.77	-0.940882	0.128058	1.87344e-14	5.28416e-13
CYGB	1006.39	0.701678	0.0949918	1.89326e-14	5.3301e-13
NUAK2	155.314	-1.10442	0.150764	1.90248e-14	5.34607e-13
TK1	1211.07	-0.665312	0.089874	1.90656e-14	5.34758e-13
SHCBP1	674.511	-0.957791	0.130635	2.03003e-14	5.68333e-13
SMURF2	1982.31	-0.582283	0.0785706	2.18245e-14	6.09874e-13
LONRF3	753.774	0.75277	0.102459	2.25499e-14	6.28538e-13
HECTD1	6605.3	0.628739	0.0851285	2.25757e-14	6.28538e-13
NAGA	4401.7	-0.472735	0.0635563	2.49203e-14	6.92536e-13
NCAPD2	2209.08	-0.617538	0.0837582	2.59222e-14	7.1803e-13
ATP1B1	5953.3	0.502516	0.0677903	2.59328e-14	7.1803e-13
ELMO1	1319.67	-0.683415	0.0929134	2.61896e-14	7.23811e-13
GPR35	594.2	0.915184	0.125781	2.94944e-14	8.13656e-13
AMOT	64.6634	-1.74111	0.24092	3.06071e-14	8.42813e-13
ZBTB47	1964.55	0.568499	0.0772432	3.15758e-14	8.67904e-13
TNFAIP8L3	467.126	-0.845313	0.115987	3.24561e-14	8.90476e-13
SLC36A1	2409.41	-0.590903	0.0803822	3.29248e-14	9.01697e-13
PDCD4	4932.59	0.522639	0.0709422	3.43986e-14	9.40354e-13
ZC3H12D	374.412	-0.898647	0.123588	3.44916e-14	9.4119e-13
NLRP12	142.371	-1.47302	0.204093	3.53246e-14	9.62181e-13
DTNA	663.147	-0.746434	0.102555	3.93345e-14	1.06947e-12
HLA-DPB1	612.807	-0.700974	0.0963094	4.43583e-14	1.2039e-12
ASGR1	247.014	1.02021	0.141589	4.64889e-14	1.25946e-12
NUSAP1	646.308	-1.02069	0.141523	4.66667e-14	1.26201e-12
SAPCD2	635.459	-0.874351	0.120948	4.73928e-14	1.27935e-12
GPR82	714.41	-0.966788	0.134019	4.92069e-14	1.32595e-12
LRP5	598.826	2.14448	0.30297	4.93023e-14	1.32615e-12
GJB2	655.778	-0.68507	0.0942902	4.97352e-14	1.33542e-12
PTPRJ	5148.44	-0.560411	0.0768952	5.04234e-14	1.35149e-12
MFSD13A	1148.74	0.762019	0.105333	5.15436e-14	1.37907e-12
FLVCR2	3401.51	0.447359	0.0609614	5.60315e-14	1.49649e-12
FHL1	128.849	1.48055	0.207946	5.74157e-14	1.53075e-12
GATM	1178.65	-0.575195	0.0790698	5.83455e-14	1.55279e-12
CORO1C	17857.8	0.500667	0.0685592	5.91949e-14	1.57262e-12
NUAK1	905.324	-0.832027	0.115591	6.42071e-14	1.70279e-12
KPNA2	3716.44	-0.599668	0.0826378	6.68503e-14	1.76977e-12
RAPGEF3	1039.14	0.63547	0.0878516	6.70636e-14	1.77231e-12
CISH	1076.05	-0.641726	0.0887893	7.20723e-14	1.90135e-12
MMD	3390.57	0.617961	0.0855461	7.63649e-14	2.01107e-12
ADORA2B	240.67	1.18235	0.166222	7.66583e-14	2.01529e-12
CKS2	622.788	-0.648652	0.0899935	8.16485e-14	2.14274e-12
KCTD12	10541.9	-0.482048	0.0663716	8.69631e-14	2.27825e-12
PDE9A	317.153	0.928779	0.130358	8.86742e-14	2.31905e-12
ATP9A	2994.12	0.557796	0.0772904	9.22969e-14	2.40962e-12
HES2	612.866	0.932394	0.13112	9.32603e-14	2.43057e-12
TLR8	1616.11	-0.765347	0.107072	1.00866e-13	2.62425e-12
RNASE6	1114.88	-0.734627	0.102716	1.05968e-13	2.75225e-12
CD84	8268.07	-0.856604	0.120418	1.11411e-13	2.88865e-12
HADHB	5204.63	0.512195	0.0710382	1.1362e-13	2.94086e-12
CRYBG1	2015.75	0.747126	0.104854	1.18786e-13	3.06931e-12
SCARB2	18848.5	0.570316	0.0791868	1.25111e-13	3.22721e-12
ZNF385B	23.2412	-2.88909	0.410205	1.34421e-13	3.46145e-12
MYO1B	435.612	-0.862011	0.12166	1.37052e-13	3.52318e-12
CDCA3	315.873	-0.833213	0.117529	1.4071e-13	3.61107e-12
FGD4	1263.02	-0.85749	0.121058	1.43191e-13	3.6685e-12
ATP10A	1630.41	0.812053	0.114783	1.50209e-13	3.8418e-12
PIK3R6	334.078	-1.05403	0.149809	1.64215e-13	4.19289e-12
ABCB9	427.903	-0.788947	0.111505	1.65459e-13	4.21753e-12
SERPINB9	321.584	-0.879742	0.124857	1.80357e-13	4.58952e-12
KLF13	3347.96	-0.450402	0.0627425	1.85067e-13	4.70145e-12
PLEKHG6	112.857	1.42865	0.204638	1.86673e-13	4.73428e-12
SAMD11	64.1588	-2.04331	0.295248	1.87698e-13	4.75228e-12
PPARD	6533.5	-0.669508	0.0945515	1.9753e-13	4.99283e-12
LCP1	36209.8	0.59404	0.0835455	2.03138e-13	5.12601e-12
TUBA1A	2968.65	-0.748517	0.106277	2.1344e-13	5.37699e-12
KIF2C	703.675	-0.701851	0.0993896	2.15265e-13	5.41391e-12
PFKFB3	3717.88	0.832306	0.119202	2.67964e-13	6.72809e-12
CALHM3	75.0157	1.73438	0.250685	2.87516e-13	7.20699e-12
ETS1	521.571	-0.713414	0.101762	2.99216e-13	7.48785e-12
NBN	2319.24	0.845404	0.121352	3.01408e-13	7.53021e-12
WDR91	2182.87	-0.698051	0.0995539	3.03981e-13	7.58193e-12
TMEM87B	3924.64	-0.610378	0.0869277	3.39395e-13	8.45127e-12
PNRC1	1719.59	-0.499823	0.0707284	3.43176e-13	8.53135e-12
HADH	2074	0.643623	0.0918002	3.50521e-13	8.69158e-12
BUB1	634.099	-0.850126	0.122056	3.50773e-13	8.69158e-12
GPR84	445.297	-1.13524	0.164396	3.86338e-13	9.55711e-12
DEPTOR	122.106	-1.37589	0.200548	4.66822e-13	1.15292e-11
MADD	4590.56	0.433356	0.061699	4.89488e-13	1.20692e-11
VASH1	11387.1	-0.485252	0.0691274	5.05477e-13	1.24431e-11
ZNF618	1278.15	-0.73646	0.104522	5.1328e-13	1.26147e-11
SNX20	886.948	-0.605167	0.0868161	5.14887e-13	1.26336e-11
RCBTB2	2217.93	-0.657931	0.094731	5.3881e-13	1.31991e-11
IBSP	10970.8	-0.566142	0.0811868	5.45574e-13	1.33431e-11
RAB20	2204.13	0.489055	0.0698695	5.62706e-13	1.37399e-11
NCF1C	269.694	-1.04793	0.152831	5.72737e-13	1.39622e-11
TBC1D7	476.136	0.710529	0.102922	6.20192e-13	1.50947e-11
SPART	2379.73	0.511819	0.0734948	6.75712e-13	1.64195e-11
RCAN1	1079.41	0.666459	0.09659	6.80462e-13	1.65083e-11
PI4KAP1	384.093	0.788196	0.114804	6.9291e-13	1.67833e-11
PHTF2	1494.25	-0.650561	0.0939931	6.99691e-13	1.69204e-11
LIMA1	1659.67	0.683914	0.0992859	7.07495e-13	1.70817e-11
IRF1	1974.46	0.669653	0.0972134	7.26358e-13	1.75092e-11
TMC7	499.264	0.855486	0.125089	7.45643e-13	1.79454e-11
TAL1	1306.87	-0.603726	0.0872804	7.54938e-13	1.81401e-11
TIMP3	8812.6	-0.540644	0.0780212	8.05575e-13	1.93261e-11
KCNC3	1055.3	-0.631542	0.0916169	8.2947e-13	1.98678e-11
GADD45B	782.283	0.78977	0.115774	9.04702e-13	2.16354e-11
DOK2	1992.53	0.637723	0.0931382	1.05113e-12	2.50974e-11
CLSTN3	466.337	0.745267	0.109399	1.08807e-12	2.59383e-11
SPAG5	775.726	-0.74041	0.108607	1.09909e-12	2.61598e-11
PEPD	6588.25	0.516177	0.0749387	1.1076e-12	2.63207e-11
SYTL4	194.409	1.0988	0.163024	1.12134e-12	2.66054e-11
IGFBP4	1594.69	-0.687127	0.100782	1.25157e-12	2.96487e-11
PDPN	612.907	-0.756864	0.111383	1.25392e-12	2.96576e-11
FABP3	3897.25	0.601853	0.0880591	1.26525e-12	2.9879e-11
TXN	2448.14	0.755037	0.111322	1.29106e-12	3.04407e-11
MOGAT1	45.4084	2.37512	0.353047	1.37148e-12	3.22866e-11
PAQR8	518.643	-0.729433	0.107442	1.39049e-12	3.26829e-11
ZDHHC8	2764.9	0.522801	0.0763059	1.4497e-12	3.40218e-11
CFLAR	5884.89	0.389408	0.0563255	1.52869e-12	3.58198e-11
ADIPOR2	3283.45	0.449277	0.0651835	1.56233e-12	3.65513e-11
CARS2	1663.36	0.449069	0.0653205	1.58592e-12	3.70458e-11
MRTFA	2154.57	-0.596113	0.0875841	1.656e-12	3.8623e-11
LRPAP1	12816.3	0.433467	0.0630008	1.68649e-12	3.92734e-11
CARD19	1740.37	-0.659336	0.0973148	1.76788e-12	4.11054e-11
TSPAN6	248.27	0.97554	0.145733	1.78991e-12	4.15533e-11
EPB41L1	1219.57	0.733792	0.108902	1.8155e-12	4.20828e-11
IRF2BPL	2840.43	-0.688432	0.101621	1.82791e-12	4.23055e-11
GLIPR1	3170.8	-0.429105	0.0626899	2.11949e-12	4.89788e-11
MME	504.716	0.826611	0.123519	2.13312e-12	4.92184e-11
CD83	4918.28	-0.510504	0.0750909	2.25333e-12	5.19126e-11
POR	3872.04	0.719749	0.107365	2.37507e-12	5.46338e-11
ARHGAP45	4692.3	-0.693855	0.103402	2.38252e-12	5.47219e-11
FOLR3	129.318	1.34658	0.203777	2.49591e-12	5.7239e-11
ARID5A	2542.84	-0.628733	0.0934368	2.60974e-12	5.97586e-11
WWC3	508.833	-0.752775	0.112601	2.69743e-12	6.1673e-11
CHDH	145.368	1.91601	0.293004	2.75609e-12	6.29189e-11
MMP1	230.26	1.52369	0.232145	2.79692e-12	6.37547e-11
FCRLA	143.199	-1.2004	0.182169	3.02662e-12	6.88098e-11
TLR4	6404.9	0.59826	0.089168	3.02781e-12	6.88098e-11
RACGAP1	905.121	-0.72452	0.108587	3.11998e-12	7.07978e-11
CENPA	226.768	-0.868847	0.131063	3.22792e-12	7.31371e-11
IARS2	3968.44	0.42657	0.0628537	3.2497e-12	7.35202e-11
IRS2	2771.9	0.668099	0.099996	3.28238e-12	7.41484e-11
PARP1	3992.66	-0.485573	0.0718825	3.29253e-12	7.42665e-11
TAB2	3749.75	-0.502834	0.0748382	3.49046e-12	7.86135e-11
ADARB1	1126.54	-0.719672	0.108224	3.557e-12	7.99927e-11
PARM1	128.653	-1.13891	0.173166	3.66721e-12	8.23486e-11
FEM1C	1354.59	0.593399	0.0885066	3.78978e-12	8.49744e-11
TRIM36	402.141	-0.766179	0.115603	3.82779e-12	8.56994e-11
TNFSF10	148.486	-1.50452	0.230309	4.10833e-12	9.18441e-11
TBC1D10C	1132.35	0.640349	0.0963221	4.16254e-12	9.29183e-11
C5AR2	390.799	-0.851081	0.128966	4.20007e-12	9.36174e-11
FILIP1L	380.739	-0.919521	0.13965	4.228e-12	9.41011e-11
FES	1684.94	-0.581409	0.0873511	4.25681e-12	9.46028e-11
LPAR5	2116.14	-0.727468	0.110022	4.74194e-12	1.05149e-10
SECISBP2L	3144.61	0.801273	0.121797	4.74529e-12	1.05149e-10
BHLHE40	2706.74	-0.508518	0.0760629	4.91873e-12	1.08832e-10
BMP7	131.671	1.49513	0.230247	4.99568e-12	1.10373e-10
TSPAN4	3096.78	0.561091	0.0844776	5.22978e-12	1.15365e-10
SDC2	4155.26	0.628248	0.0947494	5.23691e-12	1.15365e-10
C11orf21	472.753	-0.872466	0.133072	5.36689e-12	1.18056e-10
TMEM106A	1276.88	-0.523999	0.078701	5.54952e-12	1.21896e-10
CCDC115	1671	0.562401	0.084791	5.7741e-12	1.26644e-10
CKAP2	1144.39	-0.658391	0.0998951	6.17038e-12	1.35139e-10
PEX14	2653.11	0.570374	0.0862227	6.19229e-12	1.35423e-10
FZD2	475.198	-0.850649	0.130065	6.28119e-12	1.37168e-10
TACC3	2239.4	-0.473389	0.0711666	6.51848e-12	1.42144e-10
FBLIM1	111.473	1.4768	0.228625	6.79015e-12	1.47749e-10
SMAD2	2613.26	0.430736	0.0643595	6.7951e-12	1.47749e-10
GNGT2	317.273	-0.812851	0.124433	6.84728e-12	1.4867e-10
STX4	6861.84	0.430079	0.0643904	7.02933e-12	1.52403e-10
ABCA6	126.653	-1.4375	0.223406	7.18152e-12	1.55479e-10
AQP3	770.052	0.657788	0.100391	7.3647e-12	1.59217e-10
BIRC5	757.937	-0.752255	0.1145	7.37781e-12	1.59272e-10
LRRC8C	1758.22	-0.611845	0.0930304	7.6147e-12	1.64151e-10
CCDC170	786.736	-0.795251	0.122527	7.6545e-12	1.64774e-10
HDDC2	1124	0.558925	0.0849114	8.18229e-12	1.75884e-10
WNT5A	1224.38	-0.963983	0.148899	8.27925e-12	1.77715e-10
MERTK	5714.33	-0.524004	0.0793279	8.52677e-12	1.82768e-10
PDK3	1111.34	0.545421	0.0828671	8.58002e-12	1.83649e-10
CCNB2	588.468	-0.773313	0.118842	8.60456e-12	1.83913e-10
ADAM28	2213.68	-0.829545	0.127989	9.20649e-12	1.96501e-10
SLC16A5	571.558	0.855964	0.132368	9.23312e-12	1.96791e-10
FOLR2	481.903	-0.856081	0.132109	9.26999e-12	1.97298e-10
DISP1	942.8	0.689508	0.105927	9.34663e-12	1.98649e-10
GNA12	6692	0.544184	0.0828176	9.49599e-12	2.01539e-10
SAP25	273.073	-0.934358	0.14465	9.61628e-12	2.03806e-10
PRKACB	612.374	-0.824731	0.127164	1.00139e-11	2.11934e-10
TUBA8	299.804	-0.96995	0.150612	1.03838e-11	2.19457e-10
AKAP5	140.25	1.20603	0.188472	1.10883e-11	2.34017e-10
EGFL7	749.829	0.802506	0.124571	1.1775e-11	2.48162e-10
DNAJA1	5998.42	0.436398	0.0664518	1.3925e-11	2.92846e-10
GRINA	15451.6	0.59151	0.0914945	1.3934e-11	2.92846e-10
COL4A1	859.788	0.721439	0.112254	1.51174e-11	3.17277e-10
RNF19B	1580.69	-0.56942	0.0880093	1.63602e-11	3.42883e-10
COL6A1	37110.2	0.613259	0.0960241	1.67854e-11	3.51307e-10
PHYH	560.236	0.723163	0.112784	1.69589e-11	3.54447e-10
FCGR1A	2893.98	-0.583801	0.0904036	1.81833e-11	3.7951e-10
GDE1	3909.39	0.456719	0.0701383	1.85867e-11	3.87394e-10
ARHGEF3	1949.42	-0.517242	0.0798445	1.87198e-11	3.8963e-10
TRPM2	2587.01	-0.722442	0.113056	1.92453e-11	4.00016e-10
SHC3	238.678	0.944652	0.148988	1.95441e-11	4.05667e-10
C1QA	8954.95	-0.456185	0.070068	1.98994e-11	4.12475e-10
RAB31	7879.28	-0.3701	0.0564851	2.02835e-11	4.19861e-10
TMT1A	1819.29	-0.870883	0.137053	2.0403e-11	4.21756e-10
GTDC1	866.539	0.703206	0.110145	2.0438e-11	4.21901e-10
ESPL1	808.896	-0.806733	0.126964	2.10245e-11	4.33414e-10
HJURP	385.046	-1.02317	0.161916	2.15957e-11	4.44582e-10
SLC25A46	2507.34	0.475962	0.0735043	2.17128e-11	4.46384e-10
DPYD	1777.59	-0.540146	0.0837667	2.20617e-11	4.5294e-10
RILPL2	2265.4	0.447414	0.0689107	2.21585e-11	4.54309e-10
EGR2	2568.26	-0.474232	0.0732165	2.31706e-11	4.74415e-10
GSTO1	7634.82	0.462107	0.0714025	2.3473e-11	4.79956e-10
APCDD1L	30.1909	2.76668	0.441773	2.57054e-11	5.24891e-10
CTSD	314285	0.634643	0.0971811	2.69193e-11	5.48936e-10
NBEAL2	2020.54	-0.590162	0.0924265	2.89671e-11	5.89896e-10
CEP55	519.155	-0.833478	0.132334	3.10156e-11	6.30762e-10
NCKAP5	407.069	-1.10101	0.176133	3.17613e-11	6.45059e-10
MYADM	1848.31	-0.912013	0.145235	3.2133e-11	6.5173e-10
PLAAT3	957.2	0.589614	0.0927333	3.24645e-11	6.57451e-10
PRR5L	526.576	-0.670199	0.105832	3.25022e-11	6.57451e-10
LILRB1	1077.6	-0.542189	0.0849782	3.35484e-11	6.77705e-10
ASGR2	28.8877	-2.34546	0.379024	3.3731e-11	6.80482e-10
PARP6	2468.29	0.407913	0.0633004	3.50142e-11	7.05427e-10
SSPN	203.5	1.10583	0.178498	3.54226e-11	7.12702e-10
GPCPD1	6345.6	0.640604	0.101456	3.70131e-11	7.43712e-10
RGS10	1786.33	-0.550227	0.0865388	3.87498e-11	7.77573e-10
TRANK1	906.552	-0.811569	0.129533	3.93531e-11	7.88629e-10
DLGAP5	502.478	-0.922646	0.147926	4.06942e-11	8.14424e-10
APOL6	7146.27	0.610518	0.0967306	4.10171e-11	8.19799e-10
FSCN1	3652.54	-0.831282	0.133191	4.35813e-11	8.69896e-10
CPSF1P1	529.385	0.719271	0.114845	4.45472e-11	8.88003e-10
ZNF710	4868.23	-0.542051	0.0856367	4.69189e-11	9.34045e-10
SEPHS2	5380.03	0.372819	0.0582385	4.85371e-11	9.64986e-10
UBE2J1	4117.81	-0.469862	0.0739572	5.0905e-11	1.01073e-09
OSGIN2	1740.07	0.525306	0.0830548	5.13848e-11	1.01892e-09
TRHDE	638.55	1.00408	0.163018	5.14694e-11	1.01926e-09
PDE4DIP	5277.21	0.532203	0.0843315	5.27082e-11	1.04242e-09
CCNA2	812.71	-0.730156	0.117064	5.4272e-11	1.07194e-09
TBL2	2425.91	-0.629019	0.100432	5.53373e-11	1.09156e-09
CTNND1	6527.99	-0.483681	0.0764315	5.70036e-11	1.12296e-09
IL1RAP	516.501	-0.620162	0.0991978	6.19743e-11	1.21929e-09
COL5A3	288.09	0.970745	0.158179	6.26169e-11	1.2303e-09
HRH2	281.491	-0.757031	0.122011	6.26971e-11	1.2303e-09
GPSM2	507.279	-0.748423	0.120623	6.32728e-11	1.23998e-09
SEC14L1	6077.94	-0.455696	0.072007	6.33731e-11	1.24034e-09
YARS2	915.264	0.557262	0.0889681	6.56573e-11	1.28338e-09
LCP2	3764.36	-0.550762	0.0878181	6.63202e-11	1.29466e-09
TBC1D2	7214.92	0.505131	0.0809432	6.72552e-11	1.31122e-09
PMEL	888.135	0.555707	0.0887494	6.81997e-11	1.32791e-09
ABHD6	985.712	0.516543	0.0824156	7.33886e-11	1.42711e-09
CCL18	430.537	1.02204	0.167654	7.90644e-11	1.5355e-09
MCRIP2	3058.69	0.503612	0.0804754	8.01242e-11	1.55408e-09
FCHO1	359.289	0.967472	0.158825	8.67429e-11	1.6803e-09
TLCD4	30.877	3.1578	0.514685	9.15388e-11	1.77092e-09
ATP13A3	8678.42	0.62095	0.100783	9.18018e-11	1.77374e-09
TROAP	557.762	-0.777557	0.126657	9.29014e-11	1.79269e-09
JUNB	4212.21	-0.547886	0.0881092	9.40541e-11	1.81261e-09
STX11	1540.38	0.530477	0.0852886	9.48425e-11	1.82548e-09
PIPOX	227.656	-0.899311	0.147266	9.56824e-11	1.8393e-09
TENT5A	1574.48	0.541581	0.0872047	9.5834e-11	1.83987e-09
TM4SF19	2671.07	0.58649	0.0945012	9.99041e-11	1.91557e-09
SH3KBP1	3485.83	-0.406752	0.0648258	1.05671e-10	2.02358e-09
EEF2K	2321.82	-0.415289	0.0662508	1.07825e-10	2.06221e-09
AXL	6209.2	-0.581227	0.0941478	1.14156e-10	2.18053e-09
NCOR1	5921	0.417454	0.066733	1.14365e-10	2.18175e-09
ITGB8	167.893	1.12174	0.186206	1.1725e-10	2.23397e-09
MSR1	15867	0.492309	0.0792708	1.20274e-10	2.28869e-09
SNTB1	3826.07	0.357295	0.0568409	1.22014e-10	2.31769e-09
PKIB	217.922	-0.914383	0.150938	1.22105e-10	2.31769e-09
EVI2B	4939.29	-0.492139	0.0794162	1.31266e-10	2.48844e-09
FAM83D	144.53	-0.999807	0.165697	1.3462e-10	2.54883e-09
MMP12	332.34	1.02549	0.170674	1.37606e-10	2.6021e-09
TCF7	122.651	1.74255	0.294037	1.47199e-10	2.78002e-09
CDCA5	614.558	-0.603501	0.0986722	1.53002e-10	2.88601e-09
RAB40B	240.168	-0.915471	0.152081	1.55768e-10	2.9345e-09
TNFAIP8L1	976.001	-0.535523	0.087236	1.62324e-10	3.05419e-09
C1orf127	95.0801	-1.32259	0.221569	1.66094e-10	3.12125e-09
TLE3	8741.69	0.412598	0.0667563	1.66818e-10	3.13095e-09
ANGPT4	156.415	1.15391	0.19334	1.71434e-10	3.2136e-09
THBD	479.218	1.08362	0.181901	1.74143e-10	3.26031e-09
MEF2A	4034.94	-0.5569	0.0911156	1.81345e-10	3.39095e-09
PLEKHO1	3997.92	-0.495586	0.0802263	1.82668e-10	3.41145e-09
ACOT1	374.371	0.699436	0.115719	1.8372e-10	3.42687e-09
EEPD1	1850.82	0.52289	0.0855012	1.84265e-10	3.43279e-09
PRR11	1150.01	-0.733083	0.121419	1.88463e-10	3.50667e-09
CIPC	1502.85	0.56066	0.0918975	1.89286e-10	3.51764e-09
NEK2	249.256	-0.836629	0.139275	1.91271e-10	3.55017e-09
MID1IP1	3426.21	-0.61105	0.100622	1.9521e-10	3.61882e-09
ACTB	115436	-0.49283	0.080589	1.95817e-10	3.62562e-09
KCP	2021.78	0.536174	0.0878323	1.96109e-10	3.62658e-09
MYO18A	3382.84	-0.537754	0.0881203	2.00985e-10	3.71219e-09
RGS18	47.8307	-1.80982	0.306801	2.24319e-10	4.13811e-09
HSD17B4	7786.94	0.439001	0.0715908	2.26546e-10	4.17408e-09
RETSAT	1295.63	0.543346	0.0894583	2.31186e-10	4.25438e-09
OTUD1	1256.02	-0.4743	0.0777229	2.46225e-10	4.52562e-09
CDC42SE1	4444.38	-0.383518	0.062321	2.47024e-10	4.53478e-09
SLC7A8	2741.63	-0.539133	0.0885142	2.47517e-10	4.53831e-09
GM2A	27598.3	0.291254	0.0468416	2.51319e-10	4.60243e-09
STK17B	509.406	0.767165	0.128609	2.54628e-10	4.65737e-09
STING1	1665.33	-0.687217	0.11471	2.61209e-10	4.77197e-09
ARHGAP9	2817.41	-0.533617	0.088064	2.64343e-10	4.82338e-09
ZCCHC4	392.667	0.801771	0.134866	2.65124e-10	4.83179e-09
SOWAHD	1047.05	0.649702	0.108387	2.74189e-10	4.99096e-09
G6PD	5119.09	0.700469	0.117214	2.76376e-10	5.02471e-09
DAAM1	425.629	-0.759378	0.127524	2.88093e-10	5.23144e-09
AOC1	324.232	-0.749585	0.125866	3.02917e-10	5.49401e-09
ITGB3	3067.01	0.679276	0.11397	3.08617e-10	5.59068e-09
PMP22	3350.36	-0.454479	0.0747591	3.09751e-10	5.60448e-09
GPR132	303.52	-0.77968	0.13121	3.12518e-10	5.64777e-09
ENO3	826.432	0.618444	0.103367	3.21379e-10	5.80096e-09
PIP4K2A	2755.75	0.475576	0.0785809	3.22959e-10	5.81884e-09
SDCBP	15667.3	0.442896	0.0731003	3.2314e-10	5.81884e-09
TUBA1B	13226.8	-0.582308	0.0971532	3.35261e-10	6.0299e-09
PEBP1	4344.07	0.435104	0.071703	3.45861e-10	6.21315e-09
SLC11A2	3521.13	-0.358617	0.0586201	3.49261e-10	6.26676e-09
ADGRE2	3063.14	-0.688466	0.115883	3.64569e-10	6.53366e-09
ASPM	965.236	-0.902169	0.153353	3.75599e-10	6.72336e-09
CAMK2B	443.576	-0.793941	0.134549	3.85659e-10	6.89526e-09
GPRIN3	11510.1	0.607952	0.102082	3.91448e-10	6.99048e-09
OGG1	893.924	-0.60703	0.101949	4.12242e-10	7.35311e-09
KIF26B	58.265	-2.25475	0.389806	4.1867e-10	7.45895e-09
TP53INP2	741.21	-0.638512	0.107562	4.23702e-10	7.53792e-09
MYO1E	5874.61	-0.601981	0.101282	4.24102e-10	7.53792e-09
CD86	5250.83	0.416666	0.0690139	4.54616e-10	8.07077e-09
SOCS6	3570.3	-0.519287	0.0869199	4.7455e-10	8.41475e-09
P2RX7	6078.78	-0.495926	0.0829182	4.79613e-10	8.49455e-09
CDKN3	160.909	-0.896523	0.153498	4.86626e-10	8.60866e-09
PIR	291.547	0.756042	0.128991	5.02825e-10	8.88481e-09
AGAP11	213.699	0.847353	0.145065	5.08265e-10	8.97044e-09
HCLS1	7488.72	-0.369009	0.0611457	5.09803e-10	8.98706e-09
ADAMTSL1	41.6732	2.60875	0.47858	5.11872e-10	9.01302e-09
SLC39A11	2674.77	0.408366	0.0681027	5.21681e-10	9.17502e-09
SEMA4B	751.903	-0.555908	0.0937004	5.36026e-10	9.41634e-09
CTSZ	80762.5	0.331842	0.0547293	5.65723e-10	9.92646e-09
RRN3	1215.16	0.518237	0.0873148	5.7607e-10	1.00963e-08
HDAC9	513.877	-0.762013	0.130449	5.80427e-10	1.01608e-08
TCF4	1371.16	-0.81421	0.139703	5.86809e-10	1.02606e-08
FAM20C	10958.6	-0.536716	0.0911565	6.03152e-10	1.05333e-08
PACSIN2	3907.76	-0.427763	0.071488	6.03795e-10	1.05333e-08
PARP15	325.665	0.76202	0.13094	6.29953e-10	1.09769e-08
IL15RA	148.489	1.21416	0.21211	6.3392e-10	1.10333e-08
KIF18B	481.291	-0.681131	0.116346	6.3758e-10	1.10842e-08
RASL11B	63.8497	-1.26615	0.220587	6.49103e-10	1.12715e-08
GSDMD	1675.99	0.54776	0.092866	6.55732e-10	1.13736e-08
SKA2	499.711	-0.654429	0.111875	6.90007e-10	1.19543e-08
USP33	2162.8	0.622644	0.106402	7.04058e-10	1.21838e-08
AHDC1	700.633	-0.544405	0.0925005	7.25661e-10	1.25432e-08
SLC12A9	1943.7	-0.541899	0.0924833	7.31264e-10	1.26256e-08
RRAGD	3288.09	0.378188	0.0632223	7.38665e-10	1.27388e-08
ZFP92	343.83	0.696209	0.119706	7.39642e-10	1.27411e-08
PCDH20	80.7829	-1.3042	0.22823	7.46434e-10	1.28434e-08
CLEC4A	199.029	-1.00223	0.174299	7.47581e-10	1.28485e-08
SELENOP	5915.26	-0.783504	0.135918	7.61111e-10	1.30662e-08
MSANTD3	656.335	0.667437	0.114741	7.63456e-10	1.30915e-08
SEPTIN10	2078.04	0.479954	0.0812271	7.74796e-10	1.32709e-08
DOCK4	3550.76	-0.453423	0.0765158	7.87537e-10	1.34738e-08
EXOSC7	1168.37	0.442533	0.0746785	8.02549e-10	1.37151e-08
ATG4A	690.691	0.580251	0.0993899	8.5737e-10	1.46354e-08
PLVAP	20.1173	-2.7581	0.485883	8.64018e-10	1.47322e-08
ODF2	723.301	-0.471788	0.0799949	8.72838e-10	1.48658e-08
NRM	311.206	-0.765205	0.132669	8.90603e-10	1.51513e-08
ADK	937.909	-0.505938	0.0861909	9.39454e-10	1.59644e-08
SNTA1	221.991	0.920982	0.161173	9.50199e-10	1.61288e-08
DECR1	2405.95	0.485738	0.0828483	9.69887e-10	1.64445e-08
SH3BP5	1085.51	0.726205	0.126345	9.99301e-10	1.69242e-08
RUNX2	242.48	-1.26592	0.224009	1.00518e-09	1.70047e-08
SLC20A1	3911.65	-0.524777	0.0897868	1.01236e-09	1.7107e-08
CHST3	47.2692	1.7552	0.311184	1.02169e-09	1.72453e-08
LHFPL2	13354.5	-0.367267	0.0619646	1.02785e-09	1.73299e-08
ABCC3	4604.22	0.614259	0.106352	1.03041e-09	1.73536e-08
OR8D1	57.7433	2.08725	0.3724	1.04506e-09	1.75807e-08
RNASE2	107.95	-1.0961	0.193519	1.14863e-09	1.93015e-08
FAM13A	875.609	0.687459	0.11974	1.15399e-09	1.93701e-08
CYP27A1	21012.2	0.396457	0.0673511	1.16836e-09	1.95894e-08
THEMIS2	3648.12	0.591611	0.10231	1.17694e-09	1.97115e-08
ACACB	326.8	0.774273	0.135968	1.2406e-09	2.07547e-08
USP9Y	132.208	1.00026	0.177	1.26753e-09	2.11816e-08
TMPO	2205.71	-0.548955	0.09482	1.3112e-09	2.18871e-08
PLXNC1	1590	-0.653347	0.113922	1.33484e-09	2.22572e-08
ASB13	1404.7	0.486565	0.0837083	1.35676e-09	2.25976e-08
TMTC2	61.589	1.598	0.287755	1.48084e-09	2.4637e-08
DNPEP	1774.07	0.57741	0.100588	1.5199e-09	2.52591e-08
COTL1	10854.5	-0.398733	0.0681898	1.55479e-09	2.58106e-08
LAMP1	16954.3	0.368041	0.0625676	1.59347e-09	2.64236e-08
UBXN11	3014.14	0.577968	0.100579	1.6013e-09	2.65242e-08
SMC4	2229.73	-0.639479	0.111916	1.61384e-09	2.67027e-08
KIF11	862.034	-0.654508	0.114702	1.61735e-09	2.67314e-08
PCNT	2174.22	-0.402978	0.0690533	1.65143e-09	2.72649e-08
ACAT2	1178.93	0.512434	0.0888556	1.65776e-09	2.73395e-08
OTULINL	934.082	-0.789808	0.139669	1.73892e-09	2.86465e-08
EPB41L3	3708.51	-0.392913	0.0673842	1.7958e-09	2.95513e-08
TLR2	2978.14	-0.54623	0.0952765	1.8313e-09	3.01027e-08
PGD	10575.9	0.425544	0.0734942	1.93867e-09	3.18331e-08
KIF22	1087.92	-0.482174	0.083807	1.99343e-09	3.26967e-08
PMFBP1	237.011	-0.755605	0.134171	2.0131e-09	3.29834e-08
IL1B	651.597	0.767624	0.136797	2.0667e-09	3.38248e-08
REV3L	1219.24	0.601404	0.105944	2.07224e-09	3.38787e-08
TJP2	297.279	-0.651355	0.115066	2.08064e-09	3.39794e-08
CIT	765.544	-0.765629	0.136228	2.14327e-09	3.49643e-08
TMEM181	1684.49	0.463366	0.0805553	2.16593e-09	3.52958e-08
ZDHHC19	68.9028	1.56403	0.283788	2.1942e-09	3.57178e-08
CASP7	1158.12	0.476913	0.0831972	2.28306e-09	3.71244e-08
OSBPL11	3628.99	0.404775	0.0704975	2.43103e-09	3.94878e-08
ATP2B1	2506.56	0.390944	0.067728	2.48253e-09	4.0281e-08
FAM131B	195.828	-0.93497	0.168693	2.5364e-09	4.1111e-08
KIF4A	437.138	-0.89735	0.161527	2.58009e-09	4.17742e-08
BCL2L2	1629.56	0.435949	0.0760269	2.64203e-09	4.27312e-08
SLC25A18	116.301	0.987139	0.178606	2.68419e-09	4.33666e-08
RASAL3	1094.9	-0.589829	0.104884	2.91919e-09	4.71129e-08
HDAC7	2156.86	-0.558704	0.0990105	2.9254e-09	4.71627e-08
TMEM19	1381.89	-0.448217	0.078617	3.05198e-09	4.91509e-08
CEP70	111.114	1.129	0.206327	3.09427e-09	4.97788e-08
PTPMT1	2622.82	0.346746	0.0602581	3.36741e-09	5.41153e-08
TOP2A	3166.93	-0.686521	0.123347	3.42028e-09	5.49064e-08
TYMS	1584.49	-0.576808	0.10284	3.46472e-09	5.55607e-08
ELL2	5105.92	0.588911	0.10532	3.57894e-09	5.72986e-08
TLE4	1077.4	-0.483944	0.0856196	3.58068e-09	5.72986e-08
GGA2	7905.93	0.520397	0.0925085	3.59316e-09	5.74372e-08
GRPEL1	853.683	0.510926	0.0907658	3.61045e-09	5.76526e-08
DDIT3	1554.32	0.416528	0.0732237	3.64745e-09	5.81818e-08
RSPH3	927.754	0.536046	0.0957054	3.90809e-09	6.22736e-08
DPP4	3184.34	-0.390053	0.0686004	4.231e-09	6.73478e-08
GLRX	2551.1	0.455632	0.0808204	4.33372e-09	6.89102e-08
PIF1	254.196	-0.847421	0.155031	4.36277e-09	6.92992e-08
LYNX1	727.735	-0.951986	0.175407	4.43976e-09	7.0448e-08
TMEM266	163.595	0.951829	0.175286	4.54449e-09	7.2034e-08
DNMT1	6134.26	-0.519021	0.0929581	4.6685e-09	7.39221e-08
NCLN	5340.4	0.642378	0.116707	4.94148e-09	7.81624e-08
EPHB2	2202.74	-0.49574	0.0886907	4.9784e-09	7.8664e-08
RAB24	1175.49	0.456698	0.081454	4.98514e-09	7.86881e-08
THOC5	1282.04	0.504963	0.0905591	5.00096e-09	7.88552e-08
LSM6	1328.16	0.50337	0.0902623	5.09452e-09	8.02467e-08
S100A6	4189.5	0.474588	0.0849532	5.23376e-09	8.23539e-08
NME8	24.2359	-2.31962	0.441107	5.39723e-09	8.48378e-08
MS4A4A	2804.99	0.375209	0.0663984	5.42731e-09	8.52218e-08
PTAFR	8219.76	-0.367858	0.0650825	5.4952e-09	8.61981e-08
MTMR11	88.1971	1.1656	0.217483	5.52607e-09	8.65922e-08
DNAAF4	444.204	0.704376	0.129024	5.6573e-09	8.85568e-08
ANK1	63.2232	-1.48133	0.278253	6.14615e-09	9.61092e-08
SNX27	3688.93	0.407142	0.0726604	6.15357e-09	9.61256e-08
IFITM1	246.991	-0.973493	0.181118	6.36573e-09	9.93369e-08
SMARCA1	506.911	0.527636	0.0955668	6.4684e-09	1.00835e-07
CTTN	2516.55	0.433772	0.0777785	6.5285e-09	1.01667e-07
CYSTM1	1245.74	0.450413	0.0808284	6.60338e-09	1.02727e-07
SOAT1	7298.62	0.461493	0.0830431	6.737e-09	1.04698e-07
BCOR	1287.48	-0.461588	0.0832701	7.31713e-09	1.13596e-07
C3	40405.2	-0.513978	0.0932545	7.33253e-09	1.13718e-07
FHAD1	137.686	-0.950803	0.177867	7.58847e-09	1.17567e-07
PTGFRN	1038.28	-0.433732	0.0780941	7.63044e-09	1.17982e-07
TMEM138	1651.66	0.438599	0.0790035	7.63094e-09	1.17982e-07
PRKCH	470.175	0.723294	0.133981	7.65784e-09	1.18277e-07
CLK1	1683.27	-0.413443	0.0742767	7.70012e-09	1.18809e-07
TNFRSF21	2356.2	0.508817	0.0926262	7.896e-09	1.21706e-07
SPRED1	9556.48	-0.370196	0.066267	8.1676e-09	1.25764e-07
USP30	905.129	0.55088	0.100839	8.24774e-09	1.26869e-07
LRIG3	572.548	-0.793788	0.147768	8.26325e-09	1.26978e-07
LGMN	11342.6	-0.383424	0.0688635	8.61826e-09	1.32299e-07
RNF122	681.062	0.482022	0.0877945	8.93668e-09	1.37047e-07
CCDC200	292.431	-0.763742	0.142494	9.14568e-09	1.4011e-07
NFAM1	4261.57	-0.530959	0.0973221	9.2465e-09	1.41511e-07
FLT1	245.903	-0.674942	0.125279	9.3581e-09	1.43074e-07
REEP4	1498.5	-0.486362	0.0887564	9.5019e-09	1.45125e-07
CAMSAP3	87.0459	1.31876	0.251837	9.56585e-09	1.45954e-07
EFR3B	414.575	-0.6021	0.111217	9.79469e-09	1.49295e-07
PHLDA3	5156.91	0.44245	0.0805311	9.90414e-09	1.50811e-07
TADA3	2158.54	-0.406505	0.073567	9.92023e-09	1.50894e-07
NES	1737.96	-0.663421	0.123231	9.9296e-09	1.50894e-07
TIFA	281.976	-0.786944	0.147703	1.04702e-08	1.58949e-07
INCENP	1136.11	-0.539456	0.0993463	1.06243e-08	1.61126e-07
CYP2S1	838.353	-0.694021	0.129752	1.11276e-08	1.68512e-07
TEP1	2878.79	-0.53221	0.098089	1.11336e-08	1.68512e-07
PEA15	9269.95	-0.405372	0.0736408	1.12741e-08	1.70405e-07
ANAPC1P4	136.905	0.930199	0.17642	1.12813e-08	1.70405e-07
IFI30	55056.8	0.36676	0.0660367	1.16439e-08	1.75706e-07
SPIDR	1148.12	0.60043	0.111809	1.16563e-08	1.75718e-07
ITGAX	9885.54	-0.490212	0.0901121	1.17511e-08	1.7697e-07
MSH2	960.626	0.511088	0.0942589	1.18417e-08	1.78157e-07
RIN2	2244.36	-0.365219	0.0661575	1.21607e-08	1.82774e-07
KCNMB4	25.7195	-2.07474	0.400048	1.23411e-08	1.853e-07
FAM72B	138.432	-0.903029	0.171746	1.28708e-08	1.93062e-07
CRIP2	41.2289	-1.50972	0.290697	1.29411e-08	1.93924e-07
H2AX	2030.92	-0.538501	0.0998707	1.29866e-08	1.94413e-07
ACOX1	4321.75	0.426213	0.078132	1.36575e-08	2.04254e-07
LAMB1	199.788	1.09608	0.211471	1.3762e-08	2.05613e-07
IL13RA1	4392.09	-0.334722	0.0606691	1.41645e-08	2.11416e-07
PTPN12	6304.84	0.539788	0.100391	1.42053e-08	2.11816e-07
P2RY6	1046.47	-0.575251	0.107382	1.42524e-08	2.12309e-07
SIGLEC5	669.853	-0.673189	0.126745	1.43864e-08	2.14093e-07
PLA2G7	10035.2	0.354053	0.064112	1.45189e-08	2.15853e-07
CD63	30200.7	0.372132	0.0680106	1.5735e-08	2.33702e-07
RASL10A	368.75	-0.583271	0.10936	1.57618e-08	2.3387e-07
JAK3	532.496	-0.612119	0.115018	1.5785e-08	2.33984e-07
TDO2	2244.78	-0.664245	0.125442	1.61269e-08	2.38817e-07
FUT8	631.519	-0.555125	0.103898	1.64035e-08	2.42675e-07
TXLNB	111.948	-0.963153	0.185268	1.65633e-08	2.44799e-07
SETDB2	2158.17	0.476489	0.0885165	1.67744e-08	2.47677e-07
SCN9A	558.024	-0.75713	0.144261	1.70878e-08	2.52057e-07
FCGR2C	354.884	-0.90489	0.173936	1.77206e-08	2.61137e-07
CCL22	837.754	0.799799	0.153545	1.79256e-08	2.639e-07
DACT3	85.0354	-1.20455	0.233598	1.79717e-08	2.64321e-07
LDLRAD4	1771.71	-0.440096	0.0815825	1.83685e-08	2.69894e-07
B3GNT2	2728.87	0.355345	0.0652621	1.87851e-08	2.75746e-07
SEPTIN11	6096.53	0.496379	0.0928351	1.88142e-08	2.75905e-07
PEAK3	52.5719	-1.30686	0.254506	1.89858e-08	2.78151e-07
MRPL14	1080.91	0.42709	0.0792732	1.93832e-08	2.83697e-07
PLEKHG5	281.273	-0.851056	0.163993	2.06035e-08	3.01266e-07
ERGIC1	4806.29	0.358789	0.066117	2.08197e-08	3.04133e-07
MINDY2	1151.36	-0.55484	0.104818	2.15675e-08	3.14752e-07
HDAC6	1656.14	-0.424522	0.0789801	2.17352e-08	3.16893e-07
CKAP5	2708.58	-0.460866	0.0863403	2.21741e-08	3.2298e-07
AKIP1	1114.38	-0.394702	0.0732165	2.22417e-08	3.23653e-07
HEXB	16771.4	0.32713	0.0601709	2.38902e-08	3.47305e-07
ZNF503	1509.59	-0.689003	0.132336	2.42103e-08	3.5162e-07
LMO7	231.28	-0.930262	0.181496	2.56572e-08	3.72276e-07
ANPEP	7357.26	0.655503	0.126457	2.64699e-08	3.83182e-07
PCED1B	1198.76	0.53012	0.100772	2.65069e-08	3.83182e-07
ST3GAL5	1718.83	-0.406829	0.0760307	2.65087e-08	3.83182e-07
STX6	4340.16	0.302605	0.055721	2.65104e-08	3.83182e-07
GTPBP2	5181.49	0.379342	0.0707204	2.68151e-08	3.87215e-07
CDCA2	245.475	-0.758001	0.146883	2.69341e-08	3.88561e-07
USP6NL	1349.25	-0.402705	0.0753061	2.7277e-08	3.93133e-07
LAMB3	528.745	-0.561453	0.107067	2.75472e-08	3.96648e-07
CRTAM	28.9746	1.98714	0.394771	2.92947e-08	4.21408e-07
CKAP2L	337.625	-0.768159	0.149538	2.94197e-08	4.22803e-07
ASAH1	40642.2	0.344858	0.0630233	2.95219e-08	4.23868e-07
TMEM71	58.2323	-1.64556	0.327382	2.97299e-08	4.26448e-07
ADCY7	7091.85	-0.520386	0.0991583	3.01374e-08	4.31884e-07
ANKEF1	272.619	0.764499	0.14941	3.11168e-08	4.45495e-07
PGM2	1523.59	-0.464731	0.0880679	3.16781e-08	4.53102e-07
ZNF467	712.809	-0.672004	0.13031	3.23915e-08	4.62867e-07
FCGR1BP	183.491	-0.784765	0.153421	3.29407e-08	4.70269e-07
DNAAF9	2076.28	0.395324	0.074423	3.3565e-08	4.7873e-07
WDR73	1258.43	0.387141	0.0728	3.37396e-08	4.80766e-07
PAG1	1955.38	-0.592762	0.114213	3.40084e-08	4.84138e-07
MIF4GD	736.035	-0.579735	0.111668	3.46325e-08	4.92559e-07
TNIK	958.527	0.517585	0.0992555	3.5366e-08	5.02517e-07
BOLA2	473.744	0.595695	0.115317	3.62809e-08	5.15032e-07
ST3GAL1	4228.17	0.326563	0.0610384	3.74553e-08	5.31204e-07
PDE7A	595.989	0.648855	0.126546	3.84185e-08	5.44353e-07
TIFAB	222.843	-0.940625	0.186423	3.9013e-08	5.52257e-07
BPNT2	3881.58	0.398733	0.075469	3.91382e-08	5.53511e-07
NOD1	896.975	0.480875	0.0921366	3.93775e-08	5.56373e-07
SPIRE2	492.493	0.614843	0.119564	3.94218e-08	5.56478e-07
APOC1	47120.6	0.477966	0.0912115	4.02245e-08	5.67278e-07
PRNP	4653.33	0.301152	0.0563263	4.13666e-08	5.8284e-07
PCDHGB7	344.597	-0.611052	0.119202	4.43965e-08	6.24947e-07
TLR6	1079.1	-0.509456	0.0982825	4.50154e-08	6.33069e-07
IMPDH1	3635.23	0.464129	0.0891723	4.51542e-08	6.34429e-07
RRP1	1703.18	0.482812	0.0929839	4.54383e-08	6.37826e-07
ABCC4	1054.99	-0.547384	0.10624	4.69842e-08	6.58914e-07
RIMKLB	626.389	0.667387	0.131586	4.70924e-08	6.59819e-07
SNX1	4946.98	0.314722	0.0592419	4.75163e-08	6.6514e-07
HMMR	566.029	-0.868845	0.17348	4.80615e-08	6.72148e-07
PROC	139.025	-0.939637	0.188017	4.92223e-08	6.87744e-07
STARD10	672.473	0.652781	0.128522	4.9268e-08	6.87747e-07
PSME1	2887.56	0.322693	0.0609227	5.05987e-08	7.05669e-07
ACP2	10546.5	0.457129	0.08809	5.15425e-08	7.18169e-07
SOD2	22547.8	0.640914	0.126221	5.2352e-08	7.28775e-07
ADGRE5	4614.81	-0.496777	0.0962289	5.27092e-08	7.33071e-07
TRAK1	2381.61	0.377291	0.0720035	5.46466e-08	7.59315e-07
CFH	83.8037	-1.07166	0.21627	5.50072e-08	7.63623e-07
CHST13	107.095	-0.948101	0.190565	5.57778e-08	7.7361e-07
HECTD2	350.825	-0.76083	0.151406	5.59633e-08	7.75469e-07
SH3TC2	32.0952	1.90388	0.395227	5.79633e-08	8.02446e-07
DNAJC5B	23.9657	2.80095	0.575878	5.8301e-08	8.06382e-07
PIM3	2581.27	0.554667	0.108783	5.87846e-08	8.12325e-07
ZFYVE26	4812	0.397248	0.0765247	6.15518e-08	8.49786e-07
ENPP1	30.7863	-1.6655	0.342225	6.24267e-08	8.61078e-07
ACSF2	2841.9	0.357596	0.0684391	6.28494e-08	8.66117e-07
OLFML2B	1816.81	0.627215	0.124691	6.70469e-08	9.23118e-07
MSRA	1557.6	0.376453	0.072438	6.7549e-08	9.29183e-07
MGAT4B	6257.31	0.471304	0.0917571	6.8113e-08	9.36089e-07
FCRLB	262.923	-0.613227	0.121925	7.31092e-08	1.00384e-06
TNRC18	6020.51	-0.351643	0.0676369	7.33047e-08	1.00539e-06
BIN2	1403.17	-0.350179	0.0674233	7.33557e-08	1.00539e-06
OXSR1	1592.95	0.44668	0.0870763	7.37801e-08	1.01029e-06
HSD17B14	2219.02	0.629125	0.125607	7.4653e-08	1.02132e-06
TPCN1	1990.61	-0.524206	0.103392	7.7464e-08	1.05881e-06
UMODL1	86.8159	-1.21104	0.249418	7.86019e-08	1.07265e-06
SLC46A1	969.621	-0.708885	0.142126	7.86184e-08	1.07265e-06
MAP1S	3625.87	-0.727083	0.146361	7.96473e-08	1.08571e-06
EDNRB	482.025	-0.529092	0.104559	7.99757e-08	1.0892e-06
AP1B1	18408.5	-0.444101	0.087065	8.06244e-08	1.09704e-06
ETHE1	882.944	-0.477809	0.093829	8.09563e-08	1.10057e-06
C1S	275.43	0.861968	0.176044	8.20888e-08	1.11496e-06
CARD6	1103.05	-0.377484	0.0731001	8.24219e-08	1.11848e-06
TSPAN32	315.51	-0.615846	0.123149	8.53401e-08	1.15704e-06
TWSG1	2075.39	-0.370337	0.0717356	8.60202e-08	1.16521e-06
DNTTIP1	1517.61	-0.342801	0.0661714	8.70667e-08	1.17833e-06
PCYOX1L	285.695	-0.600381	0.120035	8.80416e-08	1.19045e-06
PCDHGC3	2608.42	-0.538223	0.106846	8.8892e-08	1.20088e-06
ESRRA	2463.43	0.423357	0.0828739	8.96908e-08	1.21059e-06
AMPD2	2163.79	-0.586317	0.11713	9.13922e-08	1.23245e-06
CCND1	2254.59	-0.777338	0.158014	9.39035e-08	1.26461e-06
LSP1	7337.24	-0.463107	0.0913353	9.39446e-08	1.26461e-06
ARSK	297.365	0.58398	0.116939	9.40458e-08	1.26484e-06
STIM1	3536.13	0.338733	0.0656775	9.47648e-08	1.27338e-06
LPAR6	1468.78	-0.697021	0.141022	9.50833e-08	1.27652e-06
ITGA2	83.5718	1.58308	0.33219	9.56526e-08	1.28302e-06
MGAT1	24607.7	0.476173	0.0936549	9.81628e-08	1.31552e-06
TMEM33	3400.19	0.365425	0.0726886	9.89003e-08	1.32423e-06
DNAJB1	2126.93	-0.367275	0.0715262	1.00074e-07	1.33876e-06
GPR150	123.423	0.88858	0.182858	1.0188e-07	1.3617e-06
ITPR2	4175.26	-0.462426	0.0916679	1.04817e-07	1.39972e-06
LTA4H	43247.3	0.313533	0.061024	1.06803e-07	1.42499e-06
NOP10	3340.84	0.384781	0.0754379	1.08881e-07	1.45143e-06
HTR7	229.826	-0.651077	0.131944	1.10037e-07	1.46555e-06
C10orf95	149.477	0.826743	0.170079	1.10481e-07	1.47015e-06
ARHGDIB	11320.6	-0.365932	0.0717393	1.10608e-07	1.47055e-06
GSTM4	1077.58	-0.411454	0.0811198	1.1161e-07	1.48257e-06
GSAP	1758.03	0.497295	0.099283	1.12306e-07	1.4905e-06
CTTNBP2	54.8371	-1.15611	0.240611	1.1304e-07	1.49893e-06
WARS1	16079.5	-0.330407	0.0643141	1.14914e-07	1.52244e-06
NCAPH	1045.11	-0.528986	0.10598	1.15055e-07	1.52297e-06
PIK3C2B	1036.96	-0.483845	0.0964366	1.16991e-07	1.54679e-06
PLEKHA7	268.186	-0.669225	0.136332	1.1706e-07	1.54679e-06
PCARE	28.9839	2.86145	0.606458	1.17232e-07	1.54771e-06
ARMC9	536.384	-0.475024	0.0946209	1.18167e-07	1.5587e-06
TNFSF13	2964.73	-0.370602	0.0727079	1.209e-07	1.59334e-06
CABIN1	2799.24	-0.518458	0.1039	1.21045e-07	1.59387e-06
SGPL1	3374.5	-0.470965	0.0936837	1.22918e-07	1.61711e-06
KNL1	586.475	-0.824863	0.170351	1.28731e-07	1.69212e-06
ATOX1	1278.43	0.474804	0.0949524	1.29078e-07	1.69386e-06
CLEC12B	84.1121	-1.25288	0.264019	1.29088e-07	1.69386e-06
IRS4	22.2387	-2.0725	0.439889	1.36701e-07	1.7922e-06
FAIM	329.368	0.662403	0.135996	1.37167e-07	1.79674e-06
LTBP2	4249.37	-0.538877	0.108819	1.37415e-07	1.79843e-06
SNX18	3070.88	-0.493847	0.0992024	1.39086e-07	1.81872e-06
IDS	4223.01	-0.421229	0.0845336	1.406e-07	1.83693e-06
MYDGF	6641.07	0.337586	0.0662448	1.43381e-07	1.87165e-06
GALNT12	1697.95	-0.370739	0.07319	1.44996e-07	1.89109e-06
MEIKIN	42.302	-1.31584	0.278944	1.54908e-07	2.01862e-06
SLC47A1	255.942	0.825606	0.172575	1.56715e-07	2.04041e-06
USP25	3047.42	0.426916	0.0855745	1.60695e-07	2.09043e-06
COL4A2	1048.28	0.644664	0.133006	1.61125e-07	2.09421e-06
HES1	25.7469	-1.72701	0.368721	1.6362e-07	2.12396e-06
ZFHX3	3324.2	-0.480539	0.0970191	1.63695e-07	2.12396e-06
CSF1	5108.22	-0.60083	0.123034	1.66597e-07	2.15975e-06
C9orf72	1022.56	0.490608	0.0994624	1.69595e-07	2.19673e-06
FMO4	192.821	0.871623	0.183505	1.7442e-07	2.25729e-06
NDE1	791.744	-0.487018	0.0986784	1.77691e-07	2.29765e-06
USP2	1461.53	-0.443376	0.0893197	1.7891e-07	2.3109e-06
COL6A2	31040.7	0.523506	0.107225	1.79158e-07	2.3109e-06
TCF7L2	2289.5	0.402079	0.0805579	1.79175e-07	2.3109e-06
SMCO4	1374.95	0.514193	0.104925	1.85217e-07	2.38679e-06
PSMC4	3616.22	-0.460229	0.0932032	1.8949e-07	2.43977e-06
PLBD1	3129.35	0.378227	0.075654	1.9029e-07	2.44797e-06
TMX4	1542.91	-0.411693	0.0827635	1.90537e-07	2.44907e-06
LOXL3	886.036	-0.583883	0.120129	1.91998e-07	2.46574e-06
MSRB1	759.531	0.443917	0.0897997	1.94271e-07	2.49281e-06
AURKB	615.826	-0.569835	0.117215	1.95928e-07	2.51194e-06
ACSL3	4247.6	0.40877	0.0823286	1.98914e-07	2.54806e-06
CCDC102A	15.7519	-2.4381	0.526751	2.02808e-07	2.59574e-06
ALAS1	7066.65	0.323246	0.0646037	2.13459e-07	2.72975e-06
ECSCR	35.5315	2.26313	0.49437	2.17273e-07	2.77616e-06
ACSS2	1920.82	0.315012	0.0626465	2.1959e-07	2.8034e-06
ITGA7	198.644	-0.723091	0.152062	2.21699e-07	2.82792e-06
SEC11A	4388.02	0.350227	0.0701702	2.23735e-07	2.85149e-06
ENHO	26.4349	-1.79268	0.387761	2.24354e-07	2.85697e-06
MYO1F	16261.8	-0.407099	0.0823988	2.25721e-07	2.87195e-06
NDC80	387.733	-0.630338	0.131308	2.28144e-07	2.90033e-06
SERPINB8	1114.55	-0.490841	0.100562	2.28642e-07	2.90422e-06
PELI1	626.271	-0.53167	0.109626	2.31415e-07	2.93696e-06
GNG7	169.514	-0.977345	0.208929	2.31777e-07	2.93909e-06
TTC7A	6303.77	-0.437258	0.0889274	2.33626e-07	2.95989e-06
ZNF689	691.983	-0.581269	0.120583	2.3381e-07	2.95989e-06
LRRC25	2708.6	-0.419793	0.085212	2.36358e-07	2.98964e-06
KIF13A	2078.92	0.388963	0.0786475	2.39224e-07	3.02335e-06
CARD9	1364.53	-0.475076	0.0972884	2.40239e-07	3.03364e-06
CAMK1D	2143.03	-0.346928	0.0696739	2.4663e-07	3.11174e-06
PSAPL1	16.3344	4.36999	0.873752	2.53933e-07	3.20121e-06
SCARB1	5249.28	0.398836	0.0808553	2.54868e-07	3.21032e-06
HGF	25.9686	-1.80128	0.393675	2.55808e-07	3.21947e-06
HK1	8563.52	0.312099	0.0621375	2.58356e-07	3.24882e-06
LTC4S	97.3865	-1.01373	0.218032	2.58964e-07	3.25376e-06
PARP8	1458.49	0.428604	0.0876169	2.66269e-07	3.34276e-06
LRRC39	517.047	-0.806109	0.171637	2.68779e-07	3.37147e-06
TLR3	246.269	-0.892605	0.191501	2.73838e-07	3.43207e-06
ADCY10	100.613	-0.954898	0.205389	2.7665e-07	3.46444e-06
BRPF1	1534.47	-0.372068	0.0754008	2.81437e-07	3.52146e-06
B4GALT5	4150.43	0.38811	0.079086	2.90155e-07	3.62754e-06
OR8A1	97.7012	1.576	0.350904	2.90684e-07	3.63114e-06
GOT1	847.008	-0.534332	0.11131	2.9756e-07	3.71396e-06
BTN3A2	1133.92	0.368948	0.0750408	3.03712e-07	3.78761e-06
ITM2B	15252.8	-0.241894	0.0481528	3.05883e-07	3.81154e-06
KCNF1	106.845	-0.979345	0.212238	3.18576e-07	3.96642e-06
RYK	880.137	0.531759	0.111267	3.20938e-07	3.99254e-06
NCAPG	869.506	-0.567859	0.119229	3.24755e-07	4.0367e-06
TNFSF15	693.744	-0.546499	0.114639	3.34465e-07	4.15398e-06
BICD1	564.285	-0.530304	0.111016	3.36725e-07	4.17861e-06
MAP3K3	2428.27	-0.36411	0.0742268	3.37781e-07	4.18826e-06
LAIR1	12471.8	-0.343623	0.0703509	3.40874e-07	4.22314e-06
CD163L1	247.808	-0.893922	0.193559	3.43283e-07	4.24949e-06
ANLN	894.785	-0.653676	0.139396	3.70898e-07	4.58758e-06
NQO2	936.117	0.39159	0.080687	3.76339e-07	4.65107e-06
DAPK1	7375.21	0.499292	0.105376	3.80709e-07	4.70122e-06
CMIP	3788.27	-0.397673	0.0816069	3.82042e-07	4.71383e-06
VGLL4	1577.79	-0.404808	0.0836654	3.86446e-07	4.76427e-06
GPN3	868.861	-0.488812	0.102373	3.87061e-07	4.76796e-06
ECHDC1	2577.23	0.451511	0.0940164	3.88041e-07	4.77613e-06
RSKR	547.337	-0.500847	0.105044	3.88429e-07	4.77701e-06
DEDD2	1957.51	0.479992	0.100563	3.96136e-07	4.86783e-06
BBS10	460.724	-0.638878	0.136403	3.96833e-07	4.87243e-06
CTNS	3270.43	-0.330497	0.0677947	4.00491e-07	4.91334e-06
PNPO	1648.52	-0.337943	0.069235	4.04126e-07	4.9539e-06
PPIC	1045.22	0.452075	0.0943518	4.05357e-07	4.96497e-06
PRKAR2B	253.667	0.642809	0.137791	4.07047e-07	4.98162e-06
LACTB	4725.71	0.293564	0.0596544	4.2124e-07	5.15115e-06
CHCHD10	2268.47	0.349197	0.0717683	4.30174e-07	5.25614e-06
CCRL2	1435.69	0.377406	0.0781746	4.59262e-07	5.60701e-06
GAB3	1328.06	0.496539	0.105048	4.67384e-07	5.70156e-06
NPL	4173.18	-0.350995	0.0723805	4.71384e-07	5.74571e-06
SSBP3	1313.05	-0.608016	0.130623	4.82181e-07	5.87257e-06
ZYX	24502.3	-0.540828	0.11437	4.88221e-07	5.94134e-06
TOMM5	1626.25	0.402921	0.0840874	4.92546e-07	5.98914e-06
FTH1	238864	0.479708	0.101522	4.98046e-07	6.05114e-06
[truncated: 13,848 more rows]

[truncated: 2 more sheets: Humanised_vehicle_vs_hdTau, Humanised_hdTau_vs_hTau]
