# Supplementary material for: Tracking tau and cellular responses in human iPSC‐microglia: from uptake to seedable secretion, including in extracellular vesicles
Source: Alzheimers Dement. 2026 Apr 6;22(4):e71337. doi: 10.1002/alz.71337 (PMC13053939; doi:10.1002/alz.71337)
Supplement: Supplementary file 3 — Supporting Information [file ALZ-22-e71337-s010.xlsx]

## Sheet: Title
Supplementary Data 3. RNA-seq GOSeq_Enrichment.

## Sheet: Cont_vs_rTauF_Downreg
	category	over_represented_pvalue	under_represented_pvalue	numDEInCat	numInCat	term	ontology
630	GO:0002399	5.7966e-07	1	4	12	MHC class II protein complex assembly	BP
696	GO:0002503	5.7966e-07	1	4	12	peptide antigen assembly with MHC class II protein complex	BP
627	GO:0002396	2.04332e-06	1	4	16	MHC protein complex assembly	BP
694	GO:0002501	2.04332e-06	1	4	16	peptide antigen assembly with MHC protein complex	BP
1914	GO:0007166	4.6476e-06	0.999999	29	2129	cell surface receptor signaling pathway	BP
14290	GO:2000107	7.63454e-06	1	5	47	negative regulation of leukocyte apoptotic process	BP
3687	GO:0019886	1.57606e-05	1	4	26	antigen processing and presentation of exogenous peptide antigen via MHC class II	BP
693	GO:0002495	2.83723e-05	0.999999	4	30	antigen processing and presentation of peptide antigen via MHC class II	BP
697	GO:0002504	3.65918e-05	0.999999	4	32	antigen processing and presentation of peptide or polysaccharide antigen via MHC class II	BP
8045	GO:0050896	4.26321e-05	0.999984	56	6477	response to stimulus	BP
682	GO:0002478	5.23013e-05	0.999998	4	35	antigen processing and presentation of exogenous peptide antigen	BP
1902	GO:0007154	6.35764e-05	0.999975	45	4735	cell communication	BP
1903	GO:0007155	8.94377e-05	0.999974	18	1155	cell adhesion	BP
14289	GO:2000106	9.1281e-05	0.999994	5	78	regulation of leukocyte apoptotic process	BP
788	GO:0002684	0.000115013	0.99997	15	857	positive regulation of immune system process	BP
3685	GO:0019884	0.000129527	0.999994	4	44	antigen processing and presentation of exogenous antigen	BP
284	GO:0001775	0.000151461	0.999959	15	879	cell activation	BP
1913	GO:0007165	0.00020876	0.999912	41	4325	signal transduction	BP
4009	GO:0023052	0.000242425	0.999897	43	4664	signaling	BP
9558	GO:0065007	0.000265615	0.999902	68	9111	biological regulation	BP
9989	GO:0071295	0.000346824	0.99999	3	24	cellular response to vitamin	BP
8436	GO:0051716	0.000351326	0.999847	48	5536	cellular response to stimulus	BP
10275	GO:0071887	0.000354584	0.999968	5	104	leukocyte apoptotic process	BP
7587	GO:0048002	0.000487459	0.999968	4	62	antigen processing and presentation of peptide antigen	BP
6936	GO:0045321	0.000496705	0.999863	13	771	leukocyte activation	BP
800	GO:0002696	0.000510342	0.999907	8	316	positive regulation of leukocyte activation	BP
12287	GO:1901701	0.000518812	0.999842	15	989	cellular response to oxygen-containing compound	BP
786	GO:0002682	0.000545007	0.999821	17	1213	regulation of immune system process	BP
619	GO:0002376	0.000562822	0.999786	23	1943	immune system process	BP
9855	GO:0070887	0.000638617	0.99975	24	2093	cellular response to chemical stimulus	BP
8025	GO:0050867	0.000639662	0.99988	8	327	positive regulation of cell activation	BP
5565	GO:0035457	0.000677623	0.999994	2	7	cellular response to interferon-alpha	BP
4873	GO:0032825	0.000686007	0.999994	2	7	positive regulation of natural killer cell differentiation	BP
14619	GO:2000669	0.000693548	0.999993	2	7	negative regulation of dendritic cell apoptotic process	BP
4789	GO:0032689	0.000711085	0.999973	3	30	negative regulation of type II interferon production	BP
13272	GO:1904141	0.000716881	0.999993	2	7	positive regulation of microglial cell migration	BP
9815	GO:0070729	0.000892654	0.99999	2	8	cyclic nucleotide transport	BP
182	GO:0001408	0.000899515	0.99999	2	8	guanine nucleotide transport	BP
2439	GO:0009605	0.000938849	0.999628	23	2017	response to external stimulus	BP
11225	GO:0098609	0.000946419	0.999735	12	726	cell-cell adhesion	BP
13269	GO:1904124	0.000954715	0.999989	2	8	microglial cell migration	BP
13270	GO:1904139	0.000954715	0.999989	2	8	regulation of microglial cell migration	BP
8023	GO:0050865	0.000998963	0.999754	10	529	regulation of cell activation	BP
7907	GO:0048872	0.00101466	0.999821	7	271	homeostasis of number of cells	BP
7977	GO:0050789	0.00101885	0.999572	65	8814	regulation of biological process	BP
4871	GO:0032823	0.00117307	0.999984	2	9	regulation of natural killer cell differentiation	BP
3204	GO:0015884	0.00118289	0.999984	2	9	folic acid transport	BP
6490	GO:0043271	0.00132812	0.999886	4	82	negative regulation of monoatomic ion transport	BP
4699	GO:0032501	0.00135064	0.99936	45	5341	multicellular organismal process	BP
7765	GO:0048583	0.00140863	0.999367	31	3191	regulation of response to stimulus	BP
7766	GO:0048584	0.00145464	0.999423	21	1823	positive regulation of response to stimulus	BP
11015	GO:0097048	0.00146658	0.999978	2	10	dendritic cell apoptotic process	BP
14618	GO:2000668	0.00146658	0.999978	2	10	regulation of dendritic cell apoptotic process	BP
4446	GO:0031670	0.00158128	0.999919	3	40	cellular response to nutrient	BP
3530	GO:0019221	0.00172763	0.99962	8	381	cytokine-mediated signaling pathway	BP
13203	GO:1903977	0.00181476	0.999969	2	11	positive regulation of glial cell migration	BP
10108	GO:0071496	0.00186338	0.999635	7	302	cellular response to external stimulus	BP
8820	GO:0060322	0.00195088	0.999475	10	584	head development	BP
12405	GO:1902075	0.00200634	0.99973	5	154	cellular response to salt	BP
798	GO:0002694	0.00210834	0.999471	9	487	regulation of leukocyte activation	BP
8223	GO:0051239	0.0021872	0.999057	24	2288	regulation of multicellular organismal process	BP
6488	GO:0043269	0.00219177	0.999499	8	398	regulation of monoatomic ion transport	BP
285	GO:0001776	0.00257024	0.999734	4	98	leukocyte homeostasis	BP
8824	GO:0060326	0.00267602	0.999522	6	237	cell chemotaxis	BP
4444	GO:0031668	0.00278078	0.9995	6	241	cellular response to extracellular stimulus	BP
792	GO:0002688	0.00283056	0.999699	4	100	regulation of leukocyte chemotaxis	BP
6049	GO:0038203	0.00287493	0.999935	2	14	TORC2 signaling	BP
3683	GO:0019882	0.00306186	0.999667	4	102	antigen processing and presentation	BP
8487	GO:0051896	0.00332918	0.999496	5	173	regulation of phosphatidylinositol 3-kinase/protein kinase B signal transduction	BP
4989	GO:0033033	0.00333648	0.999918	2	15	negative regulation of myeloid cell apoptotic process	BP
10063	GO:0071407	0.00333688	0.999183	8	428	cellular response to organic cyclic compound	BP
9995	GO:0071310	0.00342716	0.99862	18	1565	cellular response to organic substance	BP
1806	GO:0006955	0.00348636	0.998666	16	1311	immune response	BP
1805	GO:0006954	0.00379552	0.998878	10	634	inflammatory response	BP
10206	GO:0071695	0.00382115	0.999402	5	179	anatomical structure maturation	BP
8065	GO:0050920	0.00383459	0.9994	5	178	regulation of chemotaxis	BP
4054	GO:0030155	0.00386558	0.998854	10	640	regulation of cell adhesion	BP
232	GO:0001656	0.00393135	0.999718	3	55	metanephros development	BP
13252	GO:1904063	0.00402205	0.999709	3	55	negative regulation of cation transmembrane transport	BP
2034	GO:0007420	0.00404151	0.998881	9	542	brain development	BP
6292	GO:0042593	0.00407486	0.999353	5	181	glucose homeostasis	BP
8066	GO:0050921	0.00407533	0.999519	4	111	positive regulation of chemotaxis	BP
5110	GO:0033500	0.00417122	0.999334	5	182	carbohydrate homeostasis	BP
4511	GO:0032101	0.00418884	0.998591	12	864	regulation of response to external stimulus	BP
1794	GO:0006935	0.00424665	0.999034	7	348	chemotaxis	BP
6191	GO:0042330	0.00424665	0.999034	7	348	taxis	BP
7981	GO:0050794	0.004265	0.997938	61	8412	regulation of cellular process	BP
5563	GO:0035455	0.00436308	0.999875	2	17	response to interferon-alpha	BP
789	GO:0002685	0.0044971	0.999269	5	184	regulation of leukocyte migration	BP
12286	GO:1901700	0.00451447	0.998223	16	1353	response to oxygen-containing compound	BP
4185	GO:0030595	0.00455021	0.999258	5	184	leukocyte chemotaxis	BP
10026	GO:0071356	0.00493263	0.99918	5	188	cellular response to tumor necrosis factor	BP
1928	GO:0007186	0.00502098	0.998562	9	553	G protein-coupled receptor signaling pathway	BP
791	GO:0002687	0.00509866	0.999358	4	118	positive regulation of leukocyte migration	BP
12404	GO:1902074	0.00517182	0.998943	6	274	response to salt	BP
13201	GO:1903975	0.00544725	0.999824	2	19	regulation of glial cell migration	BP
5424	GO:0034766	0.00562386	0.999539	3	62	negative regulation of monoatomic ion transmembrane transport	BP
9993	GO:0071306	0.00568236	1	1	1	cellular response to vitamin E	BP
12319	GO:1901846	0.00570814	1	1	1	positive regulation of cell communication by electrical coupling involved in cardiac conduction	BP
9817	GO:0070731	0.00573511	1	1	1	cGMP transport	BP
11815	GO:0150089	0.00579184	1	1	1	multiple spine synapse organization	BP
11816	GO:0150090	0.00579184	1	1	1	multiple spine synapse organization, single dendrite	BP
13274	GO:1904150	0.00579184	1	1	1	negative regulation of microglial cell mediated cytotoxicity	BP
14824	GO:2001226	0.00579423	1	1	1	negative regulation of chloride transport	BP
8231	GO:0051251	0.00581202	0.998782	6	279	positive regulation of lymphocyte activation	BP
13180	GO:1903940	0.00582522	1	1	1	negative regulation of TORC2 signaling	BP
6001	GO:0038112	0.00583557	1	1	1	interleukin-8-mediated signaling pathway	BP
11937	GO:1900142	0.0058665	1	1	1	negative regulation of oligodendrocyte apoptotic process	BP
14539	GO:2000533	0.0058665	1	1	1	negative regulation of renal albumin absorption	BP
288	GO:0001779	0.00587243	0.999802	2	20	natural killer cell differentiation	BP
5114	GO:0033514	0.00587818	1	1	1	L-lysine catabolic process to acetyl-CoA via L-pipecolate	BP
289	GO:0001780	0.00589414	0.999801	2	20	neutrophil homeostasis	BP
7817	GO:0048678	0.00590345	0.999507	3	63	response to axon injury	BP
12297	GO:1901749	0.00597263	1	1	1	leukotriene D4 catabolic process	BP
3869	GO:0021806	0.00600373	1	1	1	initiation of movement involved in cerebral cortex radial glia guided migration	BP
3870	GO:0021808	0.00600373	1	1	1	cytosolic calcium signaling involved in initiation of cell movement in glial-mediated radial cell migration	BP
5147	GO:0033626	0.00600373	1	1	1	positive regulation of integrin activation by cell surface receptor linked signal transduction	BP
8488	GO:0051897	0.00601116	0.999206	4	125	positive regulation of phosphatidylinositol 3-kinase/protein kinase B signal transduction	BP
631	GO:0002407	0.00601489	0.999794	2	20	dendritic cell chemotaxis	BP
9639	GO:0070233	0.00601996	0.999794	2	20	negative regulation of T cell apoptotic process	BP
10604	GO:0072750	0.00603109	1	1	1	cellular response to leptomycin B	BP
12176	GO:1901344	0.00603109	1	1	1	response to leptomycin B	BP
13899	GO:1905523	0.00604055	0.999793	2	20	positive regulation of macrophage migration	BP
5061	GO:0033273	0.00611185	0.999483	3	64	response to vitamin	BP
9575	GO:0070098	0.00614038	0.99948	3	63	chemokine-mediated signaling pathway	BP
1941	GO:0007200	0.00619339	0.999474	3	64	phospholipase C-activating G protein-coupled receptor signaling pathway	BP
4868	GO:0032816	0.00662939	0.999761	2	21	positive regulation of natural killer cell activation	BP
8224	GO:0051240	0.00673475	0.997308	15	1284	positive regulation of multicellular organismal process	BP
6594	GO:0043491	0.00719812	0.998689	5	208	phosphatidylinositol 3-kinase/protein kinase B signal transduction	BP
5386	GO:0034612	0.0072002	0.998688	5	206	response to tumor necrosis factor	BP
13155	GO:1903902	0.00724675	0.999725	2	22	positive regulation of viral life cycle	BP
7097	GO:0045785	0.00737598	0.998139	7	388	positive regulation of cell adhesion	BP
6291	GO:0042592	0.00750277	0.996964	15	1298	homeostatic process	BP
3980	GO:0022407	0.00753612	0.998091	7	389	regulation of cell-cell adhesion	BP
1810	GO:0006959	0.00754225	0.998936	4	131	humoral immune response	BP
6415	GO:0043032	0.00793068	0.999684	2	23	positive regulation of macrophage activation	BP
4513	GO:0032103	0.0081203	0.997687	8	494	positive regulation of response to external stimulus	BP
4445	GO:0031669	0.00846221	0.998396	5	216	cellular response to nutrient levels	BP
10057	GO:0071398	0.00847762	0.999649	2	24	cellular response to fatty acid	BP
14220	GO:1990868	0.00848811	0.999189	3	71	response to chemokine	BP
14221	GO:1990869	0.00848811	0.999189	3	71	cellular response to chemokine	BP
6155	GO:0042221	0.0085214	0.995774	26	2819	response to chemical	BP
14844	GO:2001258	0.00862366	0.99964	2	24	negative regulation of cation channel activity	BP
10066	GO:0071417	0.00881569	0.997453	8	505	cellular response to organonitrogen compound	BP
8046	GO:0050900	0.0089099	0.997956	6	305	leukocyte migration	BP
794	GO:0002690	0.00907016	0.999111	3	73	positive regulation of leukocyte chemotaxis	BP
3972	GO:0022038	0.00910663	0.999608	2	25	corpus callosum development	BP
5415	GO:0034755	0.00921273	0.999601	2	25	iron ion transmembrane transport	BP
5445	GO:0035025	0.00922257	0.9996	2	25	positive regulation of Rho protein signal transduction	BP
5447	GO:0035036	0.00952228	0.99958	2	25	sperm-egg recognition	BP
3004	GO:0014808	0.0099089	0.999553	2	26	release of sequestered calcium ion into cytosol by sarcoplasmic reticulum	BP
12969	GO:1903514	0.0099089	0.999553	2	26	release of sequestered calcium ion into cytosol by endoplasmic reticulum	BP
1930	GO:0007188	0.00997604	0.998473	4	144	adenylate cyclase-modulating G protein-coupled receptor signaling pathway	BP
4988	GO:0033032	0.0106152	0.999503	2	27	regulation of myeloid cell apoptotic process	BP
5899	GO:0036336	0.0107636	0.999492	2	27	dendritic cell migration	BP
539	GO:0002262	0.0109326	0.998281	4	148	myeloid cell homeostasis	BP
8229	GO:0051249	0.0111069	0.996968	7	418	regulation of lymphocyte activation	BP
314	GO:0001818	0.0111128	0.997748	5	230	negative regulation of cytokine production	BP
8004	GO:0050832	0.0111241	0.999466	2	27	defense response to fungus	BP
10363	GO:0072092	0.0112559	0.999969	1	2	ureteric bud invasion	BP
2711	GO:0010650	0.0113181	0.999968	1	2	positive regulation of cell communication by electrical coupling	BP
12600	GO:1902618	0.0113242	0.999968	1	2	cellular response to fluoride	BP
5236	GO:0034146	0.0113961	0.999968	1	2	toll-like receptor 5 signaling pathway	BP
9816	GO:0070730	0.0114122	0.999968	1	2	cAMP transport	BP
4986	GO:0033030	0.0114831	0.999967	1	2	negative regulation of neutrophil apoptotic process	BP
11936	GO:1900141	0.0114915	0.999967	1	2	regulation of oligodendrocyte apoptotic process	BP
5533	GO:0035351	0.0115133	0.999967	1	2	heme transmembrane transport	BP
14538	GO:2000532	0.0115395	0.999967	1	2	regulation of renal albumin absorption	BP
11266	GO:0098758	0.0115985	0.999967	1	2	response to interleukin-8	BP
11267	GO:0098759	0.0115985	0.999967	1	2	cellular response to interleukin-8	BP
9994	GO:0071307	0.0116204	0.999966	1	2	cellular response to vitamin K	BP
14514	GO:2000490	0.0116538	0.999966	1	2	negative regulation of hepatic stellate cell activation	BP
5832	GO:0036100	0.0117485	0.999966	1	2	leukotriene catabolic process	BP
3827	GO:0021700	0.0118098	0.99757	5	235	developmental maturation	BP
13437	GO:1904479	0.0119593	0.999964	1	2	negative regulation of intestinal absorption	BP
675	GO:0002469	0.0120508	0.999964	1	2	myeloid dendritic cell antigen processing and presentation	BP
692	GO:0002491	0.0120508	0.999964	1	2	antigen processing and presentation of endogenous peptide antigen via MHC class II	BP
9962	GO:0071231	0.0120808	0.999964	1	2	cellular response to folic acid	BP
3192	GO:0015868	0.0122377	0.99938	2	29	purine ribonucleotide transport	BP
4792	GO:0032692	0.0124751	0.999361	2	29	negative regulation of interleukin-1 production	BP
2032	GO:0007417	0.0124803	0.995595	10	762	central nervous system development	BP
12285	GO:1901699	0.0124958	0.99616	8	537	cellular response to nitrogen compound	BP
3659	GO:0019722	0.0127294	0.997906	4	155	calcium-mediated signaling	BP
6491	GO:0043276	0.0129133	0.999326	2	30	anoikis	BP
9670	GO:0070296	0.0130356	0.999316	2	30	sarcoplasmic reticulum calcium ion transport	BP
7734	GO:0048518	0.0130952	0.992779	39	4934	positive regulation of biological process	BP
11232	GO:0098660	0.0131558	0.9956	9	651	inorganic ion transmembrane transport	BP
6258	GO:0042476	0.0131875	0.998512	3	85	odontogenesis	BP
1250	GO:0006084	0.0131876	0.999304	2	30	acetyl-CoA metabolic process	BP
10194	GO:0071674	0.0132397	0.997796	4	156	mononuclear cell migration	BP
7475	GO:0046649	0.0133058	0.995541	9	650	lymphocyte activation	BP
7436	GO:0046578	0.0140029	0.997629	4	161	regulation of Ras protein signal transduction	BP
9635	GO:0070229	0.0141394	0.999225	2	31	negative regulation of lymphocyte apoptotic process	BP
1719	GO:0006811	0.014661	0.994417	11	898	monoatomic ion transport	BP
6121	GO:0042116	0.0147647	0.998262	3	88	macrophage activation	BP
8342	GO:0051503	0.0147852	0.999169	2	32	adenine nucleotide transport	BP
10015	GO:0071345	0.01506	0.994848	9	663	cellular response to cytokine stimulus	BP
2110	GO:0008037	0.0151708	0.998196	3	89	cell recognition	BP
6894	GO:0045124	0.0156198	0.999095	2	33	regulation of bone resorption	BP
5421	GO:0034763	0.0156296	0.99812	3	90	negative regulation of transmembrane transport	BP
3189	GO:0015865	0.0156639	0.999091	2	33	purine nucleotide transport	BP
3351	GO:0016477	0.0159056	0.993365	13	1161	cell migration	BP
9638	GO:0070232	0.0159462	0.999066	2	33	regulation of T cell apoptotic process	BP
4866	GO:0032814	0.0159974	0.999061	2	33	regulation of natural killer cell activation	BP
7738	GO:0048522	0.0165768	0.990757	36	4521	positive regulation of cellular process	BP
4984	GO:0033028	0.016584	0.999007	2	34	myeloid cell apoptotic process	BP
4950	GO:0032964	0.0166701	0.998999	2	34	collagen biosynthetic process	BP
2977	GO:0014070	0.0168108	0.994141	9	679	response to organic cyclic compound	BP
10667	GO:0086046	0.0168941	0.999905	1	3	membrane depolarization during SA node cell action potential	BP
10364	GO:0072093	0.0169383	0.999905	1	3	metanephric renal vesicle formation	BP
5075	GO:0033326	0.0170726	0.999903	1	3	cerebrospinal fluid secretion	BP
4721	GO:0032571	0.0172046	0.999902	1	3	response to vitamin K	BP
9723	GO:0070430	0.0172862	0.999901	1	3	positive regulation of nucleotide-binding oligomerization domain containing 1 signaling pathway	BP
5615	GO:0035585	0.0173078	0.999901	1	3	calcium-mediated signaling using extracellular calcium source	BP
1003	GO:0003104	0.0174109	0.999899	1	3	positive regulation of glomerular filtration	BP
3982	GO:0022409	0.0174162	0.996048	5	258	positive regulation of cell-cell adhesion	BP
3076	GO:0015671	0.0174536	0.999899	1	3	oxygen transport	BP
12389	GO:1902034	0.0174584	0.999899	1	3	negative regulation of hematopoietic stem cell proliferation	BP
6382	GO:0042904	0.0175096	0.999898	1	3	9-cis-retinoic acid biosynthetic process	BP
6383	GO:0042905	0.0175096	0.999898	1	3	9-cis-retinoic acid metabolic process	BP
12252	GO:1901624	0.0177049	0.999896	1	3	negative regulation of lymphocyte chemotaxis	BP
5417	GO:0034757	0.0177528	0.999895	1	3	negative regulation of iron ion transport	BP
5418	GO:0034759	0.0177528	0.999895	1	3	regulation of iron ion transmembrane transport	BP
5419	GO:0034760	0.0177528	0.999895	1	3	negative regulation of iron ion transmembrane transport	BP
4736	GO:0032609	0.0177755	0.997755	3	94	type II interferon production	BP
4763	GO:0032649	0.0177755	0.997755	3	94	regulation of type II interferon production	BP
13897	GO:1905521	0.0178708	0.998885	2	35	regulation of macrophage migration	BP
14807	GO:2001190	0.0178946	0.999894	1	3	positive regulation of T cell activation via T cell receptor contact with antigen bound to MHC molecule on antigen presenting cell	BP
8131	GO:0051056	0.0180319	0.995871	5	264	regulation of small GTPase mediated signal transduction	BP
7001	GO:0045619	0.0187767	0.996529	4	174	regulation of lymphocyte differentiation	BP
1813	GO:0006968	0.0188036	0.998793	2	36	cellular defense response	BP
11008	GO:0097028	0.0188925	0.998785	2	36	dendritic cell differentiation	BP
2075	GO:0007596	0.0190876	0.996454	4	175	blood coagulation	BP
8033	GO:0050878	0.0194017	0.995474	5	266	regulation of body fluid levels	BP
7995	GO:0050817	0.019438	0.996369	4	176	coagulation	BP
10055	GO:0071396	0.0194765	0.994058	7	470	cellular response to lipid	BP
7747	GO:0048538	0.0194823	0.998725	2	37	thymus development	BP
12070	GO:1901016	0.0195173	0.998721	2	37	regulation of potassium ion transmembrane transporter activity	BP
8203	GO:0051180	0.0195998	0.998713	2	37	vitamin transport	BP
2447	GO:0009620	0.0200899	0.998664	2	37	response to fungus	BP
2149	GO:0008286	0.0201431	0.99733	3	100	insulin receptor signaling pathway	BP
7536	GO:0046850	0.0204228	0.998628	2	38	regulation of bone remodeling	BP
10491	GO:0072337	0.0204459	0.998626	2	38	modified amino acid transport	BP
2525	GO:0009966	0.0208948	0.989185	22	2446	regulation of signal transduction	BP
2077	GO:0007599	0.0209491	0.995996	4	180	hemostasis	BP
2530	GO:0009988	0.020982	0.99857	2	38	cell-cell recognition	BP
11234	GO:0098662	0.0214575	0.992722	8	591	inorganic cation transmembrane transport	BP
1747	GO:0006862	0.0215227	0.998512	2	39	nucleotide transport	BP
6079	GO:0040011	0.0216167	0.991275	11	952	locomotion	BP
12568	GO:1902531	0.0216386	0.99004	15	1471	regulation of intracellular signal transduction	BP
8031	GO:0050873	0.0218012	0.998482	2	39	brown fat cell differentiation	BP
11168	GO:0097529	0.0218516	0.99577	4	181	myeloid leukocyte migration	BP
10195	GO:0071675	0.0219215	0.996999	3	102	regulation of mononuclear cell migration	BP
2446	GO:0009617	0.0220426	0.993104	7	479	response to bacterium	BP
229	GO:0001649	0.0221267	0.9957	4	184	osteoblast differentiation	BP
10672	GO:0086065	0.0222941	0.998428	2	40	cell communication involved in cardiac conduction	BP
7974	GO:0050778	0.0224394	0.992326	8	594	positive regulation of immune response	BP
9038	GO:0060677	0.0226742	0.999808	1	4	ureteric bud elongation	BP
12599	GO:1902617	0.0228174	0.999805	1	4	response to fluoride	BP
2629	GO:0010510	0.0228217	0.999805	1	4	regulation of acetyl-CoA biosynthetic process from pyruvate	BP
373	GO:0001922	0.0228784	0.999804	1	4	B-1 B cell homeostasis	BP
9721	GO:0070428	0.0228996	0.999804	1	4	regulation of nucleotide-binding oligomerization domain containing 1 signaling pathway	BP
11092	GO:0097252	0.022937	0.999803	1	4	oligodendrocyte apoptotic process	BP
13102	GO:1903792	0.0229483	0.999803	1	4	negative regulation of monoatomic anion transport	BP
7519	GO:0046813	0.0229518	0.999803	1	4	receptor-mediated virion attachment to host cell	BP
8861	GO:0060372	0.0230066	0.999802	1	4	regulation of atrial cardiac muscle cell membrane repolarization	BP
3958	GO:0021999	0.0230639	0.999801	1	4	neural plate anterior/posterior regionalization	BP
3610	GO:0019474	0.0230899	0.999801	1	4	L-lysine catabolic process to acetyl-CoA	BP
3611	GO:0019477	0.0230899	0.999801	1	4	L-lysine catabolic process	BP
7376	GO:0046440	0.0230899	0.999801	1	4	L-lysine metabolic process	BP
11553	GO:0110091	0.0231205	0.9998	1	4	negative regulation of hippocampal neuron apoptotic process	BP
4422	GO:0031632	0.0233193	0.999797	1	4	positive regulation of synaptic vesicle fusion to presynaptic active zone membrane	BP
11400	GO:0099502	0.0233193	0.999797	1	4	calcium-dependent activation of synaptic vesicle fusion	BP
12259	GO:1901634	0.0233193	0.999797	1	4	positive regulation of synaptic vesicle membrane organization	BP
898	GO:0002842	0.0234857	0.999794	1	4	positive regulation of T cell mediated immune response to tumor cell	BP
4646	GO:0032413	0.023639	0.998279	2	41	negative regulation of ion transmembrane transporter activity	BP
8225	GO:0051241	0.0237584	0.990712	10	840	negative regulation of multicellular organismal process	BP
2898	GO:0010959	0.0244254	0.993954	5	282	regulation of metal ion transport	BP
547	GO:0002274	0.0249191	0.994978	4	189	myeloid leukocyte activation	BP
7658	GO:0048247	0.0254818	0.998067	2	42	lymphocyte chemotaxis	BP
2082	GO:0007605	0.0254874	0.996302	3	109	sensory perception of sound	BP
11227	GO:0098655	0.0255284	0.991055	8	611	monoatomic cation transmembrane transport	BP
9763	GO:0070542	0.0257706	0.998032	2	43	response to fatty acid	BP
6492	GO:0043277	0.0260351	0.998001	2	43	apoptotic cell clearance	BP
4413	GO:0031589	0.0262618	0.993374	5	290	cell-substrate adhesion	BP
13328	GO:1904262	0.0269632	0.997889	2	44	negative regulation of TORC1 signaling	BP
5266	GO:0034220	0.0270037	0.989786	9	737	monoatomic ion transmembrane transport	BP
7003	GO:0045621	0.0270443	0.995985	3	111	positive regulation of lymphocyte differentiation	BP
2979	GO:0014074	0.0272108	0.99595	3	112	response to purine-containing compound	BP
7437	GO:0046579	0.0278616	0.997778	2	45	positive regulation of Ras protein signal transduction	BP
7972	GO:0050776	0.0278894	0.989391	9	738	regulation of immune response	BP
10651	GO:0086015	0.0280821	0.999685	1	5	SA node cell action potential	BP
10654	GO:0086018	0.0280821	0.999685	1	5	SA node cell to atrial cardiac muscle cell signaling	BP
6901	GO:0045162	0.0282097	0.999682	1	5	clustering of voltage-gated sodium channels	BP
2526	GO:0009967	0.0282446	0.987246	13	1251	positive regulation of signal transduction	BP
10663	GO:0086036	0.0283117	0.99968	1	5	regulation of cardiac muscle cell membrane potential	BP
11286	GO:0098838	0.0283131	0.99968	1	5	folate transmembrane transport	BP
11004	GO:0097018	0.028424	0.999677	1	5	renal albumin absorption	BP
1977	GO:0007266	0.028465	0.995689	3	114	Rho protein signal transduction	BP
7994	GO:0050812	0.028484	0.999676	1	5	regulation of acyl-CoA biosynthetic process	BP
11701	GO:0140361	0.0285072	0.999675	1	5	cyclic-GMP-AMP transmembrane import across plasma membrane	BP
14823	GO:2001225	0.028508	0.999675	1	5	regulation of chloride transport	BP
582	GO:0002322	0.0285185	0.999675	1	5	B cell proliferation involved in immune response	BP
7911	GO:0048878	0.0285288	0.989104	9	743	chemical homeostasis	BP
7909	GO:0048874	0.0285573	0.999674	1	5	host-mediated regulation of intestinal microbiota composition	BP
13896	GO:1905517	0.0286803	0.997677	2	45	macrophage migration	BP
9149	GO:0060897	0.0286874	0.999671	1	5	neural plate regionalization	BP
4952	GO:0032966	0.0287387	0.99967	1	5	negative regulation of collagen biosynthetic process	BP
5696	GO:0035754	0.0288614	0.999667	1	5	B cell chemotaxis	BP
11089	GO:0097241	0.0289254	0.999665	1	5	hematopoietic stem cell migration to bone marrow	BP
1938	GO:0007197	0.0290275	0.999663	1	5	adenylate cyclase-inhibiting G protein-coupled acetylcholine receptor signaling pathway	BP
11552	GO:0110089	0.029045	0.999663	1	5	regulation of hippocampal neuron apoptotic process	BP
12214	GO:1901523	0.0290882	0.999662	1	5	icosanoid catabolic process	BP
3506	GO:0019064	0.0291008	0.999661	1	5	fusion of virus membrane with host plasma membrane	BP
6068	GO:0039663	0.0291008	0.999661	1	5	membrane fusion involved in viral entry into host cell	BP
4007	GO:0023041	0.0291226	0.999661	1	5	neuronal signal transduction	BP
5204	GO:0034097	0.0292272	0.988789	9	744	response to cytokine	BP
10963	GO:0090634	0.029292	0.999657	1	5	microglial cell mediated cytotoxicity	BP
13273	GO:1904149	0.029292	0.999657	1	5	regulation of microglial cell mediated cytotoxicity	BP
13436	GO:1904478	0.0293276	0.999656	1	5	regulation of intestinal absorption	BP
555	GO:0002282	0.029379	0.999655	1	5	microglial cell activation involved in immune response	BP
4014	GO:0030001	0.0294639	0.98939	8	629	metal ion transport	BP
2708	GO:0010647	0.0300226	0.985934	14	1396	positive regulation of cell communication	BP
4643	GO:0032410	0.030418	0.997454	2	47	negative regulation of transporter activity	BP
1934	GO:0007193	0.0306201	0.997428	2	47	adenylate cyclase-inhibiting G protein-coupled receptor signaling pathway	BP
1720	GO:0006812	0.0306493	0.988144	9	753	monoatomic cation transport	BP
7906	GO:0048871	0.0309575	0.988746	8	634	multicellular organismal-level homeostasis	BP
3906	GO:0021885	0.0311578	0.997356	2	48	forebrain cell migration	BP
2069	GO:0007584	0.0312948	0.995082	3	118	response to nutrient	BP
313	GO:0001817	0.0313044	0.988596	8	634	regulation of cytokine production	BP
1976	GO:0007265	0.031535	0.991652	5	304	Ras protein signal transduction	BP
1729	GO:0006826	0.0317831	0.997274	2	48	iron ion transport	BP
6413	GO:0043030	0.0320501	0.997239	2	48	regulation of macrophage activation	BP
2531	GO:0009991	0.0321476	0.990181	6	410	response to extracellular stimulus	BP
5423	GO:0034765	0.0325143	0.991322	5	305	regulation of monoatomic ion transmembrane transport	BP
2541	GO:0010035	0.0330656	0.989834	6	412	response to inorganic substance	BP
7905	GO:0048870	0.0331058	0.984707	13	1283	cell motility	BP
8028	GO:0050870	0.0335274	0.992591	4	208	positive regulation of T cell activation	BP
9637	GO:0070231	0.0335409	0.997037	2	49	T cell apoptotic process	BP
10677	GO:0086070	0.0335897	0.999529	1	6	SA node cell to atrial cardiac muscle cell communication	BP
312	GO:0001816	0.0338677	0.987473	8	644	cytokine production	BP
5427	GO:0034775	0.0340635	0.999516	1	6	glutathione transmembrane transport	BP
397	GO:0001957	0.0340652	0.999516	1	6	intramembranous ossification	BP
5823	GO:0036072	0.0340652	0.999516	1	6	direct ossification	BP
1953	GO:0007216	0.034205	0.999512	1	6	G protein-coupled glutamate receptor signaling pathway	BP
14368	GO:2000270	0.0342484	0.999511	1	6	negative regulation of fibroblast apoptotic process	BP
3786	GO:0021626	0.0343437	0.999508	1	6	central nervous system maturation	BP
11450	GO:0099624	0.0343516	0.999508	1	6	atrial cardiac muscle cell membrane repolarization	BP
4098	GO:0030225	0.0343544	0.996924	2	50	macrophage differentiation	BP
1541	GO:0006554	0.0344408	0.999505	1	6	lysine catabolic process	BP
11124	GO:0097350	0.0345181	0.999503	1	6	neutrophil clearance	BP
14513	GO:2000489	0.0345375	0.999502	1	6	regulation of hepatic stellate cell activation	BP
13066	GO:1903721	0.0346275	0.9995	1	6	positive regulation of I-kappaB phosphorylation	BP
2737	GO:0010713	0.0346662	0.999498	1	6	negative regulation of collagen metabolic process	BP
8021	GO:0050863	0.0346966	0.990579	5	309	regulation of T cell activation	BP
4421	GO:0031630	0.0347524	0.999496	1	6	regulation of synaptic vesicle fusion to presynaptic active zone membrane	BP
12258	GO:1901632	0.0347524	0.999496	1	6	regulation of synaptic vesicle membrane organization	BP
5552	GO:0035425	0.0348819	0.999492	1	6	autocrine signaling	BP
8132	GO:0051057	0.0349709	0.996837	2	51	positive regulation of small GTPase mediated signal transduction	BP
12296	GO:1901748	0.0351122	0.999485	1	6	leukotriene D4 metabolic process	BP
6546	GO:0043382	0.0351186	0.999485	1	6	positive regulation of memory T cell differentiation	BP
4876	GO:0032829	0.0351805	0.999483	1	6	regulation of CD4-positive, CD25-positive, alpha-beta regulatory T cell differentiation	BP
4877	GO:0032831	0.0351805	0.999483	1	6	positive regulation of CD4-positive, CD25-positive, alpha-beta regulatory T cell differentiation	BP
5416	GO:0034756	0.0351808	0.999483	1	6	regulation of iron ion transport	BP
14805	GO:2001188	0.0352087	0.999483	1	6	regulation of T cell activation via T cell receptor contact with antigen bound to MHC molecule on antigen presenting cell	BP
9634	GO:0070228	0.0360812	0.996681	2	51	regulation of lymphocyte apoptotic process	BP
7717	GO:0048469	0.0361732	0.993983	3	125	cell maturation	BP
8081	GO:0050954	0.0361956	0.993978	3	125	sensory perception of mechanical stimulus	BP
6394	GO:0042981	0.0363706	0.98349	12	1160	regulation of apoptotic process	BP
2163	GO:0008347	0.0367302	0.996586	2	52	glial cell migration	BP
6958	GO:0045453	0.03678	0.996579	2	52	bone resorption	BP
13251	GO:1904062	0.0368239	0.991618	4	215	regulation of monoatomic cation transmembrane transport	BP
275	GO:0001764	0.0369662	0.993798	3	127	neuron migration	BP
3118	GO:0015748	0.037031	0.993783	3	126	organophosphate ester transport	BP
4805	GO:0032720	0.0372012	0.996519	2	52	negative regulation of tumor necrosis factor production	BP
4885	GO:0032868	0.0372446	0.991492	4	217	response to insulin	BP
2707	GO:0010646	0.037668	0.979011	23	2741	regulation of cell communication	BP
12997	GO:1903556	0.0385474	0.996321	2	53	negative regulation of tumor necrosis factor superfamily cytokine production	BP
7504	GO:0046718	0.0386585	0.993399	3	128	viral entry into host cell	BP
1723	GO:0006816	0.0388312	0.989132	5	321	calcium ion transport	BP
3692	GO:0019932	0.0393969	0.990839	4	220	second-messenger-mediated signaling	BP
10332	GO:0072033	0.0394058	0.999332	1	7	renal vesicle formation	BP
4283	GO:0031100	0.0395114	0.996176	2	54	animal organ regeneration	BP
13179	GO:1903939	0.0396128	0.999325	1	7	regulation of TORC2 signaling	BP
9148	GO:0060896	0.0396766	0.999323	1	7	neural plate pattern specification	BP
13100	GO:1903790	0.0397147	0.999322	1	7	guanine nucleotide transmembrane transport	BP
11003	GO:0097017	0.0397278	0.999321	1	7	renal protein absorption	BP
4985	GO:0033029	0.0397888	0.999319	1	7	regulation of neutrophil apoptotic process	BP
997	GO:0003093	0.0398136	0.999318	1	7	regulation of glomerular filtration	BP
9577	GO:0070100	0.039834	0.999318	1	7	negative regulation of chemokine-mediated signaling pathway	BP
7864	GO:0048771	0.0398499	0.993113	3	130	tissue remodeling	BP
3505	GO:0019062	0.039866	0.999317	1	7	virion attachment to host cell	BP
6781	GO:0044650	0.039866	0.999317	1	7	adhesion of symbiont to host cell	BP
2443	GO:0009611	0.0398661	0.987189	6	432	response to wounding	BP
7753	GO:0048549	0.0399164	0.999315	1	7	positive regulation of pinocytosis	BP
12318	GO:1901844	0.039976	0.999313	1	7	regulation of cell communication by electrical coupling involved in cardiac conduction	BP
1540	GO:0006553	0.040067	0.99931	1	7	lysine metabolic process	BP
9430	GO:0061669	0.0400691	0.99931	1	7	spontaneous neurotransmitter secretion	BP
9648	GO:0070244	0.0400831	0.999309	1	7	negative regulation of thymocyte apoptotic process	BP
12477	GO:1902260	0.0400868	0.999309	1	7	negative regulation of delayed rectifier potassium channel activity	BP
13115	GO:1903817	0.0400868	0.999309	1	7	negative regulation of voltage-gated potassium channel activity	BP
13064	GO:1903719	0.0401563	0.999306	1	7	regulation of I-kappaB phosphorylation	BP
5042	GO:0033197	0.04034	0.9993	1	7	response to vitamin E	BP
9719	GO:0070426	0.0403413	0.9993	1	7	positive regulation of nucleotide-binding oligomerization domain containing signaling pathway	BP
896	GO:0002840	0.0403609	0.999299	1	7	regulation of T cell mediated immune response to tumor cell	BP
491	GO:0002138	0.040368	0.999299	1	7	retinoic acid biosynthetic process	BP
3278	GO:0016102	0.040368	0.999299	1	7	diterpenoid biosynthetic process	BP
2539	GO:0010033	0.040429	0.978325	19	2162	response to organic substance	BP
11551	GO:0110088	0.0404481	0.999296	1	7	hippocampal neuron apoptotic process	BP
3074	GO:0015669	0.0404613	0.999296	1	7	gas transport	BP
14525	GO:2000510	0.0408157	0.999283	1	7	positive regulation of dendritic cell chemotaxis	BP
1803	GO:0006952	0.0409785	0.980472	13	1314	defense response	BP
401	GO:0001961	0.0409799	0.995952	2	55	positive regulation of cytokine-mediated signaling pathway	BP
4138	GO:0030335	0.0411784	0.986665	6	436	positive regulation of cell migration	BP
185	GO:0001503	0.0413691	0.988222	5	327	ossification	BP
1799	GO:0006941	0.041621	0.992682	3	132	striated muscle contraction	BP
7089	GO:0045766	0.041624	0.992681	3	132	positive regulation of angiogenesis	BP
13220	GO:1904018	0.041624	0.992681	3	132	positive regulation of vasculature development	BP
6427	GO:0043066	0.04198	0.983804	8	672	negative regulation of apoptotic process	BP
4472	GO:0032006	0.0423347	0.992506	3	133	regulation of TOR signaling	BP
12767	GO:1903039	0.0426425	0.989832	4	225	positive regulation of leukocyte cell-cell adhesion	BP
2031	GO:0007416	0.0428669	0.992373	3	135	synapse assembly	BP
6761	GO:0044409	0.0432675	0.992274	3	134	entry into host	BP
5206	GO:0034103	0.0433945	0.995574	2	57	regulation of tissue remodeling	BP
12185	GO:1901379	0.0434691	0.995562	2	57	regulation of potassium ion transmembrane transport	BP
536	GO:0002253	0.0437471	0.985627	6	441	activation of immune response	BP
6428	GO:0043067	0.0447491	0.979026	12	1198	regulation of programmed cell death	BP
1907	GO:0007159	0.0451915	0.986822	5	333	leukocyte cell-cell adhesion	BP
8840	GO:0060346	0.0452004	0.999101	1	8	bone trabecula formation	BP
3873	GO:0021814	0.0452371	0.9991	1	8	cell motility involved in cerebral cortex radial glia guided migration	BP
10500	GO:0072378	0.0452437	0.9991	1	8	blood coagulation, fibrin clot formation	BP
11148	GO:0097475	0.045245	0.9991	1	8	motor neuron migration	BP
652	GO:0002437	0.0453301	0.995263	2	58	inflammatory response to antigenic stimulus	BP
9720	GO:0070427	0.045394	0.999094	1	8	nucleotide-binding oligomerization domain containing 1 signaling pathway	BP
6527	GO:0043353	0.045428	0.999092	1	8	enucleate erythrocyte differentiation	BP
6760	GO:0044406	0.0454806	0.99909	1	8	adhesion of symbiont to host	BP
1916	GO:0007168	0.0455139	0.999089	1	8	receptor guanylyl cyclase signaling pathway	BP
1956	GO:0007219	0.0455282	0.991704	3	137	Notch signaling pathway	BP
413	GO:0001977	0.0455293	0.999088	1	8	renal system process involved in regulation of blood volume	BP
5394	GO:0034635	0.0455355	0.999088	1	8	glutathione transport	BP
9997	GO:0071313	0.0455425	0.999088	1	8	cellular response to caffeine	BP
5685	GO:0035733	0.0455747	0.999086	1	8	hepatic stellate cell activation	BP
5666	GO:0035701	0.0455911	0.999086	1	8	hematopoietic stem cell migration	BP
290	GO:0001781	0.0455962	0.999086	1	8	neutrophil apoptotic process	BP
7100	GO:0045792	0.045602	0.999085	1	8	negative regulation of cell size	BP
5146	GO:0033625	0.0456238	0.999084	1	8	positive regulation of integrin activation	BP
11176	GO:0097553	0.0458488	0.991622	3	138	calcium ion transmembrane import into cytosol	BP
7626	GO:0048148	0.0458651	0.999075	1	8	behavioral response to cocaine	BP
8816	GO:0060316	0.0459322	0.999072	1	8	positive regulation of ryanodine-sensitive calcium-release channel activity	BP
15	GO:0000050	0.0459872	0.99907	1	8	urea cycle	BP
641	GO:0002424	0.0461166	0.999064	1	8	T cell mediated immune response to tumor cell	BP
6544	GO:0043380	0.0461678	0.999062	1	8	regulation of memory T cell differentiation	BP
8924	GO:0060457	0.0462487	0.999059	1	8	negative regulation of digestive system process	BP
14523	GO:2000508	0.0463635	0.999054	1	8	regulation of dendritic cell chemotaxis	BP
8373	GO:0051593	0.0464216	0.999052	1	8	response to folic acid	BP
608	GO:0002361	0.0464711	0.99905	1	8	CD4-positive, CD25-positive, alpha-beta regulatory T cell differentiation	BP
2005	GO:0007342	0.0468346	0.999035	1	8	fusion of sperm to egg plasma membrane involved in single fertilization	BP
14311	GO:2000147	0.0468641	0.984345	6	450	positive regulation of cell motility	BP
399	GO:0001959	0.0469921	0.991329	3	138	regulation of cytokine-mediated signaling pathway	BP
12570	GO:1902533	0.0470881	0.980302	9	814	positive regulation of intracellular signal transduction	BP
6080	GO:0040012	0.0471289	0.980281	9	818	regulation of locomotion	BP
13053	GO:1903706	0.0473181	0.986027	5	338	regulation of hemopoiesis	BP
2529	GO:0009987	0.0475598	0.98115	78	12470	cellular process	BP
7740	GO:0048524	0.0476528	0.994878	2	60	positive regulation of viral process	BP
4139	GO:0030336	0.0483439	0.987998	4	236	negative regulation of cell migration	BP
10197	GO:0071677	0.048488	0.994739	2	60	positive regulation of mononuclear cell migration	BP
9096	GO:0060760	0.0493293	0.994595	2	61	positive regulation of response to cytokine stimulus	BP
611	GO:0002366	0.0493602	0.987664	4	236	leukocyte activation involved in immune response	BP
361	GO:0001906	0.0498305	0.990587	3	140	cell killing	BP
6430	GO:0043069	0.0501073	0.979972	8	697	negative regulation of programmed cell death	BP
5981	GO:0038063	0.0501338	0.998875	1	9	collagen-activated tyrosine kinase receptor signaling pathway	BP
6119	GO:0042110	0.05078	0.982704	6	457	T cell activation	BP
2710	GO:0010649	0.0508216	0.998844	1	9	regulation of cell communication by electrical coupling	BP
3205	GO:0015886	0.0509377	0.998838	1	9	heme transport	BP
10403	GO:0072173	0.0509796	0.998837	1	9	metanephric tubule morphogenesis	BP
8681	GO:0060068	0.0510398	0.998834	1	9	vagina development	BP
400	GO:0001960	0.0510602	0.994296	2	62	negative regulation of cytokine-mediated signaling pathway	BP
1791	GO:0006930	0.0511904	0.998827	1	9	substrate-dependent cell migration, cell extension	BP
540	GO:0002263	0.0512161	0.987047	4	239	cell activation involved in immune response	BP
4755	GO:0032640	0.0512421	0.99021	3	143	tumor necrosis factor production	BP
4782	GO:0032680	0.0512421	0.99021	3	143	regulation of tumor necrosis factor production	BP
12081	GO:1901031	0.0513545	0.998819	1	9	regulation of response to reactive oxygen species	BP
9984	GO:0071285	0.0513786	0.998818	1	9	cellular response to lithium ion	BP
11235	GO:0098664	0.0514642	0.998814	1	9	G protein-coupled serotonin receptor signaling pathway	BP
7034	GO:0045657	0.0515578	0.99881	1	9	positive regulation of monocyte differentiation	BP
6543	GO:0043379	0.0515645	0.998809	1	9	memory T cell differentiation	BP
6085	GO:0040017	0.0515697	0.982368	6	461	positive regulation of locomotion	BP
929	GO:0002887	0.0515791	0.998809	1	9	negative regulation of myeloid leukocyte mediated immunity	BP
5617	GO:0035589	0.0515824	0.998809	1	9	G protein-coupled purinergic nucleotide receptor signaling pathway	BP
6245	GO:0042448	0.0516136	0.998807	1	9	progesterone metabolic process	BP
4353	GO:0031340	0.0516204	0.998807	1	9	positive regulation of vesicle fusion	BP
3641	GO:0019627	0.0516687	0.998805	1	9	urea metabolic process	BP
10300	GO:0071941	0.0516687	0.998805	1	9	nitrogen cycle metabolic process	BP
9559	GO:0065008	0.0519668	0.971266	19	2230	regulation of biological quality	BP
9219	GO:0061025	0.0530213	0.98973	3	145	membrane fusion	BP
644	GO:0002429	0.0536866	0.986213	4	243	immune response-activating cell surface receptor signaling pathway	BP
4047	GO:0030101	0.0540359	0.993768	2	64	natural killer cell activation	BP
14310	GO:2000146	0.0541626	0.98605	4	245	negative regulation of cell motility	BP
4895	GO:0032879	0.0542602	0.971745	15	1659	regulation of localization	BP
9779	GO:0070588	0.054471	0.985944	4	246	calcium ion transmembrane transport	BP
10215	GO:0071706	0.0548032	0.989242	3	147	tumor necrosis factor superfamily cytokine production	BP
12996	GO:1903555	0.0548032	0.989242	3	147	regulation of tumor necrosis factor superfamily cytokine production	BP
4072	GO:0030198	0.0549093	0.985794	4	247	extracellular matrix organization	BP
6485	GO:0043266	0.0549296	0.993605	2	65	regulation of potassium ion transport	BP
2578	GO:0010243	0.0550354	0.976291	9	842	response to organonitrogen compound	BP
1795	GO:0006936	0.0552921	0.985663	4	246	muscle contraction	BP
4282	GO:0031099	0.0553115	0.989102	3	148	regeneration	BP
6424	GO:0043062	0.0555628	0.985569	4	248	extracellular structure organization	BP
6932	GO:0045229	0.0555784	0.985564	4	248	external encapsulating structure organization	BP
9095	GO:0060759	0.0556835	0.988999	3	148	regulation of response to cytokine stimulus	BP
6494	GO:0043279	0.0559976	0.993409	2	66	response to alkaloid	BP
11375	GO:0099150	0.0562543	0.998563	1	10	regulation of postsynaptic specialization assembly	BP
10465	GO:0072283	0.0564127	0.998555	1	10	metanephric renal vesicle morphogenesis	BP
4473	GO:0032007	0.0564589	0.993324	2	66	negative regulation of TOR signaling	BP
1252	GO:0006086	0.056462	0.998552	1	10	acetyl-CoA biosynthetic process from pyruvate	BP
9576	GO:0070099	0.056751	0.998537	1	10	regulation of chemokine-mediated signaling pathway	BP
2886	GO:0010936	0.0567581	0.998537	1	10	negative regulation of macrophage cytokine production	BP
2781	GO:0010764	0.0567639	0.998536	1	10	negative regulation of fibroblast migration	BP
5310	GO:0034351	0.0569075	0.998529	1	10	negative regulation of glial cell apoptotic process	BP
10988	GO:0090715	0.0569482	0.998527	1	10	immunological memory formation process	BP
9097	GO:0060761	0.0570479	0.993216	2	66	negative regulation of response to cytokine stimulus	BP
1948	GO:0007210	0.0571191	0.998518	1	10	serotonin receptor signaling pathway	BP
11297	GO:0098883	0.057131	0.998517	1	10	synapse pruning	BP
561	GO:0002291	0.0572635	0.99851	1	10	T cell activation via T cell receptor contact with antigen bound to MHC molecule on antigen presenting cell	BP
12000	GO:1900272	0.0574193	0.998502	1	10	negative regulation of long-term synaptic potentiation	BP
4442	GO:0031666	0.057455	0.9985	1	10	positive regulation of lipopolysaccharide-mediated signaling pathway	BP
8245	GO:0051280	0.0574971	0.998498	1	10	negative regulation of release of sequestered calcium ion into cytosol	BP
8815	GO:0060315	0.0574971	0.998498	1	10	negative regulation of ryanodine-sensitive calcium-release channel activity	BP
1917	GO:0007169	0.0575406	0.97979	6	476	transmembrane receptor protein tyrosine kinase signaling pathway	BP
14671	GO:2000774	0.0576008	0.998493	1	10	positive regulation of cellular senescence	BP
6854	GO:0045026	0.0578363	0.99848	1	10	plasma membrane fusion	BP
4234	GO:0030901	0.0582979	0.992981	2	67	midbrain development	BP
4453	GO:0031929	0.058724	0.988145	3	152	TOR signaling	BP
2382	GO:0009267	0.0588115	0.98812	3	152	cellular response to starvation	BP
9968	GO:0071248	0.0589786	0.988073	3	152	cellular response to metal ion	BP
9961	GO:0071230	0.0591127	0.992826	2	68	cellular response to amino acid stimulus	BP
7535	GO:0046849	0.0593757	0.992776	2	68	bone remodeling	BP
9971	GO:0071260	0.0593785	0.992776	2	68	cellular response to mechanical stimulus	BP
9330	GO:0061337	0.0600324	0.99265	2	69	cardiac conduction	BP
10107	GO:0071495	0.060168	0.971368	11	1126	cellular response to endogenous stimulus	BP
5443	GO:0035023	0.0605556	0.99255	2	69	regulation of Rho protein signal transduction	BP
4010	GO:0023056	0.0609151	0.969172	13	1401	positive regulation of signaling	BP
6641	GO:0043589	0.0610815	0.998286	1	11	skin morphogenesis	BP
9361	GO:0061430	0.0614224	0.998266	1	11	bone trabecula morphogenesis	BP
6900	GO:0045161	0.0615552	0.998259	1	11	neuronal ion channel clustering	BP
2719	GO:0010663	0.0616273	0.998255	1	11	positive regulation of striated muscle cell apoptotic process	BP
2722	GO:0010666	0.0616273	0.998255	1	11	positive regulation of cardiac muscle cell apoptotic process	BP
538	GO:0002260	0.0617173	0.992326	2	69	lymphocyte homeostasis	BP
10498	GO:0072376	0.0618141	0.998244	1	11	protein activation cascade	BP
7820	GO:0048681	0.0618361	0.998243	1	11	negative regulation of axon regeneration	BP
12421	GO:1902107	0.0619432	0.987221	3	155	positive regulation of leukocyte differentiation	BP
13055	GO:1903708	0.0619432	0.987221	3	155	positive regulation of hemopoiesis	BP
6620	GO:0043549	0.0620156	0.97781	6	483	regulation of kinase activity	BP
12280	GO:1901678	0.0620492	0.99823	1	11	iron coordination entity transport	BP
10065	GO:0071415	0.0621104	0.998227	1	11	cellular response to purine-containing compound	BP
7752	GO:0048548	0.0621653	0.998224	1	11	regulation of pinocytosis	BP
5309	GO:0034350	0.062247	0.998219	1	11	regulation of glial cell apoptotic process	BP
9647	GO:0070243	0.0622882	0.998217	1	11	regulation of thymocyte apoptotic process	BP
14459	GO:2000402	0.0622975	0.998216	1	11	negative regulation of lymphocyte migration	BP
2576	GO:0010226	0.0624393	0.998208	1	11	response to lithium ion	BP
3282	GO:0016114	0.0625618	0.998201	1	11	terpenoid biosynthetic process	BP
409	GO:0001973	0.0626511	0.998195	1	11	G protein-coupled adenosine receptor signaling pathway	BP
5616	GO:0035588	0.0626511	0.998195	1	11	G protein-coupled purinergic receptor signaling pathway	BP
8249	GO:0051284	0.0629913	0.998176	1	11	positive regulation of sequestering of calcium ion	BP
8009	GO:0050851	0.0630627	0.986894	3	156	antigen receptor-mediated signaling pathway	BP
535	GO:0002252	0.0637592	0.977029	6	484	immune effector process	BP
6489	GO:0043270	0.0638271	0.98667	3	157	positive regulation of monoatomic ion transport	BP
12419	GO:1902105	0.0645599	0.982387	4	259	regulation of leukocyte differentiation	BP
1915	GO:0007167	0.0645682	0.972814	8	741	enzyme-linked receptor protein signaling pathway	BP
6689	GO:0044000	0.0647677	0.986392	3	158	movement in host	BP
9633	GO:0070227	0.0651671	0.991644	2	71	lymphocyte apoptotic process	BP
4008	GO:0023051	0.0652745	0.961623	22	2746	regulation of signaling	BP
8432	GO:0051707	0.065318	0.968477	11	1133	response to other organism	BP
6695	GO:0044057	0.0658191	0.978692	5	373	regulation of system process	BP
6474	GO:0043207	0.0659901	0.968096	11	1135	response to external biotic stimulus	BP
6759	GO:0044403	0.0664075	0.981714	4	261	biological process involved in symbiotic interaction	BP
9963	GO:0071233	0.0670568	0.997912	1	12	cellular response to leucine	BP
6347	GO:0042762	0.0670783	0.997911	1	12	regulation of sulfur metabolic process	BP
4254	GO:0031000	0.0672248	0.997902	1	12	response to caffeine	BP
12071	GO:1901017	0.0672392	0.997901	1	12	negative regulation of potassium ion transmembrane transporter activity	BP
3432	GO:0018149	0.0672435	0.997901	1	12	peptide cross-linking	BP
9772	GO:0070571	0.0673574	0.997893	1	12	negative regulation of neuron projection regeneration	BP
14842	GO:2001256	0.0673912	0.997891	1	12	regulation of store-operated calcium entry	BP
4087	GO:0030213	0.0674516	0.997887	1	12	hyaluronan biosynthetic process	BP
533	GO:0002250	0.0674964	0.977993	5	373	adaptive immune response	BP
4645	GO:0032412	0.067565	0.985556	3	161	regulation of monoatomic ion transmembrane transporter activity	BP
11281	GO:0098814	0.0676334	0.997876	1	12	spontaneous synaptic transmission	BP
854	GO:0002768	0.0677656	0.981214	4	263	immune response-regulating cell surface receptor signaling pathway	BP
1808	GO:0006957	0.06797	0.997854	1	12	complement activation, alternative pathway	BP
11879	GO:1900029	0.0680848	0.997847	1	12	positive regulation of ruffle assembly	BP
9456	GO:0061760	0.0681445	0.997843	1	12	antifungal innate immune response	BP
7095	GO:0045779	0.0682372	0.997837	1	12	negative regulation of bone resorption	BP
674	GO:0002468	0.0683618	0.997829	1	12	dendritic cell antigen processing and presentation	BP
892	GO:0002836	0.0684653	0.997823	1	12	positive regulation of response to tumor cell	BP
895	GO:0002839	0.0684653	0.997823	1	12	positive regulation of immune response to tumor cell	BP
9960	GO:0071229	0.0685014	0.990961	2	74	cellular response to acid chemical	BP
1733	GO:0006835	0.0685645	0.990948	2	74	dicarboxylic acid transport	BP
4137	GO:0030334	0.0689481	0.97057	8	750	regulation of cell migration	BP
363	GO:0001910	0.0689993	0.990861	2	73	regulation of leukocyte mediated cytotoxicity	BP
8242	GO:0051262	0.0691896	0.990819	2	74	protein tetramerization	BP
7743	GO:0048534	0.0692505	0.990806	2	74	hematopoietic or lymphoid organ development	BP
6763	GO:0044419	0.070012	0.964734	12	1286	biological process involved in interspecies interaction between organisms	BP
12146	GO:1901264	0.0711321	0.990411	2	75	carbohydrate derivative transport	BP
5148	GO:0033627	0.0715514	0.990321	2	76	cell adhesion mediated by integrin	BP
4236	GO:0030903	0.0723438	0.997549	1	13	notochord development	BP
9744	GO:0070482	0.0724603	0.979459	4	270	response to oxygen levels	BP
4886	GO:0032869	0.0724625	0.984055	3	167	cellular response to insulin stimulus	BP
10355	GO:0072077	0.0726327	0.997529	1	13	renal vesicle morphogenesis	BP
10359	GO:0072087	0.0726327	0.997529	1	13	renal vesicle development	BP
10531	GO:0072537	0.0727308	0.997522	1	13	fibroblast activation	BP
5144	GO:0033623	0.0727711	0.997519	1	13	regulation of integrin activation	BP
4443	GO:0031667	0.0729481	0.975682	5	384	response to nutrient levels	BP
12388	GO:1902033	0.0731037	0.997496	1	13	regulation of hematopoietic stem cell proliferation	BP
3246	GO:0016045	0.0731199	0.997495	1	13	detection of bacterium	BP
14102	GO:1990253	0.0731783	0.997491	1	13	cellular response to leucine starvation	BP
10777	GO:0090158	0.0733628	0.997478	1	13	endoplasmic reticulum membrane organization	BP
844	GO:0002757	0.0733715	0.975501	5	384	immune response-activating signaling pathway	BP
7537	GO:0046851	0.0735749	0.997463	1	13	negative regulation of bone remodeling	BP
12284	GO:1901698	0.073613	0.966453	9	892	response to nitrogen compound	BP
4001	GO:0022898	0.0736277	0.983693	3	167	regulation of transmembrane transporter activity	BP
1709	GO:0006790	0.0738988	0.978914	4	270	sulfur compound metabolic process	BP
7444	GO:0046598	0.0739387	0.997438	1	13	positive regulation of viral entry into host cell	BP
10608	GO:0075294	0.0739387	0.997438	1	13	positive regulation by symbiont of entry into host	BP
12235	GO:1901569	0.0742643	0.997415	1	13	fatty acid derivative catabolic process	BP
6081	GO:0040013	0.0748612	0.978545	4	274	negative regulation of locomotion	BP
5158	GO:0033674	0.0759748	0.978118	4	275	positive regulation of kinase activity	BP
2543	GO:0010038	0.0768981	0.977762	4	275	response to metal ion	BP
2440	GO:0009607	0.0770371	0.961735	11	1167	response to biotic stimulus	BP
557	GO:0002285	0.0771457	0.98258	3	170	lymphocyte activation involved in immune response	BP
13608	GO:1904862	0.0773058	0.997179	1	14	inhibitory synapse assembly	BP
5982	GO:0038065	0.077344	0.997176	1	14	collagen-activated signaling pathway	BP
6473	GO:0043201	0.077706	0.997149	1	14	response to leucine	BP
63	GO:0000302	0.077778	0.982378	3	170	response to reactive oxygen species	BP
6623	GO:0043552	0.0777979	0.997143	1	14	positive regulation of phosphatidylinositol 3-kinase activity	BP
1744	GO:0006855	0.0779191	0.997134	1	14	xenobiotic transmembrane transport	BP
11278	GO:0098801	0.0780716	0.997122	1	14	regulation of renal system process	BP
9717	GO:0070424	0.0782589	0.997108	1	14	regulation of nucleotide-binding oligomerization domain containing signaling pathway	BP
6701	GO:0044070	0.0782623	0.997108	1	14	regulation of monoatomic anion transport	BP
12476	GO:1902259	0.0785004	0.99709	1	14	regulation of delayed rectifier potassium channel activity	BP
989	GO:0003071	0.0786365	0.99708	1	14	renal system process involved in regulation of systemic arterial blood pressure	BP
9853	GO:0070885	0.0787649	0.99707	1	14	negative regulation of calcineurin-NFAT signaling cascade	BP
11491	GO:0106057	0.0787649	0.99707	1	14	negative regulation of calcineurin-mediated signaling	BP
6190	GO:0042327	0.0789333	0.969984	6	515	positive regulation of phosphorylation	BP
4949	GO:0032963	0.0792612	0.988632	2	80	collagen metabolic process	BP
6288	GO:0042573	0.0792898	0.99703	1	14	retinoic acid metabolic process	BP
10987	GO:0090713	0.0793616	0.997025	1	14	immunological memory process	BP
4934	GO:0032930	0.0793875	0.997023	1	14	positive regulation of superoxide anion generation	BP
8024	GO:0050866	0.0797149	0.981754	3	172	negative regulation of cell activation	BP
8429	GO:0051701	0.0803011	0.981563	3	173	biological process involved in interaction with host	BP
1762	GO:0006885	0.0812678	0.988176	2	81	regulation of pH	BP
9965	GO:0071241	0.0822214	0.980935	3	175	cellular response to inorganic substance	BP
14843	GO:2001257	0.0826811	0.98785	2	82	regulation of cation channel activity	BP
10648	GO:0086012	0.0827044	0.996749	1	15	membrane depolarization during cardiac muscle cell action potential	BP
13	GO:0000041	0.0828132	0.98782	2	82	transition metal ion transport	BP
4332	GO:0031290	0.0830092	0.996724	1	15	retinal ganglion cell axon guidance	BP
14694	GO:2000811	0.0830336	0.996722	1	15	negative regulation of anoikis	BP
2030	GO:0007413	0.0830768	0.996719	1	15	axonal fasciculation	BP
11480	GO:0106030	0.0830768	0.996719	1	15	neuron projection fasciculation	BP
12186	GO:1901380	0.0834542	0.996688	1	15	negative regulation of potassium ion transmembrane transport	BP
465	GO:0002070	0.0836741	0.996671	1	15	epithelial cell maturation	BP
965	GO:0003008	0.0837988	0.956495	12	1332	system process	BP
8030	GO:0050872	0.083971	0.996647	1	15	white fat cell differentiation	BP
4354	GO:0031341	0.0841173	0.987518	2	82	regulation of cell killing	BP
9954	GO:0071222	0.0841577	0.980296	3	176	cellular response to lipopolysaccharide	BP
8617	GO:0055093	0.0841611	0.996631	1	15	response to hyperoxia	BP
9946	GO:0071214	0.084327	0.974842	4	285	cellular response to abiotic stimulus	BP
11469	GO:0104004	0.084327	0.974842	4	285	cellular response to environmental stimulus	BP
6644	GO:0043605	0.0845776	0.996597	1	15	amide catabolic process	BP
5614	GO:0035584	0.0846084	0.996595	1	15	calcium-mediated signaling using intracellular calcium source	BP
2001	GO:0007338	0.0848275	0.98735	2	83	single fertilization	BP
4184	GO:0030593	0.0848499	0.987347	2	82	neutrophil chemotaxis	BP
2220	GO:0009068	0.0849152	0.99657	1	15	aspartate family amino acid catabolic process	BP
9988	GO:0071294	0.0855472	0.996517	1	15	cellular response to zinc ion	BP
851	GO:0002764	0.0860667	0.969905	5	403	immune response-regulating signaling pathway	BP
8505	GO:0051928	0.0862454	0.987014	2	84	positive regulation of calcium ion transport	BP
4642	GO:0032409	0.0864676	0.979523	3	179	regulation of transporter activity	BP
5420	GO:0034762	0.0867626	0.969589	5	405	regulation of transmembrane transport	BP
14309	GO:2000145	0.0868045	0.961084	8	789	regulation of cell motility	BP
8124	GO:0051049	0.087156	0.954447	12	1341	regulation of transport	BP
787	GO:0002683	0.0881511	0.96896	5	405	negative regulation of immune system process	BP
3819	GO:0021692	0.0884673	0.996255	1	16	cerebellar Purkinje cell layer morphogenesis	BP
6293	GO:0042594	0.0885022	0.978835	3	181	response to starvation	BP
4177	GO:0030540	0.0886082	0.996243	1	16	female genitalia development	BP
1951	GO:0007214	0.0887244	0.996233	1	16	gamma-aminobutyric acid signaling pathway	BP
5352	GO:0034446	0.0889432	0.986366	2	86	substrate adhesion-dependent cell spreading	BP
1968	GO:0007252	0.0889494	0.996214	1	16	I-kappaB phosphorylation	BP
10002	GO:0071318	0.0891545	0.996196	1	16	cellular response to ATP	BP
5151	GO:0033630	0.0892568	0.996187	1	16	positive regulation of cell adhesion mediated by integrin	BP
5308	GO:0034349	0.0892735	0.996186	1	16	glial cell apoptotic process	BP
7032	GO:0045655	0.089293	0.996184	1	16	regulation of monocyte differentiation	BP
11218	GO:0098543	0.0893067	0.996183	1	16	detection of other organism	BP
6449	GO:0043117	0.0895844	0.996158	1	16	positive regulation of vascular permeability	BP
4420	GO:0031629	0.0897014	0.996148	1	16	synaptic vesicle fusion to presynaptic active zone membrane	BP
11399	GO:0099500	0.0897014	0.996148	1	16	vesicle fusion to plasma membrane	BP
5207	GO:0034104	0.0899163	0.996129	1	16	negative regulation of tissue remodeling	BP
1380	GO:0006309	0.0899407	0.996127	1	16	apoptotic DNA fragmentation	BP
4932	GO:0032928	0.0903251	0.996094	1	16	regulation of superoxide anion generation	BP
10697	GO:0090026	0.0905802	0.996071	1	16	positive regulation of monocyte chemotaxis	BP
1606	GO:0006637	0.090719	0.985936	2	86	acyl-CoA metabolic process	BP
5544	GO:0035383	0.090719	0.985936	2	86	thioester metabolic process	BP
8791	GO:0060284	0.0909139	0.961245	7	665	regulation of cell development	BP
8503	GO:0051924	0.0911909	0.977916	3	183	regulation of calcium ion transport	BP
8609	GO:0055082	0.0922011	0.963502	6	536	intracellular chemical homeostasis	BP
10458	GO:0072273	0.0937967	0.995766	1	17	metanephric nephron morphogenesis	BP
6279	GO:0042542	0.0939271	0.985142	2	88	response to hydrogen peroxide	BP
11449	GO:0099623	0.0940552	0.995742	1	17	regulation of cardiac muscle cell membrane repolarization	BP
5568	GO:0035461	0.0941138	0.995737	1	17	vitamin transmembrane transport	BP
485	GO:0002115	0.0942073	0.995728	1	17	store-operated calcium entry	BP
9951	GO:0071219	0.0942893	0.976842	3	185	cellular response to molecule of bacterial origin	BP
8838	GO:0060343	0.0943468	0.995715	1	17	trabecula formation	BP
1251	GO:0006085	0.0944101	0.995709	1	17	acetyl-CoA biosynthetic process	BP
14367	GO:2000269	0.0944141	0.995709	1	17	regulation of fibroblast apoptotic process	BP
12943	GO:1903432	0.0945209	0.984991	2	89	regulation of TORC1 signaling	BP
7526	GO:0046827	0.0946492	0.995687	1	17	positive regulation of protein export from nucleus	BP
9646	GO:0070242	0.0948017	0.995673	1	17	thymocyte apoptotic process	BP
4233	GO:0030900	0.0948382	0.970546	4	299	forebrain development	BP
4351	GO:0031338	0.0949723	0.995657	1	17	regulation of vesicle fusion	BP
3529	GO:0019220	0.0950505	0.954404	9	940	regulation of phosphate metabolic process	BP
554	GO:0002281	0.095406	0.995617	1	17	macrophage activation involved in immune response	BP
8199	GO:0051174	0.095527	0.954128	9	941	regulation of phosphorus metabolic process	BP
1802	GO:0006950	0.0961869	0.939737	24	3173	response to stress	BP
12765	GO:1903037	0.0984235	0.969041	4	300	regulation of leukocyte cell-cell adhesion	BP
14258	GO:2000026	0.0986709	0.950407	10	1089	regulation of multicellular organismal development	BP
998	GO:0003094	0.0988872	0.995269	1	18	glomerular filtration	BP
558	GO:0002286	0.0989394	0.983868	2	91	T cell activation involved in immune response	BP
10820	GO:0090218	0.0989438	0.995263	1	18	positive regulation of lipid kinase activity	BP
6467	GO:0043171	0.0990765	0.99525	1	18	peptide catabolic process	BP
14424	GO:2000352	0.0991292	0.995245	1	18	negative regulation of endothelial cell apoptotic process	BP
10400	GO:0072170	0.0993735	0.995221	1	18	metanephric tubule development	BP
9579	GO:0070102	0.099426	0.995216	1	18	interleukin-6-mediated signaling pathway	BP
7085	GO:0045762	0.0998729	0.995172	1	18	positive regulation of adenylate cyclase activity	BP
10622	GO:0080009	0.0998827	0.995171	1	18	mRNA methylation	BP
970	GO:0003013	0.09996	0.96347	5	424	circulatory system process	BP
801	GO:0002697	0.100007	0.968369	4	301	regulation of immune effector process	BP
10086	GO:0071467	0.100101	0.99515	1	18	cellular response to pH	BP
1950	GO:0007213	0.10028	0.995132	1	18	G protein-coupled acetylcholine receptor signaling pathway	BP
893	GO:0002837	0.100574	0.995103	1	18	regulation of immune response to tumor cell	BP
2795	GO:0010804	0.100734	0.995087	1	18	negative regulation of tumor necrosis factor-mediated signaling pathway	BP
4739	GO:0032612	0.102971	0.982815	2	93	interleukin-1 production	BP
4766	GO:0032652	0.102971	0.982815	2	93	regulation of interleukin-1 production	BP
5045	GO:0033209	0.103239	0.982744	2	93	tumor necrosis factor-mediated signaling pathway	BP
1911	GO:0007163	0.103391	0.973589	3	195	establishment or maintenance of cell polarity	BP
889	GO:0002833	0.103402	0.966914	4	306	positive regulation of response to biotic stimulus	BP
4475	GO:0032011	0.103405	0.994802	1	19	ARF protein signal transduction	BP
4476	GO:0032012	0.103405	0.994802	1	19	regulation of ARF protein signal transduction	BP
10646	GO:0086010	0.103724	0.994769	1	19	membrane depolarization during action potential	BP
5180	GO:0033993	0.104271	0.954072	7	686	response to lipid	BP
6676	GO:0043931	0.104342	0.994706	1	19	ossification involved in bone maturation	BP
1137	GO:0003338	0.104494	0.99469	1	19	metanephros morphogenesis	BP
10671	GO:0086064	0.104502	0.994689	1	19	cell communication by electrical coupling involved in cardiac conduction	BP
14608	GO:2000647	0.104568	0.994682	1	19	negative regulation of stem cell proliferation	BP
6486	GO:0043267	0.104583	0.994681	1	19	negative regulation of potassium ion transport	BP
2717	GO:0010661	0.104857	0.994652	1	19	positive regulation of muscle cell apoptotic process	BP
10196	GO:0071676	0.104961	0.994641	1	19	negative regulation of mononuclear cell migration	BP
8007	GO:0050849	0.105048	0.994632	1	19	negative regulation of calcium-mediated signaling	BP
10570	GO:0072676	0.10514	0.982238	2	94	lymphocyte migration	BP
1779	GO:0006907	0.105177	0.994619	1	19	pinocytosis	BP
6048	GO:0038202	0.105301	0.982192	2	95	TORC1 signaling	BP
7069	GO:0045736	0.105445	0.994591	1	19	negative regulation of cyclin-dependent protein serine/threonine kinase activity	BP
13230	GO:1904030	0.105445	0.994591	1	19	negative regulation of cyclin-dependent protein kinase activity	BP
7039	GO:0045662	0.105457	0.99459	1	19	negative regulation of myoblast differentiation	BP
890	GO:0002834	0.105691	0.994565	1	19	regulation of response to tumor cell	BP
1942	GO:0007202	0.105772	0.994557	1	19	activation of phospholipase C activity	BP
12074	GO:1901020	0.105815	0.994552	1	19	negative regulation of calcium ion transmembrane transporter activity	BP
2002	GO:0007339	0.106292	0.994502	1	19	binding of sperm to zona pellucida	BP
3585	GO:0019395	0.106682	0.981823	2	95	fatty acid oxidation	BP
2145	GO:0008277	0.107214	0.981677	2	96	regulation of G protein-coupled receptor signaling pathway	BP
1780	GO:0006909	0.107975	0.971903	3	197	phagocytosis	BP
802	GO:0002698	0.108563	0.981311	2	96	negative regulation of immune effector process	BP
4175	GO:0030534	0.10881	0.981242	2	97	adult behavior	BP
11079	GO:0097205	0.109143	0.994181	1	20	renal filtration	BP
10655	GO:0086019	0.109147	0.994181	1	20	cell-cell signaling involved in cardiac conduction	BP
14344	GO:2000209	0.109298	0.994164	1	20	regulation of anoikis	BP
11239	GO:0098698	0.109393	0.994154	1	20	postsynaptic specialization assembly	BP
10427	GO:0072207	0.109616	0.99413	1	20	metanephric epithelium development	BP
10160	GO:0071621	0.110143	0.98088	2	96	granulocyte chemotaxis	BP
1789	GO:0006925	0.110154	0.99407	1	20	inflammatory cell apoptotic process	BP
2651	GO:0010562	0.110438	0.954144	6	565	positive regulation of phosphorus metabolic process	BP
7177	GO:0045937	0.110438	0.954144	6	565	positive regulation of phosphate metabolic process	BP
6188	GO:0042325	0.110594	0.947701	8	833	regulation of phosphorylation	BP
8208	GO:0051209	0.110629	0.980741	2	98	release of sequestered calcium ion into cytosol	BP
4522	GO:0032148	0.110689	0.994012	1	20	activation of protein kinase B activity	BP
6982	GO:0045591	0.110854	0.993993	1	20	positive regulation of regulatory T cell differentiation	BP
653	GO:0002438	0.110926	0.993985	1	20	acute inflammatory response to antigenic stimulus	BP
12251	GO:1901623	0.111138	0.993962	1	20	regulation of lymphocyte chemotaxis	BP
2133	GO:0008209	0.111183	0.993957	1	20	androgen metabolic process	BP
793	GO:0002689	0.111211	0.993954	1	20	negative regulation of leukocyte chemotaxis	BP
10011	GO:0071333	0.111289	0.980559	2	98	cellular response to glucose stimulus	BP
8125	GO:0051050	0.11205	0.949777	7	699	positive regulation of transport	BP
1718	GO:0006810	0.112214	0.927447	26	3554	transport	BP
5348	GO:0034440	0.112421	0.980246	2	98	lipid oxidation	BP
8248	GO:0051283	0.112509	0.980219	2	99	negative regulation of sequestering of calcium ion	BP
7488	GO:0046683	0.112608	0.980191	2	99	response to organophosphorus	BP
1975	GO:0007264	0.112695	0.957307	5	442	small GTPase mediated signal transduction	BP
969	GO:0003012	0.113161	0.962631	4	317	muscle system process	BP
1785	GO:0006915	0.113362	0.936518	13	1548	apoptotic process	BP
9560	GO:0065009	0.113505	0.935137	14	1699	regulation of molecular function	BP
7044	GO:0045667	0.114217	0.979739	2	100	regulation of osteoblast differentiation	BP
6472	GO:0043200	0.114419	0.979682	2	100	response to amino acid	BP
8610	GO:0055085	0.114507	0.940745	10	1120	transmembrane transport	BP
9891	GO:0070977	0.114558	0.993561	1	21	bone maturation	BP
5143	GO:0033622	0.114837	0.993529	1	21	integrin activation	BP
10009	GO:0071331	0.115097	0.979492	2	100	cellular response to hexose stimulus	BP
2840	GO:0010880	0.115293	0.993476	1	21	regulation of release of sequestered calcium ion into cytosol by sarcoplasmic reticulum	BP
8998	GO:0060586	0.11535	0.993469	1	21	multicellular organismal-level iron ion homeostasis	BP
11228	GO:0098656	0.115744	0.979306	2	101	monoatomic anion transmembrane transport	BP
5703	GO:0035774	0.115763	0.993421	1	21	positive regulation of insulin secretion involved in cellular response to glucose stimulus	BP
14107	GO:1990266	0.115926	0.97926	2	99	neutrophil migration	BP
2132	GO:0008207	0.116246	0.993365	1	21	C21-steroid hormone metabolic process	BP
7727	GO:0048499	0.116268	0.993363	1	21	synaptic vesicle membrane organization	BP
8247	GO:0051282	0.116279	0.979155	2	101	regulation of sequestering of calcium ion	BP
6696	GO:0044058	0.116518	0.993333	1	21	regulation of digestive system process	BP
10163	GO:0071624	0.116893	0.993289	1	21	positive regulation of granulocyte chemotaxis	BP
10694	GO:0090023	0.116893	0.993289	1	21	positive regulation of neutrophil chemotaxis	BP
10007	GO:0071326	0.116949	0.978964	2	101	cellular response to monosaccharide stimulus	BP
1651	GO:0006691	0.117018	0.993275	1	21	leukotriene metabolic process	BP
4713	GO:0032528	0.1195	0.992964	1	22	microvillus organization	BP
5375	GO:0034505	0.119673	0.992944	1	22	tooth mineralization	BP
398	GO:0001958	0.119735	0.992936	1	22	endochondral ossification	BP
5824	GO:0036075	0.119735	0.992936	1	22	replacement ossification	BP
9605	GO:0070168	0.120241	0.992875	1	22	negative regulation of biomineral tissue development	BP
5698	GO:0035767	0.120591	0.992832	1	22	endothelial cell chemotaxis	BP
8607	GO:0055080	0.120833	0.953246	5	449	monoatomic cation homeostasis	BP
8814	GO:0060314	0.120868	0.992799	1	22	regulation of ryanodine-sensitive calcium-release channel activity	BP
4798	GO:0032703	0.120984	0.992784	1	22	negative regulation of interleukin-2 production	BP
11219	GO:0098581	0.121039	0.992778	1	22	detection of external biotic stimulus	BP
8277	GO:0051338	0.12122	0.948386	6	579	regulation of transferase activity	BP
362	GO:0001909	0.121326	0.977701	2	102	leukocyte mediated cytotoxicity	BP
5881	GO:0036296	0.121331	0.992742	1	22	response to increased oxygen levels	BP
6106	GO:0042060	0.121843	0.958699	4	326	wound healing	BP
637	GO:0002418	0.121932	0.992668	1	22	immune response to tumor cell	BP
8126	GO:0051051	0.122038	0.95861	4	325	negative regulation of transport	BP
686	GO:0002483	0.122619	0.992583	1	22	antigen processing and presentation of endogenous peptide antigen	BP
10351	GO:0072073	0.123098	0.977175	2	105	kidney epithelium development	BP
8207	GO:0051208	0.123899	0.976938	2	105	sequestering of calcium ion	BP
3937	GO:0021952	0.124302	0.992358	1	23	central nervous system projection neuron axonogenesis	BP
7870	GO:0048799	0.12471	0.992307	1	23	animal organ maturation	BP
8807	GO:0060306	0.124881	0.992285	1	23	regulation of membrane repolarization	BP
8685	GO:0060074	0.124943	0.992278	1	23	synapse maturation	BP
11838	GO:0150146	0.125159	0.99225	1	23	cell junction disassembly	BP
2706	GO:0010644	0.125186	0.992247	1	23	cell communication by electrical coupling	BP
6750	GO:0044346	0.125816	0.992167	1	23	fibroblast apoptotic process	BP
4327	GO:0031281	0.125905	0.992155	1	23	positive regulation of cyclase activity	BP
9948	GO:0071216	0.125977	0.964957	3	211	cellular response to biotic stimulus	BP
8288	GO:0051349	0.126014	0.992141	1	23	positive regulation of lyase activity	BP
4060	GO:0030168	0.126464	0.976174	2	106	platelet activation	BP
823	GO:0002719	0.126497	0.992079	1	23	negative regulation of cytokine production involved in immune response	BP
2154	GO:0008299	0.126557	0.992072	1	23	isoprenoid biosynthetic process	BP
7985	GO:0050801	0.126637	0.950291	5	456	monoatomic ion homeostasis	BP
10892	GO:0090322	0.127039	0.99201	1	23	regulation of superoxide metabolic process	BP
4440	GO:0031664	0.127093	0.992003	1	23	regulation of lipopolysaccharide-mediated signaling pathway	BP
364	GO:0001911	0.127155	0.991995	1	23	negative regulation of leukocyte mediated cytotoxicity	BP
3729	GO:0021537	0.128365	0.963996	3	215	telencephalon development	BP
7731	GO:0048513	0.129249	0.921035	17	2200	animal organ development	BP
455	GO:0002052	0.129432	0.991683	1	24	positive regulation of neuroblast proliferation	BP
1790	GO:0006929	0.129625	0.991658	1	24	substrate-dependent cell migration	BP
6572	GO:0043434	0.129673	0.955057	4	335	response to peptide hormone	BP
3868	GO:0021801	0.129716	0.991646	1	24	cerebral cortex radial glia-guided migration	BP
3970	GO:0022030	0.129716	0.991646	1	24	telencephalon glial cell migration	BP
6878	GO:0045087	0.129915	0.939605	7	723	innate immune response	BP
3809	GO:0021680	0.129985	0.99161	1	24	cerebellar Purkinje cell layer development	BP
9667	GO:0070293	0.130478	0.991545	1	24	renal absorption	BP
12281	GO:1901679	0.130914	0.991487	1	24	nucleotide transmembrane transport	BP
4937	GO:0032941	0.131134	0.991457	1	24	secretion by tissue	BP
1904	GO:0007156	0.131512	0.974634	2	110	homophilic cell adhesion via plasma membrane adhesion molecules	BP
5618	GO:0035590	0.131519	0.991406	1	24	purinergic nucleotide receptor signaling pathway	BP
912	GO:0002862	0.131613	0.991393	1	24	negative regulation of inflammatory response to antigenic stimulus	BP
4791	GO:0032691	0.131829	0.991364	1	24	negative regulation of interleukin-1 beta production	BP
1820	GO:0006979	0.131893	0.954011	4	334	response to oxidative stress	BP
10696	GO:0090025	0.132085	0.99133	1	24	regulation of monocyte chemotaxis	BP
4355	GO:0031342	0.132092	0.991329	1	24	negative regulation of cell killing	BP
6708	GO:0044092	0.132935	0.941951	6	594	negative regulation of molecular function	BP
2468	GO:0009719	0.133053	0.926907	11	1304	response to endogenous stimulus	BP
2430	GO:0009566	0.133169	0.974127	2	109	fertilization	BP
10807	GO:0090200	0.133223	0.991176	1	24	positive regulation of release of cytochrome c from mitochondria	BP
168	GO:0001101	0.133552	0.974006	2	110	response to acid chemical	BP
8145	GO:0051094	0.133967	0.930927	9	1016	positive regulation of developmental process	BP
2023	GO:0007399	0.134301	0.919733	15	1909	nervous system development	BP
10430	GO:0072210	0.134626	0.990969	1	25	metanephric nephron development	BP
8845	GO:0060351	0.134804	0.990945	1	25	cartilage development involved in endochondral bone morphogenesis	BP
3331	GO:0016310	0.135402	0.925364	11	1308	phosphorylation	BP
7818	GO:0048679	0.135533	0.990844	1	25	regulation of axon regeneration	BP
11448	GO:0099622	0.135572	0.990839	1	25	cardiac muscle cell membrane repolarization	BP
2544	GO:0010039	0.135852	0.9908	1	25	response to iron ion	BP
4197	GO:0030808	0.135995	0.99078	1	25	regulation of nucleotide biosynthetic process	BP
12012	GO:1900371	0.135995	0.99078	1	25	regulation of purine nucleotide biosynthetic process	BP
4951	GO:0032965	0.136167	0.990756	1	25	regulation of collagen biosynthetic process	BP
5173	GO:0033865	0.136339	0.973138	2	110	nucleoside bisphosphate metabolic process	BP
5176	GO:0033875	0.136339	0.973138	2	110	ribonucleoside bisphosphate metabolic process	BP
5185	GO:0034032	0.136339	0.973138	2	110	purine nucleoside bisphosphate metabolic process	BP
4109	GO:0030262	0.13664	0.99069	1	25	apoptotic nuclear changes	BP
1929	GO:0007187	0.137347	0.990591	1	25	G protein-coupled receptor signaling pathway, coupled to cyclic nucleotide second messenger	BP
7875	GO:0048813	0.138116	0.97257	2	113	dendrite morphogenesis	BP
2926	GO:0012501	0.1383	0.919818	13	1604	programmed cell death	BP
10005	GO:0071322	0.138373	0.972491	2	112	cellular response to carbohydrate stimulus	BP
8286	GO:0051347	0.138399	0.950897	4	342	positive regulation of transferase activity	BP
7088	GO:0045765	0.13882	0.959701	3	222	regulation of angiogenesis	BP
1943	GO:0007204	0.139316	0.972192	2	112	positive regulation of cytosolic calcium ion concentration	BP
8823	GO:0060325	0.139392	0.990286	1	26	face morphogenesis	BP
243	GO:0001678	0.13994	0.97199	2	113	intracellular glucose homeostasis	BP
2142	GO:0008219	0.14018	0.918532	13	1608	cell death	BP
7853	GO:0048741	0.14032	0.990153	1	26	skeletal muscle fiber development	BP
2721	GO:0010665	0.14063	0.990108	1	26	regulation of cardiac muscle cell apoptotic process	BP
7084	GO:0045761	0.141109	0.990039	1	26	regulation of adenylate cyclase activity	BP
12174	GO:1901342	0.141461	0.95859	3	224	regulation of vasculature development	BP
10997	GO:0095500	0.141487	0.989984	1	26	acetylcholine receptor signaling pathway	BP
2125	GO:0008150	0.141561	0.944489	80	13194	biological_process	BP
11877	GO:1900027	0.141683	0.989955	1	26	regulation of ruffle assembly	BP
4044	GO:0030098	0.142855	0.948731	4	346	lymphocyte differentiation	BP
1725	GO:0006820	0.143202	0.970937	2	115	monoatomic anion transport	BP
11360	GO:0099068	0.144433	0.989535	1	27	postsynapse assembly	BP
9996	GO:0071312	0.145351	0.989398	1	27	cellular response to alkaloid	BP
238	GO:0001662	0.145414	0.989389	1	27	behavioral fear response	BP
9771	GO:0070570	0.145558	0.989367	1	27	regulation of neuron projection regeneration	BP
12075	GO:1901021	0.145656	0.989352	1	27	positive regulation of calcium ion transmembrane transporter activity	BP
5043	GO:0033198	0.145683	0.989348	1	27	response to ATP	BP
9716	GO:0070423	0.145728	0.989342	1	27	nucleotide-binding oligomerization domain containing signaling pathway	BP
4086	GO:0030212	0.145961	0.989306	1	27	hyaluronan metabolic process	BP
8042	GO:0050892	0.146036	0.989295	1	27	intestinal absorption	BP
8047	GO:0050901	0.146104	0.989285	1	27	leukocyte tethering or rolling	BP
2383	GO:0009268	0.146249	0.989263	1	27	response to pH	BP
4750	GO:0032633	0.146829	0.989175	1	27	interleukin-4 production	BP
4777	GO:0032673	0.146829	0.989175	1	27	regulation of interleukin-4 production	BP
1787	GO:0006921	0.146837	0.989174	1	27	cellular component disassembly involved in execution phase of apoptosis	BP
11217	GO:0098542	0.146871	0.925865	8	887	defense response to other organism	BP
5205	GO:0034101	0.146876	0.969735	2	116	erythrocyte homeostasis	BP
7107	GO:0045807	0.146941	0.969713	2	116	positive regulation of endocytosis	BP
11169	GO:0097530	0.147255	0.969613	2	115	granulocyte migration	BP
1379	GO:0006308	0.147323	0.9891	1	27	DNA catabolic process	BP
240	GO:0001667	0.148395	0.945998	4	353	ameboidal-type cell migration	BP
2107	GO:0008015	0.148565	0.945915	4	352	blood circulation	BP
2111	GO:0008038	0.149125	0.98881	1	28	neuron recognition	BP
7751	GO:0048546	0.149207	0.988797	1	28	digestive tract morphogenesis	BP
10680	GO:0086091	0.14941	0.988766	1	28	regulation of heart rate by cardiac conduction	BP
4512	GO:0032102	0.149668	0.945366	4	352	negative regulation of response to external stimulus	BP
3823	GO:0021696	0.150181	0.988646	1	28	cerebellar cortex morphogenesis	BP
514	GO:0002209	0.150254	0.988635	1	28	behavioral defense response	BP
7328	GO:0046320	0.15041	0.98861	1	28	regulation of fatty acid oxidation	BP
12682	GO:1902882	0.150513	0.988594	1	28	regulation of response to oxidative stress	BP
2718	GO:0010662	0.150578	0.988584	1	28	regulation of striated muscle cell apoptotic process	BP
10024	GO:0071354	0.150683	0.988568	1	28	cellular response to interleukin-6	BP
5740	GO:0035872	0.150802	0.988549	1	28	nucleotide-binding domain, leucine rich repeat containing receptor signaling pathway	BP
318	GO:0001822	0.150807	0.954577	3	232	kidney development	BP
2830	GO:0010863	0.150825	0.988545	1	28	positive regulation of phospholipase C activity	BP
8010	GO:0050852	0.151133	0.968316	2	118	T cell receptor signaling pathway	BP
13744	GO:1905145	0.151204	0.988486	1	28	cellular response to acetylcholine	BP
8246	GO:0051281	0.151238	0.988481	1	28	positive regulation of release of sequestered calcium ion into cytosol	BP
7729	GO:0048511	0.151806	0.954142	3	232	rhythmic process	BP
239	GO:0001666	0.152706	0.953749	3	232	response to hypoxia	BP
7992	GO:0050808	0.154753	0.942811	4	360	synapse organization	BP
2715	GO:0010659	0.155277	0.987823	1	29	cardiac muscle cell apoptotic process	BP
3769	GO:0021591	0.155338	0.987813	1	29	ventricular system development	BP
9818	GO:0070741	0.155751	0.987747	1	29	response to interleukin-6	BP
4097	GO:0030224	0.155927	0.987718	1	29	monocyte differentiation	BP
2744	GO:0010720	0.15639	0.941983	4	360	positive regulation of cell development	BP
6980	GO:0045589	0.156414	0.987639	1	29	regulation of regulatory T cell differentiation	BP
6609	GO:0043524	0.156484	0.966494	2	121	negative regulation of neuron apoptotic process	BP
3661	GO:0019725	0.156977	0.92819	6	625	cellular homeostasis	BP
6536	GO:0043372	0.157139	0.987521	1	29	positive regulation of CD4-positive, alpha-beta T cell differentiation	BP
12603	GO:1902624	0.157202	0.98751	1	29	positive regulation of neutrophil migration	BP
10693	GO:0090022	0.157338	0.987488	1	29	regulation of neutrophil chemotaxis	BP
3684	GO:0019883	0.158278	0.987333	1	29	antigen processing and presentation of endogenous antigen	BP
10311	GO:0072001	0.159082	0.950923	3	238	renal system development	BP
10780	GO:0090162	0.159288	0.987152	1	30	establishment of epithelial cell polarity	BP
3866	GO:0021799	0.159288	0.987152	1	30	cerebral cortex radially oriented cell migration	BP
8821	GO:0060323	0.15942	0.98713	1	30	head morphogenesis	BP
3060	GO:0014904	0.16014	0.987009	1	30	myotube cell development	BP
12002	GO:1900274	0.160544	0.986942	1	30	regulation of phospholipase C activity	BP
10072	GO:0071425	0.160573	0.986937	1	30	hematopoietic stem cell proliferation	BP
3397	GO:0017158	0.160983	0.986868	1	30	regulation of calcium ion-dependent exocytosis	BP
12818	GO:1903170	0.161137	0.986842	1	30	negative regulation of calcium ion transmembrane transport	BP
10528	GO:0072530	0.161153	0.986839	1	30	purine-containing compound transmembrane transport	BP
13743	GO:1905144	0.161248	0.986823	1	30	response to acetylcholine	BP
2736	GO:0010712	0.161365	0.986804	1	30	regulation of collagen metabolic process	BP
7476	GO:0046651	0.161612	0.94979	3	237	lymphocyte proliferation	BP
3361	GO:0016556	0.161639	0.986757	1	30	mRNA modification	BP
4043	GO:0030097	0.163896	0.919157	7	774	hemopoiesis	BP
1952	GO:0007215	0.164137	0.986317	1	31	glutamate receptor signaling pathway	BP
6621	GO:0043550	0.164166	0.986312	1	31	regulation of lipid kinase activity	BP
3940	GO:0021955	0.16425	0.986298	1	31	central nervous system neuron axonogenesis	BP
6154	GO:0042220	0.164363	0.986278	1	31	response to cocaine	BP
10039	GO:0071375	0.1648	0.948342	3	242	cellular response to peptide hormone stimulus	BP
1472	GO:0006468	0.164824	0.911039	9	1066	protein phosphorylation	BP
2714	GO:0010658	0.165057	0.986158	1	31	striated muscle cell apoptotic process	BP
6295	GO:0042596	0.165192	0.986135	1	31	fear response	BP
6614	GO:0043537	0.165622	0.98606	1	31	negative regulation of blood vessel endothelial cell migration	BP
13153	GO:1903900	0.165929	0.963181	2	125	regulation of viral life cycle	BP
707	GO:0002521	0.166425	0.928814	5	500	leukocyte differentiation	BP
11241	GO:0098703	0.16821	0.985593	1	32	calcium ion import across plasma membrane	BP
7871	GO:0048806	0.169344	0.985391	1	32	genitalia development	BP
8219	GO:0051234	0.16936	0.884505	26	3725	establishment of localization	BP
8425	GO:0051693	0.169512	0.985361	1	32	actin filament capping	BP
7952	GO:0050728	0.169612	0.961854	2	127	negative regulation of inflammatory response	BP
4938	GO:0032943	0.17014	0.945895	3	243	mononuclear cell proliferation	BP
14423	GO:2000351	0.170319	0.985217	1	32	regulation of endothelial cell apoptotic process	BP
291	GO:0001782	0.170744	0.98514	1	32	B cell homeostasis	BP
2437	GO:0009595	0.170845	0.985122	1	32	detection of biotic stimulus	BP
11323	GO:0098926	0.171093	0.985078	1	32	postsynaptic signal transduction	BP
6874	GO:0045066	0.171236	0.985052	1	32	regulatory T cell differentiation	BP
7524	GO:0046825	0.171337	0.985034	1	32	regulation of protein export from nucleus	BP
10085	GO:0071466	0.172168	0.960923	2	128	cellular response to xenobiotic stimulus	BP
5878	GO:0036293	0.172331	0.944876	3	246	response to decreased oxygen levels	BP
369	GO:0001916	0.173428	0.984653	1	32	positive regulation of T cell mediated cytotoxicity	BP
11365	GO:0099084	0.17357	0.984613	1	33	postsynaptic specialization organization	BP
12627	GO:1902692	0.173872	0.984558	1	33	regulation of neuroblast proliferation	BP
10645	GO:0086009	0.174586	0.984426	1	33	membrane repolarization	BP
4325	GO:0031279	0.175642	0.984231	1	33	regulation of cyclase activity	BP
7966	GO:0050770	0.175963	0.959516	2	132	regulation of axonogenesis	BP
805	GO:0002701	0.176104	0.984145	1	33	negative regulation of production of molecular mediator of immune response	BP
8230	GO:0051250	0.176612	0.959281	2	130	negative regulation of lymphocyte activation	BP
6287	GO:0042572	0.177204	0.983939	1	33	retinol metabolic process	BP
6283	GO:0042554	0.177326	0.983916	1	33	superoxide anion generation	BP
6731	GO:0044273	0.177456	0.983892	1	33	sulfur compound catabolic process	BP
410	GO:0001974	0.179137	0.98356	1	34	blood vessel remodeling	BP
3766	GO:0021587	0.179465	0.983498	1	34	cerebellum morphogenesis	BP
2884	GO:0010934	0.180348	0.983329	1	34	macrophage cytokine production	BP
2885	GO:0010935	0.180348	0.983329	1	34	regulation of macrophage cytokine production	BP
4752	GO:0032635	0.182562	0.957039	2	133	interleukin-6 production	BP
4779	GO:0032675	0.182562	0.957039	2	133	regulation of interleukin-6 production	BP
9354	GO:0061383	0.18371	0.982665	1	35	trabecula morphogenesis	BP
6381	GO:0042886	0.184304	0.939205	3	254	amide transport	BP
11441	GO:0099601	0.18435	0.982539	1	35	regulation of neurotransmitter receptor activity	BP
4318	GO:0031214	0.184969	0.956116	2	135	biomineral tissue development	BP
4018	GO:0030010	0.184977	0.95611	2	136	establishment of cell polarity	BP
6985	GO:0045597	0.185142	0.911179	6	661	positive regulation of cell differentiation	BP
4212	GO:0030851	0.185178	0.982376	1	35	granulocyte differentiation	BP
8278	GO:0051339	0.185483	0.982316	1	35	regulation of lyase activity	BP
6176	GO:0042304	0.185797	0.982254	1	35	regulation of fatty acid biosynthetic process	BP
7004	GO:0045622	0.185991	0.982215	1	35	regulation of T-helper cell differentiation	BP
14528	GO:2000516	0.186258	0.982162	1	35	positive regulation of CD4-positive, alpha-beta T cell activation	BP
6124	GO:0042119	0.187292	0.981956	1	35	neutrophil activation	BP
10641	GO:0086002	0.187489	0.981903	1	36	cardiac muscle cell action potential involved in contraction	BP
10639	GO:0085029	0.188272	0.981746	1	36	extracellular matrix assembly	BP
4203	GO:0030835	0.188382	0.981724	1	36	negative regulation of actin filament depolymerization	BP
13235	GO:1904036	0.188517	0.981697	1	36	negative regulation of epithelial cell apoptotic process	BP
10034	GO:0071364	0.188693	0.981661	1	36	cellular response to epidermal growth factor stimulus	BP
2779	GO:0010762	0.188829	0.981634	1	36	regulation of fibroblast migration	BP
3762	GO:0021575	0.189053	0.981588	1	36	hindbrain morphogenesis	BP
9852	GO:0070884	0.189422	0.981514	1	36	regulation of calcineurin-NFAT signaling cascade	BP
9756	GO:0070509	0.189998	0.981397	1	36	calcium ion import	BP
12809	GO:1903131	0.190338	0.924002	4	388	mononuclear cell differentiation	BP
7848	GO:0048731	0.190522	0.871681	21	2980	system development	BP
5481	GO:0035176	0.192682	0.980833	1	37	social behavior	BP
8431	GO:0051703	0.192682	0.980833	1	37	biological process involved in intraspecies interaction between organisms	BP
2108	GO:0008016	0.193523	0.952778	2	139	regulation of heart contraction	BP
7045	GO:0045668	0.193784	0.980605	1	37	negative regulation of osteoblast differentiation	BP
11490	GO:0106056	0.194048	0.98055	1	37	regulation of calcineurin-mediated signaling	BP
2634	GO:0010518	0.194391	0.980479	1	37	positive regulation of phospholipase activity	BP
7109	GO:0045815	0.194755	0.980402	1	37	transcription initiation-coupled chromatin remodeling	BP
10241	GO:0071805	0.195376	0.952041	2	140	potassium ion transmembrane transport	BP
2628	GO:0010508	0.19554	0.951977	2	140	positive regulation of autophagy	BP
599	GO:0002347	0.195853	0.980172	1	37	response to tumor cell	BP
4170	GO:0030517	0.19713	0.979889	1	38	negative regulation of axon extension	BP
8535	GO:0051965	0.197313	0.97985	1	38	positive regulation of synapse assembly	BP
3863	GO:0021795	0.19734	0.979844	1	38	cerebral cortex cell migration	BP
8331	GO:0051480	0.197755	0.979756	1	38	regulation of cytosolic calcium ion concentration	BP
6281	GO:0042551	0.197872	0.979731	1	38	neuron maturation	BP
7596	GO:0048013	0.19788	0.97973	1	38	ephrin receptor signaling pathway	BP
6447	GO:0043114	0.198126	0.979677	1	38	regulation of vascular permeability	BP
10545	GO:0072577	0.198474	0.979603	1	38	endothelial cell apoptotic process	BP
7080	GO:0045747	0.198505	0.979596	1	38	positive regulation of Notch signaling pathway	BP
11999	GO:1900271	0.199019	0.979486	1	38	regulation of long-term synaptic potentiation	BP
2478	GO:0009749	0.199552	0.950365	2	142	response to glucose	BP
14669	GO:2000772	0.199803	0.979318	1	38	regulation of cellular senescence	BP
11064	GO:0097178	0.19981	0.979316	1	38	ruffle assembly	BP
911	GO:0002861	0.200638	0.979137	1	38	regulation of inflammatory response to antigenic stimulus	BP
8508	GO:0051932	0.2023	0.978763	1	39	synaptic transmission, GABAergic	BP
4695	GO:0032496	0.202333	0.930306	3	265	response to lipopolysaccharide	BP
9841	GO:0070849	0.202717	0.978671	1	39	response to epidermal growth factor	BP
5038	GO:0033173	0.203353	0.978532	1	39	calcineurin-NFAT signaling cascade	BP
11258	GO:0098739	0.203907	0.948588	2	145	import across plasma membrane	BP
283	GO:0001774	0.204512	0.978276	1	39	microglial cell activation	BP
4016	GO:0030003	0.204731	0.915939	4	400	intracellular monoatomic cation homeostasis	BP
3844	GO:0021762	0.20503	0.978162	1	39	substantia nigra development	BP
10161	GO:0071622	0.205122	0.978141	1	39	regulation of granulocyte chemotaxis	BP
2548	GO:0010043	0.206334	0.977871	1	39	response to zinc ion	BP
6127	GO:0042129	0.206406	0.947565	2	144	regulation of T cell proliferation	BP
7739	GO:0048523	0.206529	0.854615	27	3984	negative regulation of cellular process	BP
6959	GO:0045454	0.206918	0.977741	1	39	cell redox homeostasis	BP
14327	GO:2000179	0.207046	0.977698	1	40	positive regulation of neural precursor cell proliferation	BP
6384	GO:0042908	0.207272	0.977647	1	40	xenobiotic transport	BP
11199	GO:0097720	0.207901	0.977506	1	40	calcineurin-mediated signaling	BP
4426	GO:0031640	0.208017	0.977494	1	39	killing of cells of another organism	BP
11780	GO:0141061	0.208017	0.977494	1	39	disruption of cell in another organism	BP
2477	GO:0009746	0.208097	0.946859	2	146	response to hexose	BP
12263	GO:1901652	0.208376	0.913854	4	405	response to peptide	BP
9703	GO:0070374	0.208484	0.946702	2	145	positive regulation of ERK1 and ERK2 cascade	BP
12037	GO:1900542	0.208752	0.977314	1	40	regulation of purine nucleotide metabolic process	BP
4803	GO:0032715	0.208979	0.977262	1	40	negative regulation of interleukin-6 production	BP
9292	GO:0061178	0.209222	0.977207	1	40	regulation of insulin secretion involved in cellular response to glucose stimulus	BP
11713	GO:0140467	0.209468	0.977151	1	40	integrated stress response signaling	BP
7979	GO:0050792	0.209802	0.94615	2	146	regulation of viral process	BP
12601	GO:1902622	0.209998	0.97703	1	40	regulation of neutrophil migration	BP
7442	GO:0046596	0.210581	0.976897	1	40	regulation of viral entry into host cell	BP
8683	GO:0060071	0.211072	0.976771	1	41	Wnt signaling pathway, planar cell polarity pathway	BP
2566	GO:0010171	0.211117	0.976761	1	41	body morphogenesis	BP
6939	GO:0045332	0.21119	0.976744	1	41	phospholipid translocation	BP
5864	GO:0036230	0.211223	0.97675	1	40	granulocyte activation	BP
9795	GO:0070661	0.211533	0.925599	3	271	leukocyte proliferation	BP
1754	GO:0006873	0.211978	0.911782	4	406	intracellular monoatomic ion homeostasis	BP
4285	GO:0031103	0.212362	0.976474	1	41	axon regeneration	BP
3822	GO:0021695	0.212473	0.976449	1	41	cerebellar cortex development	BP
5149	GO:0033628	0.21311	0.976301	1	41	regulation of cell adhesion mediated by integrin	BP
6972	GO:0045580	0.213425	0.944624	2	148	regulation of T cell differentiation	BP
1284	GO:0006140	0.213573	0.976194	1	41	regulation of nucleotide metabolic process	BP
9454	GO:0061756	0.213584	0.976191	1	41	leukocyte adhesion to vascular endothelial cell	BP
14845	GO:2001259	0.21361	0.976185	1	41	positive regulation of cation channel activity	BP
544	GO:0002269	0.213809	0.976139	1	41	leukocyte activation involved in inflammatory response	BP
1966	GO:0007249	0.216851	0.922829	3	275	canonical NF-kappaB signal transduction	BP
8749	GO:0060193	0.218148	0.975103	1	42	positive regulation of lipase activity	BP
790	GO:0002686	0.218545	0.975008	1	42	negative regulation of leukocyte migration	BP
6412	GO:0043029	0.219542	0.97477	1	42	T cell homeostasis	BP
1807	GO:0006956	0.21955	0.974767	1	42	complement activation	BP
216	GO:0001568	0.220023	0.896796	5	556	blood vessel development	BP
1376	GO:0006305	0.220609	0.974499	1	43	DNA alkylation	BP
1377	GO:0006306	0.220609	0.974499	1	43	DNA methylation	BP
5284	GO:0034284	0.220862	0.941436	2	152	response to monosaccharide	BP
367	GO:0001914	0.220907	0.974441	1	42	regulation of T cell mediated cytotoxicity	BP
196	GO:0001525	0.221584	0.906173	4	416	angiogenesis	BP
1473	GO:0006469	0.221876	0.940997	2	152	negative regulation of protein kinase activity	BP
11779	GO:0141060	0.221898	0.9742	1	42	disruption of anatomical structure in another organism	BP
5601	GO:0035556	0.222463	0.853101	16	2239	intracellular signal transduction	BP
5545	GO:0035384	0.222555	0.974027	1	43	thioester biosynthetic process	BP
10159	GO:0071616	0.222555	0.974027	1	43	acyl-CoA biosynthetic process	BP
7624	GO:0048146	0.222832	0.973959	1	43	positive regulation of fibroblast proliferation	BP
8504	GO:0051926	0.22299	0.97392	1	43	negative regulation of calcium ion transport	BP
11386	GO:0099173	0.223655	0.940217	2	154	postsynapse organization	BP
6112	GO:0042088	0.223775	0.973728	1	43	T-helper 1 type immune response	BP
3503	GO:0019058	0.223849	0.919127	3	280	viral life cycle	BP
2218	GO:0009066	0.22398	0.973678	1	43	aspartate family amino acid metabolic process	BP
10788	GO:0090175	0.224725	0.973481	1	44	regulation of establishment of planar polarity	BP
8844	GO:0060350	0.225098	0.973389	1	44	endochondral bone morphogenesis	BP
1721	GO:0006813	0.225192	0.939546	2	154	potassium ion transport	BP
10806	GO:0090199	0.225367	0.973336	1	43	regulation of release of cytochrome c from mitochondria	BP
9036	GO:0060675	0.225603	0.973264	1	44	ureteric bud morphogenesis	BP
10401	GO:0072171	0.225603	0.973264	1	44	mesonephric tubule morphogenesis	BP
2671	GO:0010596	0.226261	0.973101	1	44	negative regulation of endothelial cell migration	BP
3990	GO:0022603	0.226418	0.884636	6	708	regulation of anatomical structure morphogenesis	BP
527	GO:0002237	0.226558	0.917679	3	281	response to molecule of bacterial origin	BP
2633	GO:0010517	0.226605	0.973015	1	44	regulation of phospholipase activity	BP
6952	GO:0045428	0.227238	0.972857	1	44	regulation of nitric oxide biosynthetic process	BP
799	GO:0002695	0.227494	0.938534	2	154	negative regulation of leukocyte activation	BP
7468	GO:0046638	0.227724	0.972735	1	44	positive regulation of alpha-beta T cell differentiation	BP
6461	GO:0043154	0.227828	0.972709	1	44	negative regulation of cysteine-type endopeptidase activity involved in apoptotic process	BP
9201	GO:0060997	0.229098	0.972377	1	45	dendritic spine morphogenesis	BP
5261	GO:0034204	0.229104	0.972375	1	45	lipid translocation	BP
8822	GO:0060324	0.229452	0.972287	1	45	face development	BP
4202	GO:0030834	0.230015	0.972145	1	45	regulation of actin filament depolymerization	BP
231	GO:0001655	0.230045	0.972137	1	45	urogenital system development	BP
9990	GO:0071300	0.230762	0.971955	1	45	cellular response to retinoic acid	BP
6613	GO:0043536	0.230914	0.971916	1	45	positive regulation of blood vessel endothelial cell migration	BP
12899	GO:1903351	0.23158	0.971746	1	45	cellular response to dopamine	BP
9218	GO:0061024	0.231983	0.880919	6	709	membrane organization	BP
8559	GO:0052372	0.233143	0.971345	1	45	modulation by symbiont of entry into host	BP
3969	GO:0022029	0.233722	0.971183	1	46	telencephalon cell migration	BP
7593	GO:0048010	0.234786	0.970907	1	46	vascular endothelial growth factor receptor signaling pathway	BP
4172	GO:0030520	0.234968	0.97086	1	46	intracellular estrogen receptor signaling pathway	BP
12898	GO:1903350	0.23607	0.970572	1	46	response to dopamine	BP
6137	GO:0042149	0.236077	0.97057	1	46	cellular response to glucose starvation	BP
10633	GO:0080164	0.236248	0.970526	1	46	regulation of nitric oxide metabolic process	BP
9494	GO:0061900	0.236254	0.970524	1	46	glial cell activation	BP
850	GO:0002763	0.236337	0.970502	1	46	positive regulation of myeloid leukocyte differentiation	BP
2716	GO:0010660	0.239701	0.969602	1	47	regulation of muscle cell apoptotic process	BP
725	GO:0002548	0.239702	0.969614	1	46	monocyte chemotaxis	BP
4284	GO:0031102	0.239713	0.969599	1	47	neuron projection regeneration	BP
3395	GO:0017156	0.239882	0.969553	1	47	calcium-ion regulated exocytosis	BP
9255	GO:0061082	0.239967	0.969531	1	47	myeloid leukocyte cytokine production	BP
715	GO:0002534	0.24005	0.969509	1	47	cytokine production involved in inflammatory response	BP
11868	GO:1900015	0.24005	0.969509	1	47	regulation of cytokine production involved in inflammatory response	BP
6534	GO:0043370	0.241234	0.969192	1	47	regulation of CD4-positive, alpha-beta T cell differentiation	BP
2170	GO:0008361	0.242228	0.931858	2	163	regulation of cell size	BP
887	GO:0002831	0.242291	0.893714	4	430	regulation of response to biotic stimulus	BP
2800	GO:0010812	0.242559	0.968823	1	48	negative regulation of cell-substrate adhesion	BP
10356	GO:0072078	0.243074	0.968684	1	48	nephron tubule morphogenesis	BP
4106	GO:0030258	0.243621	0.931218	2	162	lipid modification	BP
12264	GO:1901653	0.243994	0.908122	3	295	cellular response to peptide	BP
8250	GO:0051289	0.245311	0.968075	1	48	protein homotetramerization	BP
5157	GO:0033673	0.245419	0.93038	2	163	negative regulation of kinase activity	BP
706	GO:0002520	0.245462	0.93036	2	163	immune system development	BP
2505	GO:0009887	0.245958	0.871435	6	728	animal organ morphogenesis	BP
7735	GO:0048519	0.246334	0.821509	28	4240	negative regulation of biological process	BP
6671	GO:0043903	0.246485	0.967753	1	48	regulation of biological process involved in symbiotic interaction	BP
366	GO:0001913	0.248029	0.967327	1	48	T cell mediated cytotoxicity	BP
8842	GO:0060348	0.248122	0.92911	2	165	bone development	BP
386	GO:0001944	0.249103	0.87805	5	583	vasculature development	BP
5702	GO:0035773	0.249715	0.966845	1	49	insulin secretion involved in cellular response to glucose stimulus	BP
4395	GO:0031529	0.24975	0.966835	1	49	ruffle organization	BP
5257	GO:0034198	0.249762	0.966831	1	49	cellular response to amino acid starvation	BP
928	GO:0002886	0.250219	0.966704	1	49	regulation of myeloid leukocyte mediated immunity	BP
14297	GO:2000117	0.250273	0.966689	1	49	negative regulation of cysteine-type endopeptidase activity	BP
10497	GO:0072359	0.251396	0.860655	7	884	circulatory system development	BP
11010	GO:0097035	0.251703	0.966274	1	50	regulation of membrane lipid distribution	BP
10360	GO:0072088	0.251778	0.966253	1	50	nephron epithelium morphogenesis	BP
2778	GO:0010761	0.252031	0.966182	1	50	fibroblast migration	BP
4031	GO:0030042	0.252098	0.966163	1	50	actin filament depolymerization	BP
6317	GO:0042698	0.25259	0.966023	1	50	ovulation cycle	BP
6988	GO:0045600	0.252751	0.965978	1	50	positive regulation of fat cell differentiation	BP
11767	GO:0140962	0.253119	0.965873	1	50	multicellular organismal-level chemical homeostasis	BP
8666	GO:0060047	0.253469	0.926576	2	167	heart contraction	BP
6148	GO:0042180	0.253568	0.926532	2	166	cellular ketone metabolic process	BP
2794	GO:0010803	0.254562	0.965462	1	50	regulation of tumor necrosis factor-mediated signaling pathway	BP
4740	GO:0032613	0.255223	0.965273	1	50	interleukin-10 production	BP
4767	GO:0032653	0.255223	0.965273	1	50	regulation of interleukin-10 production	BP
195	GO:0001523	0.255508	0.965191	1	50	retinoid metabolic process	BP
6983	GO:0045595	0.255943	0.846693	9	1195	regulation of cell differentiation	BP
9329	GO:0061333	0.255949	0.965052	1	51	renal tubule morphogenesis	BP
10330	GO:0072028	0.256079	0.965015	1	51	nephron morphogenesis	BP
7951	GO:0050727	0.256702	0.900923	3	300	regulation of inflammatory response	BP
7457	GO:0046626	0.256955	0.964762	1	51	regulation of insulin receptor signaling pathway	BP
2408	GO:0009410	0.258881	0.899665	3	303	response to xenobiotic stimulus	BP
7962	GO:0050766	0.259554	0.964006	1	51	positive regulation of phagocytosis	BP
365	GO:0001912	0.261055	0.963566	1	51	positive regulation of leukocyte mediated cytotoxicity	BP
11229	GO:0098657	0.261198	0.860866	6	742	import into cell	BP
4058	GO:0030166	0.261236	0.9635	1	52	proteoglycan biosynthetic process	BP
2713	GO:0010657	0.26133	0.963472	1	52	muscle cell apoptotic process	BP
2742	GO:0010718	0.261688	0.963367	1	52	positive regulation of epithelial to mesenchymal transition	BP
5213	GO:0034113	0.261922	0.963297	1	52	heterotypic cell-cell adhesion	BP
8011	GO:0050853	0.26237	0.963165	1	52	B cell receptor signaling pathway	BP
2393	GO:0009311	0.262503	0.963126	1	52	oligosaccharide metabolic process	BP
14231	GO:1990928	0.262583	0.963102	1	52	response to amino acid starvation	BP
11221	GO:0098586	0.262626	0.963089	1	52	cellular response to virus	BP
11757	GO:0140895	0.262902	0.963007	1	52	cell surface toll-like receptor signaling pathway	BP
4439	GO:0031663	0.263416	0.962854	1	52	lipopolysaccharide-mediated signaling pathway	BP
10642	GO:0086003	0.263974	0.962675	1	53	cardiac muscle cell contraction	BP
4349	GO:0031334	0.264271	0.921336	2	172	positive regulation of protein-containing complex assembly	BP
12974	GO:1903522	0.264293	0.921325	2	172	regulation of blood circulation	BP
7978	GO:0050790	0.264388	0.84034	9	1201	regulation of catalytic activity	BP
7767	GO:0048585	0.26462	0.83592	10	1358	negative regulation of response to stimulus	BP
7046	GO:0045669	0.265158	0.962321	1	53	positive regulation of osteoblast differentiation	BP
953	GO:0002931	0.26607	0.962047	1	53	response to ischemia	BP
11662	GO:0140115	0.266152	0.962022	1	53	export across plasma membrane	BP
3095	GO:0015711	0.266828	0.895035	3	308	organic anion transport	BP
4746	GO:0032623	0.266883	0.961802	1	53	interleukin-2 production	BP
4773	GO:0032663	0.266883	0.961802	1	53	regulation of interleukin-2 production	BP
8747	GO:0060191	0.266958	0.961779	1	53	regulation of lipase activity	BP
6128	GO:0042130	0.267161	0.961717	1	53	negative regulation of T cell proliferation	BP
4829	GO:0032757	0.268209	0.9614	1	53	positive regulation of interleukin-8 production	BP
2475	GO:0009743	0.268237	0.919372	2	174	response to carbohydrate	BP
4073	GO:0030199	0.268402	0.961328	1	54	collagen fibril organization	BP
5606	GO:0035567	0.268548	0.961284	1	54	non-canonical Wnt signaling pathway	BP
3277	GO:0016101	0.268576	0.961288	1	53	diterpenoid metabolic process	BP
1713	GO:0006801	0.269099	0.961128	1	53	superoxide metabolic process	BP
1978	GO:0007267	0.269628	0.836366	9	1211	cell-cell signaling	BP
10487	GO:0072330	0.270031	0.918482	2	173	monocarboxylic acid biosynthetic process	BP
4205	GO:0030837	0.270158	0.960792	1	54	negative regulation of actin filament polymerization	BP
332	GO:0001836	0.27037	0.960739	1	53	release of cytochrome c from mitochondria	BP
6215	GO:0042391	0.27056	0.892833	3	311	regulation of membrane potential	BP
6115	GO:0042098	0.271117	0.917936	2	174	T cell proliferation	BP
5174	GO:0033866	0.271501	0.960378	1	54	nucleoside bisphosphate biosynthetic process	BP
5183	GO:0034030	0.271501	0.960378	1	54	ribonucleoside bisphosphate biosynthetic process	BP
5186	GO:0034033	0.271501	0.960378	1	54	purine nucleoside bisphosphate biosynthetic process	BP
840	GO:0002752	0.271723	0.96031	1	54	cell surface pattern recognition receptor signaling pathway	BP
2025	GO:0007405	0.272572	0.960035	1	55	neuroblast proliferation	BP
8067	GO:0050922	0.274003	0.959589	1	55	negative regulation of chemotaxis	BP
4356	GO:0031343	0.274021	0.959596	1	54	positive regulation of cell killing	BP
6709	GO:0044093	0.274616	0.837692	8	1059	positive regulation of molecular function	BP
6608	GO:0043523	0.275593	0.915674	2	177	regulation of neuron apoptotic process	BP
7896	GO:0048857	0.275678	0.959065	1	55	neural nucleus development	BP
808	GO:0002704	0.276728	0.958734	1	55	negative regulation of leukocyte mediated immunity	BP
10640	GO:0086001	0.276791	0.958702	1	56	cardiac muscle cell action potential	BP
2444	GO:0009612	0.276955	0.91498	2	178	response to mechanical stimulus	BP
972	GO:0003015	0.27725	0.91483	2	178	heart process	BP
4300	GO:0031122	0.277567	0.958456	1	56	cytoplasmic microtubule organization	BP
1022	GO:0003151	0.277737	0.958403	1	56	outflow tract morphogenesis	BP
7523	GO:0046824	0.278288	0.958227	1	56	positive regulation of nucleocytoplasmic transport	BP
4887	GO:0032870	0.278324	0.870832	4	461	cellular response to hormone stimulus	BP
2695	GO:0010633	0.27878	0.958071	1	56	negative regulation of epithelial cell migration	BP
10262	GO:0071868	0.279247	0.957922	1	56	cellular response to monoamine stimulus	BP
10264	GO:0071870	0.279247	0.957922	1	56	cellular response to catecholamine stimulus	BP
2085	GO:0007610	0.279515	0.87005	4	462	behavior	BP
10551	GO:0072593	0.280572	0.913133	2	178	reactive oxygen species metabolic process	BP
11259	GO:0098742	0.280679	0.913069	2	181	cell-cell adhesion via plasma-membrane adhesion molecules	BP
14442	GO:2000379	0.280687	0.957461	1	56	positive regulation of reactive oxygen species metabolic process	BP
7967	GO:0050771	0.280786	0.957417	1	57	negative regulation of axonogenesis	BP
377	GO:0001932	0.281622	0.84633	6	761	regulation of protein phosphorylation	BP
6640	GO:0043588	0.282609	0.912075	2	181	skin development	BP
2449	GO:0009628	0.282693	0.837867	7	915	response to abiotic stimulus	BP
12073	GO:1901019	0.283374	0.95658	1	57	regulation of calcium ion transmembrane transporter activity	BP
9549	GO:0062208	0.28347	0.956549	1	57	positive regulation of pattern recognition receptor signaling pathway	BP
4717	GO:0032535	0.283541	0.88504	3	320	regulation of cellular component size	BP
266	GO:0001736	0.285583	0.955847	1	58	establishment of planar polarity	BP
1912	GO:0007164	0.285583	0.955847	1	58	establishment of tissue polarity	BP
815	GO:0002711	0.2865	0.955557	1	57	positive regulation of T cell mediated immunity	BP
8490	GO:0051899	0.286635	0.955501	1	58	membrane depolarization	BP
7038	GO:0045661	0.287429	0.955239	1	58	regulation of myoblast differentiation	BP
6616	GO:0043542	0.287453	0.909555	2	183	endothelial cell migration	BP
13412	GO:1904427	0.287533	0.955204	1	58	positive regulation of calcium ion transmembrane transport	BP
8244	GO:0051279	0.287606	0.95518	1	58	regulation of release of sequestered calcium ion into cytosol	BP
6451	GO:0043123	0.287606	0.909477	2	182	positive regulation of canonical NF-kappaB signal transduction	BP
10261	GO:0071867	0.287702	0.955149	1	58	response to monoamine	BP
10263	GO:0071869	0.287702	0.955149	1	58	response to catecholamine	BP
1717	GO:0006809	0.288159	0.954997	1	58	nitric oxide biosynthetic process	BP
6432	GO:0043085	0.288602	0.841268	6	767	positive regulation of catalytic activity	BP
5120	GO:0033555	0.290452	0.954221	1	59	multicellular organismal response to stress	BP
2073	GO:0007589	0.291188	0.953974	1	59	body fluid secretion	BP
9758	GO:0070527	0.292239	0.95362	1	59	platelet aggregation	BP
1601	GO:0006629	0.292349	0.824219	8	1077	lipid metabolic process	BP
1587	GO:0006611	0.292364	0.953578	1	59	protein export from nucleus	BP
7465	GO:0046635	0.292909	0.953394	1	59	positive regulation of alpha-beta T cell activation	BP
14458	GO:2000401	0.293015	0.953358	1	59	regulation of lymphocyte migration	BP
12332	GO:1901880	0.293881	0.953052	1	60	negative regulation of protein depolymerization	BP
3939	GO:0021954	0.294068	0.952989	1	60	central nervous system neuron development	BP
12234	GO:1901568	0.294128	0.95298	1	59	fatty acid derivative metabolic process	BP
4927	GO:0032922	0.294546	0.952826	1	60	circadian regulation of gene expression	BP
7849	GO:0048732	0.29494	0.878027	3	327	gland development	BP
5295	GO:0034329	0.295656	0.877578	3	329	cell junction assembly	BP
379	GO:0001934	0.295856	0.859162	4	473	positive regulation of protein phosphorylation	BP
6893	GO:0045123	0.296246	0.952245	1	60	cellular extravasation	BP
8408	GO:0051651	0.29653	0.904744	2	187	maintenance of location in cell	BP
1757	GO:0006879	0.297334	0.951871	1	60	intracellular iron ion homeostasis	BP
4341	GO:0031325	0.298146	0.788405	18	2696	positive regulation of cellular metabolic process	BP
12569	GO:1902532	0.299126	0.856947	4	475	negative regulation of intracellular signal transduction	BP
991	GO:0003073	0.300632	0.950715	1	61	regulation of systemic arterial blood pressure	BP
7467	GO:0046637	0.300797	0.950657	1	61	regulation of alpha-beta T cell differentiation	BP
9671	GO:0070301	0.30098	0.950593	1	61	cellular response to hydrogen peroxide	BP
6954	GO:0045444	0.301129	0.902263	2	189	fat cell differentiation	BP
2626	GO:0010506	0.301167	0.874128	3	330	regulation of autophagy	BP
734	GO:0002573	0.301452	0.902088	2	189	myeloid leukocyte differentiation	BP
2366	GO:0009247	0.302202	0.950165	1	61	glycolipid biosynthetic process	BP
10362	GO:0072091	0.302682	0.949984	1	62	regulation of stem cell proliferation	BP
8371	GO:0051591	0.302844	0.949927	1	62	response to cAMP	BP
7732	GO:0048514	0.303168	0.85419	4	480	blood vessel morphogenesis	BP
14526	GO:2000514	0.305361	0.949036	1	62	regulation of CD4-positive, alpha-beta T cell activation	BP
7934	GO:0050670	0.305889	0.89967	2	190	regulation of lymphocyte proliferation	BP
9198	GO:0060993	0.306044	0.94878	1	63	kidney morphogenesis	BP
4360	GO:0031347	0.306933	0.838052	5	630	regulation of defense response	BP
7831	GO:0048699	0.306938	0.81292	8	1104	generation of neurons	BP
4024	GO:0030032	0.307173	0.948376	1	63	lamellipodium assembly	BP
3344	GO:0016358	0.308176	0.898401	2	194	dendrite development	BP
7314	GO:0046209	0.308582	0.94787	1	63	nitric oxide metabolic process	BP
6114	GO:0042093	0.308605	0.947861	1	63	T-helper cell differentiation	BP
8287	GO:0051348	0.308968	0.897971	2	192	negative regulation of transferase activity	BP
8981	GO:0060560	0.310577	0.897072	2	195	developmental growth involved in morphogenesis	BP
1668	GO:0006721	0.310683	0.947109	1	63	terpenoid metabolic process	BP
9978	GO:0071277	0.311158	0.946924	1	64	cellular response to calcium ion	BP
2514	GO:0009896	0.311418	0.84851	4	485	positive regulation of catabolic process	BP
1216	GO:0006024	0.311748	0.946709	1	64	glycosaminoglycan biosynthetic process	BP
4939	GO:0032944	0.312336	0.896101	2	193	regulation of mononuclear cell proliferation	BP
4479	GO:0032024	0.312471	0.946444	1	64	positive regulation of insulin secretion	BP
14776	GO:2001057	0.31275	0.946342	1	64	reactive nitrogen species metabolic process	BP
559	GO:0002287	0.312756	0.94634	1	64	alpha-beta T cell activation involved in immune response	BP
563	GO:0002293	0.312756	0.94634	1	64	alpha-beta T cell differentiation involved in immune response	BP
564	GO:0002294	0.312756	0.94634	1	64	CD4-positive, alpha-beta T cell differentiation involved in immune response	BP
3988	GO:0022600	0.312976	0.946259	1	64	digestive system process	BP
11074	GO:0097194	0.313224	0.946168	1	64	execution phase of apoptosis	BP
975	GO:0003018	0.314167	0.895071	2	196	vascular process in circulatory system	BP
10358	GO:0072080	0.314332	0.945749	1	65	nephron tubule development	BP
7068	GO:0045732	0.314651	0.894804	2	195	positive regulation of protein catabolic process	BP
4474	GO:0032008	0.315895	0.94517	1	65	positive regulation of TOR signaling	BP
1800	GO:0006942	0.316494	0.944948	1	65	regulation of striated muscle contraction	BP
11811	GO:0150076	0.316559	0.944923	1	65	neuroinflammatory response	BP
11022	GO:0097061	0.318283	0.944268	1	66	dendritic spine organization	BP
1215	GO:0006023	0.319781	0.943705	1	66	aminoglycan biosynthetic process	BP
7980	GO:0050793	0.321257	0.780156	13	1923	regulation of developmental process	BP
4940	GO:0032945	0.321484	0.943061	1	66	negative regulation of mononuclear cell proliferation	BP
7936	GO:0050672	0.321484	0.943061	1	66	negative regulation of lymphocyte proliferation	BP
2506	GO:0009888	0.322134	0.790386	10	1438	tissue development	BP
233	GO:0001657	0.322911	0.942507	1	67	ureteric bud development	BP
440	GO:0002027	0.323402	0.942319	1	67	regulation of heart rate	BP
4570	GO:0032272	0.323514	0.942277	1	67	negative regulation of protein polymerization	BP
9328	GO:0061326	0.326182	0.94124	1	68	renal tubule development	BP
10398	GO:0072163	0.326723	0.941031	1	68	mesonephric epithelium development	BP
10399	GO:0072164	0.326723	0.941031	1	68	mesonephric tubule development	BP
521	GO:0002224	0.327585	0.940696	1	68	toll-like receptor signaling pathway	BP
8006	GO:0050848	0.328425	0.94037	1	68	regulation of calcium-mediated signaling	BP
714	GO:0002532	0.329218	0.94006	1	68	production of molecular mediator involved in inflammatory response	BP
2469	GO:0009725	0.329289	0.82164	5	653	response to hormone	BP
6476	GO:0043242	0.330116	0.939697	1	69	negative regulation of protein-containing complex disassembly	BP
8843	GO:0060349	0.330375	0.939596	1	69	bone morphogenesis	BP
12551	GO:1902476	0.330679	0.939476	1	69	chloride transmembrane transport	BP
319	GO:0001823	0.330707	0.939465	1	69	mesonephros development	BP
14325	GO:2000177	0.33087	0.939401	1	69	regulation of neural precursor cell proliferation	BP
13234	GO:1904035	0.331736	0.93906	1	69	regulation of epithelial cell apoptotic process	BP
356	GO:0001892	0.331792	0.939038	1	69	embryonic placenta development	BP
11644	GO:0140029	0.332139	0.938901	1	69	exocytic process	BP
3526	GO:0019217	0.332345	0.938819	1	69	regulation of fatty acid metabolic process	BP
2577	GO:0010232	0.332636	0.938693	1	70	vascular transport	BP
11823	GO:0150104	0.332636	0.938693	1	70	transport across blood-brain barrier	BP
3960	GO:0022008	0.332646	0.786716	9	1293	neurogenesis	BP
562	GO:0002292	0.332679	0.938687	1	69	T cell differentiation involved in immune response	BP
517	GO:0002220	0.333039	0.938545	1	69	innate immune response activating cell surface receptor signaling pathway	BP
807	GO:0002703	0.334093	0.883641	2	203	regulation of leukocyte mediated immunity	BP
8642	GO:0060021	0.334298	0.938033	1	70	roof of mouth development	BP
8795	GO:0060291	0.335362	0.937608	1	70	long-term synaptic potentiation	BP
518	GO:0002221	0.335662	0.882714	2	205	pattern recognition receptor signaling pathway	BP
8239	GO:0051259	0.337874	0.881406	2	206	protein complex oligomerization	BP
12336	GO:1901890	0.337907	0.936575	1	71	positive regulation of cell junction assembly	BP
4045	GO:0030099	0.338416	0.849802	3	353	myeloid cell differentiation	BP
2810	GO:0010822	0.33871	0.936261	1	70	positive regulation of mitochondrion organization	BP
8530	GO:0051960	0.339177	0.849283	3	356	regulation of nervous system development	BP
358	GO:0001894	0.339269	0.880576	2	207	tissue homeostasis	BP
8770	GO:0060249	0.339269	0.880576	2	207	anatomical structure homeostasis	BP
10860	GO:0090277	0.340357	0.935581	1	71	positive regulation of peptide hormone secretion	BP
12763	GO:1903035	0.34038	0.935571	1	71	negative regulation of response to wounding	BP
6116	GO:0042100	0.340897	0.93536	1	71	B cell proliferation	BP
2071	GO:0007586	0.341355	0.935173	1	71	digestion	BP
3222	GO:0015931	0.341781	0.879078	2	208	nucleobase-containing compound transport	BP
25	GO:0000079	0.341872	0.934962	1	71	regulation of cyclin-dependent protein serine/threonine kinase activity	BP
4780	GO:0032677	0.341961	0.934925	1	71	regulation of interleukin-8 production	BP
1219	GO:0006029	0.342902	0.934528	1	72	proteoglycan metabolic process	BP
3316	GO:0016239	0.343289	0.934369	1	72	positive regulation of macroautophagy	BP
8202	GO:0051179	0.343353	0.738827	27	4273	localization	BP
6562	GO:0043410	0.343835	0.846121	3	356	positive regulation of MAPK cascade	BP
9798	GO:0070664	0.344828	0.933733	1	72	negative regulation of leukocyte proliferation	BP
2745	GO:0010721	0.344906	0.8772	2	210	negative regulation of cell development	BP
9652	GO:0070252	0.345347	0.933506	1	73	actin-mediated cell contraction	BP
13229	GO:1904029	0.345749	0.93335	1	72	regulation of cyclin-dependent protein kinase activity	BP
4753	GO:0032637	0.345768	0.933343	1	72	interleukin-8 production	BP
3269	GO:0016079	0.345897	0.933278	1	73	synaptic vesicle exocytosis	BP
803	GO:0002699	0.34687	0.87602	2	209	positive regulation of immune effector process	BP
868	GO:0002793	0.348274	0.932285	1	73	positive regulation of peptide secretion	BP
4647	GO:0032414	0.348595	0.932151	1	73	positive regulation of ion transmembrane transporter activity	BP
11291	GO:0098869	0.348662	0.932134	1	72	cellular oxidant detoxification	BP
8320	GO:0051453	0.348839	0.932048	1	73	regulation of intracellular pH	BP
7623	GO:0048145	0.349038	0.931964	1	73	regulation of fibroblast proliferation	BP
5287	GO:0034308	0.350121	0.931508	1	73	primary alcohol metabolic process	BP
2581	GO:0010256	0.351657	0.8197	4	515	endomembrane system organization	BP
6560	GO:0043408	0.352495	0.819081	4	515	regulation of MAPK cascade	BP
3254	GO:0016054	0.352629	0.872513	2	211	organic acid catabolic process	BP
7366	GO:0046395	0.352629	0.872513	2	211	carboxylic acid catabolic process	BP
5491	GO:0035239	0.352929	0.803718	5	675	tube morphogenesis	BP
12331	GO:1901879	0.352955	0.930283	1	75	regulation of protein depolymerization	BP
9797	GO:0070663	0.352963	0.872305	2	212	regulation of leukocyte proliferation	BP
6433	GO:0043086	0.352969	0.839833	3	361	negative regulation of catalytic activity	BP
1714	GO:0006805	0.354339	0.929702	1	74	xenobiotic metabolic process	BP
4521	GO:0032147	0.354964	0.929423	1	75	activation of protein kinase activity	BP
11478	GO:0106027	0.356501	0.928749	1	76	neuron projection organization	BP
6749	GO:0044344	0.357126	0.928479	1	76	cellular response to fibroblast growth factor stimulus	BP
3741	GO:0021549	0.357367	0.928374	1	76	cerebellum development	BP
548	GO:0002275	0.357618	0.928277	1	75	myeloid cell activation involved in immune response	BP
6483	GO:0043254	0.358507	0.835968	3	366	regulation of protein-containing complex assembly	BP
6612	GO:0043535	0.358586	0.927845	1	76	regulation of blood vessel endothelial cell migration	BP
8902	GO:0060429	0.358934	0.787567	6	838	epithelium development	BP
8533	GO:0051963	0.359469	0.927449	1	77	regulation of synapse assembly	BP
267	GO:0001738	0.359987	0.927222	1	77	morphogenesis of a polarized epithelium	BP
4187	GO:0030641	0.360242	0.927122	1	76	regulation of cellular pH	BP
712	GO:0002526	0.360354	0.927073	1	76	acute inflammatory response	BP
7960	GO:0050764	0.360589	0.92697	1	76	regulation of phagocytosis	BP
5510	GO:0035295	0.361149	0.785797	6	841	tube development	BP
3357	GO:0016525	0.36167	0.926484	1	77	negative regulation of angiogenesis	BP
8144	GO:0051093	0.361794	0.796849	5	681	negative regulation of developmental process	BP
4711	GO:0032526	0.362977	0.925907	1	77	response to retinoic acid	BP
8302	GO:0051402	0.363222	0.86593	2	218	neuron apoptotic process	BP
845	GO:0002758	0.363303	0.86588	2	218	innate immune response-activating signaling pathway	BP
8532	GO:0051962	0.364118	0.865362	2	220	positive regulation of nervous system development	BP
2891	GO:0010951	0.364429	0.925263	1	77	negative regulation of endopeptidase activity	BP
7837	GO:0048706	0.365165	0.924925	1	78	embryonic skeletal system development	BP
1726	GO:0006821	0.365263	0.924881	1	78	chloride transport	BP
12175	GO:1901343	0.365351	0.924842	1	78	negative regulation of vasculature development	BP
14329	GO:2000181	0.365351	0.924842	1	78	negative regulation of blood vessel morphogenesis	BP
1979	GO:0007268	0.365441	0.80941	4	527	chemical synaptic transmission	BP
11316	GO:0098916	0.365441	0.80941	4	527	anterograde trans-synaptic signaling	BP
12966	GO:1903510	0.365646	0.92471	1	78	mucopolysaccharide metabolic process	BP
12241	GO:1901606	0.366126	0.924507	1	77	alpha-amino acid catabolic process	BP
9701	GO:0070372	0.366603	0.863801	2	219	regulation of ERK1 and ERK2 cascade	BP
4169	GO:0030516	0.366828	0.924171	1	79	regulation of axon extension	BP
10132	GO:0071560	0.366921	0.863593	2	221	cellular response to transforming growth factor beta stimulus	BP
8469	GO:0051851	0.367161	0.924032	1	78	modulation by host of symbiont process	BP
971	GO:0003014	0.368874	0.923251	1	79	renal system process	BP
2627	GO:0010507	0.369191	0.923108	1	79	negative regulation of autophagy	BP
9604	GO:0070167	0.369399	0.923014	1	79	regulation of biomineral tissue development	BP
5209	GO:0034109	0.370075	0.922707	1	79	homotypic cell-cell adhesion	BP
10317	GO:0072009	0.371487	0.922055	1	80	nephron epithelium development	BP
11414	GO:0099537	0.37208	0.804379	4	532	trans-synaptic signaling	BP
2129	GO:0008202	0.37367	0.859294	2	222	steroid metabolic process	BP
2183	GO:0008593	0.373876	0.920962	1	80	regulation of Notch signaling pathway	BP
6531	GO:0043367	0.374242	0.920794	1	80	CD4-positive, alpha-beta T cell differentiation	BP
573	GO:0002312	0.374295	0.920769	1	80	B cell activation involved in immune response	BP
4738	GO:0032611	0.375385	0.920267	1	80	interleukin-1 beta production	BP
4765	GO:0032651	0.375385	0.920267	1	80	regulation of interleukin-1 beta production	BP
11179	GO:0097581	0.376348	0.919811	1	81	lamellipodium organization	BP
12266	GO:1901655	0.376408	0.919783	1	81	cellular response to ketone	BP
10131	GO:0071559	0.377086	0.857082	2	226	response to transforming growth factor beta	BP
7020	GO:0045639	0.3773	0.919369	1	81	positive regulation of myeloid cell differentiation	BP
4611	GO:0032355	0.37789	0.919094	1	81	response to estradiol	BP
9200	GO:0060996	0.378053	0.919008	1	82	dendritic spine development	BP
4644	GO:0032411	0.378534	0.918794	1	81	positive regulation of transporter activity	BP
10232	GO:0071774	0.379157	0.918492	1	82	response to fibroblast growth factor	BP
1755	GO:0006874	0.381054	0.854503	2	227	intracellular calcium ion homeostasis	BP
11231	GO:0098659	0.382052	0.917121	1	83	inorganic cation import across plasma membrane	BP
11439	GO:0099587	0.382052	0.917121	1	83	inorganic ion import across plasma membrane	BP
3971	GO:0022037	0.383213	0.916571	1	83	metencephalon development	BP
14210	GO:1990830	0.383985	0.916204	1	83	cellular response to leukemia inhibitory factor	BP
2741	GO:0010717	0.384001	0.916197	1	83	regulation of epithelial to mesenchymal transition	BP
11070	GO:0097190	0.38434	0.794961	4	536	apoptotic signaling pathway	BP
1650	GO:0006690	0.384985	0.915739	1	82	icosanoid metabolic process	BP
7759	GO:0048565	0.38574	0.915357	1	84	digestive tract development	BP
4046	GO:0030100	0.386341	0.851031	2	229	regulation of endocytosis	BP
659	GO:0002444	0.386843	0.914839	1	83	myeloid leukocyte mediated immunity	BP
3216	GO:0015914	0.388	0.914271	1	84	phospholipid transport	BP
6061	GO:0039531	0.388042	0.914251	1	84	regulation of viral-induced cytoplasmic pattern recognition receptor signaling pathway	BP
813	GO:0002709	0.388082	0.914242	1	83	regulation of T cell mediated immunity	BP
3242	GO:0016032	0.388727	0.814217	3	384	viral process	BP
429	GO:0002009	0.388745	0.8142	3	387	morphogenesis of an epithelium	BP
1985	GO:0007275	0.388897	0.703055	22	3526	multicellular organism development	BP
10282	GO:0071901	0.389103	0.913738	1	84	negative regulation of protein serine/threonine kinase activity	BP
2615	GO:0010466	0.390395	0.913112	1	84	negative regulation of peptidase activity	BP
6117	GO:0042102	0.390989	0.912823	1	84	positive regulation of T cell proliferation	BP
14208	GO:1990823	0.391094	0.912761	1	85	response to leukemia inhibitory factor	BP
2618	GO:0010469	0.391937	0.91235	1	85	regulation of signaling receptor activity	BP
5399	GO:0034644	0.392604	0.912024	1	85	cellular response to UV	BP
13054	GO:1903707	0.392754	0.91195	1	85	negative regulation of hemopoiesis	BP
10361	GO:0072089	0.393811	0.911421	1	86	stem cell proliferation	BP
11233	GO:0098661	0.394045	0.911306	1	86	inorganic anion transmembrane transport	BP
4362	GO:0031349	0.396192	0.808669	3	388	positive regulation of defense response	BP
4361	GO:0031348	0.397755	0.843396	2	234	negative regulation of defense response	BP
2863	GO:0010906	0.397756	0.909459	1	87	regulation of glucose metabolic process	BP
1910	GO:0007162	0.399523	0.842194	2	236	negative regulation of cell adhesion	BP
11413	GO:0099536	0.399966	0.7827	4	553	synaptic signaling	BP
11271	GO:0098771	0.400074	0.805753	3	392	inorganic ion homeostasis	BP
10848	GO:0090263	0.400804	0.907923	1	88	positive regulation of canonical Wnt signaling pathway	BP
7481	GO:0046660	0.401659	0.907492	1	88	female sex differentiation	BP
2078	GO:0007600	0.401706	0.804527	3	390	sensory perception	BP
6955	GO:0045445	0.402	0.907319	1	88	myoblast differentiation	BP
4828	GO:0032755	0.404221	0.906193	1	88	positive regulation of interleukin-6 production	BP
14259	GO:2000027	0.404429	0.906077	1	89	regulation of animal organ morphogenesis	BP
7622	GO:0048144	0.404574	0.906013	1	88	fibroblast proliferation	BP
2670	GO:0010595	0.405613	0.905473	1	89	positive regulation of endothelial cell migration	BP
4658	GO:0032436	0.40632	0.905111	1	89	positive regulation of proteasomal ubiquitin-dependent protein catabolic process	BP
10927	GO:0090398	0.406638	0.904948	1	89	cellular senescence	BP
1375	GO:0006304	0.406808	0.904861	1	89	DNA modification	BP
516	GO:0002218	0.406833	0.837188	2	239	activation of innate immune response	BP
9700	GO:0070371	0.407958	0.836412	2	239	ERK1 and ERK2 cascade	BP
1628	GO:0006664	0.408306	0.90409	1	89	glycolipid metabolic process	BP
2692	GO:0010629	0.409799	0.745732	6	884	negative regulation of gene expression	BP
1931	GO:0007189	0.409826	0.903294	1	90	adenylate cyclase-activating G protein-coupled receptor signaling pathway	BP
7793	GO:0048640	0.410943	0.902704	1	91	negative regulation of developmental growth	BP
8604	GO:0055074	0.411736	0.833784	2	242	calcium ion homeostasis	BP
3059	GO:0014902	0.411774	0.902271	1	91	myotube differentiation	BP
12965	GO:1903509	0.411808	0.902264	1	90	liposaccharide metabolic process	BP
8627	GO:0055123	0.413795	0.901204	1	92	digestive system development	BP
6450	GO:0043122	0.414124	0.832118	2	242	regulation of canonical NF-kappaB signal transduction	BP
14184	GO:1990748	0.414343	0.900936	1	90	cellular detoxification	BP
190	GO:0001510	0.415435	0.90035	1	91	RNA methylation	BP
1849	GO:0007029	0.416105	0.899986	1	92	endoplasmic reticulum organization	BP
7569	GO:0046942	0.416588	0.830384	2	244	carboxylic acid transport	BP
3177	GO:0015849	0.41861	0.828956	2	245	organic acid transport	BP
4077	GO:0030203	0.419842	0.897988	1	93	glycosaminoglycan metabolic process	BP
9357	GO:0061387	0.419974	0.897907	1	94	regulation of extent of cell growth	BP
3525	GO:0019216	0.420923	0.827317	2	246	regulation of lipid metabolic process	BP
7464	GO:0046634	0.421148	0.897287	1	93	regulation of alpha-beta T cell activation	BP
2527	GO:0009968	0.423125	0.724376	7	1061	negative regulation of signal transduction	BP
848	GO:0002761	0.423386	0.896069	1	94	regulation of myeloid leukocyte differentiation	BP
10716	GO:0090066	0.425111	0.786502	3	409	regulation of anatomical structure size	BP
11574	GO:0120034	0.425437	0.894945	1	95	positive regulation of plasma membrane bounded cell projection assembly	BP
7799	GO:0048646	0.426322	0.731599	6	903	anatomical structure formation involved in morphogenesis	BP
2215	GO:0009063	0.426779	0.894222	1	94	amino acid catabolic process	BP
2088	GO:0007613	0.42721	0.893967	1	96	memory	BP
5296	GO:0034330	0.430085	0.75829	4	578	cell junction organization	BP
7555	GO:0046887	0.43072	0.892032	1	96	positive regulation of hormone secretion	BP
8430	GO:0051702	0.431667	0.891506	1	96	biological process involved in interaction with symbiont	BP
8687	GO:0060078	0.43245	0.89106	1	97	regulation of postsynaptic membrane potential	BP
13221	GO:1904019	0.432569	0.890994	1	97	epithelial cell apoptotic process	BP
378	GO:0001933	0.432831	0.818747	2	252	negative regulation of protein phosphorylation	BP
1667	GO:0006720	0.43334	0.890573	1	96	isoprenoid metabolic process	BP
12874	GO:1903305	0.433514	0.890466	1	97	regulation of regulated secretory pathway	BP
2693	GO:0010631	0.434579	0.817469	2	254	epithelial cell migration	BP
10760	GO:0090132	0.434579	0.817469	2	254	epithelium migration	BP
7750	GO:0048545	0.436307	0.816206	2	254	response to steroid hormone	BP
6974	GO:0045582	0.437157	0.888408	1	98	positive regulation of T cell differentiation	BP
2691	GO:0010628	0.437187	0.722164	6	908	positive regulation of gene expression	BP
8241	GO:0051261	0.437599	0.888148	1	99	protein depolymerization	BP
1964	GO:0007229	0.437615	0.888139	1	99	integrin-mediated signaling pathway	BP
6434	GO:0043087	0.438366	0.814689	2	256	regulation of GTPase activity	BP
10758	GO:0090130	0.438675	0.814462	2	256	tissue migration	BP
4035	GO:0030048	0.439513	0.887051	1	100	actin filament-based movement	BP
8983	GO:0060562	0.439648	0.813743	2	257	epithelial tube morphogenesis	BP
1254	GO:0006090	0.440893	0.886273	1	99	pyruvate metabolic process	BP
5671	GO:0035710	0.440902	0.886268	1	99	CD4-positive, alpha-beta T cell activation	BP
11086	GO:0097237	0.441316	0.88604	1	98	cellular response to toxic substance	BP
6611	GO:0043534	0.442253	0.885483	1	100	blood vessel endothelial cell migration	BP
4418	GO:0031623	0.442846	0.885142	1	100	receptor internalization	BP
8667	GO:0060048	0.44291	0.885105	1	100	cardiac muscle contraction	BP
4090	GO:0030217	0.44304	0.811234	2	257	T cell differentiation	BP
7521	GO:0046822	0.443139	0.884973	1	100	regulation of nucleocytoplasmic transport	BP
1214	GO:0006022	0.443485	0.884774	1	100	aminoglycan metabolic process	BP
1772	GO:0006897	0.443792	0.74684	4	585	endocytosis	BP
2199	GO:0008637	0.444042	0.884461	1	99	apoptotic mitochondrial changes	BP
8026	GO:0050868	0.444711	0.884065	1	100	negative regulation of T cell activation	BP
13253	GO:1904064	0.447091	0.882672	1	101	positive regulation of cation transmembrane transport	BP
6705	GO:0044089	0.447256	0.768806	3	424	positive regulation of cellular component biogenesis	BP
2130	GO:0008203	0.447472	0.88245	1	101	cholesterol metabolic process	BP
7716	GO:0048468	0.447754	0.668653	13	2101	cell development	BP
822	GO:0002718	0.447837	0.882236	1	101	regulation of cytokine production involved in immune response	BP
6107	GO:0042063	0.448082	0.807464	2	260	gliogenesis	BP
4171	GO:0030518	0.448183	0.882024	1	102	intracellular steroid hormone receptor signaling pathway	BP
7133	GO:0045859	0.448523	0.767777	3	423	regulation of protein kinase activity	BP
2654	GO:0010565	0.449742	0.88111	1	102	regulation of cellular ketone metabolic process	BP
612	GO:0002367	0.451219	0.880239	1	102	cytokine production involved in immune response	BP
7815	GO:0048675	0.452475	0.879477	1	104	axon extension	BP
7121	GO:0045834	0.452576	0.879426	1	103	positive regulation of lipid metabolic process	BP
9018	GO:0060627	0.452835	0.76425	3	426	regulation of vesicle-mediated transport	BP
10099	GO:0071482	0.453471	0.878894	1	103	cellular response to light stimulus	BP
3952	GO:0021987	0.454037	0.878548	1	104	cerebral cortex development	BP
8211	GO:0051222	0.454278	0.802781	2	263	positive regulation of protein transport	BP
6986	GO:0045598	0.455606	0.877611	1	104	regulation of fat cell differentiation	BP
812	GO:0002708	0.456055	0.877351	1	103	positive regulation of lymphocyte mediated immunity	BP
7462	GO:0046632	0.456502	0.877074	1	104	alpha-beta T cell differentiation	BP
7365	GO:0046394	0.458969	0.799203	2	263	carboxylic acid biosynthetic process	BP
2053	GO:0007517	0.459332	0.798917	2	266	muscle organ development	BP
189	GO:0001508	0.460567	0.874599	1	106	action potential	BP
1778	GO:0006906	0.460742	0.874502	1	105	vesicle fusion	BP
3253	GO:0016053	0.460919	0.797703	2	264	organic acid biosynthetic process	BP
3670	GO:0019752	0.461526	0.713914	5	760	carboxylic acid metabolic process	BP
11627	GO:0120254	0.462364	0.873512	1	105	olefinic compound metabolic process	BP
7808	GO:0048667	0.462551	0.75621	3	436	cell morphogenesis involved in neuron differentiation	BP
14274	GO:2000060	0.462572	0.873376	1	106	positive regulation of ubiquitin-dependent protein catabolic process	BP
10314	GO:0072006	0.462697	0.87329	1	107	nephron development	BP
8372	GO:0051592	0.464986	0.871884	1	107	response to calcium ion	BP
880	GO:0002824	0.465788	0.871399	1	106	positive regulation of adaptive immune response based on somatic recombination of immune receptors built from immunoglobulin superfamily domains	BP
4053	GO:0030154	0.466096	0.636045	19	3145	cell differentiation	BP
7904	GO:0048869	0.466724	0.635448	19	3146	cellular developmental process	BP
6426	GO:0043065	0.466763	0.752695	3	433	positive regulation of apoptotic process	BP
8167	GO:0051130	0.466898	0.69576	6	940	positive regulation of cellular component organization	BP
10787	GO:0090174	0.467076	0.870593	1	107	organelle membrane fusion	BP
667	GO:0002456	0.4686	0.869645	1	107	T cell mediated immunity	BP
4091	GO:0030218	0.469074	0.869341	1	108	erythrocyte differentiation	BP
6189	GO:0042326	0.470107	0.790551	2	271	negative regulation of phosphorylation	BP
1711	GO:0006796	0.47063	0.647258	13	2124	phosphate-containing compound metabolic process	BP
41	GO:0000165	0.470941	0.723511	4	605	MAPK cascade	BP
3938	GO:0021953	0.472636	0.867089	1	110	central nervous system neuron differentiation	BP
12612	GO:1902652	0.473301	0.866677	1	109	secondary alcohol metabolic process	BP
12766	GO:1903038	0.473344	0.86665	1	109	negative regulation of leukocyte cell-cell adhesion	BP
1980	GO:0007269	0.473365	0.866628	1	110	neurotransmitter secretion	BP
11462	GO:0099643	0.473365	0.866628	1	110	signal release from synapse	BP
2147	GO:0008284	0.473641	0.689646	6	945	positive regulation of cell population proliferation	BP
11263	GO:0098754	0.474256	0.866083	1	108	detoxification	BP
3290	GO:0016125	0.476085	0.864902	1	110	sterol metabolic process	BP
8276	GO:0051336	0.476521	0.718609	4	609	regulation of hydrolase activity	BP
6478	GO:0043244	0.478659	0.863238	1	112	regulation of protein-containing complex disassembly	BP
1972	GO:0007259	0.478745	0.863192	1	111	receptor signaling pathway via JAK-STAT	BP
3088	GO:0015698	0.479781	0.862517	1	112	inorganic anion transport	BP
529	GO:0002244	0.480819	0.861846	1	112	hematopoietic progenitor cell differentiation	BP
6574	GO:0043436	0.481148	0.696356	5	777	oxoacid metabolic process	BP
10080	GO:0071456	0.481209	0.861595	1	112	cellular response to hypoxia	BP
877	GO:0002821	0.481347	0.861514	1	111	positive regulation of adaptive immune response	BP
12305	GO:1901800	0.482046	0.861052	1	112	positive regulation of proteasomal protein catabolic process	BP
4235	GO:0030902	0.482426	0.860797	1	113	hindbrain development	BP
13661	GO:1904951	0.483331	0.780037	2	278	positive regulation of establishment of protein localization	BP
8032	GO:0050877	0.483487	0.694233	5	783	nervous system process	BP
7895	GO:0048856	0.484587	0.608806	26	4371	anatomical structure development	BP
7964	GO:0050768	0.485139	0.85902	1	114	negative regulation of neurogenesis	BP
6554	GO:0043401	0.485339	0.858889	1	114	steroid hormone mediated signaling pathway	BP
3984	GO:0022411	0.485824	0.736459	3	448	cellular component disassembly	BP
1248	GO:0006082	0.486776	0.691244	5	782	organic acid metabolic process	BP
8220	GO:0051235	0.48685	0.777192	2	280	maintenance of location	BP
1710	GO:0006793	0.488705	0.630083	13	2149	phosphorus metabolic process	BP
7950	GO:0050714	0.489897	0.855874	1	115	positive regulation of protein secretion	BP
4201	GO:0030833	0.4902	0.855673	1	115	regulation of actin filament polymerization	BP
6429	GO:0043068	0.490622	0.732299	3	449	positive regulation of programmed cell death	BP
1796	GO:0006937	0.491358	0.854902	1	115	regulation of muscle contraction	BP
8612	GO:0055088	0.491492	0.854813	1	115	lipid homeostasis	BP
6138	GO:0042157	0.492018	0.854461	1	115	lipoprotein metabolic process	BP
2709	GO:0010648	0.492863	0.661272	7	1133	negative regulation of cell communication	BP
1241	GO:0006066	0.493511	0.77176	2	282	alcohol metabolic process	BP
1358	GO:0006275	0.493698	0.853328	1	116	regulation of DNA replication	BP
2911	GO:0010977	0.493904	0.853181	1	117	negative regulation of neuron projection development	BP
11191	GO:0097696	0.494052	0.85309	1	116	receptor signaling pathway via STAT	BP
4011	GO:0023057	0.494719	0.65953	7	1135	negative regulation of signaling	BP
7990	GO:0050806	0.495275	0.852258	1	117	positive regulation of synaptic transmission	BP
2508	GO:0009890	0.496016	0.631389	11	1821	negative regulation of biosynthetic process	BP
7955	GO:0050731	0.496343	0.851537	1	117	positive regulation of peptidyl-tyrosine phosphorylation	BP
5425	GO:0034767	0.496856	0.851189	1	117	positive regulation of monoatomic ion transmembrane transport	BP
8531	GO:0051961	0.496941	0.851124	1	118	negative regulation of nervous system development	BP
4062	GO:0030177	0.49706	0.851043	1	118	positive regulation of Wnt signaling pathway	BP
3306	GO:0016192	0.498153	0.647645	8	1311	vesicle-mediated transport	BP
7935	GO:0050671	0.49863	0.849985	1	117	positive regulation of lymphocyte proliferation	BP
12817	GO:1903169	0.499093	0.84966	1	118	regulation of calcium ion transmembrane transport	BP
4216	GO:0030855	0.500745	0.723408	3	459	epithelial cell differentiation	BP
2511	GO:0009893	0.501242	0.60422	18	3024	positive regulation of metabolic process	BP
5497	GO:0035264	0.502563	0.847264	1	120	multicellular organism growth	BP
9339	GO:0061351	0.502773	0.84712	1	120	neural precursor cell proliferation	BP
6880	GO:0045089	0.504512	0.762622	2	289	positive regulation of innate immune response	BP
355	GO:0001890	0.505884	0.844966	1	120	placenta development	BP
3513	GO:0019079	0.505924	0.844938	1	120	viral genome replication	BP
7953	GO:0050729	0.505983	0.844905	1	119	positive regulation of inflammatory response	BP
13707	GO:1905039	0.506656	0.844419	1	121	carboxylic acid transmembrane transport	BP
7846	GO:0048729	0.507244	0.717628	3	465	tissue morphogenesis	BP
4941	GO:0032946	0.507408	0.843903	1	120	positive regulation of mononuclear cell proliferation	BP
14440	GO:2000377	0.50746	0.843867	1	120	regulation of reactive oxygen species metabolic process	BP
354	GO:0001889	0.508122	0.843395	1	121	liver development	BP
1140	GO:0003341	0.508236	0.843315	1	121	cilium movement	BP
2141	GO:0008217	0.508273	0.843289	1	121	regulation of blood pressure	BP
13119	GO:1903825	0.509552	0.842383	1	122	organic acid transmembrane transport	BP
2462	GO:0009653	0.510483	0.612976	12	2019	anatomical structure morphogenesis	BP
7983	GO:0050796	0.511355	0.841112	1	122	regulation of insulin secretion	BP
7883	GO:0048839	0.512248	0.840472	1	123	inner ear development	BP
5879	GO:0036294	0.513651	0.839476	1	123	cellular response to decreased oxygen levels	BP
809	GO:0002705	0.513675	0.839467	1	122	positive regulation of leukocyte mediated immunity	BP
9211	GO:0061008	0.51382	0.839355	1	123	hepaticobiliary system development	BP
9548	GO:0062207	0.51634	0.837547	1	124	regulation of pattern recognition receptor signaling pathway	BP
4174	GO:0030522	0.517232	0.751815	2	297	intracellular receptor signaling pathway	BP
4348	GO:0031333	0.518805	0.835765	1	125	negative regulation of protein-containing complex assembly	BP
2055	GO:0007519	0.518976	0.835642	1	125	skeletal muscle tissue development	BP
2079	GO:0007601	0.519365	0.83536	1	125	visual perception	BP
6571	GO:0043433	0.5202	0.834755	1	125	negative regulation of DNA-binding transcription factor activity	BP
2696	GO:0010634	0.520565	0.834482	1	126	positive regulation of epithelial cell migration	BP
4347	GO:0031331	0.520689	0.748832	2	299	positive regulation of cellular catabolic process	BP
7392	GO:0046467	0.520978	0.834191	1	125	membrane lipid biosynthetic process	BP
8080	GO:0050953	0.52219	0.833301	1	126	sensory perception of light stimulus	BP
1838	GO:0007009	0.522383	0.83316	1	126	plasma membrane organization	BP
2520	GO:0009952	0.52371	0.832181	1	127	anterior/posterior pattern specification	BP
7874	GO:0048812	0.525473	0.701107	3	479	neuron projection morphogenesis	BP
7963	GO:0050767	0.527671	0.742747	2	304	regulation of neurogenesis	BP
12762	GO:1903034	0.528262	0.828818	1	128	regulation of response to wounding	BP
1603	GO:0006633	0.52838	0.828739	1	127	fatty acid biosynthetic process	BP
1887	GO:0007098	0.529361	0.827993	1	129	centrosome cycle	BP
12590	GO:1902600	0.531587	0.826339	1	128	proton transmembrane transport	BP
12775	GO:1903052	0.533924	0.824566	1	130	positive regulation of proteolysis involved in protein catabolic process	BP
14828	GO:2001236	0.53435	0.824245	1	130	regulation of extrinsic apoptotic signaling pathway	BP
4372	GO:0031401	0.535138	0.664838	4	657	positive regulation of protein modification process	BP
6126	GO:0042127	0.536558	0.597139	10	1701	regulation of cell population proliferation	BP
5387	GO:0034614	0.538076	0.821409	1	131	cellular response to reactive oxygen species	BP
8970	GO:0060538	0.538417	0.821141	1	132	skeletal muscle organ development	BP
10859	GO:0090276	0.539289	0.820474	1	132	regulation of peptide hormone secretion	BP
8143	GO:0051092	0.539718	0.820145	1	132	positive regulation of NF-kappaB transcription factor activity	BP
2118	GO:0008064	0.541391	0.818852	1	133	regulation of actin polymerization or depolymerization	BP
7558	GO:0046890	0.542199	0.818229	1	133	regulation of lipid biosynthetic process	BP
841	GO:0002753	0.543881	0.816919	1	134	cytosolic pattern recognition receptor signaling pathway	BP
9799	GO:0070665	0.543971	0.816858	1	133	positive regulation of leukocyte proliferation	BP
4656	GO:0032434	0.544662	0.816313	1	134	regulation of proteasomal ubiquitin-dependent protein catabolic process	BP
8338	GO:0051494	0.54477	0.816221	1	135	negative regulation of cytoskeleton organization	BP
6730	GO:0044272	0.544963	0.816079	1	134	sulfur compound biosynthetic process	BP
7176	GO:0045936	0.54564	0.72672	2	312	negative regulation of phosphate metabolic process	BP
6984	GO:0045596	0.546249	0.681712	3	491	negative regulation of cell differentiation	BP
11577	GO:0120039	0.546487	0.681482	3	494	plasma membrane bounded cell projection morphogenesis	BP
4200	GO:0030832	0.546559	0.814827	1	135	regulation of actin filament length	BP
6733	GO:0044282	0.546889	0.725592	2	310	small molecule catabolic process	BP
2652	GO:0010563	0.547406	0.725114	2	313	negative regulation of phosphorus metabolic process	BP
866	GO:0002791	0.547611	0.814003	1	135	regulation of peptide secretion	BP
12694	GO:1902904	0.548508	0.813292	1	136	negative regulation of supramolecular fiber organization	BP
658	GO:0002443	0.548738	0.723905	2	312	leukocyte mediated immunity	BP
10077	GO:0071453	0.5497	0.812353	1	136	cellular response to oxygen levels	BP
333	GO:0001837	0.550664	0.811584	1	137	epithelial to mesenchymal transition	BP
4851	GO:0032787	0.551375	0.676836	3	490	monocarboxylic acid metabolic process	BP
7897	GO:0048858	0.552125	0.676109	3	498	cell projection morphogenesis	BP
10733	GO:0090087	0.552997	0.809734	1	137	regulation of peptide transport	BP
8577	GO:0055001	0.553121	0.809628	1	138	muscle cell development	BP
1753	GO:0006869	0.55388	0.719183	2	317	lipid transport	BP
2669	GO:0010594	0.553944	0.808972	1	138	regulation of endothelial cell migration	BP
7769	GO:0048589	0.557762	0.670692	3	501	developmental growth	BP
7761	GO:0048568	0.557764	0.715589	2	320	embryonic organ development	BP
1602	GO:0006631	0.557929	0.715443	2	317	fatty acid metabolic process	BP
1842	GO:0007018	0.559359	0.714105	2	321	microtubule-based movement	BP
11698	GO:0140352	0.560009	0.640733	4	677	export from cell	BP
2283	GO:0009150	0.560635	0.712925	2	318	purine ribonucleotide metabolic process	BP
2099	GO:0007626	0.56088	0.80336	1	141	locomotory behavior	BP
2409	GO:0009411	0.560918	0.803336	1	140	response to UV	BP
4259	GO:0031023	0.561218	0.803085	1	141	microtubule organizing center organization	BP
6635	GO:0043583	0.561274	0.80304	1	141	ear development	BP
7675	GO:0048284	0.561991	0.802462	1	140	organelle fusion	BP
6496	GO:0043281	0.562	0.802455	1	140	regulation of cysteine-type endopeptidase activity involved in apoptotic process	BP
9555	GO:0065003	0.562853	0.58437	8	1378	protein-containing complex assembly	BP
1850	GO:0007030	0.563521	0.801196	1	142	Golgi organization	BP
6561	GO:0043409	0.564919	0.800048	1	142	negative regulation of MAPK cascade	BP
10890	GO:0090316	0.565166	0.799844	1	142	positive regulation of intracellular protein transport	BP
8209	GO:0051216	0.565582	0.799494	1	143	cartilage development	BP
2027	GO:0007409	0.567787	0.70619	2	328	axonogenesis	BP
2481	GO:0009755	0.568944	0.796702	1	144	hormone-mediated signaling pathway	BP
187	GO:0001505	0.569153	0.796528	1	144	regulation of neurotransmitter levels	BP
2809	GO:0010821	0.569941	0.795879	1	143	regulation of mitochondrion organization	BP
8141	GO:0051090	0.571386	0.702781	2	327	regulation of DNA-binding transcription factor activity	BP
10629	GO:0080134	0.571902	0.58414	7	1216	regulation of response to stress	BP
14089	GO:1990138	0.571907	0.794211	1	146	neuron projection extension	BP
4030	GO:0030041	0.572532	0.793694	1	145	actin filament polymerization	BP
7461	GO:0046631	0.576423	0.790398	1	146	alpha-beta T cell activation	BP
3396	GO:0017157	0.578263	0.788823	1	147	regulation of exocytosis	BP
8285	GO:0051346	0.579205	0.788017	1	147	negative regulation of hydrolase activity	BP
4968	GO:0032990	0.579475	0.649381	3	518	cell part morphogenesis	BP
7144	GO:0045892	0.580725	0.586288	6	1053	negative regulation of DNA-templated transcription	BP
4041	GO:0030073	0.581021	0.786452	1	148	insulin secretion	BP
3735	GO:0021543	0.583027	0.784706	1	150	pallium development	BP
4130	GO:0030324	0.585422	0.782619	1	151	lung development	BP
12265	GO:1901654	0.586714	0.781492	1	151	response to ketone	BP
14825	GO:2001233	0.587952	0.686758	2	335	regulation of apoptotic signaling pathway	BP
2647	GO:0010558	0.587954	0.545205	10	1768	negative regulation of macromolecule biosynthetic process	BP
6145	GO:0042176	0.588523	0.686192	2	337	regulation of protein catabolic process	BP
2028	GO:0007411	0.588648	0.779782	1	153	axon guidance	BP
11153	GO:0097485	0.588648	0.779782	1	153	neuron projection guidance	BP
8240	GO:0051260	0.59056	0.778104	1	152	protein homooligomerization	BP
7836	GO:0048705	0.590618	0.778046	1	153	skeletal system morphogenesis	BP
810	GO:0002706	0.590638	0.778042	1	151	regulation of lymphocyte mediated immunity	BP
2374	GO:0009259	0.590863	0.683892	2	336	ribonucleotide metabolic process	BP
1269	GO:0006109	0.591422	0.777334	1	153	regulation of carbohydrate metabolic process	BP
12620	GO:1902679	0.592216	0.574468	6	1065	negative regulation of RNA biosynthetic process	BP
7631	GO:0048167	0.593188	0.775759	1	154	regulation of synaptic plasticity	BP
6242	GO:0042445	0.593986	0.775055	1	153	hormone metabolic process	BP
4129	GO:0030323	0.595034	0.774105	1	155	respiratory tube development	BP
1734	GO:0006836	0.596209	0.773051	1	155	neurotransmitter transport	BP
7563	GO:0046903	0.597035	0.603354	4	709	secretion	BP
3318	GO:0016241	0.597283	0.772087	1	155	regulation of macroautophagy	BP
10095	GO:0071478	0.597521	0.771872	1	155	cellular response to radiation	BP
11401	GO:0099504	0.598084	0.771358	1	156	synaptic vesicle cycle	BP
804	GO:0002700	0.59877	0.770745	1	155	regulation of production of molecular mediator of immune response	BP
10033	GO:0071363	0.600266	0.628308	3	532	cellular response to growth factor stimulus	BP
4121	GO:0030308	0.601773	0.768005	1	157	negative regulation of cell growth	BP
3655	GO:0019693	0.602257	0.672513	2	343	ribose phosphate metabolic process	BP
4370	GO:0031399	0.602756	0.563496	6	1075	regulation of protein modification process	BP
3981	GO:0022408	0.602894	0.766982	1	157	negative regulation of cell-cell adhesion	BP
4013	GO:0023061	0.603095	0.671659	2	347	signal release	BP
12334	GO:1901888	0.603573	0.766347	1	159	regulation of cell junction assembly	BP
4358	GO:0031345	0.607117	0.763078	1	160	negative regulation of cell projection organization	BP
11575	GO:0120035	0.610803	0.617368	3	541	regulation of plasma membrane bounded cell projection organization	BP
459	GO:0002064	0.610929	0.759519	1	162	epithelial cell development	BP
8193	GO:0051168	0.611325	0.759156	1	161	nuclear export	BP
2096	GO:0007623	0.612606	0.757948	1	162	circadian rhythm	BP
5422	GO:0034764	0.612855	0.757715	1	162	positive regulation of transmembrane transport	BP
1784	GO:0006914	0.615149	0.612809	3	541	autophagy	BP
9499	GO:0061919	0.615149	0.612809	3	541	process utilizing autophagic mechanism	BP
8227	GO:0051247	0.61556	0.549997	6	1088	positive regulation of protein metabolic process	BP
14296	GO:2000116	0.615621	0.755105	1	162	regulation of cysteine-type endopeptidase activity	BP
1205	GO:0006006	0.61641	0.75435	1	163	glucose metabolic process	BP
4343	GO:0031327	0.618386	0.513354	10	1809	negative regulation of cellular biosynthetic process	BP
10045	GO:0071383	0.619228	0.751652	1	165	cellular response to steroid hormone stimulus	BP
4340	GO:0031324	0.619352	0.502553	12	2165	negative regulation of cellular metabolic process	BP
14272	GO:2000058	0.620808	0.750138	1	165	regulation of ubiquitin-dependent protein catabolic process	BP
2805	GO:0010817	0.621603	0.652622	2	358	regulation of hormone levels	BP
6879	GO:0045088	0.623086	0.651068	2	359	regulation of innate immune response	BP
2512	GO:0009894	0.62343	0.556025	5	916	regulation of catabolic process	BP
2836	GO:0010876	0.623743	0.650376	2	360	lipid localization	BP
7973	GO:0050777	0.624265	0.746794	1	166	negative regulation of immune response	BP
7018	GO:0045637	0.624678	0.746387	1	167	regulation of myeloid cell differentiation	BP
7954	GO:0050730	0.625504	0.745585	1	167	regulation of peptidyl-tyrosine phosphorylation	BP
4357	GO:0031344	0.625653	0.60165	3	553	regulation of cell projection organization	BP
7135	GO:0045861	0.627195	0.743935	1	167	negative regulation of proteolysis	BP
4040	GO:0030072	0.627655	0.743479	1	168	peptide hormone secretion	BP
3255	GO:0016055	0.62768	0.646221	2	364	Wnt signaling pathway	BP
878	GO:0002822	0.627689	0.743452	1	167	regulation of adaptive immune response based on somatic recombination of immune receptors built from immunoglobulin superfamily domains	BP
9840	GO:0070848	0.629173	0.597872	3	555	response to growth factor	BP
10842	GO:0090257	0.629311	0.741848	1	169	regulation of muscle system process	BP
11863	GO:0198738	0.630687	0.643029	2	366	cell-cell signaling by wnt	BP
8972	GO:0060541	0.631521	0.739655	1	171	respiratory system development	BP
12240	GO:1901605	0.634161	0.73704	1	170	alpha-amino acid metabolic process	BP
2909	GO:0010975	0.634492	0.638959	2	370	regulation of neuron projection development	BP
6864	GO:0045055	0.635676	0.735514	1	172	regulated exocytosis	BP
9402	GO:0061564	0.635761	0.637597	2	371	axon development	BP
2510	GO:0009892	0.635789	0.481106	13	2366	negative regulation of metabolic process	BP
12104	GO:1901137	0.635894	0.590607	3	555	carbohydrate derivative biosynthetic process	BP
4371	GO:0031400	0.636292	0.637032	2	368	negative regulation of protein modification process	BP
7514	GO:0046777	0.636861	0.734315	1	174	protein autophosphorylation	BP
2127	GO:0008154	0.63739	0.733789	1	173	actin polymerization or depolymerization	BP
7551	GO:0046883	0.638565	0.732606	1	173	regulation of hormone secretion	BP
865	GO:0002790	0.63859	0.73258	1	173	peptide secretion	BP
1612	GO:0006643	0.639789	0.731369	1	173	membrane lipid metabolic process	BP
4346	GO:0031330	0.641234	0.729892	1	175	negative regulation of cellular catabolic process	BP
2428	GO:0009451	0.64132	0.729816	1	173	RNA modification	BP
4569	GO:0032271	0.641708	0.729409	1	175	regulation of protein polymerization	BP
11348	GO:0099003	0.642374	0.728725	1	176	vesicle-mediated transport in synapse	BP
6331	GO:0042742	0.642555	0.728559	1	173	defense response to bacterium	BP
11572	GO:0120032	0.645407	0.725615	1	177	regulation of plasma membrane bounded cell projection assembly	BP
7991	GO:0050807	0.645508	0.725505	1	178	regulation of synapse organization	BP
8944	GO:0060491	0.647463	0.723489	1	178	regulation of cell projection assembly	BP
183	GO:0001501	0.648028	0.624259	2	378	skeletal system development	BP
2798	GO:0010810	0.648233	0.722687	1	179	regulation of cell-substrate adhesion	BP
7987	GO:0050803	0.65171	0.719056	1	181	regulation of synapse structure or activity	BP
4637	GO:0032388	0.652072	0.718683	1	180	positive regulation of intracellular transport	BP
875	GO:0002819	0.657467	0.712987	1	181	regulation of adaptive immune response	BP
9274	GO:0061136	0.663996	0.705963	1	185	regulation of proteasomal protein catabolic process	BP
2453	GO:0009636	0.664224	0.705721	1	184	response to toxic substance	BP
3167	GO:0015833	0.665148	0.704708	1	186	peptide transport	BP
2694	GO:0010632	0.666994	0.702688	1	188	regulation of epithelial cell migration	BP
37	GO:0000122	0.667405	0.527045	4	776	negative regulation of transcription by RNA polymerase II	BP
655	GO:0002440	0.667904	0.7017	1	187	production of molecular mediator of immune response	BP
4345	GO:0031329	0.669042	0.553612	3	587	regulation of cellular catabolic process	BP
7768	GO:0048588	0.669393	0.700051	1	190	developmental cell growth	BP
2064	GO:0007548	0.66949	0.69995	1	189	sex differentiation	BP
1841	GO:0007017	0.673496	0.520093	4	783	microtubule-based process	BP
1908	GO:0007160	0.673511	0.695492	1	192	cell-matrix adhesion	BP
964	GO:0003007	0.674125	0.694809	1	192	heart morphogenesis	BP
4967	GO:0032989	0.675018	0.546733	3	596	cellular component morphogenesis	BP
2285	GO:0009152	0.675044	0.693803	1	189	purine ribonucleotide biosynthetic process	BP
7965	GO:0050769	0.675925	0.692795	1	193	positive regulation of neurogenesis	BP
8233	GO:0051253	0.677888	0.481477	6	1162	negative regulation of RNA metabolic process	BP
6565	GO:0043414	0.680734	0.687377	1	194	macromolecule methylation	BP
7862	GO:0048762	0.682268	0.685624	1	196	mesenchymal cell differentiation	BP
6089	GO:0040029	0.682288	0.685601	1	196	epigenetic regulation of gene expression	BP
2187	GO:0008610	0.683385	0.537005	3	597	lipid biosynthetic process	BP
11071	GO:0097191	0.68362	0.684088	1	195	extrinsic apoptotic signaling pathway	BP
315	GO:0001819	0.685167	0.581922	2	402	positive regulation of cytokine production	BP
6619	GO:0043547	0.686342	0.68095	1	198	positive regulation of GTPase activity	BP
7948	GO:0050708	0.689487	0.677309	1	199	regulation of protein secretion	BP
4700	GO:0032502	0.690179	0.397189	26	4759	developmental process	BP
13122	GO:1903829	0.690306	0.575816	2	408	positive regulation of protein localization	BP
10212	GO:0071702	0.691115	0.424258	12	2275	organic substance transport	BP
7168	GO:0045926	0.691598	0.674845	1	200	negative regulation of growth	BP
1294	GO:0006163	0.692173	0.573593	2	405	purine nucleotide metabolic process	BP
8284	GO:0051345	0.692923	0.572688	2	409	positive regulation of hydrolase activity	BP
3423	GO:0018108	0.692998	0.673201	1	201	peptidyl-tyrosine phosphorylation	BP
3555	GO:0019318	0.693699	0.672379	1	201	hexose metabolic process	BP
12425	GO:1902115	0.695608	0.67012	1	203	regulation of organelle assembly	BP
6726	GO:0044255	0.695739	0.494207	4	801	cellular lipid metabolic process	BP
12245	GO:1901615	0.695976	0.569019	2	410	organic hydroxy compound metabolic process	BP
9373	GO:0061448	0.69663	0.668906	1	204	connective tissue development	BP
3451	GO:0018212	0.696683	0.668848	1	203	peptidyl-tyrosine modification	BP
5037	GO:0033157	0.69695	0.668532	1	203	regulation of intracellular protein transport	BP
14826	GO:2001234	0.697201	0.668239	1	202	negative regulation of apoptotic signaling pathway	BP
9124	GO:0060828	0.697202	0.668227	1	204	regulation of canonical Wnt signaling pathway	BP
12980	GO:1903530	0.699492	0.56476	2	414	regulation of secretion by cell	BP
2086	GO:0007611	0.69968	0.665267	1	206	learning or memory	BP
2375	GO:0009260	0.701146	0.663528	1	203	ribonucleotide biosynthetic process	BP
1773	GO:0006898	0.702886	0.661415	1	207	receptor-mediated endocytosis	BP
8212	GO:0051223	0.703055	0.560416	2	417	regulation of protein transport	BP
8142	GO:0051091	0.705925	0.657731	1	208	positive regulation of DNA-binding transcription factor activity	BP
7776	GO:0048608	0.706333	0.657229	1	209	reproductive structure development	BP
9375	GO:0061458	0.711438	0.650955	1	212	reproductive system development	BP
7363	GO:0046390	0.7117	0.650646	1	209	ribose phosphate biosynthetic process	BP
8837	GO:0060341	0.712333	0.474358	4	823	regulation of cellular localization	BP
4936	GO:0032940	0.713392	0.500999	3	627	secretion by cell	BP
3245	GO:0016043	0.713762	0.368831	29	5328	cellular component organization	BP
8564	GO:0052548	0.714738	0.646861	1	212	regulation of endopeptidase activity	BP
7547	GO:0046879	0.718024	0.642731	1	215	hormone secretion	BP
2177	GO:0008544	0.718623	0.641972	1	216	epidermis development	BP
2146	GO:0008283	0.719523	0.388235	13	2508	cell population proliferation	BP
12982	GO:1903532	0.719764	0.640532	1	216	positive regulation of secretion by cell	BP
10519	GO:0072521	0.71984	0.539546	2	427	purine-containing compound metabolic process	BP
6703	GO:0044087	0.721225	0.463527	4	835	regulation of cellular component biogenesis	BP
12773	GO:1903050	0.722009	0.63768	1	217	regulation of proteolysis involved in protein catabolic process	BP
5384	GO:0034599	0.72575	0.632885	1	219	cellular response to oxidative stress	BP
8179	GO:0051146	0.726115	0.632405	1	221	striated muscle cell differentiation	BP
2517	GO:0009914	0.726218	0.632278	1	220	hormone transport	BP
8384	GO:0051606	0.728742	0.62902	1	219	detection of stimulus	BP
4964	GO:0032984	0.729785	0.627646	1	223	protein-containing complex disassembly	BP
9624	GO:0070201	0.730951	0.52533	2	440	regulation of establishment of protein localization	BP
4064	GO:0030182	0.731355	0.432334	5	1044	neuron differentiation	BP
1197	GO:0005996	0.736243	0.619153	1	226	monosaccharide metabolic process	BP
8938	GO:0060485	0.739972	0.614166	1	230	mesenchyme development	BP
8121	GO:0051046	0.740284	0.513146	2	448	regulation of secretion	BP
6120	GO:0042113	0.740554	0.61339	1	229	B cell activation	BP
8122	GO:0051047	0.740616	0.613307	1	229	positive regulation of secretion	BP
1295	GO:0006164	0.742547	0.610713	1	228	purine nucleotide biosynthetic process	BP
2674	GO:0010605	0.746816	0.364146	11	2189	negative regulation of macromolecule metabolic process	BP
7134	GO:0045860	0.747179	0.604393	1	234	positive regulation of protein kinase activity	BP
11541	GO:0110053	0.748166	0.603035	1	235	regulation of actin filament organization	BP
7807	GO:0048666	0.748313	0.429657	4	869	neuron development	BP
8563	GO:0052547	0.748673	0.602348	1	233	regulation of peptidase activity	BP
8040	GO:0050890	0.748746	0.602236	1	236	cognition	BP
2700	GO:0010638	0.750772	0.499172	2	458	positive regulation of organelle organization	BP
4021	GO:0030029	0.751932	0.452074	3	670	actin filament-based process	BP
7791	GO:0048638	0.752576	0.596929	1	239	regulation of developmental growth	BP
2050	GO:0007507	0.75331	0.49574	2	463	heart development	BP
7174	GO:0045934	0.754826	0.389798	6	1264	negative regulation of nucleobase-containing compound metabolic process	BP
10281	GO:0071900	0.755517	0.592825	1	239	regulation of protein serine/threonine kinase activity	BP
10520	GO:0072522	0.755965	0.592205	1	237	purine-containing compound biosynthetic process	BP
664	GO:0002449	0.756036	0.592101	1	238	lymphocyte mediated immunity	BP
2253	GO:0009117	0.758855	0.488201	2	461	nucleotide metabolic process	BP
2242	GO:0009101	0.759245	0.587558	1	242	glycoprotein biosynthetic process	BP
12102	GO:1901135	0.760775	0.413615	4	874	carbohydrate derivative metabolic process	BP
8682	GO:0060070	0.760943	0.585137	1	244	canonical Wnt signaling pathway	BP
11143	GO:0097435	0.764401	0.435546	3	683	supramolecular fiber organization	BP
1687	GO:0006753	0.765225	0.479417	2	467	nucleoside phosphate metabolic process	BP
1182	GO:0005975	0.765936	0.478423	2	471	carbohydrate metabolic process	BP
8238	GO:0051258	0.769064	0.573409	1	249	protein polymerization	BP
1508	GO:0006520	0.771766	0.569449	1	249	amino acid metabolic process	BP
2148	GO:0008285	0.773035	0.42389	3	691	negative regulation of cell population proliferation	BP
3244	GO:0016042	0.773544	0.566819	1	251	lipid catabolic process	BP
10560	GO:0072659	0.774056	0.566053	1	253	protein localization to plasma membrane	BP
2646	GO:0010557	0.779991	0.328575	10	2064	positive regulation of macromolecule biosynthetic process	BP
4564	GO:0032259	0.780543	0.556335	1	257	methylation	BP
6734	GO:0044283	0.7833	0.453827	2	486	small molecule biosynthetic process	BP
9517	GO:0062012	0.784053	0.550993	1	260	regulation of small molecule metabolic process	BP
2412	GO:0009416	0.784891	0.549707	1	261	response to light stimulus	BP
4049	GO:0030111	0.786367	0.547436	1	263	regulation of Wnt signaling pathway	BP
670	GO:0002460	0.788202	0.544609	1	262	adaptive immune response based on somatic recombination of immune receptors built from immunoglobulin superfamily domains	BP
2297	GO:0009165	0.788709	0.543828	1	261	nucleotide biosynthetic process	BP
1346	GO:0006260	0.789243	0.542989	1	264	DNA replication	BP
12151	GO:1901293	0.789998	0.541824	1	262	nucleoside phosphate biosynthetic process	BP
8406	GO:0051649	0.790737	0.3204	9	1895	establishment of localization in cell	BP
11571	GO:0120031	0.790797	0.442907	2	499	plasma membrane bounded cell projection assembly	BP
3332	GO:0016311	0.790875	0.540444	1	266	dephosphorylation	BP
6075	GO:0040007	0.793656	0.395298	3	718	growth	BP
962	GO:0003002	0.795088	0.533818	1	270	regionalization	BP
3697	GO:0019953	0.796563	0.391181	3	719	sexual reproduction	BP
10253	GO:0071840	0.798916	0.271281	29	5533	cellular component organization or biogenesis	BP
11806	GO:0150063	0.799069	0.527475	1	274	visual system development	BP
7912	GO:0048880	0.800234	0.525605	1	275	sensory system development	BP
4023	GO:0030031	0.800908	0.427898	2	510	cell projection assembly	BP
9547	GO:0062197	0.800964	0.524437	1	273	cellular response to chemical stress	BP
6408	GO:0043009	0.80118	0.42749	2	510	chordate embryonic development	BP
4056	GO:0030162	0.803458	0.424063	2	509	regulation of proteolysis	BP
1764	GO:0006887	0.80445	0.518782	1	277	exocytosis	BP
6724	GO:0044248	0.80454	0.325659	6	1337	cellular catabolic process	BP
1345	GO:0006259	0.805763	0.352997	4	939	DNA metabolic process	BP
7637	GO:0048193	0.806846	0.514863	1	279	Golgi vesicle transport	BP
4896	GO:0032880	0.807739	0.375134	3	735	regulation of protein localization	BP
2389	GO:0009306	0.808407	0.512293	1	280	protein secretion	BP
5619	GO:0035592	0.808407	0.512293	1	280	establishment of protein localization to extracellular region	BP
5119	GO:0033554	0.81008	0.301675	8	1739	cellular response to stress	BP
4943	GO:0032956	0.811548	0.507079	1	284	regulation of actin cytoskeleton organization	BP
4344	GO:0031328	0.811578	0.288806	10	2127	positive regulation of cellular biosynthetic process	BP
2490	GO:0009792	0.812414	0.410392	2	523	embryo development ending in birth or egg hatching	BP
5374	GO:0034504	0.813085	0.504511	1	285	protein localization to nucleus	BP
1924	GO:0007178	0.814201	0.502634	1	287	transmembrane receptor protein serine/threonine kinase signaling pathway	BP
10204	GO:0071692	0.815058	0.501196	1	286	protein localization to extracellular region	BP
1834	GO:0007005	0.815148	0.406169	2	520	mitochondrion organization	BP
144	GO:0000902	0.815315	0.364056	3	750	cell morphogenesis	BP
4339	GO:0031323	0.816535	0.252886	25	4878	regulation of cellular metabolic process	BP
2509	GO:0009891	0.817676	0.28096	10	2140	positive regulation of biosynthetic process	BP
7145	GO:0045893	0.818744	0.306507	6	1368	positive regulation of DNA-templated transcription	BP
12621	GO:1902680	0.820384	0.304271	6	1371	positive regulation of RNA biosynthetic process	BP
[truncated: 12,869 more rows]

## Sheet: Cont_vs_rTauF_Upreg
	category	over_represented_pvalue	under_represented_pvalue	numDEInCat	numInCat	term	ontology
725	GO:0002548	0	1	10	46	monocyte chemotaxis	BP
7656	GO:0048245	0	1	9	17	eosinophil chemotaxis	BP
7658	GO:0048247	0	1	10	42	lymphocyte chemotaxis	BP
10571	GO:0072677	0	1	9	20	eosinophil migration	BP
10015	GO:0071345	1.04844e-18	1	31	663	cellular response to cytokine stimulus	BP
9575	GO:0070098	5.51357e-18	1	15	63	chemokine-mediated signaling pathway	BP
14107	GO:1990266	7.06456e-18	1	17	99	neutrophil migration	BP
4184	GO:0030593	1.84267e-17	1	16	82	neutrophil chemotaxis	BP
14220	GO:1990868	1.95011e-17	1	15	71	response to chemokine	BP
14221	GO:1990869	1.95011e-17	1	15	71	cellular response to chemokine	BP
5204	GO:0034097	2.39181e-17	1	31	744	response to cytokine	BP
11169	GO:0097530	4.35056e-17	1	17	115	granulocyte migration	BP
3530	GO:0019221	6.60073e-17	1	24	381	cytokine-mediated signaling pathway	BP
10160	GO:0071621	1.05778e-16	1	16	96	granulocyte chemotaxis	BP
619	GO:0002376	8.54951e-16	1	45	1943	immune system process	BP
8046	GO:0050900	1.96227e-15	1	21	305	leukocyte migration	BP
11168	GO:0097529	2.13632e-15	1	18	181	myeloid leukocyte migration	BP
4185	GO:0030595	2.68915e-15	1	18	184	leukocyte chemotaxis	BP
10016	GO:0071346	1.09534e-14	1	14	95	cellular response to type II interferon	BP
2439	GO:0009605	1.78628e-14	1	44	2017	response to external stimulus	BP
9700	GO:0070371	1.9564e-14	1	18	239	ERK1 and ERK2 cascade	BP
1803	GO:0006952	4.24588e-14	1	36	1314	defense response	BP
9701	GO:0070372	7.99532e-14	1	17	219	regulation of ERK1 and ERK2 cascade	BP
9995	GO:0071310	1.2547e-13	1	37	1565	cellular response to organic substance	BP
8824	GO:0060326	1.25684e-13	1	18	237	cell chemotaxis	BP
8432	GO:0051707	1.71731e-13	1	33	1133	response to other organism	BP
6474	GO:0043207	1.84435e-13	1	33	1135	response to external biotic stimulus	BP
5303	GO:0034341	2.03722e-13	1	14	115	response to type II interferon	BP
10026	GO:0071356	3.13959e-13	1	16	188	cellular response to tumor necrosis factor	BP
2440	GO:0009607	3.52206e-13	1	33	1167	response to biotic stimulus	BP
1805	GO:0006954	4.71913e-13	1	25	634	inflammatory response	BP
9855	GO:0070887	8.30671e-13	1	42	2093	cellular response to chemical stimulus	BP
1802	GO:0006950	1.05014e-12	1	52	3173	response to stress	BP
5386	GO:0034612	1.0536e-12	1	16	206	response to tumor necrosis factor	BP
10017	GO:0071347	1.387e-12	1	12	83	cellular response to interleukin-1	BP
2539	GO:0010033	1.50629e-12	1	42	2162	response to organic substance	BP
9703	GO:0070374	1.63086e-12	1	14	145	positive regulation of ERK1 and ERK2 cascade	BP
3351	GO:0016477	3.73116e-12	1	30	1161	cell migration	BP
6763	GO:0044419	4.2894e-12	1	33	1286	biological process involved in interspecies interaction between organisms	BP
1794	GO:0006935	4.83895e-12	1	19	348	chemotaxis	BP
6191	GO:0042330	4.83895e-12	1	19	348	taxis	BP
8436	GO:0051716	5.38228e-12	1	68	5536	cellular response to stimulus	BP
1806	GO:0006955	7.15863e-12	1	33	1311	immune response	BP
7905	GO:0048870	8.90538e-12	1	31	1283	cell motility	BP
9765	GO:0070555	1.56855e-11	1	12	106	response to interleukin-1	BP
11217	GO:0098542	2.41746e-11	1	27	887	defense response to other organism	BP
1902	GO:0007154	3.5512e-11	1	61	4735	cell communication	BP
1914	GO:0007166	4.20207e-11	1	39	2129	cell surface receptor signaling pathway	BP
6709	GO:0044093	4.84954e-11	1	28	1059	positive regulation of molecular function	BP
6560	GO:0043408	5.16875e-11	1	20	515	regulation of MAPK cascade	BP
4009	GO:0023052	6.94194e-11	1	60	4664	signaling	BP
6562	GO:0043410	1.18887e-10	1	17	356	positive regulation of MAPK cascade	BP
8045	GO:0050896	1.41348e-10	1	72	6477	response to stimulus	BP
5601	GO:0035556	2.67325e-10	1	39	2239	intracellular signal transduction	BP
6079	GO:0040011	7.21148e-10	1	25	952	locomotion	BP
6155	GO:0042221	7.21913e-10	1	45	2819	response to chemical	BP
41	GO:0000165	8.60177e-10	1	20	605	MAPK cascade	BP
6126	GO:0042127	8.85461e-10	1	33	1701	regulation of cell population proliferation	BP
10194	GO:0071674	1.08379e-09	1	12	156	mononuclear cell migration	BP
6432	GO:0043085	2.21009e-09	1	22	767	positive regulation of catalytic activity	BP
10570	GO:0072676	2.30569e-09	1	10	94	lymphocyte migration	BP
8224	GO:0051240	2.43603e-09	1	28	1284	positive regulation of multicellular organismal process	BP
1913	GO:0007165	3.38917e-09	1	55	4325	signal transduction	BP
4511	GO:0032101	4.3517e-09	1	23	864	regulation of response to external stimulus	BP
9560	GO:0065009	7.5828e-09	1	32	1699	regulation of molecular function	BP
791	GO:0002687	1.39478e-08	1	10	118	positive regulation of leukocyte migration	BP
7981	GO:0050794	2.56474e-08	1	78	8412	regulation of cellular process	BP
7734	GO:0048518	2.74648e-08	1	57	4934	positive regulation of biological process	BP
786	GO:0002682	2.74724e-08	1	26	1213	regulation of immune system process	BP
2526	GO:0009967	3.52132e-08	1	26	1251	positive regulation of signal transduction	BP
7977	GO:0050789	3.59681e-08	1	80	8814	regulation of biological process	BP
12570	GO:1902533	4.88824e-08	1	21	814	positive regulation of intracellular signal transduction	BP
2147	GO:0008284	5.94944e-08	1	22	945	positive regulation of cell population proliferation	BP
8284	GO:0051345	6.52428e-08	1	15	409	positive regulation of hydrolase activity	BP
9558	GO:0065007	7.32705e-08	1	81	9111	biological regulation	BP
6878	GO:0045087	7.41682e-08	1	20	723	innate immune response	BP
789	GO:0002685	7.57332e-08	1	11	184	regulation of leukocyte migration	BP
2708	GO:0010647	7.72699e-08	1	27	1396	positive regulation of cell communication	BP
7738	GO:0048522	7.76948e-08	1	53	4521	positive regulation of cellular process	BP
4010	GO:0023056	8.24304e-08	1	27	1401	positive regulation of signaling	BP
7978	GO:0050790	9.27351e-08	1	25	1201	regulation of catalytic activity	BP
10629	GO:0080134	1.14922e-07	1	25	1216	regulation of response to stress	BP
4513	GO:0032103	1.58157e-07	1	16	494	positive regulation of response to external stimulus	BP
1810	GO:0006959	1.69032e-07	1	10	131	humoral immune response	BP
4695	GO:0032496	1.86503e-07	1	12	265	response to lipopolysaccharide	BP
1978	GO:0007267	2.08244e-07	1	24	1211	cell-cell signaling	BP
2707	GO:0010646	2.6846e-07	1	38	2741	regulation of cell communication	BP
4008	GO:0023051	2.81373e-07	1	38	2746	regulation of signaling	BP
9954	GO:0071222	3.12524e-07	1	10	176	cellular response to lipopolysaccharide	BP
527	GO:0002237	3.28631e-07	1	12	281	response to molecule of bacterial origin	BP
7980	GO:0050793	3.31494e-07	1	30	1923	regulation of developmental process	BP
315	GO:0001819	3.47646e-07	1	14	402	positive regulation of cytokine production	BP
7939	GO:0050679	4.34815e-07	1	9	148	positive regulation of epithelial cell proliferation	BP
6619	GO:0043547	4.42609e-07	1	10	198	positive regulation of GTPase activity	BP
788	GO:0002684	4.57482e-07	1	20	857	positive regulation of immune system process	BP
9951	GO:0071219	4.87742e-07	1	10	185	cellular response to molecule of bacterial origin	BP
7766	GO:0048584	5.5091e-07	1	30	1823	positive regulation of response to stimulus	BP
14519	GO:2000501	6.26994e-07	1	4	6	regulation of natural killer cell chemotaxis	BP
3990	GO:0022603	6.54845e-07	1	17	708	regulation of anatomical structure morphogenesis	BP
2691	GO:0010628	8.72032e-07	1	20	908	positive regulation of gene expression	BP
7938	GO:0050678	8.8329e-07	1	11	268	regulation of epithelial cell proliferation	BP
5180	GO:0033993	1.00523e-06	1	17	686	response to lipid	BP
10055	GO:0071396	1.01241e-06	1	14	470	cellular response to lipid	BP
2148	GO:0008285	1.10102e-06	1	17	691	negative regulation of cell population proliferation	BP
8223	GO:0051239	1.17197e-06	1	33	2288	regulation of multicellular organismal process	BP
5692	GO:0035747	1.36687e-06	1	4	8	natural killer cell chemotaxis	BP
9948	GO:0071216	1.45913e-06	1	10	211	cellular response to biotic stimulus	BP
12286	GO:1901700	1.72963e-06	1	24	1353	response to oxygen-containing compound	BP
7089	GO:0045766	1.96857e-06	1	8	132	positive regulation of angiogenesis	BP
13220	GO:1904018	1.96857e-06	1	8	132	positive regulation of vasculature development	BP
8276	GO:0051336	2.02775e-06	1	16	609	regulation of hydrolase activity	BP
2146	GO:0008283	2.31937e-06	0.999999	34	2508	cell population proliferation	BP
4137	GO:0030334	2.33027e-06	1	17	750	regulation of cell migration	BP
313	GO:0001817	2.60027e-06	0.999999	16	634	regulation of cytokine production	BP
12568	GO:1902531	2.6313e-06	0.999999	25	1471	regulation of intracellular signal transduction	BP
4138	GO:0030335	2.66232e-06	1	13	436	positive regulation of cell migration	BP
9474	GO:0061844	2.78609e-06	1	6	36	antimicrobial humoral immune response mediated by antimicrobial peptide	BP
312	GO:0001816	3.13847e-06	0.999999	16	644	cytokine production	BP
6434	GO:0043087	3.58396e-06	1	10	256	regulation of GTPase activity	BP
8450	GO:0051781	4.05274e-06	1	6	69	positive regulation of cell division	BP
14311	GO:2000147	4.15652e-06	0.999999	13	450	positive regulation of cell motility	BP
14309	GO:2000145	4.873e-06	0.999999	17	789	regulation of cell motility	BP
7937	GO:0050673	5.07453e-06	0.999999	11	323	epithelial cell proliferation	BP
3991	GO:0022604	5.14608e-06	0.999999	9	219	regulation of cell morphogenesis	BP
6085	GO:0040017	5.2472e-06	0.999999	13	461	positive regulation of locomotion	BP
10197	GO:0071677	6.05062e-06	1	6	60	positive regulation of mononuclear cell migration	BP
8145	GO:0051094	6.54168e-06	0.999998	19	1016	positive regulation of developmental process	BP
3242	GO:0016032	6.68819e-06	0.999999	12	384	viral process	BP
10195	GO:0071675	6.74766e-06	0.999999	7	102	regulation of mononuclear cell migration	BP
2446	GO:0009617	6.85778e-06	0.999999	14	479	response to bacterium	BP
7765	GO:0048583	6.95192e-06	0.999998	39	3191	regulation of response to stimulus	BP
6080	GO:0040012	7.78843e-06	0.999998	17	818	regulation of locomotion	BP
4780	GO:0032677	8.85694e-06	0.999999	6	71	regulation of interleukin-8 production	BP
7951	GO:0050727	8.91312e-06	0.999999	11	300	regulation of inflammatory response	BP
792	GO:0002688	9.14047e-06	0.999999	7	100	regulation of leukocyte chemotaxis	BP
4753	GO:0032637	9.41694e-06	0.999999	6	72	interleukin-8 production	BP
7088	GO:0045765	9.70969e-06	0.999999	9	222	regulation of angiogenesis	BP
12174	GO:1901342	1.02835e-05	0.999999	9	224	regulation of vasculature development	BP
6640	GO:0043588	1.07229e-05	0.999999	8	181	skin development	BP
5008	GO:0033083	1.11709e-05	1	3	8	regulation of immature T cell proliferation	BP
5009	GO:0033084	1.11709e-05	1	3	8	regulation of immature T cell proliferation in thymus	BP
3662	GO:0019730	1.17553e-05	0.999999	6	49	antimicrobial humoral response	BP
1903	GO:0007155	1.35068e-05	0.999996	20	1155	cell adhesion	BP
8066	GO:0050921	1.37879e-05	0.999999	7	111	positive regulation of chemotaxis	BP
2169	GO:0008360	1.40925e-05	0.999999	7	128	regulation of cell shape	BP
14521	GO:2000503	1.43616e-05	1	3	4	positive regulation of natural killer cell chemotaxis	BP
4360	GO:0031347	1.45466e-05	0.999997	15	630	regulation of defense response	BP
1928	GO:0007186	1.4945e-05	0.999997	15	553	G protein-coupled receptor signaling pathway	BP
4700	GO:0032502	1.50038e-05	0.999994	49	4759	developmental process	BP
5004	GO:0033079	1.57646e-05	1	3	9	immature T cell proliferation	BP
5005	GO:0033080	1.57646e-05	1	3	9	immature T cell proliferation in thymus	BP
7895	GO:0048856	1.64946e-05	0.999994	46	4371	anatomical structure development	BP
794	GO:0002690	1.67005e-05	0.999999	6	73	positive regulation of leukocyte chemotaxis	BP
5216	GO:0034116	1.91147e-05	1	3	8	positive regulation of heterotypic cell-cell adhesion	BP
14258	GO:2000026	1.9531e-05	0.999995	19	1089	regulation of multicellular organismal development	BP
12251	GO:1901623	1.95632e-05	1	4	20	regulation of lymphocyte chemotaxis	BP
2836	GO:0010876	2.07169e-05	0.999997	11	360	lipid localization	BP
734	GO:0002573	2.28198e-05	0.999997	8	189	myeloid leukocyte differentiation	BP
12263	GO:1901652	2.47145e-05	0.999996	11	405	response to peptide	BP
236	GO:0001660	2.47942e-05	1	3	10	fever generation	BP
11141	GO:0097421	2.57738e-05	0.999999	4	27	liver regeneration	BP
8065	GO:0050920	2.58179e-05	0.999997	8	178	regulation of chemotaxis	BP
848	GO:0002761	2.62956e-05	0.999998	6	94	regulation of myeloid leukocyte differentiation	BP
2462	GO:0009653	2.72797e-05	0.999991	27	2019	anatomical structure morphogenesis	BP
8902	GO:0060429	2.80007e-05	0.999993	16	838	epithelium development	BP
5510	GO:0035295	2.92759e-05	0.999993	16	841	tube development	BP
8260	GO:0051302	2.94401e-05	0.999997	7	147	regulation of cell division	BP
4829	GO:0032757	3.01151e-05	0.999998	5	53	positive regulation of interleukin-8 production	BP
1785	GO:0006915	3.82118e-05	0.999988	24	1548	apoptotic process	BP
2525	GO:0009966	3.8426e-05	0.999986	31	2446	regulation of signal transduction	BP
5491	GO:0035239	4.01101e-05	0.999991	14	675	tube morphogenesis	BP
2977	GO:0014070	4.644e-05	0.999989	14	679	response to organic cyclic compound	BP
8286	GO:0051347	4.6544e-05	0.999992	10	342	positive regulation of transferase activity	BP
6394	GO:0042981	4.67994e-05	0.999986	20	1160	regulation of apoptotic process	BP
4745	GO:0032621	4.74539e-05	0.999999	3	11	interleukin-18 production	BP
4772	GO:0032661	4.74539e-05	0.999999	3	11	regulation of interleukin-18 production	BP
7953	GO:0050729	4.79387e-05	0.999995	7	119	positive regulation of inflammatory response	BP
9559	GO:0065008	4.89153e-05	0.999982	29	2230	regulation of biological quality	BP
381	GO:0001936	5.49573e-05	0.999995	6	104	regulation of endothelial cell proliferation	BP
11271	GO:0098771	5.83266e-05	0.999989	11	392	inorganic ion homeostasis	BP
7731	GO:0048513	6.09181e-05	0.999978	28	2200	animal organ development	BP
707	GO:0002521	6.14016e-05	0.999987	12	500	leukocyte differentiation	BP
14458	GO:2000401	6.28353e-05	0.999996	5	59	regulation of lymphocyte migration	BP
654	GO:0002439	6.43391e-05	1	2	2	chronic inflammatory response to antigenic stimulus	BP
918	GO:0002874	6.43391e-05	1	2	2	regulation of chronic inflammatory response to antigenic stimulus	BP
2926	GO:0012501	6.67474e-05	0.999978	24	1604	programmed cell death	BP
2142	GO:0008219	6.89805e-05	0.999977	24	1608	cell death	BP
6428	GO:0043067	6.91372e-05	0.999979	20	1198	regulation of programmed cell death	BP
8124	GO:0051049	6.92013e-05	0.999978	21	1341	regulation of transport	BP
3661	GO:0019725	6.92179e-05	0.999983	14	625	cellular homeostasis	BP
8980	GO:0060559	7.20867e-05	1	2	2	positive regulation of calcidiol 1-monooxygenase activity	BP
2443	GO:0009611	7.27728e-05	0.999986	11	432	response to wounding	BP
4435	GO:0031649	8.06467e-05	0.999999	3	15	heat generation	BP
2517	GO:0009914	8.42029e-05	0.999988	8	220	hormone transport	BP
12226	GO:1901550	8.65976e-05	0.999998	3	16	regulation of endothelial cell development	BP
12810	GO:1903140	8.65976e-05	0.999998	3	16	regulation of establishment of endothelial barrier	BP
5296	GO:0034330	9.09929e-05	0.99998	12	578	cell junction organization	BP
3503	GO:0019058	9.12244e-05	0.999985	9	280	viral life cycle	BP
12287	GO:1901701	9.53097e-05	0.999973	17	989	cellular response to oxygen-containing compound	BP
14831	GO:2001239	0.000107986	0.999995	4	36	regulation of extrinsic apoptotic signaling pathway in absence of ligand	BP
9275	GO:0061138	0.000111638	0.999989	6	134	morphogenesis of a branching epithelium	BP
9222	GO:0061028	0.00011313	0.999995	4	45	establishment of endothelial barrier	BP
380	GO:0001935	0.000117286	0.999989	6	122	endothelial cell proliferation	BP
712	GO:0002526	0.000122684	0.999991	5	76	acute inflammatory response	BP
11258	GO:0098739	0.000123305	0.999988	6	145	import across plasma membrane	BP
2469	GO:0009725	0.000125597	0.99997	13	653	response to hormone	BP
11229	GO:0098657	0.00012779	0.999967	14	742	import into cell	BP
4949	GO:0032963	0.000127887	0.999991	5	80	collagen metabolic process	BP
5214	GO:0034114	0.000128653	0.999997	3	16	regulation of heterotypic cell-cell adhesion	BP
8791	GO:0060284	0.000132209	0.999968	13	665	regulation of cell development	BP
11699	GO:0140353	0.00013664	0.999994	4	35	lipid export from cell	BP
6572	GO:0043434	0.000137506	0.999976	9	335	response to peptide hormone	BP
12762	GO:1903034	0.000140315	0.999986	6	128	regulation of response to wounding	BP
7551	GO:0046883	0.000141364	0.999982	7	173	regulation of hormone secretion	BP
13504	GO:1904659	0.00014266	0.999989	5	88	glucose transmembrane transport	BP
14591	GO:2000630	0.000148792	0.999993	4	48	positive regulation of miRNA metabolic process	BP
14693	GO:2000810	0.000150288	0.999997	3	18	regulation of bicellular tight junction assembly	BP
6673	GO:0043922	0.000150687	0.999997	3	14	negative regulation by host of viral transcription	BP
3105	GO:0015732	0.000155887	0.999997	3	16	prostaglandin transport	BP
2201	GO:0008645	0.000157563	0.999988	5	90	hexose transmembrane transport	BP
3513	GO:0019079	0.000158402	0.999984	6	120	viral genome replication	BP
4895	GO:0032879	0.000163694	0.999942	23	1659	regulation of localization	BP
274	GO:0001763	0.000169029	0.999982	6	146	morphogenesis of a branching structure	BP
6983	GO:0045595	0.000171275	0.999947	18	1195	regulation of cell differentiation	BP
8072	GO:0050927	0.000174634	0.999996	3	18	positive regulation of positive chemotaxis	BP
4699	GO:0032501	0.000176258	0.999922	51	5341	multicellular organismal process	BP
3119	GO:0015749	0.000181955	0.999986	5	93	monosaccharide transmembrane transport	BP
14460	GO:2000403	0.000189984	0.999991	4	37	positive regulation of lymphocyte migration	BP
377	GO:0001932	0.000190351	0.99995	14	761	regulation of protein phosphorylation	BP
196	GO:0001525	0.000192751	0.999962	10	416	angiogenesis	BP
8071	GO:0050926	0.000198583	0.999995	3	19	regulation of positive chemotaxis	BP
8607	GO:0055080	0.000199912	0.999956	11	449	monoatomic cation homeostasis	BP
11663	GO:0140131	0.000202113	0.999995	3	15	positive regulation of lymphocyte chemotaxis	BP
6291	GO:0042592	0.000208739	0.99993	20	1298	homeostatic process	BP
8772	GO:0060252	0.000217143	0.999995	3	18	positive regulation of glial cell proliferation	BP
1753	GO:0006869	0.000217191	0.99996	9	317	lipid transport	BP
7985	GO:0050801	0.000221794	0.999951	11	456	monoatomic ion homeostasis	BP
8609	GO:0055082	0.000223779	0.999947	12	536	intracellular chemical homeostasis	BP
2468	GO:0009719	0.000225893	0.999926	19	1304	response to endogenous stimulus	BP
11813	GO:0150078	0.00023835	0.999994	3	14	positive regulation of neuroinflammatory response	BP
9813	GO:0070723	0.000242812	0.999994	3	21	response to cholesterol	BP
2744	GO:0010720	0.000248887	0.999954	9	360	positive regulation of cell development	BP
8277	GO:0051338	0.00025166	0.999939	12	579	regulation of transferase activity	BP
7133	GO:0045859	0.000255204	0.999947	10	423	regulation of protein kinase activity	BP
351	GO:0001885	0.000259943	0.999986	4	55	endothelial cell development	BP
4362	GO:0031349	0.000262523	0.999946	10	388	positive regulation of defense response	BP
2745	GO:0010721	0.000265502	0.999963	7	210	negative regulation of cell development	BP
10795	GO:0090183	0.000271031	0.999993	3	21	regulation of kidney development	BP
2506	GO:0009888	0.000273555	0.999907	20	1438	tissue development	BP
4043	GO:0030097	0.000277658	0.999924	14	774	hemopoiesis	BP
7047	GO:0045670	0.000279169	0.999984	4	51	regulation of osteoclast differentiation	BP
7049	GO:0045672	0.000282603	0.999992	3	19	positive regulation of osteoclast differentiation	BP
459	GO:0002064	0.000285781	0.999967	6	162	epithelial cell development	BP
5265	GO:0034219	0.000288434	0.999975	5	101	carbohydrate transmembrane transport	BP
8063	GO:0050918	0.000294209	0.999983	4	44	positive chemotaxis	BP
5213	GO:0034113	0.000294265	0.999983	4	52	heterotypic cell-cell adhesion	BP
4283	GO:0031100	0.000312048	0.999982	4	54	animal organ regeneration	BP
7846	GO:0048729	0.000319298	0.999932	10	465	tissue morphogenesis	BP
4282	GO:0031099	0.00032518	0.999962	6	148	regeneration	BP
11070	GO:0097190	0.000326719	0.999919	12	536	apoptotic signaling pathway	BP
4045	GO:0030099	0.000332248	0.999936	9	353	myeloid cell differentiation	BP
2177	GO:0008544	0.000332989	0.999951	7	216	epidermis development	BP
8847	GO:0060353	0.000336835	0.999998	2	5	regulation of cell adhesion molecule production	BP
9455	GO:0061757	0.000337392	0.999998	2	5	leukocyte adhesion to arterial endothelial cell	BP
8142	GO:0051091	0.000351312	0.999948	7	208	positive regulation of DNA-binding transcription factor activity	BP
547	GO:0002274	0.000352532	0.999948	7	189	myeloid leukocyte activation	BP
11071	GO:0097191	0.00035542	0.999948	7	195	extrinsic apoptotic signaling pathway	BP
7848	GO:0048731	0.000358805	0.999849	32	2980	system development	BP
5014	GO:0033091	0.000369261	0.999998	2	5	positive regulation of immature T cell proliferation	BP
5015	GO:0033092	0.000369261	0.999998	2	5	positive regulation of immature T cell proliferation in thymus	BP
6759	GO:0044403	0.000375681	0.999935	8	261	biological process involved in symbiotic interaction	BP
8015	GO:0050857	0.000380511	0.999989	3	23	positive regulation of antigen receptor-mediated signaling pathway	BP
8118	GO:0051043	0.000382578	0.999988	3	22	regulation of membrane protein ectodomain proteolysis	BP
8606	GO:0055078	0.000384534	0.999988	3	25	sodium ion homeostasis	BP
4016	GO:0030003	0.000388683	0.999915	10	400	intracellular monoatomic cation homeostasis	BP
5891	GO:0036314	0.000391713	0.999988	3	25	response to sterol	BP
4217	GO:0030856	0.000410379	0.999961	5	107	regulation of epithelial cell differentiation	BP
8165	GO:0051128	0.000410546	0.99984	25	2064	regulation of cellular component organization	BP
1754	GO:0006873	0.000426147	0.999906	10	406	intracellular monoatomic ion homeostasis	BP
2449	GO:0009628	0.000428715	0.999871	15	915	response to abiotic stimulus	BP
7859	GO:0048754	0.000432922	0.999959	5	112	branching morphogenesis of an epithelial tube	BP
2673	GO:0010604	0.000438447	0.999815	31	2777	positive regulation of macromolecule metabolic process	BP
6985	GO:0045597	0.00045854	0.999881	12	661	positive regulation of cell differentiation	BP
6188	GO:0042325	0.000458678	0.999867	14	833	regulation of phosphorylation	BP
13824	GO:1905331	0.0004611	0.999997	2	6	negative regulation of morphogenesis of an epithelium	BP
2805	GO:0010817	0.000461874	0.999907	9	358	regulation of hormone levels	BP
4736	GO:0032609	0.000466282	0.999955	5	94	type II interferon production	BP
4763	GO:0032649	0.000466282	0.999955	5	94	regulation of type II interferon production	BP
3692	GO:0019932	0.000475108	0.999926	7	220	second-messenger-mediated signaling	BP
7547	GO:0046879	0.00047681	0.999926	7	215	hormone secretion	BP
8671	GO:0060054	0.000482446	0.999996	2	6	positive regulation of epithelial cell proliferation involved in wound healing	BP
6496	GO:0043281	0.000487984	0.999938	6	140	regulation of cysteine-type endopeptidase activity involved in apoptotic process	BP
284	GO:0001775	0.000488466	0.999851	15	879	cell activation	BP
1472	GO:0006468	0.000495767	0.999843	16	1066	protein phosphorylation	BP
7962	GO:0050766	0.000496628	0.999968	4	51	positive regulation of phagocytosis	BP
7134	GO:0045860	0.000502477	0.999921	7	234	positive regulation of protein kinase activity	BP
4053	GO:0030154	0.000503782	0.999781	33	3145	cell differentiation	BP
780	GO:0002675	0.000506466	0.999983	3	22	positive regulation of acute inflammatory response	BP
7904	GO:0048869	0.000506735	0.99978	33	3146	cellular developmental process	BP
14589	GO:2000628	0.000521532	0.999965	4	67	regulation of miRNA metabolic process	BP
5976	GO:0038034	0.000522186	0.999966	4	54	signal transduction in absence of ligand	BP
11072	GO:0097192	0.000522186	0.999966	4	54	extrinsic apoptotic signaling pathway in absence of ligand	BP
7018	GO:0045637	0.000561789	0.999926	6	167	regulation of myeloid cell differentiation	BP
8979	GO:0060558	0.0005721	0.999995	2	6	regulation of calcidiol 1-monooxygenase activity	BP
4417	GO:0031622	0.000588722	0.999995	2	6	positive regulation of fever generation	BP
7732	GO:0048514	0.000597611	0.999862	10	480	blood vessel morphogenesis	BP
6989	GO:0045601	0.000642716	0.999976	3	32	regulation of endothelial cell differentiation	BP
6495	GO:0043280	0.000678784	0.999929	5	97	positive regulation of cysteine-type endopeptidase activity involved in apoptotic process	BP
6620	GO:0043549	0.000684455	0.999839	10	483	regulation of kinase activity	BP
2200	GO:0008643	0.000687096	0.999928	5	122	carbohydrate transport	BP
6489	GO:0043270	0.000698648	0.999904	6	157	positive regulation of monoatomic ion transport	BP
8023	GO:0050865	0.000702917	0.999821	11	529	regulation of cell activation	BP
6426	GO:0043065	0.000704393	0.999834	10	433	positive regulation of apoptotic process	BP
10281	GO:0071900	0.000722995	0.99988	7	239	regulation of protein serine/threonine kinase activity	BP
6557	GO:0043405	0.000725668	0.999923	5	117	regulation of MAP kinase activity	BP
1804	GO:0006953	0.000729555	0.999972	3	29	acute-phase response	BP
2660	GO:0010573	0.000741134	0.999971	3	31	vascular endothelial growth factor production	BP
7965	GO:0050769	0.000755393	0.999895	6	193	positive regulation of neurogenesis	BP
6106	GO:0042060	0.000823191	0.999838	8	326	wound healing	BP
1985	GO:0007275	0.000824393	0.999624	35	3526	multicellular organism development	BP
12101	GO:1901099	0.000839969	0.999966	3	27	negative regulation of signal transduction in absence of ligand	BP
14832	GO:2001240	0.000839969	0.999966	3	27	negative regulation of extrinsic apoptotic signaling pathway in absence of ligand	BP
1786	GO:0006919	0.000851216	0.999936	4	60	activation of cysteine-type endopeptidase activity involved in apoptotic process	BP
11108	GO:0097305	0.000860434	0.999877	6	182	response to alcohol	BP
8846	GO:0060352	0.000862257	0.99999	2	8	cell adhesion molecule production	BP
6429	GO:0043068	0.000881563	0.999786	10	449	positive regulation of programmed cell death	BP
12187	GO:1901381	0.00091719	0.999962	3	27	positive regulation of potassium ion transmembrane transport	BP
7992	GO:0050808	0.00092918	0.999814	8	360	synapse organization	BP
8771	GO:0060251	0.000943916	0.99996	3	32	regulation of glial cell proliferation	BP
11698	GO:0140352	0.00096076	0.999729	12	677	export from cell	BP
4438	GO:0031652	0.000969344	0.999989	2	8	positive regulation of heat generation	BP
7716	GO:0048468	0.000980054	0.999598	24	2101	cell development	BP
7107	GO:0045807	0.00098705	0.999887	5	116	positive regulation of endocytosis	BP
3097	GO:0015718	0.00101186	0.999884	5	112	monocarboxylic acid transport	BP
14296	GO:2000116	0.00101339	0.999851	6	162	regulation of cysteine-type endopeptidase activity	BP
11812	GO:0150077	0.00102407	0.999956	3	28	regulation of neuroinflammatory response	BP
7136	GO:0045862	0.0010264	0.999792	8	307	positive regulation of proteolysis	BP
4416	GO:0031620	0.00106214	0.999987	2	8	regulation of fever generation	BP
8141	GO:0051090	0.00107826	0.999779	8	327	regulation of DNA-binding transcription factor activity	BP
7911	GO:0048878	0.00112398	0.999659	13	743	chemical homeostasis	BP
5980	GO:0038061	0.00113488	0.999866	5	121	non-canonical NF-kappaB signal transduction	BP
4178	GO:0030574	0.00113953	0.999948	3	33	collagen catabolic process	BP
11924	GO:1900121	0.00118014	0.999985	2	8	negative regulation of receptor binding	BP
12980	GO:1903530	0.00119582	0.999723	9	414	regulation of secretion by cell	BP
12419	GO:1902105	0.00121074	0.999779	7	259	regulation of leukocyte differentiation	BP
14775	GO:2001056	0.00121585	0.999855	5	113	positive regulation of cysteine-type endopeptidase activity	BP
2664	GO:0010586	0.00121711	0.999897	4	85	miRNA metabolic process	BP
8610	GO:0055085	0.00130098	0.999546	16	1120	transmembrane transport	BP
5158	GO:0033674	0.00130299	0.999759	7	275	positive regulation of kinase activity	BP
4837	GO:0032768	0.00130557	0.999938	3	30	regulation of monooxygenase activity	BP
234	GO:0001658	0.0013076	0.999937	3	38	branching involved in ureteric bud morphogenesis	BP
6487	GO:0043268	0.00131862	0.999937	3	32	positive regulation of potassium ion transport	BP
798	GO:0002694	0.00138648	0.999642	10	487	regulation of leukocyte activation	BP
2646	GO:0010557	0.00138681	0.999416	24	2064	positive regulation of macromolecule biosynthetic process	BP
8075	GO:0050930	0.00141516	0.99998	2	8	induction of positive chemotaxis	BP
11272	GO:0098773	0.00141998	0.999875	4	81	skin epidermis development	BP
781	GO:0002676	0.00142604	0.99998	2	8	regulation of chronic inflammatory response	BP
4013	GO:0023061	0.00143479	0.999692	8	347	signal release	BP
8008	GO:0050850	0.00144698	0.999929	3	32	positive regulation of calcium-mediated signaling	BP
383	GO:0001938	0.00145602	0.999872	4	74	positive regulation of endothelial cell proliferation	BP
6936	GO:0045321	0.00145623	0.999545	13	771	leukocyte activation	BP
7563	GO:0046903	0.00145675	0.999567	12	709	secretion	BP
11225	GO:0098609	0.0014577	0.999567	12	726	cell-cell adhesion	BP
9840	GO:0070848	0.00145978	0.99962	10	555	response to growth factor	BP
8167	GO:0051130	0.0014624	0.999521	14	940	positive regulation of cellular component organization	BP
8532	GO:0051962	0.00147184	0.999766	6	220	positive regulation of nervous system development	BP
2578	GO:0010243	0.00151142	0.999525	13	842	response to organonitrogen compound	BP
4130	GO:0030324	0.00153261	0.999806	5	151	lung development	BP
10545	GO:0072577	0.0015562	0.999921	3	38	endothelial cell apoptotic process	BP
849	GO:0002762	0.00156253	0.99992	3	39	negative regulation of myeloid leukocyte differentiation	BP
4014	GO:0030001	0.00158787	0.999551	11	629	metal ion transport	BP
14828	GO:2001236	0.00158839	0.999797	5	130	regulation of extrinsic apoptotic signaling pathway	BP
12689	GO:1902895	0.00159402	0.999917	3	42	positive regulation of miRNA transcription	BP
6646	GO:0043615	0.00161553	0.999976	2	7	astrocyte cell migration	BP
429	GO:0002009	0.00162523	0.999644	8	387	morphogenesis of an epithelium	BP
8143	GO:0051092	0.00162525	0.999792	5	132	positive regulation of NF-kappaB transcription factor activity	BP
3529	GO:0019220	0.00162801	0.99946	14	940	regulation of phosphate metabolic process	BP
8199	GO:0051174	0.00164254	0.999455	14	941	regulation of phosphorus metabolic process	BP
6430	GO:0043069	0.00166071	0.999499	12	697	negative regulation of programmed cell death	BP
7020	GO:0045639	0.00167751	0.999846	4	81	positive regulation of myeloid cell differentiation	BP
4124	GO:0030316	0.0016881	0.999844	4	85	osteoclast differentiation	BP
216	GO:0001568	0.00168831	0.999552	10	556	blood vessel development	BP
8125	GO:0051050	0.0016969	0.999487	12	699	positive regulation of transport	BP
10220	GO:0071715	0.00169715	0.999911	3	34	icosanoid transport	BP
4129	GO:0030323	0.00170658	0.999778	5	155	respiratory tube development	BP
9046	GO:0060688	0.00173191	0.999908	3	38	regulation of morphogenesis of a branching structure	BP
2066	GO:0007565	0.00173233	0.999775	5	133	female pregnancy	BP
7960	GO:0050764	0.0017347	0.999839	4	76	regulation of phagocytosis	BP
12334	GO:1901888	0.00173941	0.999773	5	159	regulation of cell junction assembly	BP
4936	GO:0032940	0.00174573	0.999501	11	627	secretion by cell	BP
4752	GO:0032635	0.0017507	0.999772	5	133	interleukin-6 production	BP
4779	GO:0032675	0.0017507	0.999772	5	133	regulation of interleukin-6 production	BP
8469	GO:0051851	0.00176817	0.999835	4	78	modulation by host of symbiont process	BP
13153	GO:1903900	0.00177954	0.999767	5	125	regulation of viral life cycle	BP
4436	GO:0031650	0.00182148	0.999969	2	11	regulation of heat generation	BP
4803	GO:0032715	0.00187152	0.999898	3	40	negative regulation of interleukin-6 production	BP
4512	GO:0032102	0.00192918	0.999566	8	352	negative regulation of response to external stimulus	BP
10056	GO:0071397	0.00195909	0.999964	2	13	cellular response to cholesterol	BP
9036	GO:0060675	0.00203484	0.999885	3	44	ureteric bud morphogenesis	BP
10401	GO:0072171	0.00203484	0.999885	3	44	mesonephric tubule morphogenesis	BP
10497	GO:0072359	0.00204972	0.999333	13	884	circulatory system development	BP
7127	GO:0045840	0.00207629	0.999883	3	37	positive regulation of mitotic nuclear division	BP
8121	GO:0051046	0.002087	0.999475	9	448	regulation of secretion	BP
6956	GO:0045446	0.00211514	0.999792	4	95	endothelial cell differentiation	BP
11246	GO:0098712	0.00213286	0.999959	2	13	L-glutamate import across plasma membrane	BP
3211	GO:0015908	0.00213384	0.999791	4	72	fatty acid transport	BP
2511	GO:0009893	0.00213759	0.998991	31	3024	positive regulation of metabolic process	BP
379	GO:0001934	0.00215416	0.999455	9	473	positive regulation of protein phosphorylation	BP
6875	GO:0045069	0.00215697	0.999788	4	78	regulation of viral genome replication	BP
1501	GO:0006509	0.00216091	0.999876	3	40	membrane protein ectodomain proteolysis	BP
4344	GO:0031328	0.0021707	0.999052	24	2127	positive regulation of cellular biosynthetic process	BP
5310	GO:0034351	0.00220617	0.999959	2	10	negative regulation of glial cell apoptotic process	BP
8464	GO:0051798	0.00221434	0.999959	2	9	positive regulation of hair follicle development	BP
9195	GO:0060986	0.00222341	0.999871	3	37	endocrine hormone secretion	BP
6783	GO:0044703	0.00228346	0.999683	5	143	multi-organism reproductive process	BP
7170	GO:0045930	0.00232737	0.999595	6	215	negative regulation of mitotic cell cycle	BP
2509	GO:0009891	0.00237728	0.998954	24	2140	positive regulation of biosynthetic process	BP
7741	GO:0048525	0.00238845	0.999758	4	79	negative regulation of viral process	BP
2890	GO:0010950	0.00240647	0.999663	5	130	positive regulation of endopeptidase activity	BP
778	GO:0002673	0.00244362	0.999854	3	39	regulation of acute inflammatory response	BP
6987	GO:0045599	0.00244851	0.999852	3	44	negative regulation of fat cell differentiation	BP
386	GO:0001944	0.00246543	0.99931	10	583	vasculature development	BP
8144	GO:0051093	0.00247926	0.999258	11	681	negative regulation of developmental process	BP
14825	GO:2001233	0.00248042	0.99942	8	335	regulation of apoptotic signaling pathway	BP
4588	GO:0032306	0.00248941	0.99995	2	10	regulation of prostaglandin secretion	BP
4589	GO:0032308	0.00248941	0.99995	2	10	positive regulation of prostaglandin secretion	BP
7591	GO:0048008	0.00249404	0.999848	3	51	platelet-derived growth factor receptor signaling pathway	BP
7799	GO:0048646	0.00249533	0.999169	13	903	anatomical structure formation involved in morphogenesis	BP
10356	GO:0072078	0.00250024	0.999847	3	48	nephron tubule morphogenesis	BP
6984	GO:0045596	0.00251146	0.99935	9	491	negative regulation of cell differentiation	BP
5309	GO:0034350	0.00251654	0.999949	2	11	regulation of glial cell apoptotic process	BP
4056	GO:0030162	0.00252591	0.999291	10	509	regulation of proteolysis	BP
6923	GO:0045216	0.00252853	0.99964	5	165	cell-cell junction organization	BP
6784	GO:0044706	0.00254771	0.999637	5	147	multi-multicellular organism process	BP
12284	GO:1901698	0.0025669	0.999142	13	892	response to nitrogen compound	BP
4072	GO:0030198	0.00258456	0.99954	6	247	extracellular matrix organization	BP
1839	GO:0007010	0.00262276	0.999017	16	1246	cytoskeleton organization	BP
6424	GO:0043062	0.00262838	0.99953	6	248	extracellular structure organization	BP
2898	GO:0010959	0.00263549	0.999449	7	282	regulation of metal ion transport	BP
6932	GO:0045229	0.00263549	0.999529	6	248	external encapsulating structure organization	BP
3245	GO:0016043	0.00267708	0.998624	47	5328	cellular component organization	BP
947	GO:0002922	0.00267882	0.999944	2	11	positive regulation of humoral immune response	BP
4341	GO:0031325	0.00267942	0.99875	28	2696	positive regulation of cellular metabolic process	BP
6952	GO:0045428	0.00270377	0.999831	3	44	regulation of nitric oxide biosynthetic process	BP
2408	GO:0009410	0.00274342	0.999421	7	303	response to xenobiotic stimulus	BP
8972	GO:0060541	0.00275748	0.999599	5	171	respiratory system development	BP
10360	GO:0072088	0.00277573	0.999824	3	50	nephron epithelium morphogenesis	BP
9233	GO:0061041	0.00279066	0.999704	4	94	regulation of wound healing	BP
4587	GO:0032305	0.00282102	0.999939	2	11	positive regulation of icosanoid secretion	BP
9234	GO:0061042	0.0028282	0.999937	2	14	vascular wound healing	BP
2445	GO:0009615	0.00287569	0.99931	8	360	response to virus	BP
239	GO:0001666	0.00288549	0.999475	6	232	response to hypoxia	BP
9329	GO:0061333	0.00288722	0.999814	3	51	renal tubule morphogenesis	BP
2934	GO:0014009	0.00289341	0.999814	3	47	glial cell proliferation	BP
10330	GO:0072028	0.00291619	0.999812	3	51	nephron morphogenesis	BP
11923	GO:1900120	0.00292616	0.999934	2	13	regulation of receptor binding	BP
7991	GO:0050807	0.00295401	0.999563	5	178	regulation of synapse organization	BP
10877	GO:0090303	0.00299861	0.999805	3	47	positive regulation of wound healing	BP
6121	GO:0042116	0.0030019	0.999675	4	88	macrophage activation	BP
10633	GO:0080164	0.00301648	0.999804	3	46	regulation of nitric oxide metabolic process	BP
3095	GO:0015711	0.00301918	0.999352	7	308	organic anion transport	BP
4888	GO:0032872	0.00302206	0.999552	5	159	regulation of stress-activated MAPK cascade	BP
12809	GO:1903131	0.0030299	0.999267	8	388	mononuclear cell differentiation	BP
8227	GO:0051247	0.00305439	0.998874	15	1088	positive regulation of protein metabolic process	BP
3659	GO:0019722	0.00307068	0.999543	5	155	calcium-mediated signaling	BP
1755	GO:0006874	0.00309261	0.99943	6	227	intracellular calcium ion homeostasis	BP
5489	GO:0035234	0.00312789	0.999928	2	12	ectopic germ cell programmed cell death	BP
4028	GO:0030036	0.00312884	0.999094	10	607	actin cytoskeleton organization	BP
7987	GO:0050803	0.00316268	0.999525	5	181	regulation of synapse structure or activity	BP
4585	GO:0032303	0.00317034	0.999926	2	12	regulation of icosanoid secretion	BP
7979	GO:0050792	0.0031709	0.999525	5	146	regulation of viral process	BP
4591	GO:0032310	0.00318245	0.999926	2	12	prostaglandin secretion	BP
13823	GO:1905330	0.00318671	0.999788	3	47	regulation of morphogenesis of an epithelium	BP
10801	GO:0090189	0.00321039	0.999924	2	13	regulation of branching involved in ureteric bud morphogenesis	BP
9672	GO:0070302	0.00324032	0.999511	5	162	regulation of stress-activated protein kinase signaling cascade	BP
6986	GO:0045598	0.00324572	0.99964	4	104	regulation of fat cell differentiation	BP
2453	GO:0009636	0.00326134	0.999394	6	184	response to toxic substance	BP
9207	GO:0061003	0.00328031	0.999919	2	17	positive regulation of dendritic spine morphogenesis	BP
2067	GO:0007566	0.00328667	0.99978	3	45	embryo implantation	BP
8119	GO:0051044	0.00333787	0.999919	2	14	positive regulation of membrane protein ectodomain proteolysis	BP
7739	GO:0048523	0.00334792	0.998305	37	3984	negative regulation of cellular process	BP
1760	GO:0006883	0.00337679	0.999917	2	14	intracellular sodium ion homeostasis	BP
5892	GO:0036315	0.00339875	0.999914	2	17	cellular response to sterol	BP
7176	GO:0045936	0.0034086	0.999252	7	312	negative regulation of phosphate metabolic process	BP
2852	GO:0010893	0.00343548	0.999914	2	16	positive regulation of steroid biosynthetic process	BP
7735	GO:0048519	0.0034471	0.998236	39	4240	negative regulation of biological process	BP
2652	GO:0010563	0.00346536	0.999238	7	313	negative regulation of phosphorus metabolic process	BP
9797	GO:0070663	0.00346631	0.999346	6	212	regulation of leukocyte proliferation	BP
144	GO:0000902	0.00352558	0.998894	11	750	cell morphogenesis	BP
1967	GO:0007250	0.00356413	0.999909	2	16	activation of NF-kappaB-inducing kinase activity	BP
850	GO:0002763	0.00358	0.999752	3	46	positive regulation of myeloid leukocyte differentiation	BP
8983	GO:0060562	0.00363068	0.999307	6	257	epithelial tube morphogenesis	BP
6190	GO:0042327	0.00366104	0.998996	9	515	positive regulation of phosphorylation	BP
5420	GO:0034762	0.00370998	0.999071	8	405	regulation of transmembrane transport	BP
5864	GO:0036230	0.00373039	0.99974	3	40	granulocyte activation	BP
1025	GO:0003158	0.00374099	0.999568	4	109	endothelium development	BP
2892	GO:0010952	0.00374458	0.999417	5	143	positive regulation of peptidase activity	BP
5878	GO:0036293	0.00377847	0.999274	6	246	response to decreased oxygen levels	BP
12687	GO:1902893	0.00382077	0.999727	3	57	regulation of miRNA transcription	BP
9494	GO:0061900	0.00383572	0.999728	3	46	glial cell activation	BP
4890	GO:0032874	0.00386127	0.99955	4	104	positive regulation of stress-activated MAPK cascade	BP
8454	GO:0051785	0.0038821	0.999723	3	47	positive regulation of nuclear division	BP
6427	GO:0043066	0.0039406	0.998746	11	672	negative regulation of apoptotic process	BP
10630	GO:0080135	0.00395849	0.998816	10	590	regulation of cellular response to stress	BP
2709	GO:0010648	0.0039635	0.998496	15	1133	negative regulation of cell communication	BP
4902	GO:0032890	0.00397253	0.999713	3	52	regulation of organic acid transport	BP
9414	GO:0061614	0.00399566	0.99971	3	58	miRNA transcription	BP
8564	GO:0052548	0.00400012	0.999223	6	212	regulation of endopeptidase activity	BP
11073	GO:0097193	0.00400493	0.999096	7	285	intrinsic apoptotic signaling pathway	BP
4011	GO:0023057	0.00400865	0.998477	15	1135	negative regulation of signaling	BP
3537	GO:0019233	0.00401517	0.99971	3	48	sensory perception of pain	BP
6488	GO:0043269	0.00405962	0.998969	8	398	regulation of monoatomic ion transport	BP
8202	GO:0051179	0.00406328	0.997896	39	4273	localization	BP
8463	GO:0051797	0.00407844	0.99989	2	14	regulation of hair follicle development	BP
7569	GO:0046942	0.00409519	0.9992	6	244	carboxylic acid transport	BP
9674	GO:0070304	0.00409804	0.999514	4	106	positive regulation of stress-activated protein kinase signaling cascade	BP
8604	GO:0055074	0.00411791	0.999194	6	242	calcium ion homeostasis	BP
9831	GO:0070830	0.00413314	0.999698	3	50	bicellular tight junction assembly	BP
822	GO:0002718	0.00413695	0.999509	4	101	regulation of cytokine production involved in immune response	BP
3177	GO:0015849	0.00416675	0.999183	6	245	organic acid transport	BP
7988	GO:0050804	0.00423903	0.999031	7	351	modulation of chemical synaptic transmission	BP
4739	GO:0032612	0.0042401	0.999494	4	93	interleukin-1 production	BP
4766	GO:0032652	0.0042401	0.999494	4	93	regulation of interleukin-1 production	BP
3331	GO:0016310	0.00425753	0.998321	16	1308	phosphorylation	BP
8020	GO:0050862	0.00432064	0.999879	2	15	positive regulation of T cell receptor signaling pathway	BP
2940	GO:0014015	0.00439939	0.999671	3	52	positive regulation of gliogenesis	BP
10253	GO:0071840	0.00444642	0.997635	48	5533	cellular component organization or biogenesis	BP
11389	GO:0099177	0.00444696	0.998975	7	352	regulation of trans-synaptic signaling	BP
3517	GO:0019083	0.00445289	0.999666	3	51	viral transcription	BP
3839	GO:0021756	0.00445473	0.99987	2	19	striatum development	BP
1718	GO:0006810	0.00446859	0.997727	34	3554	transport	BP
612	GO:0002367	0.00448117	0.999456	4	102	cytokine production involved in immune response	BP
4350	GO:0031335	0.00460994	1	1	1	regulation of sulfur amino acid metabolic process	BP
11763	GO:0140924	0.00460994	1	1	1	L-kynurenine transmembrane transport	BP
12207	GO:1901494	0.00460994	1	1	1	regulation of cysteine metabolic process	BP
8917	GO:0060447	0.00462228	1	1	1	bud outgrowth involved in lung branching	BP
9079	GO:0060739	0.00462228	1	1	1	mesenchymal-epithelial cell signaling involved in prostate gland development	BP
10236	GO:0071798	0.00462228	1	1	1	response to prostaglandin D	BP
10237	GO:0071799	0.00462228	1	1	1	cellular response to prostaglandin D stimulus	BP
10863	GO:0090280	0.00462287	0.999869	2	12	positive regulation of calcium ion import	BP
2444	GO:0009612	0.00463699	0.999238	5	178	response to mechanical stimulus	BP
2815	GO:0010827	0.0046426	0.999644	3	61	regulation of glucose transmembrane transport	BP
8430	GO:0051702	0.0046871	0.999425	4	96	biological process involved in interaction with symbiont	BP
14334	GO:2000193	0.00469179	0.999864	2	14	positive regulation of fatty acid transport	BP
11085	GO:0097222	0.00470636	1	1	1	mitochondrial mRNA polyadenylation	BP
1500	GO:0006508	0.0047269	0.998063	17	1323	proteolysis	BP
1860	GO:0007043	0.00473105	0.999415	4	115	cell-cell junction assembly	BP
5308	GO:0034349	0.0047616	0.999858	2	16	glial cell apoptotic process	BP
3733	GO:0021541	0.00480588	1	1	1	ammon gyrus development	BP
2163	GO:0008347	0.00481899	0.999627	3	52	glial cell migration	BP
6450	GO:0043122	0.0048569	0.999017	6	242	regulation of canonical NF-kappaB signal transduction	BP
787	GO:0002683	0.00486937	0.998725	8	405	negative regulation of immune system process	BP
3736	GO:0021544	0.00487282	0.99985	2	20	subpallium development	BP
10283	GO:0071902	0.0048745	0.999393	4	114	positive regulation of protein serine/threonine kinase activity	BP
10499	GO:0072377	0.00488182	1	1	1	blood coagulation, common pathway	BP
8219	GO:0051234	0.00501526	0.997413	35	3725	establishment of localization	BP
4466	GO:0031960	0.00501906	0.99937	4	107	response to corticosteroid	BP
994	GO:0003085	0.00504522	0.999847	2	15	negative regulation of systemic arterial blood pressure	BP
5142	GO:0033619	0.00504692	0.999603	3	53	membrane protein proteolysis	BP
2817	GO:0010829	0.00505294	0.999845	2	16	negative regulation of glucose transmembrane transport	BP
9198	GO:0060993	0.00505424	0.9996	3	63	kidney morphogenesis	BP
13053	GO:1903706	0.00510976	0.998792	7	338	regulation of hemopoiesis	BP
6107	GO:0042063	0.00511141	0.998954	6	260	gliogenesis	BP
9462	GO:0061772	0.00518518	1	1	1	xenobiotic transport across blood-nerve barrier	BP
12992	GO:1903545	0.00518518	1	1	1	cellular response to butyrate	BP
11618	GO:0120192	0.00518834	0.999587	3	55	tight junction assembly	BP
7081	GO:0045751	0.00527099	1	1	1	negative regulation of Toll signaling pathway	BP
3085	GO:0015694	0.00527302	1	1	1	mercury ion transport	BP
11031	GO:0097080	0.00527302	1	1	1	plasma membrane selenite transport	BP
14149	GO:1990540	0.00527302	1	1	1	mitochondrial manganese ion transmembrane transport	BP
816	GO:0002712	0.00530034	0.999575	3	56	regulation of B cell mediated immunity	BP
931	GO:0002889	0.00530034	0.999575	3	56	regulation of immunoglobulin mediated immune response	BP
4054	GO:0030155	0.00531525	0.99834	10	640	regulation of cell adhesion	BP
7760	GO:0048566	0.00531878	0.99983	2	19	embryonic digestive tract development	BP
800	GO:0002696	0.00531878	0.998734	7	316	positive regulation of leukocyte activation	BP
1972	GO:0007259	0.00534002	0.999318	4	111	receptor signaling pathway via JAK-STAT	BP
2705	GO:0010643	0.00536199	1	1	1	cell communication by chemical coupling	BP
13425	GO:1904444	0.00538669	1	1	1	regulation of establishment of Sertoli cell barrier	BP
13426	GO:1904445	0.00538669	1	1	1	negative regulation of establishment of Sertoli cell barrier	BP
2595	GO:0010351	0.00540532	1	1	1	lithium ion transport	BP
1011	GO:0003131	0.00541096	1	1	1	mesodermal-endodermal cell signaling	BP
4814	GO:0032731	0.00542982	0.999562	3	52	positive regulation of interleukin-1 beta production	BP
7556	GO:0046888	0.00545701	0.99956	3	49	negative regulation of hormone secretion	BP
7697	GO:0048333	0.00547972	0.999823	2	18	mesodermal cell differentiation	BP
7180	GO:0045940	0.00550858	0.99982	2	19	positive regulation of steroid metabolic process	BP
2702	GO:0010640	0.005587	0.999816	2	20	regulation of platelet-derived growth factor receptor signaling pathway	BP
8012	GO:0050854	0.00559808	0.999542	3	57	regulation of antigen receptor-mediated signaling pathway	BP
10414	GO:0072185	0.00561056	1	1	1	metanephric cap development	BP
10415	GO:0072186	0.00561056	1	1	1	metanephric cap morphogenesis	BP
10739	GO:0090094	0.00561056	1	1	1	metanephric cap mesenchymal cell proliferation involved in metanephros development	BP
10740	GO:0090095	0.00561056	1	1	1	regulation of metanephric cap mesenchymal cell proliferation	BP
10741	GO:0090096	0.00561056	1	1	1	positive regulation of metanephric cap mesenchymal cell proliferation	BP
10358	GO:0072080	0.00571562	0.999527	3	65	nephron tubule development	BP
385	GO:0001942	0.0057358	0.999525	3	61	hair follicle development	BP
4342	GO:0031326	0.00577878	0.996958	37	4110	regulation of cellular biosynthetic process	BP
2687	GO:0010623	0.00579969	0.999808	2	17	programmed cell death involved in cell development	BP
13040	GO:1903672	0.00583518	0.999806	2	17	positive regulation of sprouting angiogenesis	BP
7550	GO:0046882	0.00589784	1	1	1	negative regulation of follicle-stimulating hormone secretion	BP
8786	GO:0060278	0.00589784	1	1	1	regulation of ovulation	BP
8787	GO:0060279	0.00589784	1	1	1	positive regulation of ovulation	BP
9744	GO:0070482	0.00593049	0.998748	6	270	response to oxygen levels	BP
4216	GO:0030855	0.00595287	0.998385	8	459	epithelial cell differentiation	BP
1717	GO:0006809	0.00598085	0.999498	3	58	nitric oxide biosynthetic process	BP
4196	GO:0030730	0.0060141	0.999798	2	16	sequestering of triglyceride	BP
6497	GO:0043297	0.00602774	0.999493	3	58	apical junction assembly	BP
12185	GO:1901379	0.00604604	0.999491	3	57	regulation of potassium ion transmembrane transport	BP
6954	GO:0045444	0.00609857	0.99893	5	189	fat cell differentiation	BP
4021	GO:0030029	0.00610836	0.998053	10	670	actin filament-based process	BP
10803	GO:0090191	0.00614821	1	1	1	negative regulation of branching involved in ureteric bud morphogenesis	BP
12764	GO:1903036	0.00617539	0.999476	3	59	positive regulation of response to wounding	BP
11191	GO:0097696	0.00617697	0.999177	4	116	receptor signaling pathway via STAT	BP
6877	GO:0045071	0.00624972	0.99947	3	50	negative regulation of viral genome replication	BP
4370	GO:0031399	0.0062669	0.997578	14	1075	regulation of protein modification process	BP
7955	GO:0050731	0.0063263	0.999151	4	117	positive regulation of peptidyl-tyrosine phosphorylation	BP
6189	GO:0042326	0.00633061	0.998645	6	271	negative regulation of phosphorylation	BP
354	GO:0001889	0.00633948	0.999148	4	121	liver development	BP
233	GO:0001657	0.00637244	0.999451	3	67	ureteric bud development	BP
9328	GO:0061326	0.00641276	0.999446	3	68	renal tubule development	BP
3977	GO:0022404	0.00641986	0.999446	3	64	molting cycle process	BP
3978	GO:0022405	0.00641986	0.999446	3	64	hair cycle process	BP
8025	GO:0050867	0.00642057	0.998417	7	327	positive regulation of cell activation	BP
4372	GO:0031401	0.00646556	0.997922	10	657	positive regulation of protein modification process	BP
11619	GO:0120193	0.00647829	0.99944	3	61	tight junction organization	BP
2507	GO:0009889	0.00652819	0.996532	37	4137	regulation of biosynthetic process	BP
8912	GO:0060441	0.00655346	0.999764	2	22	epithelial tube branching involved in lung morphogenesis	BP
723	GO:0002544	0.00655376	0.999772	2	15	chronic inflammatory response	BP
10398	GO:0072163	0.00658898	0.999425	3	68	mesonephric epithelium development	BP
10399	GO:0072164	0.00658898	0.999425	3	68	mesonephric tubule development	BP
9211	GO:0061008	0.00665145	0.999093	4	123	hepaticobiliary system development	BP
6881	GO:0045091	0.00669733	0.999759	2	19	regulation of single stranded viral RNA replication via double stranded DNA intermediate	BP
8225	GO:0051241	0.00671982	0.997582	12	840	negative regulation of multicellular organismal process	BP
4339	GO:0031323	0.00672231	0.99636	42	4878	regulation of cellular metabolic process	BP
8563	GO:0052547	0.0067357	0.998542	6	233	regulation of peptidase activity	BP
8907	GO:0060435	0.00679827	1	1	1	bronchiole development	BP
13642	GO:1904905	0.00679827	1	1	1	negative regulation of endothelial cell-matrix adhesion via fibronectin	BP
2645	GO:0010556	0.00683139	0.996375	36	4013	regulation of macromolecule biosynthetic process	BP
319	GO:0001823	0.00686265	0.999392	3	69	mesonephros development	BP
8039	GO:0050886	0.00686342	0.999395	3	59	endocrine process	BP
2651	GO:0010562	0.00687075	0.997921	9	565	positive regulation of phosphorus metabolic process	BP
7177	GO:0045937	0.00687075	0.997921	9	565	positive regulation of phosphate metabolic process	BP
2396	GO:0009314	0.00692526	0.998267	7	361	response to radiation	BP
2023	GO:0007399	0.00697599	0.996829	20	1909	nervous system development	BP
2910	GO:0010976	0.00701805	0.999028	4	132	positive regulation of neuron projection development	BP
3167	GO:0015833	0.00707559	0.998714	5	186	peptide transport	BP
14568	GO:2000573	0.00715273	0.999357	3	66	positive regulation of DNA biosynthetic process	BP
7314	GO:0046209	0.0072261	0.999349	3	63	nitric oxide metabolic process	BP
8488	GO:0051897	0.00727272	0.998983	4	125	positive regulation of phosphatidylinositol 3-kinase/protein kinase B signal transduction	BP
8672	GO:0060055	0.00729183	0.999722	2	22	angiogenesis involved in wound healing	BP
8280	GO:0051341	0.00729432	0.999344	3	55	regulation of oxidoreductase activity	BP
5524	GO:0035335	0.00741227	0.999713	2	24	peptidyl-tyrosine dephosphorylation	BP
8096	GO:0050995	0.00743219	0.999715	2	21	negative regulation of lipid catabolic process	BP
7963	GO:0050767	0.00745169	0.998348	6	304	regulation of neurogenesis	BP
8098	GO:0050999	0.00746147	0.999717	2	18	regulation of nitric-oxide synthase activity	BP
8303	GO:0051403	0.00748382	0.99862	5	200	stress-activated MAPK cascade	BP
3152	GO:0015813	0.00753765	0.999707	2	23	L-glutamate transmembrane transport	BP
6070	GO:0039692	0.00754767	0.999709	2	20	single stranded viral RNA replication via double stranded DNA intermediate	BP
10572	GO:0072678	0.00758247	0.999307	3	59	T cell migration	BP
12072	GO:1901018	0.00760119	0.999712	2	16	positive regulation of potassium ion transmembrane transporter activity	BP
6300	GO:0042634	0.00762848	0.999703	2	21	regulation of hair cycle	BP
6558	GO:0043406	0.00765889	0.999294	3	68	positive regulation of MAP kinase activity	BP
14776	GO:2001057	0.00769261	0.999291	3	64	reactive nitrogen species metabolic process	BP
9971	GO:0071260	0.0076938	0.99929	3	68	cellular response to mechanical stimulus	BP
2008	GO:0007346	0.00781775	0.997779	8	451	regulation of mitotic cell cycle	BP
12335	GO:1901889	0.00783863	0.999687	2	25	negative regulation of cell junction assembly	BP
5061	GO:0033273	0.00784382	0.999272	3	64	response to vitamin	BP
920	GO:0002876	0.00794271	1	1	1	positive regulation of chronic inflammatory response to antigenic stimulus	BP
4731	GO:0032603	0.00794271	1	1	1	fractalkine production	BP
4759	GO:0032644	0.00794271	1	1	1	regulation of fractalkine production	BP
4808	GO:0032724	0.00794271	1	1	1	positive regulation of fractalkine production	BP
7210	GO:0045994	0.00794271	1	1	1	positive regulation of translational initiation by iron	BP
8978	GO:0060557	0.00794271	1	1	1	positive regulation of vitamin D biosynthetic process	BP
9240	GO:0061048	0.00794271	1	1	1	negative regulation of branching involved in lung morphogenesis	BP
10555	GO:0072639	0.00794271	1	1	1	interleukin-33 production	BP
11616	GO:0120190	0.00794271	1	1	1	negative regulation of bile acid secretion	BP
11711	GO:0140460	0.00794271	1	1	1	response to Gram-negative bacterium	BP
11832	GO:0150127	0.00794271	1	1	1	regulation of interleukin-33 production	BP
11833	GO:0150129	0.00794271	1	1	1	positive regulation of interleukin-33 production	BP
14108	GO:1990267	0.00794271	1	1	1	response to transition metal nanoparticle	BP
14109	GO:1990268	0.00794271	1	1	1	response to gold nanoparticle	BP
5425	GO:0034767	0.00796924	0.998857	4	117	positive regulation of monoatomic ion transmembrane transport	BP
7557	GO:0046889	0.00799239	0.999252	3	66	positive regulation of lipid biosynthetic process	BP
2692	GO:0010629	0.00799949	0.997054	12	884	negative regulation of gene expression	BP
7948	GO:0050708	0.00805503	0.998488	5	199	regulation of protein secretion	BP
4815	GO:0032732	0.00810367	0.999241	3	60	positive regulation of interleukin-1 production	BP
7019	GO:0045638	0.00812725	0.999234	3	70	negative regulation of myeloid cell differentiation	BP
6485	GO:0043266	0.00818498	0.999228	3	65	regulation of potassium ion transport	BP
919	GO:0002875	0.00818573	1	1	1	negative regulation of chronic inflammatory response to antigenic stimulus	BP
8804	GO:0060302	0.00818573	1	1	1	negative regulation of cytokine activity	BP
11109	GO:0097306	0.00820984	0.999221	3	77	cellular response to alcohol	BP
4885	GO:0032868	0.00821918	0.998448	5	217	response to insulin	BP
2389	GO:0009306	0.00833236	0.99811	6	280	protein secretion	BP
5619	GO:0035592	0.00833236	0.99811	6	280	establishment of protein localization to extracellular region	BP
7068	GO:0045732	0.00833588	0.998423	5	195	positive regulation of protein catabolic process	BP
1720	GO:0006812	0.00835726	0.997049	11	753	monoatomic cation transport	BP
7621	GO:0048143	0.00843425	0.999656	2	20	astrocyte activation	BP
8210	GO:0051220	0.00861687	0.999642	2	22	cytoplasmic sequestering of protein	BP
4281	GO:0031098	0.00862041	0.998354	5	208	stress-activated protein kinase signaling cascade	BP
1780	GO:0006909	0.00864274	0.99835	5	197	phagocytosis	BP
2662	GO:0010575	0.00896431	0.999616	2	25	positive regulation of vascular endothelial growth factor production	BP
7767	GO:0048585	0.00897213	0.996159	16	1358	negative regulation of response to stimulus	BP
10204	GO:0071692	0.00903715	0.997914	6	286	protein localization to extracellular region	BP
8849	GO:0060355	0.00912879	1	1	1	positive regulation of cell adhesion molecule production	BP
8123	GO:0051048	0.00914249	0.998635	4	122	negative regulation of secretion	BP
1966	GO:0007249	0.00918995	0.997872	6	275	canonical NF-kappaB signal transduction	BP
14346	GO:2000211	0.00923625	0.999979	1	2	regulation of glutamate metabolic process	BP
1772	GO:0006897	0.00941831	0.997003	9	585	endocytosis	BP
11747	GO:0140747	0.00950128	0.999049	3	78	regulation of ncRNA transcription	BP
3527	GO:0019218	0.00950211	0.999052	3	70	regulation of steroid metabolic process	BP
8006	GO:0050848	0.00950299	0.999053	3	68	regulation of calcium-mediated signaling	BP
12132	GO:1901224	0.00950516	0.999054	3	63	positive regulation of non-canonical NF-kappaB signal transduction	BP
11811	GO:0150076	0.00953458	0.99905	3	65	neuroinflammatory response	BP
9759	GO:0070528	0.00957771	0.999575	2	26	protein kinase C signaling	BP
10241	GO:0071805	0.00961942	0.998539	4	140	potassium ion transmembrane transport	BP
1035	GO:0003169	0.00972183	0.999977	1	2	coronary vein morphogenesis	BP
9177	GO:0060948	0.00972183	0.999977	1	2	cardiac vascular smooth muscle cell development	BP
13931	GO:1905604	0.00975925	0.999976	1	2	negative regulation of blood-brain barrier permeability	BP
4070	GO:0030194	0.00976183	0.999564	2	24	positive regulation of blood coagulation	BP
11889	GO:1900048	0.00976183	0.999564	2	24	positive regulation of hemostasis	BP
5002	GO:0033077	0.00978279	0.999013	3	71	T cell differentiation in thymus	BP
4812	GO:0032729	0.00988467	0.999002	3	65	positive regulation of type II interferon production	BP
6175	GO:0042303	0.0099057	0.998995	3	75	molting cycle	BP
6299	GO:0042633	0.0099057	0.998995	3	75	hair cycle	BP
8220	GO:0051235	0.00991317	0.997667	6	280	maintenance of location	BP
12227	GO:1901551	0.00992229	0.999976	1	2	negative regulation of endothelial cell development	BP
12811	GO:1903141	0.00992229	0.999976	1	2	negative regulation of establishment of endothelial barrier	BP
10317	GO:0072009	0.00993541	0.998989	3	80	nephron epithelium development	BP
11231	GO:0098659	0.00996988	0.998983	3	83	inorganic cation import across plasma membrane	BP
11439	GO:0099587	0.00996988	0.998983	3	83	inorganic ion import across plasma membrane	BP
13097	GO:1903786	0.0100129	0.999975	1	2	regulation of glutathione biosynthetic process	BP
2119	GO:0008065	0.010015	0.999975	1	2	establishment of blood-nerve barrier	BP
7952	GO:0050728	0.0100398	0.998459	4	127	negative regulation of inflammatory response	BP
12991	GO:1903544	0.0101869	0.999974	1	2	response to butyrate	BP
5024	GO:0033138	0.0102408	0.998951	3	68	positive regulation of peptidyl-serine phosphorylation	BP
722	GO:0002543	0.0102705	0.999974	1	2	activation of blood coagulation via clotting cascade	BP
11394	GO:0099185	0.0102813	0.999974	1	2	postsynaptic intermediate filament cytoskeleton organization	BP
823	GO:0002719	0.0102895	0.99953	2	23	negative regulation of cytokine production involved in immune response	BP
4820	GO:0032740	0.010292	0.999533	2	21	positive regulation of interleukin-17 production	BP
7934	GO:0050670	0.0103032	0.997948	5	190	regulation of lymphocyte proliferation	BP
13388	GO:1904385	0.0103538	0.99952	2	27	cellular response to angiotensin	BP
14332	GO:2000191	0.0103633	0.999526	2	22	regulation of fatty acid transport	BP
1719	GO:0006811	0.0103872	0.996038	12	898	monoatomic ion transport	BP
7558	GO:0046890	0.0104241	0.998381	4	133	regulation of lipid biosynthetic process	BP
5119	GO:0033554	0.0104864	0.995123	19	1739	cellular response to stress	BP
4576	GO:0032278	0.0104871	0.999973	1	2	positive regulation of gonadotropin secretion	BP
7548	GO:0046880	0.0104871	0.999973	1	2	regulation of follicle-stimulating hormone secretion	BP
7549	GO:0046881	0.0104871	0.999973	1	2	positive regulation of follicle-stimulating hormone secretion	BP
5766	GO:0035929	0.01052	0.999519	2	20	steroid hormone secretion	BP
6561	GO:0043409	0.0105998	0.998344	4	142	negative regulation of MAPK cascade	BP
6042	GO:0038190	0.0106169	0.999972	1	2	VEGF-activated neuropilin signaling pathway	BP
12504	GO:1902336	0.0106169	0.999972	1	2	positive regulation of retinal ganglion cell axon guidance	BP
4020	GO:0030026	0.0106508	0.999972	1	2	intracellular manganese ion homeostasis	BP
10232	GO:0071774	0.0106846	0.998883	3	82	response to fibroblast growth factor	BP
4521	GO:0032147	0.010723	0.99888	3	75	activation of protein kinase activity	BP
9795	GO:0070661	0.0107664	0.997422	6	271	leukocyte proliferation	BP
7971	GO:0050775	0.0107726	0.999487	2	31	positive regulation of dendrite morphogenesis	BP
4939	GO:0032944	0.0108133	0.99782	5	193	regulation of mononuclear cell proliferation	BP
6761	GO:0044409	0.011008	0.998263	4	134	entry into host	BP
2661	GO:0010574	0.0111497	0.999462	2	28	regulation of vascular endothelial growth factor production	BP
215	GO:0001562	0.0112193	0.999465	2	22	response to protozoan	BP
11386	GO:0099173	0.011516	0.998155	4	154	postsynapse organization	BP
10954	GO:0090594	0.0115193	0.99944	2	24	inflammatory response to wounding	BP
14161	GO:1990573	0.0115756	0.999429	2	29	potassium ion import across plasma membrane	BP
12054	GO:1900745	0.011626	0.999432	2	24	positive regulation of p38MAPK cascade	BP
5065	GO:0033280	0.0116566	0.999423	2	29	response to vitamin D	BP
4988	GO:0033032	0.0116704	0.999424	2	27	regulation of myeloid cell apoptotic process	BP
2938	GO:0014013	0.0117805	0.998725	3	77	regulation of gliogenesis	BP
6415	GO:0043032	0.0118131	0.99942	2	23	positive regulation of macrophage activation	BP
8774	GO:0060255	0.0118624	0.99332	41	4874	regulation of macromolecule metabolic process	BP
7120	GO:0045833	0.0119594	0.998699	3	77	negative regulation of lipid metabolic process	BP
3689	GO:0019915	0.0120287	0.998689	3	76	lipid storage	BP
14058	GO:1905952	0.0120439	0.998052	4	124	regulation of lipid localization	BP
2784	GO:0010770	0.0120804	0.999387	2	33	positive regulation of cell morphogenesis	BP
282	GO:0001773	0.0120935	0.999398	2	23	myeloid dendritic cell activation	BP
14826	GO:2001234	0.0121699	0.997473	5	202	negative regulation of apoptotic signaling pathway	BP
13531	GO:1904707	0.0122453	0.999375	2	32	positive regulation of vascular associated smooth muscle cell proliferation	BP
7338	GO:0046330	0.0122711	0.998651	3	78	positive regulation of JNK cascade	BP
4839	GO:0032770	0.0123033	0.999382	2	23	positive regulation of monooxygenase activity	BP
7998	GO:0050820	0.0123251	0.999376	2	26	positive regulation of coagulation	BP
4089	GO:0030216	0.0123945	0.998631	3	82	keratinocyte differentiation	BP
10862	GO:0090279	0.0124331	0.999371	2	24	regulation of calcium ion import	BP
10212	GO:0071702	0.0124602	0.993733	23	2275	organic substance transport	BP
4734	GO:0032607	0.0126214	0.999349	2	29	interferon-alpha production	BP
4761	GO:0032647	0.0126214	0.999349	2	29	regulation of interferon-alpha production	BP
1462	GO:0006447	0.0126404	0.99996	1	2	regulation of translational initiation by iron	BP
5358	GO:0034465	0.0127745	0.999959	1	2	response to carbon monoxide	BP
2527	GO:0009968	0.0128687	0.994747	13	1061	negative regulation of signal transduction	BP
12982	GO:1903532	0.0128938	0.997282	5	216	positive regulation of secretion by cell	BP
14195	GO:1990776	0.0129298	0.999322	2	31	response to angiotensin	BP
7849	GO:0048732	0.0129674	0.996762	6	327	gland development	BP
1721	GO:0006813	0.013134	0.997813	4	154	potassium ion transport	BP
1910	GO:0007162	0.0131563	0.99721	5	236	negative regulation of cell adhesion	BP
11171	GO:0097532	0.0131708	0.999957	1	2	stress response to acid chemical	BP
11172	GO:0097533	0.0131708	0.999957	1	2	cellular stress response to acid chemical	BP
8027	GO:0050869	0.0132994	0.999298	2	27	negative regulation of B cell activation	BP
803	GO:0002699	0.0133733	0.997156	5	209	positive regulation of immune effector process	BP
13688	GO:1904999	0.0133752	0.999955	1	2	positive regulation of leukocyte adhesion to arterial endothelial cell	BP
4619	GO:0032370	0.0135276	0.998466	3	66	positive regulation of lipid transport	BP
4606	GO:0032350	0.0135938	0.999268	2	31	regulation of hormone metabolic process	BP
2045	GO:0007498	0.0136226	0.99844	3	87	mesoderm development	BP
14259	GO:2000027	0.0136929	0.998428	3	89	regulation of animal organ morphogenesis	BP
448	GO:0002037	0.0138962	0.999952	1	2	negative regulation of L-glutamate import across plasma membrane	BP
4218	GO:0030857	0.0139347	0.999239	2	32	negative regulation of epithelial cell differentiation	BP
235	GO:0001659	0.0139892	0.997628	4	148	temperature homeostasis	BP
2617	GO:0010468	0.013995	0.992222	34	3901	regulation of gene expression	BP
10538	GO:0072564	0.0140264	0.999951	1	2	blood microparticle formation	BP
14409	GO:2000332	0.0140264	0.999951	1	2	regulation of blood microparticle formation	BP
14410	GO:2000334	0.0140264	0.999951	1	2	positive regulation of blood microparticle formation	BP
10937	GO:0090461	0.0140955	0.999934	1	3	intracellular glutamate homeostasis	BP
4904	GO:0032892	0.0141831	0.999222	2	29	positive regulation of organic acid transport	BP
1723	GO:0006816	0.0142027	0.996383	6	321	calcium ion transport	BP
54	GO:0000278	0.0142047	0.994586	11	832	mitotic cell cycle	BP
13018	GO:1903597	0.014294	0.999949	1	2	negative regulation of gap junction assembly	BP
5582	GO:0035504	0.0143034	0.999949	1	2	regulation of myosin light chain kinase activity	BP
5583	GO:0035505	0.0143034	0.999949	1	2	positive regulation of myosin light chain kinase activity	BP
6331	GO:0042742	0.0143034	0.996915	5	173	defense response to bacterium	BP
5986	GO:0038086	0.0143173	0.999932	1	3	VEGF-activated platelet-derived growth factor receptor signaling pathway	BP
5988	GO:0038091	0.0143173	0.999932	1	3	positive regulation of cell proliferation by VEGF-activated platelet derived growth factor receptor signaling pathway	BP
10107	GO:0071495	0.0143324	0.994065	13	1126	cellular response to endogenous stimulus	BP
8514	GO:0051938	0.0145229	0.999189	2	32	L-glutamate import	BP
8848	GO:0060354	0.0145726	0.99993	1	3	negative regulation of cell adhesion molecule production	BP
4822	GO:0032743	0.0146451	0.99918	2	31	positive regulation of interleukin-2 production	BP
6953	GO:0045429	0.0147664	0.999171	2	30	positive regulation of nitric oxide biosynthetic process	BP
157	GO:0000962	0.0147724	0.999928	1	3	positive regulation of mitochondrial RNA catabolic process	BP
4590	GO:0032309	0.0147824	0.999181	2	24	icosanoid secretion	BP
14829	GO:2001237	0.0147954	0.998257	3	80	negative regulation of extrinsic apoptotic signaling pathway	BP
12420	GO:1902106	0.0148001	0.998256	3	80	negative regulation of leukocyte differentiation	BP
4097	GO:0030224	0.0148347	0.999167	2	29	monocyte differentiation	BP
6969	GO:0045577	0.0148899	0.999162	2	29	regulation of B cell differentiation	BP
8530	GO:0051960	0.014903	0.996161	6	356	regulation of nervous system development	BP
10380	GO:0072131	0.0150311	0.999925	1	3	kidney mesenchyme morphogenesis	BP
10382	GO:0072133	0.0150311	0.999925	1	3	metanephric mesenchyme morphogenesis	BP
153	GO:0000958	0.0150419	0.999925	1	3	mitochondrial mRNA catabolic process	BP
7677	GO:0048286	0.015065	0.999139	2	35	lung alveolus development	BP
3851	GO:0021773	0.0150751	0.999925	1	3	striatal medium spiny neuron differentiation	BP
11904	GO:1900084	0.015109	0.999924	1	3	regulation of peptidyl-tyrosine autophosphorylation	BP
11905	GO:1900086	0.015109	0.999924	1	3	positive regulation of peptidyl-tyrosine autophosphorylation	BP
12920	GO:1903392	0.0151128	0.999924	1	3	negative regulation of adherens junction organization	BP
7552	GO:0046884	0.0151184	0.999924	1	3	follicle-stimulating hormone secretion	BP
13038	GO:1903670	0.0151977	0.999133	2	31	regulation of sprouting angiogenesis	BP
4046	GO:0030100	0.0152419	0.996648	5	229	regulation of endocytosis	BP
11910	GO:1900100	0.0152679	0.999942	1	2	positive regulation of plasma cell differentiation	BP
8603	GO:0055071	0.015291	0.999922	1	3	manganese ion homeostasis	BP
6697	GO:0044060	0.0153579	0.999132	2	24	regulation of endocrine process	BP
6708	GO:0044092	0.0153779	0.994697	9	594	negative regulation of molecular function	BP
6071	GO:0039694	0.015408	0.999116	2	30	viral RNA genome replication	BP
945	GO:0002920	0.0154197	0.999118	2	28	regulation of humoral immune response	BP
2653	GO:0010564	0.0154548	0.994664	9	637	regulation of cell cycle process	BP
382	GO:0001937	0.0154667	0.999111	2	30	negative regulation of endothelial cell proliferation	BP
11288	GO:0098849	0.0155208	0.99992	1	3	cellular detoxification of cadmium ion	BP
11766	GO:0140961	0.0155208	0.99992	1	3	cellular detoxification of metal ion	BP
13402	GO:1904407	0.0156016	0.999097	2	31	positive regulation of nitric oxide metabolic process	BP
5462	GO:0035094	0.0156491	0.999093	2	31	response to nicotine	BP
4757	GO:0032642	0.0157176	0.998106	3	79	regulation of chemokine production	BP
4461	GO:0031952	0.0158838	0.999065	2	37	regulation of protein autophosphorylation	BP
4041	GO:0030073	0.0159693	0.997185	4	148	insulin secretion	BP
4647	GO:0032414	0.0160176	0.99806	3	73	positive regulation of ion transmembrane transporter activity	BP
6960	GO:0045471	0.016077	0.998044	3	84	response to ethanol	BP
12421	GO:1902107	0.0164419	0.997074	4	155	positive regulation of leukocyte differentiation	BP
13055	GO:1903708	0.0164419	0.997074	4	155	positive regulation of hemopoiesis	BP
2618	GO:0010469	0.0165626	0.997962	3	85	regulation of signaling receptor activity	BP
9205	GO:0061001	0.0166369	0.998997	2	36	regulation of dendritic spine morphogenesis	BP
4575	GO:0032277	0.016685	0.999908	1	3	negative regulation of gonadotropin secretion	BP
14423	GO:2000351	0.0167731	0.99899	2	32	regulation of endothelial cell apoptotic process	BP
8122	GO:0051047	0.0167915	0.996217	5	229	positive regulation of secretion	BP
14371	GO:2000273	0.016812	0.998992	2	29	positive regulation of signaling receptor activity	BP
5638	GO:0035633	0.0168135	0.998984	2	34	maintenance of blood-brain barrier	BP
12603	GO:1902624	0.0168573	0.998988	2	29	positive regulation of neutrophil migration	BP
10691	GO:0089718	0.0169011	0.998972	2	37	amino acid import across plasma membrane	BP
4730	GO:0032602	0.0169228	0.997904	3	80	chemokine production	BP
2572	GO:0010193	0.0170296	0.999904	1	3	response to ozone	BP
13054	GO:1903707	0.0171352	0.997864	3	85	negative regulation of hemopoiesis	BP
6029	GO:0038165	0.0171462	0.999902	1	3	oncostatin-M-mediated signaling pathway	BP
6127	GO:0042129	0.0172657	0.996886	4	144	regulation of T cell proliferation	BP
720	GO:0002541	0.0174366	0.999899	1	3	activation of plasma proteins involved in acute inflammatory response	BP
9203	GO:0060999	0.0174838	0.998917	2	37	positive regulation of dendritic spine development	BP
804	GO:0002700	0.0174932	0.996829	4	155	regulation of production of molecular mediator of immune response	BP
4361	GO:0031348	0.017596	0.995987	5	234	negative regulation of defense response	BP
7293	GO:0046136	0.0175975	0.999897	1	3	positive regulation of vitamin metabolic process	BP
7092	GO:0045776	0.017758	0.9989	2	31	negative regulation of blood pressure	BP
314	GO:0001818	0.0178348	0.99592	5	230	negative regulation of cytokine production	BP
7906	GO:0048871	0.0178607	0.993682	9	634	multicellular organismal-level homeostasis	BP
9027	GO:0060664	0.0179445	0.999893	1	3	epithelial cell proliferation involved in salivary gland morphogenesis	BP
4797	GO:0032701	0.0180691	0.999891	1	3	negative regulation of interleukin-18 production	BP
8802	GO:0060300	0.0184104	0.999887	1	3	regulation of cytokine activity	BP
13786	GO:1905242	0.0184491	0.999887	1	3	response to 3,3',5-triiodo-L-thyronine	BP
4789	GO:0032689	0.0184819	0.998833	2	30	negative regulation of type II interferon production	BP
2175	GO:0008542	0.0185193	0.998816	2	38	visual learning	BP
3525	GO:0019216	0.0186785	0.995674	5	246	regulation of lipid metabolic process	BP
805	GO:0002701	0.0186909	0.998807	2	33	negative regulation of production of molecular mediator of immune response	BP
7372	GO:0046427	0.0186987	0.998808	2	32	positive regulation of receptor signaling pathway via JAK-STAT	BP
4984	GO:0033028	0.0187362	0.998801	2	34	myeloid cell apoptotic process	BP
378	GO:0001933	0.0187582	0.995649	5	252	negative regulation of protein phosphorylation	BP
11615	GO:0120188	0.0187657	0.999883	1	3	regulation of bile acid secretion	BP
5422	GO:0034764	0.0188473	0.996505	4	162	positive regulation of transmembrane transport	BP
4738	GO:0032611	0.0188679	0.997565	3	80	interleukin-1 beta production	BP
4765	GO:0032651	0.0188679	0.997565	3	80	regulation of interleukin-1 beta production	BP
10869	GO:0090290	0.0190253	0.99991	1	2	positive regulation of osteoclast proliferation	BP
13014	GO:1903589	0.0191658	0.999878	1	3	positive regulation of blood vessel endothelial cell proliferation involved in sprouting angiogenesis	BP
6689	GO:0044000	0.0192359	0.996412	4	158	movement in host	BP
810	GO:0002706	0.0193141	0.996396	4	151	regulation of lymphocyte mediated immunity	BP
7488	GO:0046683	0.019355	0.997467	3	99	response to organophosphorus	BP
8505	GO:0051928	0.0194576	0.997457	3	84	positive regulation of calcium ion transport	BP
4792	GO:0032692	0.0196428	0.998721	2	29	negative regulation of interleukin-1 production	BP
6384	GO:0042908	0.0196437	0.998702	2	40	xenobiotic transport	BP
13218	GO:1904016	0.0196565	0.999855	1	4	response to Thyroglobulin triiodothyronine	BP
2703	GO:0010641	0.0196974	0.999855	1	4	positive regulation of platelet-derived growth factor receptor signaling pathway	BP
3150	GO:0015811	0.0197006	0.999855	1	4	L-cystine transport	BP
7976	GO:0050787	0.0199084	0.999901	1	2	detoxification of mercury ion	BP
10351	GO:0072073	0.0199221	0.997362	3	105	kidney epithelium development	BP
10258	GO:0071864	0.0199313	0.999851	1	4	positive regulation of cell proliferation in bone marrow	BP
4644	GO:0032411	0.0200012	0.997361	3	81	positive regulation of transporter activity	BP
14588	GO:2000627	0.020022	0.99985	1	4	positive regulation of miRNA catabolic process	BP
10844	GO:0090259	0.0200275	0.99985	1	4	regulation of retinal ganglion cell axon guidance	BP
5790	GO:0035987	0.0200921	0.998657	2	40	endodermal cell differentiation	BP
2182	GO:0008592	0.0201836	0.999848	1	4	regulation of Toll signaling pathway	BP
11503	GO:0106104	0.0202839	0.999846	1	4	regulation of glutamate receptor clustering	BP
13536	GO:1904717	0.0202839	0.999846	1	4	regulation of AMPA glutamate receptor clustering	BP
4744	GO:0032620	0.020348	0.998645	2	31	interleukin-17 production	BP
4771	GO:0032660	0.020348	0.998645	2	31	regulation of interleukin-17 production	BP
7098	GO:0045786	0.0204642	0.994347	6	346	negative regulation of cell cycle	BP
4828	GO:0032755	0.0206576	0.997236	3	88	positive regulation of interleukin-6 production	BP
13634	GO:1904894	0.0206615	0.998607	2	34	positive regulation of receptor signaling pathway via STAT	BP
7954	GO:0050730	0.0207774	0.996031	4	167	regulation of peptidyl-tyrosine phosphorylation	BP
910	GO:0002860	0.020872	0.999837	1	4	positive regulation of natural killer cell mediated cytotoxicity directed against tumor cell target	BP
8296	GO:0051384	0.0209712	0.997176	3	92	response to glucocorticoid	BP
9170	GO:0060935	0.0210033	0.999835	1	4	cardiac fibroblast cell differentiation	BP
9171	GO:0060936	0.0210033	0.999835	1	4	cardiac fibroblast cell development	BP
6041	GO:0038189	0.0210107	0.999835	1	4	neuropilin signaling pathway	BP
8898	GO:0060425	0.0210705	0.998555	2	40	lung morphogenesis	BP
8461	GO:0051795	0.0211007	0.999889	1	2	positive regulation of timing of catagen	BP
10314	GO:0072006	0.0211763	0.99713	3	107	nephron development	BP
8229	GO:0051249	0.0211855	0.993404	7	418	regulation of lymphocyte activation	BP
4574	GO:0032276	0.021225	0.999831	1	4	regulation of gonadotropin secretion	BP
13221	GO:1904019	0.0213935	0.997094	3	97	epithelial cell apoptotic process	BP
12619	GO:1902669	0.0214757	0.999827	1	4	positive regulation of axon guidance	BP
2475	GO:0009743	0.0215628	0.995833	4	174	response to carbohydrate	BP
4349	GO:0031334	0.0215709	0.995831	4	172	positive regulation of protein-containing complex assembly	BP
10143	GO:0071585	0.0217224	0.999823	1	4	detoxification of cadmium ion	BP
14096	GO:1990170	0.0217224	0.999823	1	4	stress response to cadmium ion	BP
8487	GO:0051896	0.0217612	0.995783	4	173	regulation of phosphatidylinositol 3-kinase/protein kinase B signal transduction	BP
11143	GO:0097435	0.0217763	0.992029	9	683	supramolecular fiber organization	BP
5022	GO:0033135	0.0218134	0.997018	3	93	regulation of peptidyl-serine phosphorylation	BP
12896	GO:1903347	0.021941	0.99982	1	4	negative regulation of bicellular tight junction assembly	BP
1907	GO:0007159	0.0219677	0.993836	6	333	leukocyte cell-cell adhesion	BP
958	GO:0002941	0.0220797	0.999838	1	3	synoviocyte proliferation	BP
12261	GO:1901645	0.0220797	0.999838	1	3	regulation of synoviocyte proliferation	BP
12262	GO:1901647	0.0220797	0.999838	1	3	positive regulation of synoviocyte proliferation	BP
11245	GO:0098711	0.0223668	0.999833	1	3	iron ion import across plasma membrane	BP
2412	GO:0009416	0.0224953	0.994534	5	261	response to light stimulus	BP
13501	GO:1904645	0.0225214	0.998403	2	38	response to amyloid-beta	BP
1880	GO:0007089	0.0226119	0.999809	1	4	traversing start control point of mitotic cell cycle	BP
6273	GO:0042531	0.0227271	0.998387	2	35	positive regulation of tyrosine phosphorylation of STAT protein	BP
7083	GO:0045760	0.0227309	0.999806	1	4	positive regulation of action potential	BP
12053	GO:1900744	0.0229996	0.998355	2	36	regulation of p38MAPK cascade	BP
7121	GO:0045834	0.0230616	0.996774	3	103	positive regulation of lipid metabolic process	BP
6381	GO:0042886	0.0230678	0.99436	5	254	amide transport	BP
9747	GO:0070487	0.0230994	0.9998	1	4	monocyte aggregation	BP
782	GO:0002677	0.0231104	0.9998	1	4	negative regulation of chronic inflammatory response	BP
12368	GO:1901991	0.0231362	0.995433	4	171	negative regulation of mitotic cell cycle phase transition	BP
783	GO:0002678	0.0231389	0.999822	1	3	positive regulation of chronic inflammatory response	BP
9236	GO:0061044	0.0231492	0.999799	1	4	negative regulation of vascular wound healing	BP
14060	GO:1905954	0.023227	0.996755	3	84	positive regulation of lipid localization	BP
818	GO:0002714	0.0232871	0.998321	2	37	positive regulation of B cell mediated immunity	BP
933	GO:0002891	0.0232871	0.998321	2	37	positive regulation of immunoglobulin mediated immune response	BP
8819	GO:0060319	0.0233073	0.999819	1	3	primitive erythrocyte differentiation	BP
9601	GO:0070164	0.0233461	0.999796	1	4	negative regulation of adiponectin secretion	BP
4040	GO:0030072	0.0233874	0.99537	4	168	peptide hormone secretion	BP
12761	GO:1903028	0.0234612	0.999817	1	3	positive regulation of opsonization	BP
12130	GO:1901222	0.023586	0.996681	3	90	regulation of non-canonical NF-kappaB signal transduction	BP
8033	GO:0050878	0.0235976	0.994194	5	266	regulation of body fluid levels	BP
6145	GO:0042176	0.0236471	0.993253	6	337	regulation of protein catabolic process	BP
14075	GO:1990079	0.0237205	0.999812	1	3	cartilage homeostasis	BP
4228	GO:0030886	0.0237785	0.999812	1	3	negative regulation of myeloid dendritic cell activation	BP
229	GO:0001649	0.0237904	0.99526	4	184	osteoblast differentiation	BP
13686	GO:1904997	0.0238801	0.999786	1	4	regulation of leukocyte adhesion to arterial endothelial cell	BP
7476	GO:0046651	0.0238837	0.994112	5	237	lymphocyte proliferation	BP
2928	GO:0014002	0.023908	0.998259	2	34	astrocyte development	BP
10631	GO:0080144	0.0240189	0.999769	1	5	intracellular amino acid homeostasis	BP
11549	GO:0110076	0.024344	0.999802	1	3	negative regulation of ferroptosis	BP
12919	GO:1903391	0.0244699	0.999761	1	5	regulation of adherens junction organization	BP
9756	GO:0070509	0.0244899	0.998189	2	36	calcium ion import	BP
9201	GO:0060997	0.024538	0.998168	2	45	dendritic spine morphogenesis	BP
155	GO:0000960	0.0246322	0.999758	1	5	regulation of mitochondrial RNA catabolic process	BP
3514	GO:0019080	0.0247312	0.996449	3	100	viral gene expression	BP
7033	GO:0045656	0.0247955	0.999754	1	5	negative regulation of monocyte differentiation	BP
9517	GO:0062012	0.0248347	0.99381	5	260	regulation of small molecule metabolic process	BP
11908	GO:1900098	0.024836	0.999769	1	4	regulation of plasma cell differentiation	BP
6948	GO:0045345	0.0248406	0.999753	1	5	positive regulation of MHC class I biosynthetic process	BP
11244	GO:0098708	0.0248919	0.999752	1	5	glucose import across plasma membrane	BP
8858	GO:0060369	0.0250835	0.999748	1	5	positive regulation of Fc receptor mediated stimulatory signaling pathway	BP
7657	GO:0048246	0.0252121	0.998125	2	29	macrophage chemotaxis	BP
14541	GO:2000535	0.025251	0.999745	1	5	regulation of entry of bacterium into host cell	BP
14586	GO:2000625	0.0253203	0.999744	1	5	regulation of miRNA catabolic process	BP
14520	GO:2000502	0.0253617	0.999839	1	2	negative regulation of natural killer cell chemotaxis	BP
14374	GO:2000278	0.0255401	0.996283	3	109	regulation of DNA biosynthetic process	BP
7803	GO:0048662	0.0255424	0.998064	2	38	negative regulation of smooth muscle cell proliferation	BP
8259	GO:0051301	0.0255426	0.991012	8	571	cell division	BP
12070	GO:1901016	0.0256474	0.998054	2	37	regulation of potassium ion transmembrane transporter activity	BP
12926	GO:1903406	0.0256739	0.999835	1	2	regulation of P-type sodium:potassium-exchanging transporter activity	BP
12927	GO:1903408	0.0256739	0.999835	1	2	positive regulation of P-type sodium:potassium-exchanging transporter activity	BP
6970	GO:0045578	0.025705	0.999752	1	4	negative regulation of B cell differentiation	BP
3082	GO:0015691	0.0257771	0.999734	1	5	cadmium ion transport	BP
9774	GO:0070574	0.0257771	0.999734	1	5	cadmium ion transmembrane transport	BP
6303	GO:0042637	0.0257866	0.999778	1	3	catagen	BP
8460	GO:0051794	0.0257866	0.999778	1	3	regulation of timing of catagen	BP
2979	GO:0014074	0.0258737	0.996214	3	112	response to purine-containing compound	BP
6176	GO:0042304	0.0258754	0.998032	2	35	regulation of fatty acid biosynthetic process	BP
4938	GO:0032943	0.0259339	0.993467	5	243	mononuclear cell proliferation	BP
11671	GO:0140205	0.0259392	0.999731	1	5	oligopeptide import across plasma membrane	BP
11672	GO:0140206	0.0259392	0.999731	1	5	dipeptide import across plasma membrane	BP
6664	GO:0043654	0.0259683	0.999747	1	4	recognition of apoptotic cell	BP
9023	GO:0060638	0.025987	0.99973	1	5	mesenchymal-epithelial cell signaling	BP
10257	GO:0071863	0.0259953	0.99973	1	5	regulation of cell proliferation in bone marrow	BP
8024	GO:0050866	0.0260877	0.994659	4	172	negative regulation of cell activation	BP
6608	GO:0043523	0.0261166	0.99465	4	177	regulation of neuron apoptotic process	BP
9359	GO:0061419	0.0262534	0.999724	1	5	positive regulation of transcription from RNA polymerase II promoter in response to hypoxia	BP
8127	GO:0051052	0.0262635	0.99145	7	475	regulation of DNA metabolic process	BP
8429	GO:0051701	0.0263297	0.994594	4	173	biological process involved in interaction with host	BP
4285	GO:0031103	0.0264298	0.997954	2	41	axon regeneration	BP
7099	GO:0045787	0.026609	0.993245	5	277	positive regulation of cell cycle	BP
5586	GO:0035509	0.0267648	0.999713	1	5	negative regulation of myosin-light-chain-phosphatase activity	BP
3982	GO:0022409	0.0267763	0.993195	5	258	positive regulation of cell-cell adhesion	BP
12264	GO:1901653	0.026777	0.993187	5	295	cellular response to peptide	BP
2800	GO:0010812	0.0267859	0.9979	2	48	negative regulation of cell-substrate adhesion	BP
865	GO:0002790	0.0267869	0.994471	4	173	peptide secretion	BP
14669	GO:2000772	0.0268079	0.997915	2	38	regulation of cellular senescence	BP
2654	GO:0010565	0.0268325	0.996025	3	102	regulation of cellular ketone metabolic process	BP
5751	GO:0035900	0.0268434	0.999759	1	3	response to isolation stress	BP
13571	GO:1904783	0.0269353	0.999758	1	3	positive regulation of NMDA glutamate receptor activity	BP
1927	GO:0007185	0.0269764	0.999709	1	5	transmembrane receptor protein tyrosine phosphatase signaling pathway	BP
5657	GO:0035684	0.0270705	0.999755	1	3	helper T cell extravasation	BP
878	GO:0002822	0.0271604	0.994373	4	167	regulation of adaptive immune response based on somatic recombination of immune receptors built from immunoglobulin superfamily domains	BP
12594	GO:1902606	0.0272656	0.999814	1	2	regulation of large conductance calcium-activated potassium channel activity	BP
12595	GO:1902608	0.0272656	0.999814	1	2	positive regulation of large conductance calcium-activated potassium channel activity	BP
9454	GO:0061756	0.0272728	0.997853	2	41	leukocyte adhesion to vascular endothelial cell	BP
9983	GO:0071284	0.0275757	0.999696	1	5	cellular response to lead ion	BP
8226	GO:0051246	0.0276853	0.985686	19	1885	regulation of protein metabolic process	BP
12278	GO:1901671	0.0278292	0.999741	1	3	positive regulation of superoxide dismutase activity	BP
12579	GO:1902565	0.0279332	0.999688	1	5	positive regulation of neutrophil activation	BP
14203	GO:1990791	0.0279654	0.999687	1	5	dorsal root ganglion development	BP
7801	GO:0048660	0.02801	0.995776	3	111	regulation of smooth muscle cell proliferation	BP
254	GO:0001706	0.028176	0.997732	2	47	endoderm formation	BP
7947	GO:0050691	0.028308	0.997728	2	40	regulation of defense response to virus by host	BP
8014	GO:0050856	0.0283626	0.99772	2	41	regulation of T cell receptor signaling pathway	BP
2103	GO:0007632	0.0283709	0.997711	2	45	visual behavior	BP
10868	GO:0090289	0.0284072	0.999697	1	4	regulation of osteoclast proliferation	BP
8809	GO:0060309	0.0285669	0.999727	1	3	elastin catabolic process	BP
940	GO:0002904	0.0287241	0.999724	1	3	positive regulation of B cell apoptotic process	BP
13707	GO:1905039	0.0287504	0.995615	3	121	carboxylic acid transmembrane transport	BP
9238	GO:0061046	0.0288878	0.999666	1	5	regulation of branching involved in lung morphogenesis	BP
12303	GO:1901798	0.0289877	0.997682	2	28	positive regulation of signal transduction by p53 class mediator	BP
13253	GO:1904064	0.0290728	0.99556	3	101	positive regulation of cation transmembrane transport	BP
8095	GO:0050994	0.029105	0.997621	2	44	regulation of lipid catabolic process	BP
10180	GO:0071650	0.029259	0.999657	1	5	negative regulation of chemokine (C-C motif) ligand 5 production	BP
911	GO:0002861	0.0293482	0.997604	2	38	regulation of inflammatory response to antigenic stimulus	BP
13119	GO:1903825	0.0293528	0.995487	3	122	organic acid transmembrane transport	BP
907	GO:0002857	0.029365	0.999655	1	5	positive regulation of natural killer cell mediated immune response to tumor cell	BP
152	GO:0000957	0.0294108	0.999639	1	6	mitochondrial RNA catabolic process	BP
8292	GO:0051353	0.0295555	0.99758	2	37	positive regulation of oxidoreductase activity	BP
9946	GO:0071214	0.0296443	0.992257	5	285	cellular response to abiotic stimulus	BP
11469	GO:0104004	0.0296443	0.992257	5	285	cellular response to environmental stimulus	BP
9093	GO:0060754	0.0297025	0.999669	1	4	positive regulation of mast cell chemotaxis	BP
6124	GO:0042119	0.029727	0.997564	2	35	neutrophil activation	BP
159	GO:0000964	0.0297284	0.999668	1	4	mitochondrial RNA 5'-end processing	BP
10796	GO:0090184	0.0298108	0.999629	1	6	positive regulation of kidney development	BP
5975	GO:0038033	0.029882	0.999665	1	4	positive regulation of endothelial cell chemotaxis by VEGF-activated vascular endothelial growth factor receptor signaling pathway	BP
14816	GO:2001206	0.0299023	0.999701	1	3	positive regulation of osteoclast development	BP
12252	GO:1901624	0.0300027	0.999699	1	3	negative regulation of lymphocyte chemotaxis	BP
3141	GO:0015800	0.030126	0.997483	2	49	acidic amino acid transport	BP
13267	GO:1904116	0.0302524	0.999618	1	6	response to vasopressin	BP
13268	GO:1904117	0.0302524	0.999618	1	6	cellular response to vasopressin	BP
950	GO:0002925	0.0303883	0.999653	1	4	positive regulation of humoral immune response mediated by circulating immunoglobulin	BP
6944	GO:0045341	0.0303974	0.999615	1	6	MHC class I biosynthetic process	BP
6946	GO:0045343	0.0303974	0.999615	1	6	regulation of MHC class I biosynthetic process	BP
10080	GO:0071456	0.0304073	0.995267	3	112	cellular response to hypoxia	BP
11242	GO:0098704	0.0304092	0.999614	1	6	carbohydrate import across plasma membrane	BP
11690	GO:0140271	0.0304092	0.999614	1	6	hexose import across plasma membrane	BP
1840	GO:0007015	0.0304304	0.990792	6	395	actin filament organization	BP
12601	GO:1902622	0.0305131	0.997451	2	40	regulation of neutrophil migration	BP
6319	GO:0042701	0.0305821	0.999687	1	3	progesterone secretion	BP
7886	GO:0048842	0.0306192	0.999609	1	6	positive regulation of axon extension involved in axon guidance	BP
4371	GO:0031400	0.0306729	0.990706	6	368	negative regulation of protein modification process	BP
6452	GO:0043124	0.0306998	0.997414	2	46	negative regulation of canonical NF-kappaB signal transduction	BP
7182	GO:0045944	0.0307148	0.986838	11	982	positive regulation of transcription by RNA polymerase II	BP
9202	GO:0060998	0.0307952	0.997394	2	51	regulation of dendritic spine development	BP
255	GO:0001707	0.0308282	0.997394	2	48	mesoderm formation	BP
283	GO:0001774	0.0308776	0.997406	2	39	microglial cell activation	BP
6482	GO:0043252	0.0309187	0.999601	1	6	sodium-independent organic anion transport	BP
9990	GO:0071300	0.0309296	0.997387	2	45	cellular response to retinoic acid	BP
7593	GO:0048010	0.0309337	0.997384	2	46	vascular endothelial growth factor receptor signaling pathway	BP
12897	GO:1903348	0.0309668	0.999616	1	5	positive regulation of bicellular tight junction assembly	BP
4073	GO:0030199	0.0311257	0.997347	2	54	collagen fibril organization	BP
11130	GO:0097368	0.0311666	0.999611	1	5	establishment of Sertoli cell barrier	BP
7878	GO:0048818	0.0312108	0.999634	1	4	positive regulation of hair follicle maturation	BP
5765	GO:0035928	0.0312392	0.999674	1	3	rRNA import into mitochondrion	BP
655	GO:0002440	0.0312807	0.993223	4	187	production of molecular mediator of immune response	BP
5896	GO:0036324	0.0312817	0.999608	1	5	vascular endothelial growth factor receptor-2 signaling pathway	BP
8503	GO:0051924	0.0313952	0.993192	4	183	regulation of calcium ion transport	BP
10036	GO:0071372	0.0314996	0.999586	1	6	cellular response to follicle-stimulating hormone stimulus	BP
7800	GO:0048659	0.0315465	0.995018	3	115	smooth muscle cell proliferation	BP
198	GO:0001541	0.0316036	0.997303	2	43	ovarian follicle development	BP
9176	GO:0060947	0.0318072	0.999594	1	5	cardiac vascular smooth muscle cell differentiation	BP
6652	GO:0043627	0.0320641	0.997238	2	45	response to estrogen	BP
5427	GO:0034775	0.0321405	0.999569	1	6	glutathione transmembrane transport	BP
6115	GO:0042098	0.0322906	0.992941	4	174	T cell proliferation	BP
14473	GO:2000418	0.0323557	0.99965	1	3	positive regulation of eosinophil migration	BP
5967	GO:0038007	0.0324085	0.999561	1	6	netrin-activated signaling pathway	BP
4227	GO:0030885	0.0324658	0.999604	1	4	regulation of myeloid dendritic cell activation	BP
13529	GO:1904705	0.0326257	0.997152	2	51	regulation of vascular associated smooth muscle cell proliferation	BP
11057	GO:0097154	0.0326638	0.999572	1	5	GABAergic neuron differentiation	BP
7696	GO:0048332	0.032781	0.997133	2	50	mesoderm morphogenesis	BP
12277	GO:1901668	0.0330857	0.999588	1	4	regulation of superoxide dismutase activity	BP
6950	GO:0045347	0.0330901	0.999561	1	5	negative regulation of MHC class II biosynthetic process	BP
8151	GO:0051100	0.0331634	0.994671	3	102	negative regulation of binding	BP
544	GO:0002269	0.0331719	0.997099	2	41	leukocyte activation involved in inflammatory response	BP
6812	GO:0044818	0.0333669	0.99705	2	52	mitotic G2/M transition checkpoint	BP
7876	GO:0048814	0.0334812	0.997032	2	54	regulation of dendrite morphogenesis	BP
5129	GO:0033591	0.0335832	0.999548	1	5	response to L-ascorbic acid	BP
12624	GO:1902685	0.0336967	0.999573	1	4	positive regulation of receptor localization to synapse	BP
5972	GO:0038026	0.0337033	0.999512	1	7	reelin-mediated signaling pathway	BP
2196	GO:0008630	0.0337299	0.99455	3	96	intrinsic apoptotic signaling pathway in response to DNA damage	BP
3423	GO:0018108	0.0337617	0.992505	4	201	peptidyl-tyrosine phosphorylation	BP
3531	GO:0019222	0.0338201	0.979242	42	5300	regulation of metabolic process	BP
6492	GO:0043277	0.0339623	0.996987	2	43	apoptotic cell clearance	BP
4284	GO:0031102	0.0340057	0.996972	2	47	neuron projection regeneration	BP
4366	GO:0031394	0.0340608	0.999563	1	4	positive regulation of prostaglandin biosynthetic process	BP
13930	GO:1905603	0.0340964	0.999501	1	7	regulation of blood-brain barrier permeability	BP
6272	GO:0042509	0.0340991	0.996966	2	44	regulation of tyrosine phosphorylation of STAT protein	BP
8438	GO:0051726	0.0341863	0.985103	11	957	regulation of cell cycle	BP
6610	GO:0043525	0.0342555	0.996944	2	44	positive regulation of neuron apoptotic process	BP
11194	GO:0097707	0.0343823	0.999526	1	5	ferroptosis	BP
11548	GO:0110075	0.0343823	0.999526	1	5	regulation of ferroptosis	BP
7336	GO:0046328	0.0344512	0.99437	3	116	regulation of JNK cascade	BP
5640	GO:0035635	0.0344579	0.99949	1	7	entry of bacterium into host cell	BP
12057	GO:1900748	0.0345785	0.999486	1	7	positive regulation of vascular endothelial growth factor signaling pathway	BP
7027	GO:0045650	0.0346763	0.999517	1	5	negative regulation of macrophage differentiation	BP
9917	GO:0071042	0.0347117	0.999546	1	4	nuclear polyadenylation-dependent mRNA catabolic process	BP
9922	GO:0071047	0.0347117	0.999546	1	4	polyadenylation-dependent mRNA catabolic process	BP
875	GO:0002819	0.0347694	0.992219	4	181	regulation of adaptive immune response	BP
9048	GO:0060693	0.0347959	0.999494	1	6	regulation of branching involved in salivary gland morphogenesis	BP
3960	GO:0022008	0.0348023	0.983708	13	1293	neurogenesis	BP
3451	GO:0018212	0.0348748	0.992178	4	203	peptidyl-tyrosine modification	BP
3729	GO:0021537	0.0349442	0.992153	4	215	telencephalon development	BP
5295	GO:0034329	0.0350991	0.990406	5	329	cell junction assembly	BP
10424	GO:0072203	0.0353106	0.999464	1	7	cell proliferation involved in metanephros development	BP
344	GO:0001867	0.035312	0.999499	1	5	complement activation, lectin pathway	BP
3999	GO:0022617	0.0353392	0.996787	2	47	extracellular matrix disassembly	BP
2069	GO:0007584	0.0353831	0.994156	3	118	response to nutrient	BP
812	GO:0002708	0.0353843	0.994169	3	103	positive regulation of lymphocyte mediated immunity	BP
10981	GO:0090674	0.0354577	0.999495	1	5	endothelial cell-matrix adhesion via fibronectin	BP
13641	GO:1904904	0.0354577	0.999495	1	5	regulation of endothelial cell-matrix adhesion via fibronectin	BP
4340	GO:0031324	0.0355092	0.980831	20	2165	negative regulation of cellular metabolic process	BP
10033	GO:0071363	0.0355385	0.987671	7	532	cellular response to growth factor stimulus	BP
1879	GO:0007088	0.0355997	0.994114	3	109	regulation of mitotic nuclear division	BP
9684	GO:0070327	0.0356775	0.999453	1	7	thyroid hormone transport	BP
7097	GO:0045785	0.0357137	0.988785	6	388	positive regulation of cell adhesion	BP
1979	GO:0007268	0.0357167	0.987597	7	527	chemical synaptic transmission	BP
11316	GO:0098916	0.0357167	0.987597	7	527	anterograde trans-synaptic signaling	BP
5584	GO:0035507	0.0357516	0.999451	1	7	regulation of myosin-light-chain-phosphatase activity	BP
10894	GO:0090324	0.0358745	0.999462	1	6	negative regulation of oxidative phosphorylation	BP
2479	GO:0009750	0.0359318	0.99946	1	6	response to fructose	BP
7331	GO:0046323	0.0360664	0.996668	2	56	glucose import	BP
2937	GO:0014012	0.0360899	0.999477	1	5	peripheral nervous system axon regeneration	BP
5764	GO:0035927	0.0362811	0.999504	1	4	RNA import into mitochondrion	BP
10251	GO:0071838	0.036354	0.999432	1	7	cell proliferation in bone marrow	BP
5983	GO:0038066	0.0363748	0.996641	2	47	p38MAPK cascade	BP
7624	GO:0048146	0.0364043	0.996647	2	43	positive regulation of fibroblast proliferation	BP
11275	GO:0098781	0.0364266	0.993913	3	121	ncRNA transcription	BP
10353	GO:0072075	0.0364664	0.999428	1	7	metanephric mesenchyme development	BP
6594	GO:0043491	0.036592	0.991667	4	208	phosphatidylinositol 3-kinase/protein kinase B signal transduction	BP
7161	GO:0045917	0.0366642	0.99946	1	5	positive regulation of complement activation	BP
11978	GO:1900222	0.0368007	0.999434	1	6	negative regulation of amyloid-beta clearance	BP
10136	GO:0071578	0.036928	0.999414	1	7	zinc ion import across plasma membrane	BP
2032	GO:0007417	0.0369382	0.985156	9	762	central nervous system development	BP
14830	GO:2001238	0.0370272	0.996552	2	45	positive regulation of extrinsic apoptotic signaling pathway	BP
8977	GO:0060556	0.0370362	0.999426	1	6	regulation of vitamin D biosynthetic process	BP
14222	GO:1990874	0.0370606	0.996531	2	53	vascular associated smooth muscle cell proliferation	BP
6578	GO:0043457	0.0370777	0.996556	2	41	regulation of cellular respiration	BP
908	GO:0002858	0.0370911	0.999408	1	7	regulation of natural killer cell mediated cytotoxicity directed against tumor cell target	BP
12291	GO:1901724	0.037118	0.999407	1	7	positive regulation of cell proliferation involved in kidney development	BP
9834	GO:0070837	0.0371769	0.999406	1	7	dehydroascorbic acid transport	BP
6461	GO:0043154	0.0371779	0.996533	2	44	negative regulation of cysteine-type endopeptidase activity involved in apoptotic process	BP
12550	GO:1902475	0.0371951	0.99651	2	54	L-alpha-amino acid transmembrane transport	BP
13915	GO:1905563	0.0372852	0.999441	1	5	negative regulation of vascular endothelial cell proliferation	BP
7429	GO:0046541	0.0373112	0.999418	1	6	saliva secretion	BP
1973	GO:0007260	0.0373251	0.996505	2	47	tyrosine phosphorylation of STAT protein	BP
7974	GO:0050778	0.0373924	0.985846	8	594	positive regulation of immune response	BP
2516	GO:0009913	0.0374272	0.993675	3	128	epidermal cell differentiation	BP
4617	GO:0032368	0.0375432	0.993671	3	101	regulation of lipid transport	BP
3980	GO:0022407	0.0375621	0.988064	6	389	regulation of cell-cell adhesion	BP
12760	GO:1903027	0.0376197	0.999467	1	4	regulation of opsonization	BP
4098	GO:0030225	0.0376394	0.996453	2	50	macrophage differentiation	BP
358	GO:0001894	0.0377378	0.991323	4	207	tissue homeostasis	BP
8770	GO:0060249	0.0377378	0.991323	4	207	anatomical structure homeostasis	BP
11414	GO:0099537	0.0377382	0.986741	7	532	trans-synaptic signaling	BP
12981	GO:1903531	0.0377494	0.993613	3	110	negative regulation of secretion by cell	BP
142	GO:0000820	0.0378564	0.9994	1	6	regulation of glutamine family amino acid metabolic process	BP
3032	GO:0014854	0.0378679	0.9994	1	6	response to inactivity	BP
806	GO:0002702	0.0379313	0.993566	3	115	positive regulation of production of molecular mediator of immune response	BP
447	GO:0002036	0.0379427	0.999381	1	7	regulation of L-glutamate import across plasma membrane	BP
5879	GO:0036294	0.038085	0.993523	3	123	cellular response to decreased oxygen levels	BP
7492	GO:0046689	0.0381351	0.999416	1	5	response to mercury ion	BP
880	GO:0002824	0.0383097	0.993485	3	106	positive regulation of adaptive immune response based on somatic recombination of immune receptors built from immunoglobulin superfamily domains	BP
4847	GO:0032782	0.0386051	0.999359	1	7	bile acid secretion	BP
13017	GO:1903596	0.0387463	0.999372	1	6	regulation of gap junction assembly	BP
8329	GO:0051464	0.0388264	0.999494	1	3	positive regulation of cortisol secretion	BP
14717	GO:2000851	0.0388264	0.999494	1	3	positive regulation of glucocorticoid secretion	BP
3258	GO:0016064	0.0389026	0.993338	3	113	immunoglobulin mediated immune response	BP
5559	GO:0035442	0.0389293	0.999348	1	7	dipeptide transmembrane transport	BP
6388	GO:0042938	0.0389293	0.999348	1	7	dipeptide transport	BP
14854	GO:2001280	0.0389459	0.99939	1	5	positive regulation of unsaturated fatty acid biosynthetic process	BP
2593	GO:0010332	0.0390172	0.996255	2	48	response to gamma radiation	BP
1134	GO:0003334	0.0391857	0.999339	1	7	keratinocyte development	BP
4985	GO:0033029	0.0392081	0.999338	1	7	regulation of neutrophil apoptotic process	BP
2766	GO:0010749	0.0392953	0.999322	1	8	regulation of nitric oxide mediated signal transduction	BP
4746	GO:0032623	0.0393266	0.996198	2	53	interleukin-2 production	BP
4773	GO:0032663	0.0393266	0.996198	2	53	regulation of interleukin-2 production	BP
13066	GO:1903721	0.0393695	0.999351	1	6	positive regulation of I-kappaB phosphorylation	BP
4787	GO:0032687	0.0393893	0.99935	1	6	negative regulation of interferon-alpha production	BP
12115	GO:1901165	0.0395543	0.999345	1	6	positive regulation of trophoblast cell migration	BP
7993	GO:0050810	0.0397325	0.99614	2	52	regulation of steroid biosynthetic process	BP
12792	GO:1903078	0.0397921	0.996131	2	52	positive regulation of protein localization to plasma membrane	BP
10980	GO:0090673	0.0399188	0.999333	1	6	endothelial cell-matrix adhesion	BP
4572	GO:0032274	0.0400206	0.999296	1	8	gonadotropin secretion	BP
1807	GO:0006956	0.0400286	0.996121	2	42	complement activation	BP
615	GO:0002370	0.0401287	0.999352	1	5	natural killer cell cytokine production	BP
829	GO:0002727	0.0401287	0.999352	1	5	regulation of natural killer cell cytokine production	BP
831	GO:0002729	0.0401287	0.999352	1	5	positive regulation of natural killer cell cytokine production	BP
2529	GO:0009987	0.0401291	0.983275	87	12470	cellular process	BP
10500	GO:0072378	0.0401666	0.999291	1	8	blood coagulation, fibrin clot formation	BP
160	GO:0000965	0.0401853	0.999324	1	6	mitochondrial RNA 3'-end processing	BP
9599	GO:0070162	0.0402106	0.999304	1	7	adiponectin secretion	BP
9600	GO:0070163	0.0402106	0.999304	1	7	regulation of adiponectin secretion	BP
3001	GO:0014805	0.0404569	0.999382	1	4	smooth muscle adaptation	BP
1727	GO:0006824	0.0405486	0.999292	1	7	cobalt ion transport	BP
10718	GO:0090068	0.0411742	0.990268	4	214	positive regulation of cell cycle process	BP
11047	GO:0097113	0.0413332	0.999264	1	7	AMPA glutamate receptor clustering	BP
11188	GO:0097688	0.0413332	0.999264	1	7	glutamate receptor clustering	BP
3660	GO:0019724	0.041618	0.99268	3	115	B cell mediated immunity	BP
10352	GO:0072074	0.0416767	0.999236	1	8	kidney mesenchyme development	BP
8198	GO:0051173	0.0417392	0.976489	22	2469	positive regulation of nitrogen compound metabolic process	BP
9194	GO:0060982	0.0418085	0.999231	1	8	coronary artery morphogenesis	BP
5690	GO:0035744	0.0418801	0.999265	1	6	T-helper 1 cell cytokine production	BP
14552	GO:2000554	0.0418801	0.999265	1	6	regulation of T-helper 1 cell cytokine production	BP
14553	GO:2000556	0.0418801	0.999265	1	6	positive regulation of T-helper 1 cell cytokine production	BP
9237	GO:0061045	0.0418816	0.99581	2	53	negative regulation of wound healing	BP
7776	GO:0048608	0.0418984	0.990044	4	209	reproductive structure development	BP
8536	GO:0051966	0.0419449	0.995799	2	54	regulation of synaptic transmission, glutamatergic	BP
14761	GO:2001033	0.0421491	0.999234	1	7	negative regulation of double-strand break repair via nonhomologous end joining	BP
531	GO:0002248	0.0421923	0.999254	1	6	connective tissue replacement involved in inflammatory response wound healing	BP
11166	GO:0097527	0.0423314	0.999228	1	7	necroptotic signaling pathway	BP
11148	GO:0097475	0.0424537	0.999207	1	8	motor neuron migration	BP
6990	GO:0045602	0.0424792	0.999194	1	9	negative regulation of endothelial cell differentiation	BP
8755	GO:0060215	0.0428554	0.999208	1	7	primitive hemopoiesis	BP
2695	GO:0010633	0.0430193	0.995627	2	56	negative regulation of epithelial cell migration	BP
8343	GO:0051541	0.0431904	0.999218	1	6	elastin metabolic process	BP
877	GO:0002821	0.0431979	0.992295	3	111	positive regulation of adaptive immune response	BP
11878	GO:1900028	0.0432245	0.999194	1	7	negative regulation of ruffle assembly	BP
6553	GO:0043400	0.0432749	0.999292	1	4	cortisol secretion	BP
8327	GO:0051462	0.0432749	0.999292	1	4	regulation of cortisol secretion	BP
10240	GO:0071803	0.043331	0.999174	1	8	positive regulation of podosome assembly	BP
5987	GO:0038089	0.0433379	0.99919	1	7	positive regulation of cell migration by vascular endothelial growth factor signaling pathway	BP
4069	GO:0030193	0.0433757	0.99558	2	52	regulation of blood coagulation	BP
9375	GO:0061458	0.0433811	0.989577	4	212	reproductive system development	BP
13012	GO:1903587	0.0435137	0.999184	1	7	regulation of blood vessel endothelial cell proliferation involved in sprouting angiogenesis	BP
9092	GO:0060753	0.0435843	0.999203	1	6	regulation of mast cell chemotaxis	BP
7761	GO:0048568	0.0436021	0.987372	5	320	embryonic organ development	BP
6413	GO:0043030	0.0436286	0.99555	2	48	regulation of macrophage activation	BP
7983	GO:0050796	0.0438065	0.992132	3	122	regulation of insulin secretion	BP
1745	GO:0006857	0.0438567	0.999153	1	8	oligopeptide transport	BP
5654	GO:0035672	0.0438567	0.999153	1	8	oligopeptide transmembrane transport	BP
14471	GO:2000416	0.0438878	0.999224	1	5	regulation of eosinophil migration	BP
2573	GO:0010212	0.0438921	0.992105	3	129	response to ionizing radiation	BP
13064	GO:1903719	0.0440281	0.999164	1	7	regulation of I-kappaB phosphorylation	BP
6582	GO:0043467	0.0440678	0.992072	3	117	regulation of generation of precursor metabolites and energy	BP
10568	GO:0072674	0.0442319	0.999139	1	8	multinuclear osteoclast differentiation	BP
10930	GO:0090402	0.0444706	0.99917	1	6	oncogene-induced cell senescence	BP
10000	GO:0071316	0.0445362	0.999201	1	5	cellular response to nicotine	BP
10706	GO:0090037	0.0447024	0.99912	1	8	positive regulation of protein kinase C signaling	BP
33	GO:0000101	0.0447465	0.999105	1	9	sulfur amino acid transport	BP
1621	GO:0006657	0.0449398	0.999129	1	7	CDP-choline pathway	BP
11887	GO:1900046	0.0450606	0.995309	2	53	regulation of hemostasis	BP
8559	GO:0052372	0.0451079	0.995324	2	45	modulation by symbiont of entry into host	BP
10573	GO:0072679	0.0452487	0.999141	1	6	thymocyte migration	BP
5423	GO:0034765	0.0453517	0.986729	5	305	regulation of monoatomic ion transmembrane transport	BP
8893	GO:0060419	0.0453594	0.995246	2	60	heart growth	BP
10069	GO:0071421	0.0453989	0.999078	1	9	manganese ion transmembrane transport	BP
905	GO:0002855	0.0454449	0.99909	1	8	regulation of natural killer cell mediated immune response to tumor cell	BP
8111	GO:0051029	0.0456053	0.999161	1	5	rRNA transport	BP
13509	GO:1904672	0.0456195	0.999069	1	9	regulation of somatic stem cell population maintenance	BP
5385	GO:0034605	0.0456954	0.995195	2	58	cellular response to heat	BP
11413	GO:0099536	0.0457349	0.983252	7	553	synaptic signaling	BP
6552	GO:0043393	0.0460358	0.991566	3	125	regulation of protein binding	BP
5048	GO:0033212	0.0460416	0.999066	1	8	iron import into cell	BP
10039	GO:0071375	0.0461043	0.988693	4	242	cellular response to peptide hormone stimulus	BP
9702	GO:0070373	0.0461891	0.995115	2	58	negative regulation of ERK1 and ERK2 cascade	BP
14297	GO:2000117	0.0462867	0.995121	2	49	negative regulation of cysteine-type endopeptidase activity	BP
12320	GO:1901856	0.0465554	0.999045	1	8	negative regulation of cellular respiration	BP
8581	GO:0055006	0.0465943	0.995035	2	65	cardiac cell development	BP
12765	GO:1903037	0.0466	0.986265	5	300	regulation of leukocyte cell-cell adhesion	BP
4450	GO:0031915	0.04667	0.999025	1	9	positive regulation of synaptic plasticity	BP
12617	GO:1902667	0.0468134	0.999019	1	9	regulation of axon guidance	BP
9235	GO:0061043	0.0468491	0.999033	1	8	regulation of vascular wound healing	BP
3528	GO:0019219	0.0468735	0.972077	27	3270	regulation of nucleobase-containing compound metabolic process	BP
9018	GO:0060627	0.0468739	0.984291	6	426	regulation of vesicle-mediated transport	BP
807	GO:0002703	0.0470043	0.98842	4	203	regulation of leukocyte mediated immunity	BP
12289	GO:1901722	0.0470249	0.99901	1	9	regulation of cell proliferation involved in kidney development	BP
27	GO:0000082	0.0472704	0.98833	4	209	G1/S transition of mitotic cell cycle	BP
8019	GO:0050861	0.0474985	0.999006	1	8	positive regulation of B cell receptor signaling pathway	BP
3421	GO:0018105	0.0475216	0.988235	4	237	peptidyl-serine phosphorylation	BP
2042	GO:0007492	0.0475378	0.99488	2	64	endoderm development	BP
5272	GO:0034239	0.0475797	0.999087	1	5	regulation of macrophage fusion	BP
5273	GO:0034241	0.0475797	0.999087	1	5	positive regulation of macrophage fusion	BP
2611	GO:0010459	0.0476335	0.99902	1	7	negative regulation of heart rate	BP
551	GO:0002278	0.0477803	0.999041	1	6	eosinophil activation involved in immune response	BP
6507	GO:0043308	0.0477803	0.999041	1	6	eosinophil degranulation	BP
3012	GO:0014823	0.0478402	0.994844	2	57	response to activity	BP
578	GO:0002317	0.0484149	0.999015	1	6	plasma cell differentiation	BP
10155	GO:0071609	0.048415	0.99895	1	9	chemokine (C-C motif) ligand 5 production	BP
10179	GO:0071649	0.048415	0.99895	1	9	regulation of chemokine (C-C motif) ligand 5 production	BP
7972	GO:0050776	0.0485047	0.979513	9	738	regulation of immune response	BP
8371	GO:0051591	0.048529	0.994718	2	62	response to cAMP	BP
2015	GO:0007369	0.0485356	0.990901	3	147	gastrulation	BP
7889	GO:0048845	0.0487415	0.998936	1	9	venous blood vessel morphogenesis	BP
7996	GO:0050818	0.0488227	0.994684	2	55	regulation of coagulation	BP
1955	GO:0007218	0.0490797	0.994693	2	40	neuropeptide signaling pathway	BP
11032	GO:0097084	0.049146	0.998935	1	8	vascular associated smooth muscle cell development	BP
10077	GO:0071453	0.0492429	0.990724	3	136	cellular response to oxygen levels	BP
8302	GO:0051402	0.0492699	0.987669	4	218	neuron apoptotic process	BP
13896	GO:1905517	0.0493961	0.994619	2	45	macrophage migration	BP
6671	GO:0043903	0.0495209	0.994587	2	48	regulation of biological process involved in symbiotic interaction	BP
5336	GO:0034394	0.0495411	0.994558	2	57	protein localization to cell surface	BP
4887	GO:0032870	0.0496694	0.983114	6	461	cellular response to hormone stimulus	BP
8212	GO:0051223	0.0497424	0.983092	6	417	regulation of protein transport	BP
8857	GO:0060368	0.0497686	0.998877	1	10	regulation of Fc receptor mediated stimulatory signaling pathway	BP
4821	GO:0032741	0.0498259	0.998927	1	7	positive regulation of interleukin-18 production	BP
2117	GO:0008063	0.0498682	0.998872	1	10	Toll signaling pathway	BP
9358	GO:0061418	0.0498775	0.998885	1	9	regulation of transcription from RNA polymerase II promoter in response to hypoxia	BP
8452	GO:0051783	0.0500004	0.990533	3	127	regulation of nuclear division	BP
4195	GO:0030728	0.0500312	0.998878	1	9	ovulation	BP
4462	GO:0031953	0.0500536	0.998864	1	10	negative regulation of protein autophosphorylation	BP
2073	GO:0007589	0.0500827	0.99446	2	59	body fluid secretion	BP
6824	GO:0044851	0.0501281	0.998891	1	8	hair cycle phase	BP
7879	GO:0048819	0.0501281	0.998891	1	8	regulation of hair follicle maturation	BP
3214	GO:0015911	0.0502195	0.998856	1	10	long-chain fatty acid import across plasma membrane	BP
1730	GO:0006828	0.0502875	0.998853	1	10	manganese ion transport	BP
4610	GO:0032354	0.0503523	0.99885	1	10	response to follicle-stimulating hormone	BP
6208	GO:0042368	0.0504424	0.998877	1	8	vitamin D biosynthetic process	BP
290	GO:0001781	0.0507536	0.998863	1	8	neutrophil apoptotic process	BP
5071	GO:0033314	0.0507976	0.998843	1	9	mitotic DNA replication checkpoint signaling	BP
801	GO:0002697	0.0508807	0.984639	5	301	regulation of immune effector process	BP
4428	GO:0031642	0.050943	0.998837	1	9	negative regulation of myelination	BP
7504	GO:0046718	0.051032	0.990258	3	128	viral entry into host cell	BP
5215	GO:0034115	0.0510407	0.998832	1	9	negative regulation of heterotypic cell-cell adhesion	BP
9778	GO:0070587	0.0510407	0.998832	1	9	regulation of cell-cell adhesion involved in gastrulation	BP
497	GO:0002158	0.0511276	0.998846	1	8	osteoclast proliferation	BP
4278	GO:0031077	0.0515418	0.998851	1	7	post-embryonic camera-type eye development	BP
5394	GO:0034635	0.0517415	0.998818	1	8	glutathione transport	BP
469	GO:0002076	0.0521015	0.998768	1	10	osteoblast development	BP
9397	GO:0061548	0.0521182	0.998767	1	10	ganglion development	BP
726	GO:0002551	0.052432	0.998786	1	8	mast cell chemotaxis	BP
639	GO:0002420	0.052503	0.998783	1	8	natural killer cell mediated cytotoxicity directed against tumor cell target	BP
3448	GO:0018209	0.052516	0.986572	4	246	peptidyl-serine modification	BP
809	GO:0002705	0.0526592	0.989828	3	122	positive regulation of leukocyte mediated immunity	BP
9223	GO:0061029	0.0527376	0.998737	1	10	eyelid development in camera-type eye	BP
10951	GO:0090557	0.0529366	0.998715	1	11	establishment of endothelial intestinal barrier	BP
662	GO:0002447	0.0529656	0.998786	1	7	eosinophil mediated immunity	BP
11022	GO:0097061	0.0530963	0.99392	2	66	dendritic spine organization	BP
2761	GO:0010744	0.0531452	0.998733	1	9	positive regulation of macrophage derived foam cell differentiation	BP
10104	GO:0071492	0.0533395	0.998743	1	8	cellular response to UV-A	BP
10859	GO:0090276	0.0533806	0.989621	3	132	regulation of peptide hormone secretion	BP
14714	GO:2000848	0.0536215	0.998789	1	6	positive regulation of corticosteroid hormone secretion	BP
14648	GO:2000736	0.0536632	0.993817	2	67	regulation of stem cell differentiation	BP
8228	GO:0051248	0.0538757	0.976791	9	751	negative regulation of protein metabolic process	BP
4243	GO:0030949	0.0538775	0.998681	1	10	positive regulation of vascular endothelial growth factor receptor signaling pathway	BP
14360	GO:2000243	0.0540037	0.993785	2	55	positive regulation of reproductive process	BP
6703	GO:0044087	0.0541684	0.976632	9	835	regulation of cellular component biogenesis	BP
8527	GO:0051956	0.054216	0.998681	1	9	negative regulation of amino acid transport	BP
6506	GO:0043307	0.0542207	0.998727	1	7	eosinophil activation	BP
2156	GO:0008306	0.0545103	0.993665	2	67	associative learning	BP
8670	GO:0060052	0.0545364	0.998665	1	9	neurofilament cytoskeleton organization	BP
2908	GO:0010972	0.0546728	0.993642	2	64	negative regulation of G2/M transition of mitotic cell cycle	BP
13382	GO:1904377	0.0547637	0.993628	2	63	positive regulation of protein localization to cell periphery	BP
887	GO:0002831	0.0549665	0.980854	6	430	regulation of response to biotic stimulus	BP
530	GO:0002246	0.0549688	0.998664	1	8	wound healing involved in inflammatory response	BP
6893	GO:0045123	0.0549709	0.993597	2	60	cellular extravasation	BP
2143	GO:0008228	0.0551222	0.998684	1	7	opsonization	BP
6822	GO:0044848	0.0551733	0.998633	1	9	biological phase	BP
8120	GO:0051045	0.0553442	0.998646	1	8	negative regulation of membrane protein ectodomain proteolysis	BP
8492	GO:0051901	0.0554431	0.998641	1	8	positive regulation of mitochondrial depolarization	BP
8230	GO:0051250	0.0555467	0.98903	3	130	negative regulation of lymphocyte activation	BP
10498	GO:0072376	0.0556724	0.998577	1	11	protein activation cascade	BP
4139	GO:0030336	0.0559039	0.985419	4	236	negative regulation of cell migration	BP
10035	GO:0071371	0.0559706	0.998562	1	11	cellular response to gonadotropin stimulus	BP
8021	GO:0050863	0.0559778	0.982647	5	309	regulation of T cell activation	BP
9777	GO:0070586	0.056201	0.998564	1	10	cell-cell adhesion involved in gastrulation	BP
5271	GO:0034238	0.0562787	0.998665	1	6	macrophage fusion	BP
991	GO:0003073	0.0567165	0.993277	2	61	regulation of systemic arterial blood pressure	BP
2909	GO:0010975	0.0570193	0.982213	5	370	regulation of neuron projection development	BP
652	GO:0002437	0.057172	0.993201	2	58	inflammatory response to antigenic stimulus	BP
13206	GO:1903980	0.0573754	0.998573	1	7	positive regulation of microglial cell activation	BP
2704	GO:0010642	0.0577163	0.998469	1	11	negative regulation of platelet-derived growth factor receptor signaling pathway	BP
5984	GO:0038083	0.057893	0.998447	1	12	peptidyl-tyrosine autophosphorylation	BP
3147	GO:0015807	0.0579818	0.993023	2	69	L-amino acid transport	BP
9807	GO:0070673	0.0580036	0.998488	1	9	response to interleukin-18	BP
3617	GO:0019511	0.0580933	0.998449	1	11	peptidyl-proline hydroxylation	BP
1970	GO:0007254	0.0581456	0.988287	3	146	JNK cascade	BP
6821	GO:0044843	0.0582453	0.984611	4	226	cell cycle G1/S phase transition	BP
536	GO:0002253	0.0583126	0.97939	6	441	activation of immune response	BP
10239	GO:0071801	0.0590938	0.998395	1	11	regulation of podosome assembly	BP
10546	GO:0072578	0.0591517	0.998391	1	11	neurotransmitter-gated ion channel clustering	BP
12645	GO:1902750	0.0591534	0.992808	2	67	negative regulation of cell cycle G2/M phase transition	BP
14265	GO:2000048	0.0592213	0.998403	1	10	negative regulation of cell-cell adhesion mediated by cadherin	BP
866	GO:0002791	0.0592365	0.987989	3	135	regulation of peptide secretion	BP
8088	GO:0050966	0.059527	0.998387	1	10	detection of mechanical stimulus involved in sensory perception of pain	BP
6347	GO:0042762	0.0595643	0.998355	1	12	regulation of sulfur metabolic process	BP
13272	GO:1904141	0.0598368	0.998446	1	7	positive regulation of microglial cell migration	BP
2216	GO:0009064	0.0598432	0.992682	2	65	glutamine family amino acid metabolic process	BP
11195	GO:0097709	0.0598691	0.998368	1	10	connective tissue replacement	BP
12336	GO:1901890	0.0598958	0.992658	2	71	positive regulation of cell junction assembly	BP
1521	GO:0006534	0.060077	0.998356	1	10	cysteine metabolic process	BP
9624	GO:0070201	0.0601587	0.978574	6	440	regulation of establishment of protein localization	BP
7370	GO:0046425	0.0601595	0.992624	2	64	regulation of receptor signaling pathway via JAK-STAT	BP
14480	GO:2000427	0.0601621	0.998397	1	8	positive regulation of apoptotic cell clearance	BP
4806	GO:0032722	0.060324	0.992603	2	60	positive regulation of chemokine production	BP
9032	GO:0060670	0.06065	0.998325	1	10	branching involved in labyrinthine layer morphogenesis	BP
640	GO:0002423	0.0607245	0.998341	1	9	natural killer cell mediated immune response to tumor cell	BP
658	GO:0002443	0.0608377	0.980698	5	312	leukocyte mediated immunity	BP
12265	GO:1901654	0.0608972	0.987498	3	151	response to ketone	BP
14833	GO:2001241	0.0610192	0.998324	1	9	positive regulation of extrinsic apoptotic signaling pathway in absence of ligand	BP
4364	GO:0031392	0.0611909	0.998374	1	7	regulation of prostaglandin biosynthetic process	BP
10733	GO:0090087	0.0614011	0.987367	3	137	regulation of peptide transport	BP
14261	GO:2000036	0.0614204	0.992372	2	68	regulation of stem cell population maintenance	BP
7333	GO:0046325	0.0618007	0.998242	1	11	negative regulation of glucose import	BP
6278	GO:0042541	0.0620603	0.998227	1	11	hemoglobin biosynthetic process	BP
2505	GO:0009887	0.062089	0.973966	8	728	animal organ morphogenesis	BP
12767	GO:1903039	0.0620924	0.98325	4	225	positive regulation of leukocyte cell-cell adhesion	BP
11875	GO:1900025	0.062256	0.998202	1	12	negative regulation of substrate adhesion-dependent cell spreading	BP
14814	GO:2001204	0.0623524	0.99825	1	9	regulation of osteoclast development	BP
4431	GO:0031645	0.0625337	0.9982	1	11	negative regulation of nervous system process	BP
6204	GO:0042362	0.0626944	0.998208	1	10	fat-soluble vitamin biosynthetic process	BP
12365	GO:1901988	0.0627997	0.982985	4	244	negative regulation of cell cycle phase transition	BP
4455	GO:0031943	0.0628161	0.998201	1	10	regulation of glucocorticoid metabolic process	BP
6816	GO:0044828	0.0628403	0.9982	1	10	negative regulation by host of viral genome replication	BP
208	GO:0001553	0.0629332	0.998194	1	10	luteinization	BP
4191	GO:0030656	0.0629643	0.998193	1	10	regulation of vitamin metabolic process	BP
9592	GO:0070141	0.0629661	0.998193	1	10	response to UV-A	BP
14310	GO:2000146	0.0631496	0.982859	4	245	negative regulation of cell motility	BP
8149	GO:0051098	0.0632072	0.982849	4	226	regulation of binding	BP
4044	GO:0030098	0.063537	0.979582	5	346	lymphocyte differentiation	BP
6951	GO:0045348	0.0636167	0.998136	1	11	positive regulation of MHC class II biosynthetic process	BP
11997	GO:1900262	0.0637786	0.998167	1	9	regulation of DNA-directed DNA polymerase activity	BP
11998	GO:1900264	0.0637786	0.998167	1	9	positive regulation of DNA-directed DNA polymerase activity	BP
14842	GO:2001256	0.0639476	0.998101	1	12	regulation of store-operated calcium entry	BP
14419	GO:2000347	0.0640994	0.998149	1	9	positive regulation of hepatocyte proliferation	BP
9008	GO:0060602	0.064172	0.998088	1	12	branch elongation of an epithelium	BP
1133	GO:0003333	0.0641963	0.991814	2	75	amino acid transmembrane transport	BP
13290	GO:1904181	0.0643728	0.99811	1	10	positive regulation of membrane depolarization	BP
8500	GO:0051918	0.0644305	0.998088	1	11	negative regulation of fibrinolysis	BP
4087	GO:0030213	0.0644907	0.998068	1	12	hyaluronan biosynthetic process	BP
761	GO:0002637	0.0644948	0.991778	2	65	regulation of immunoglobulin production	BP
4392	GO:0031507	0.0647322	0.991703	2	77	heterochromatin formation	BP
7838	GO:0048708	0.064756	0.991723	2	66	astrocyte differentiation	BP
3877	GO:0021819	0.0648844	0.998045	1	12	layer formation in cerebral cortex	BP
7802	GO:0048661	0.0649036	0.991681	2	71	positive regulation of smooth muscle cell proliferation	BP
8633	GO:0060009	0.0651342	0.998029	1	12	Sertoli cell development	BP
8837	GO:0060341	0.0654256	0.970743	9	823	regulation of cellular localization	BP
4969	GO:0033002	0.065564	0.986127	3	157	muscle cell proliferation	BP
9960	GO:0071229	0.0656629	0.991523	2	74	cellular response to acid chemical	BP
1969	GO:0007253	0.0658171	0.998077	1	8	cytoplasmic sequestering of NF-kappaB	BP
11170	GO:0097531	0.0658858	0.997999	1	11	mast cell migration	BP
14853	GO:2001279	0.0659402	0.99807	1	8	regulation of unsaturated fatty acid biosynthetic process	BP
14302	GO:2000134	0.0660803	0.991461	2	65	negative regulation of G1/S transition of mitotic cell cycle	BP
11478	GO:0106027	0.0661087	0.991429	2	76	neuron projection organization	BP
2665	GO:0010587	0.066131	0.997954	1	13	miRNA catabolic process	BP
11867	GO:1900006	0.0662414	0.997947	1	13	positive regulation of dendrite development	BP
9133	GO:0060841	0.0663532	0.99794	1	13	venous blood vessel development	BP
4128	GO:0030322	0.0665974	0.998	1	9	stabilization of membrane potential	BP
13632	GO:1904892	0.066734	0.991321	2	68	regulation of receptor signaling pathway via STAT	BP
5284	GO:0034284	0.0668371	0.985752	3	152	response to monosaccharide	BP
6448	GO:0043116	0.0669077	0.997905	1	13	negative regulation of vascular permeability	BP
9799	GO:0070665	0.0670247	0.985718	3	133	positive regulation of leukocyte proliferation	BP
7750	GO:0048545	0.0671674	0.98139	4	254	response to steroid hormone	BP
6083	GO:0040015	0.0672662	0.997913	1	11	negative regulation of multicellular organism growth	BP
14827	GO:2001235	0.0673143	0.985646	3	123	positive regulation of apoptotic signaling pathway	BP
6749	GO:0044344	0.0673809	0.99117	2	76	cellular response to fibroblast growth factor stimulus	BP
3700	GO:0020027	0.067386	0.997889	1	12	hemoglobin metabolic process	BP
14358	GO:2000241	0.0674892	0.985571	3	139	regulation of reproductive process	BP
2579	GO:0010248	0.0675254	0.997974	1	8	establishment or maintenance of transmembrane electrochemical gradient	BP
8304	GO:0051409	0.0676272	0.997937	1	9	response to nitrosative stress	BP
3240	GO:0016024	0.0678921	0.997842	1	13	CDP-diacylglycerol biosynthetic process	BP
7345	GO:0046341	0.0678921	0.997842	1	13	CDP-diacylglycerol metabolic process	BP
11431	GO:0099560	0.0679284	0.997827	1	14	synaptic membrane adhesion	BP
2647	GO:0010558	0.0680816	0.962457	16	1768	negative regulation of macromolecule biosynthetic process	BP
3675	GO:0019852	0.0680879	0.997908	1	9	L-ascorbic acid metabolic process	BP
12168	GO:1901334	0.0680879	0.997908	1	9	lactone metabolic process	BP
13160	GO:1903909	0.06817	0.997839	1	12	regulation of receptor clustering	BP
13269	GO:1904124	0.0683077	0.997926	1	8	microglial cell migration	BP
13270	GO:1904139	0.0683077	0.997926	1	8	regulation of microglial cell migration	BP
1509	GO:0006521	0.0683526	0.997891	1	9	regulation of cellular amino acid metabolic process	BP
6453	GO:0043129	0.0685806	0.99783	1	11	surfactant homeostasis	BP
9190	GO:0060977	0.0686534	0.99778	1	14	coronary vasculature morphogenesis	BP
3327	GO:0016264	0.0688067	0.997798	1	12	gap junction assembly	BP
453	GO:0002043	0.0688152	0.997797	1	12	blood vessel endothelial cell proliferation involved in sprouting angiogenesis	BP
14715	GO:2000849	0.0688164	0.997937	1	7	regulation of glucocorticoid secretion	BP
4940	GO:0032945	0.0689588	0.990871	2	66	negative regulation of mononuclear cell proliferation	BP
7936	GO:0050672	0.0689588	0.990871	2	66	negative regulation of lymphocyte proliferation	BP
1473	GO:0006469	0.0689949	0.985101	3	152	negative regulation of protein kinase activity	BP
14263	GO:2000045	0.069158	0.985061	3	143	regulation of G1/S transition of mitotic cell cycle	BP
4017	GO:0030007	0.0691893	0.997791	1	11	intracellular potassium ion homeostasis	BP
12763	GO:1903035	0.0692054	0.990807	2	71	negative regulation of response to wounding	BP
644	GO:0002429	0.0694355	0.980557	4	243	immune response-activating cell surface receptor signaling pathway	BP
10043	GO:0071379	0.0694884	0.997725	1	14	cellular response to prostaglandin stimulus	BP
10198	GO:0071679	0.0697743	0.997734	1	12	commissural neuron axon guidance	BP
1733	GO:0006835	0.0697905	0.990678	2	74	dicarboxylic acid transport	BP
13883	GO:1905475	0.0698794	0.984828	3	155	regulation of protein localization to membrane	BP
14478	GO:2000425	0.070082	0.997755	1	10	regulation of apoptotic cell clearance	BP
13234	GO:1904035	0.0702189	0.990601	2	69	regulation of epithelial cell apoptotic process	BP
6851	GO:0045019	0.0704276	0.997732	1	10	negative regulation of nitric oxide biosynthetic process	BP
13401	GO:1904406	0.0704276	0.997732	1	10	negative regulation of nitric oxide metabolic process	BP
5494	GO:0035249	0.0705218	0.99052	2	76	synaptic transmission, glutamatergic	BP
5915	GO:0036376	0.0708774	0.997731	1	9	sodium ion export across plasma membrane	BP
10374	GO:0072111	0.0709586	0.997626	1	14	cell proliferation involved in kidney development	BP
7817	GO:0048678	0.0710094	0.990454	2	63	response to axon injury	BP
1711	GO:0006796	0.0713901	0.958582	19	2124	phosphate-containing compound metabolic process	BP
14459	GO:2000402	0.0716648	0.997628	1	11	negative regulation of lymphocyte migration	BP
12577	GO:1902563	0.0716704	0.997608	1	12	regulation of neutrophil activation	BP
1814	GO:0006970	0.0717558	0.99027	2	72	response to osmotic stress	BP
4856	GO:0032793	0.0721581	0.997558	1	13	positive regulation of CREB transcription factor activity	BP
12657	GO:1902807	0.0722138	0.990184	2	68	negative regulation of cell cycle G1/S phase transition	BP
12910	GO:1903377	0.0723669	0.99758	1	11	negative regulation of oxidative stress-induced neuron intrinsic apoptotic signaling pathway	BP
12772	GO:1903047	0.0723732	0.968676	8	702	mitotic cell cycle process	BP
12569	GO:1902532	0.0724487	0.972964	6	475	negative regulation of intracellular signal transduction	BP
14650	GO:2000738	0.0724848	0.997536	1	13	positive regulation of stem cell differentiation	BP
4502	GO:0032091	0.0725388	0.990121	2	66	negative regulation of protein binding	BP
6201	GO:0042359	0.0725532	0.997548	1	12	vitamin D metabolic process	BP
11259	GO:0098742	0.0725937	0.983967	3	181	cell-cell adhesion via plasma-membrane adhesion molecules	BP
8009	GO:0050851	0.0728878	0.983899	3	156	antigen receptor-mediated signaling pathway	BP
5683	GO:0035729	0.0730704	0.997481	1	14	cellular response to hepatocyte growth factor stimulus	BP
9200	GO:0060996	0.073173	0.989945	2	82	dendritic spine development	BP
1757	GO:0006879	0.0731883	0.990004	2	60	intracellular iron ion homeostasis	BP
6879	GO:0045088	0.0734863	0.975389	5	359	regulation of innate immune response	BP
6076	GO:0040008	0.073596	0.972427	6	475	regulation of growth	BP
7969	GO:0050773	0.0737147	0.989824	2	84	regulation of dendrite development	BP
3526	GO:0019217	0.0737922	0.989844	2	69	regulation of fatty acid metabolic process	BP
539	GO:0002262	0.0741131	0.983526	3	148	myeloid cell homeostasis	BP
6483	GO:0043254	0.074255	0.975055	5	366	regulation of protein-containing complex assembly	BP
2514	GO:0009896	0.0743862	0.972052	6	485	positive regulation of catabolic process	BP
4755	GO:0032640	0.0745674	0.98339	3	143	tumor necrosis factor production	BP
4782	GO:0032680	0.0745674	0.98339	3	143	regulation of tumor necrosis factor production	BP
2674	GO:0010605	0.0748487	0.956305	19	2189	negative regulation of macromolecule metabolic process	BP
7000	GO:0045618	0.0755147	0.997322	1	13	positive regulation of keratinocyte differentiation	BP
9830	GO:0070828	0.0757568	0.989381	2	84	heterochromatin organization	BP
14393	GO:2000310	0.0758977	0.997295	1	13	regulation of NMDA receptor activity	BP
2173	GO:0008406	0.0760975	0.982889	3	157	gonad development	BP
7759	GO:0048565	0.076431	0.989233	2	84	digestive tract development	BP
9080	GO:0060740	0.0765318	0.997207	1	16	prostate gland epithelium morphogenesis	BP
5926	GO:0036462	0.0766497	0.997281	1	11	TRAIL-activated apoptotic signaling pathway	BP
6242	GO:0042445	0.0766577	0.982716	3	153	hormone metabolic process	BP
2897	GO:0010958	0.0767543	0.997216	1	14	regulation of amino acid import across plasma membrane	BP
13099	GO:1903789	0.0767543	0.997216	1	14	regulation of amino acid transmembrane transport	BP
10802	GO:0090190	0.0768931	0.997241	1	12	positive regulation of branching involved in ureteric bud morphogenesis	BP
14757	GO:2001028	0.0773675	0.997229	1	11	positive regulation of endothelial cell chemotaxis	BP
1828	GO:0006996	0.0774634	0.951598	26	3110	organelle organization	BP
664	GO:0002449	0.0775773	0.977466	4	238	lymphocyte mediated immunity	BP
12404	GO:1902074	0.0776709	0.977406	4	274	response to salt	BP
8506	GO:0051930	0.077671	0.997207	1	11	regulation of sensory perception of pain	BP
8507	GO:0051931	0.077671	0.997207	1	11	regulation of sensory perception	BP
6897	GO:0045137	0.0779265	0.982304	3	159	development of primary sexual characteristics	BP
1710	GO:0006793	0.078077	0.954169	19	2149	phosphorus metabolic process	BP
4809	GO:0032725	0.0781394	0.997172	1	11	positive regulation of granulocyte macrophage colony-stimulating factor production	BP
4375	GO:0031424	0.0783472	0.997134	1	12	keratinization	BP
11388	GO:0099175	0.0786982	0.988734	2	82	regulation of postsynapse organization	BP
12378	GO:1902004	0.078753	0.997053	1	15	positive regulation of amyloid-beta formation	BP
5770	GO:0035933	0.0787789	0.997188	1	9	glucocorticoid secretion	BP
824	GO:0002720	0.0788865	0.988715	2	73	positive regulation of cytokine production involved in immune response	BP
12391	GO:1902036	0.078932	0.997039	1	15	regulation of hematopoietic stem cell differentiation	BP
13203	GO:1903977	0.0789926	0.997109	1	11	positive regulation of glial cell migration	BP
10215	GO:0071706	0.079074	0.98195	3	147	tumor necrosis factor superfamily cytokine production	BP
12996	GO:1903555	0.079074	0.98195	3	147	regulation of tumor necrosis factor superfamily cytokine production	BP
6612	GO:0043535	0.0790866	0.988661	2	76	regulation of blood vessel endothelial cell migration	BP
14415	GO:2000343	0.0793222	0.997085	1	11	positive regulation of chemokine (C-X-C motif) ligand 2 production	BP
7880	GO:0048820	0.0795706	0.997005	1	14	hair follicle maturation	BP
5157	GO:0033673	0.0796878	0.981732	3	163	negative regulation of kinase activity	BP
11134	GO:0097396	0.0797139	0.996994	1	14	response to interleukin-17	BP
11135	GO:0097398	0.0797139	0.996994	1	14	cellular response to interleukin-17	BP
5886	GO:0036303	0.0798345	0.996945	1	17	lymph vessel morphogenesis	BP
799	GO:0002695	0.0799032	0.981673	3	154	negative regulation of leukocyte activation	BP
8446	GO:0051770	0.0799606	0.996975	1	14	positive regulation of nitric-oxide synthase biosynthetic process	BP
10577	GO:0072683	0.08001	0.997009	1	12	T cell extravasation	BP
4501	GO:0032088	0.0800972	0.988449	2	71	negative regulation of NF-kappaB transcription factor activity	BP
4343	GO:0031327	0.0800992	0.954797	16	1809	negative regulation of cellular biosynthetic process	BP
9798	GO:0070664	0.0801867	0.988425	2	72	negative regulation of leukocyte proliferation	BP
11395	GO:0099188	0.0802407	0.996954	1	14	postsynaptic cytoskeleton organization	BP
4413	GO:0031589	0.0804982	0.976293	4	290	cell-substrate adhesion	BP
8451	GO:0051782	0.0805879	0.996927	1	14	negative regulation of cell division	BP
11234	GO:0098662	0.0808381	0.966369	7	591	inorganic cation transmembrane transport	BP
9628	GO:0070207	0.0811439	0.996947	1	11	protein homotrimerization	BP
6806	GO:0044793	0.0811787	0.996899	1	13	negative regulation by host of viral process	BP
10705	GO:0090036	0.081283	0.996843	1	16	regulation of protein kinase C signaling	BP
892	GO:0002836	0.0814139	0.996902	1	12	positive regulation of response to tumor cell	BP
895	GO:0002839	0.0814139	0.996902	1	12	positive regulation of immune response to tumor cell	BP
10050	GO:0071391	0.0814265	0.996832	1	16	cellular response to estrogen stimulus	BP
5791	GO:0035988	0.0814696	0.996829	1	16	chondrocyte proliferation	BP
5689	GO:0035743	0.0819826	0.996858	1	12	CD4-positive, alpha-beta T cell cytokine production	BP
2798	GO:0010810	0.0820093	0.980959	3	179	regulation of cell-substrate adhesion	BP
8211	GO:0051222	0.082131	0.975665	4	263	positive regulation of protein transport	BP
1490	GO:0006491	0.0821585	0.996788	1	15	N-glycan processing	BP
2180	GO:0008585	0.0823826	0.987916	2	75	female gonad development	BP
2193	GO:0008625	0.0825745	0.987881	2	72	extrinsic apoptotic signaling pathway via death domain receptors	BP
5682	GO:0035728	0.082596	0.996739	1	16	response to hepatocyte growth factor	BP
12399	GO:1902065	0.0829361	0.996761	1	13	response to L-glutamate	BP
4430	GO:0031644	0.082964	0.987756	2	85	regulation of nervous system process	BP
4732	GO:0032604	0.0829914	0.996778	1	12	granulocyte macrophage colony-stimulating factor production	BP
4760	GO:0032645	0.0829914	0.996778	1	12	regulation of granulocyte macrophage colony-stimulating factor production	BP
913	GO:0002863	0.0833038	0.996754	1	12	positive regulation of inflammatory response to antigenic stimulus	BP
9992	GO:0071305	0.0835931	0.996646	1	17	cellular response to vitamin D	BP
7432	GO:0046545	0.0837634	0.987594	2	76	development of primary female sexual characteristics	BP
6081	GO:0040013	0.0840094	0.974911	4	274	negative regulation of locomotion	BP
8632	GO:0060008	0.0844474	0.996589	1	16	Sertoli cell differentiation	BP
10964	GO:0090646	0.0845813	0.996609	1	14	mitochondrial tRNA processing	BP
12113	GO:1901163	0.0846678	0.996645	1	12	regulation of trophoblast cell migration	BP
2508	GO:0009890	0.0847137	0.951804	16	1821	negative regulation of biosynthetic process	BP
1474	GO:0006470	0.0847332	0.980058	3	179	protein dephosphorylation	BP
8916	GO:0060445	0.0849748	0.996532	1	17	branching involved in salivary gland morphogenesis	BP
4443	GO:0031667	0.0850588	0.97028	5	384	response to nutrient levels	BP
2125	GO:0008150	0.0851054	0.969892	90	13194	biological_process	BP
8232	GO:0051252	0.0851567	0.946952	24	3015	regulation of RNA metabolic process	BP
4332	GO:0031290	0.0851755	0.996544	1	15	retinal ganglion cell axon guidance	BP
4161	GO:0030502	0.0851903	0.99656	1	14	negative regulation of bone mineralization	BP
12213	GO:1901522	0.0853096	0.996518	1	16	positive regulation of transcription from RNA polymerase II promoter involved in cellular response to chemical stimulus	BP
6258	GO:0042476	0.0856142	0.987138	2	85	odontogenesis	BP
2510	GO:0009892	0.0856599	0.948511	20	2366	negative regulation of metabolic process	BP
854	GO:0002768	0.0857938	0.974204	4	263	immune response-regulating cell surface receptor signaling pathway	BP
12656	GO:1902806	0.0860637	0.979637	3	159	regulation of cell cycle G1/S phase transition	BP
965	GO:0003008	0.0860734	0.953734	13	1332	system process	BP
10173	GO:0071639	0.086128	0.996482	1	14	positive regulation of monocyte chemotactic protein-1 production	BP
12376	GO:1902001	0.0862914	0.996422	1	17	fatty acid transmembrane transport	BP
11647	GO:0140042	0.0863482	0.996484	1	13	lipid droplet formation	BP
6768	GO:0044539	0.0864963	0.996418	1	16	long-chain fatty acid import into cell	BP
4972	GO:0033005	0.0865217	0.996449	1	14	positive regulation of mast cell activation	BP
6576	GO:0043455	0.0866185	0.996441	1	14	regulation of secondary metabolic process	BP
7599	GO:0048021	0.0866185	0.996441	1	14	regulation of melanin biosynthetic process	BP
12015	GO:1900376	0.0866185	0.996441	1	14	regulation of secondary metabolite biosynthetic process	BP
5266	GO:0034220	0.0868949	0.960894	8	737	monoatomic ion transmembrane transport	BP
6949	GO:0045346	0.0871436	0.996379	1	15	regulation of MHC class II biosynthetic process	BP
2187	GO:0008610	0.0872902	0.963029	7	597	lipid biosynthetic process	BP
2644	GO:0010544	0.0872929	0.996367	1	15	negative regulation of platelet activation	BP
1354	GO:0006271	0.0873706	0.99636	1	15	DNA strand elongation involved in DNA replication	BP
4359	GO:0031346	0.0878439	0.973353	4	298	positive regulation of cell projection organization	BP
5518	GO:0035313	0.0879347	0.99627	1	18	wound healing, spreading of epidermal cells	BP
37	GO:0000122	0.0879692	0.960299	8	776	negative regulation of transcription by RNA polymerase II	BP
11575	GO:0120035	0.0880118	0.965466	6	541	regulation of plasma membrane bounded cell projection organization	BP
948	GO:0002923	0.0880538	0.996342	1	13	regulation of humoral immune response mediated by circulating immunoglobulin	BP
10238	GO:0071800	0.0881	0.996268	1	17	podosome assembly	BP
14712	GO:2000846	0.0881726	0.996386	1	11	regulation of corticosteroid hormone secretion	BP
8524	GO:0051953	0.0882477	0.996269	1	16	negative regulation of amine transport	BP
6994	GO:0045606	0.0885162	0.996246	1	16	positive regulation of epidermal cell differentiation	BP
12474	GO:1902255	0.0885963	0.996553	1	7	positive regulation of intrinsic apoptotic signaling pathway by p53 class mediator	BP
4711	GO:0032526	0.0885986	0.98645	2	77	response to retinoic acid	BP
844	GO:0002757	0.088612	0.968669	5	384	immune response-activating signaling pathway	BP
9374	GO:0061450	0.088907	0.996269	1	13	trophoblast cell migration	BP
4989	GO:0033033	0.0889269	0.996227	1	15	negative regulation of myeloid cell apoptotic process	BP
8627	GO:0055123	0.089105	0.986289	2	92	digestive system development	BP
8499	GO:0051917	0.0894222	0.996184	1	15	regulation of fibrinolysis	BP
4943	GO:0032956	0.0894795	0.972695	4	284	regulation of actin cytoskeleton organization	BP
10280	GO:0071897	0.0895287	0.978447	3	175	DNA biosynthetic process	BP
9088	GO:0060749	0.0895826	0.99617	1	15	mammary gland alveolus development	BP
9353	GO:0061377	0.0895826	0.99617	1	15	mammary gland lobule development	BP
11977	GO:1900221	0.0896538	0.996183	1	14	regulation of amyloid-beta clearance	BP
1685	GO:0006750	0.0896559	0.996205	1	13	glutathione biosynthetic process	BP
14707	GO:2000833	0.0899045	0.996276	1	10	positive regulation of steroid hormone secretion	BP
9061	GO:0060713	0.0900531	0.996113	1	16	labyrinthine layer morphogenesis	BP
7183	GO:0045945	0.0902841	0.996064	1	18	positive regulation of transcription by RNA polymerase III	BP
7900	GO:0048863	0.0903917	0.978141	3	185	stem cell differentiation	BP
11227	GO:0098655	0.0904251	0.96138	7	611	monoatomic cation transmembrane transport	BP
13239	GO:1904044	0.0904554	0.996094	1	15	response to aldosterone	BP
5859	GO:0036211	0.0906111	0.944569	21	2551	protein modification process	BP
6433	GO:0043086	0.090631	0.967755	5	361	negative regulation of catalytic activity	BP
10091	GO:0071474	0.0908345	0.996029	1	17	cellular hyperosmotic response	BP
12079	GO:1901029	0.0909829	0.99609	1	13	negative regulation of mitochondrial outer membrane permeabilization involved in apoptotic signaling pathway	BP
9746	GO:0070486	0.0911724	0.996131	1	11	leukocyte aggregation	BP
883	GO:0002827	0.0913432	0.996035	1	14	positive regulation of T-helper 1 type immune response	BP
485	GO:0002115	0.0914057	0.995978	1	17	store-operated calcium entry	BP
1512	GO:0006525	0.0915063	0.996001	1	15	arginine metabolic process	BP
6945	GO:0045342	0.0916741	0.995969	1	16	MHC class II biosynthetic process	BP
4645	GO:0032412	0.0916979	0.977721	3	161	regulation of monoatomic ion transmembrane transporter activity	BP
8003	GO:0050830	0.0918303	0.985749	2	58	defense response to Gram-positive bacterium	BP
3340	GO:0016338	0.0920546	0.995995	1	13	calcium-independent cell-cell adhesion via plasma membrane cell-adhesion molecules	BP
14425	GO:2000353	0.0921114	0.99599	1	13	positive regulation of endothelial cell apoptotic process	BP
8448	GO:0051775	0.0922727	0.995976	1	13	response to redox state	BP
4903	GO:0032891	0.092399	0.995921	1	15	negative regulation of organic acid transport	BP
7032	GO:0045655	0.0927424	0.995873	1	16	regulation of monocyte differentiation	BP
4233	GO:0030900	0.0928839	0.971285	4	299	forebrain development	BP
6887	GO:0045109	0.0928957	0.995829	1	18	intermediate filament organization	BP
4231	GO:0030889	0.0934264	0.995849	1	14	negative regulation of B cell proliferation	BP
7113	GO:0045822	0.0935597	0.995782	1	17	negative regulation of heart contraction	BP
1908	GO:0007160	0.0936215	0.977018	3	192	cell-matrix adhesion	BP
4357	GO:0031344	0.094393	0.96228	6	553	regulation of cell projection organization	BP
7762	GO:0048569	0.0946069	0.995721	1	15	post-embryonic animal organ development	BP
1968	GO:0007252	0.094991	0.995666	1	16	I-kappaB phosphorylation	BP
252	GO:0001704	0.0951974	0.984783	2	94	formation of primary germ layer	BP
9627	GO:0070206	0.0952302	0.995709	1	13	protein trimerization	BP
8952	GO:0060512	0.0952929	0.995622	1	17	prostate gland morphogenesis	BP
7056	GO:0045717	0.0954023	0.995628	1	16	negative regulation of fatty acid biosynthetic process	BP
5801	GO:0036005	0.0954264	0.995645	1	15	response to macrophage colony-stimulating factor	BP
14417	GO:2000345	0.0954348	0.995644	1	15	regulation of hepatocyte proliferation	BP
13661	GO:1904951	0.0954437	0.970233	4	278	positive regulation of establishment of protein localization	BP
2075	GO:0007596	0.0954609	0.976393	3	175	blood coagulation	BP
2135	GO:0008211	0.0956567	0.995623	1	15	glucocorticoid metabolic process	BP
2888	GO:0010948	0.0958256	0.970071	4	281	negative regulation of cell cycle process	BP
5410	GO:0034698	0.0958808	0.995552	1	18	response to gonadotropin	BP
14289	GO:2000106	0.0960328	0.984618	2	78	regulation of leukocyte apoptotic process	BP
9539	GO:0062149	0.0961066	0.995562	1	16	detection of stimulus involved in sensory perception of pain	BP
6402	GO:0042994	0.0963202	0.995583	1	14	cytoplasmic sequestering of transcription factor	BP
2431	GO:0009581	0.0963493	0.984505	2	89	detection of external stimulus	BP
14755	GO:2001026	0.0963622	0.995557	1	15	regulation of endothelial cell chemotaxis	BP
2406	GO:0009408	0.0963636	0.984513	2	85	response to heat	BP
7995	GO:0050817	0.0963832	0.976068	3	176	coagulation	BP
11700	GO:0140354	0.0963951	0.995503	1	18	lipid import into cell	BP
9186	GO:0060973	0.096431	0.995532	1	16	cell migration involved in heart development	BP
2694	GO:0010632	0.0964555	0.976028	3	188	regulation of epithelial cell migration	BP
7111	GO:0045820	0.0966992	0.995526	1	15	negative regulation of glycolytic process	BP
14787	GO:2001135	0.0974811	0.995385	1	19	regulation of endocytic recycling	BP
1161	GO:0003401	0.0976834	0.995366	1	19	axis elongation	BP
2432	GO:0009582	0.0977925	0.984136	2	90	detection of abiotic stimulus	BP
670	GO:0002460	0.0977951	0.969257	4	262	adaptive immune response based on somatic recombination of immune receptors built from immunoglobulin superfamily domains	BP
23	GO:0000076	0.0978446	0.99538	1	17	DNA replication checkpoint signaling	BP
5767	GO:0035930	0.0979302	0.995458	1	13	corticosteroid hormone secretion	BP
2891	GO:0010951	0.0979861	0.984127	2	77	negative regulation of endopeptidase activity	BP
14264	GO:2000047	0.0980876	0.995341	1	18	regulation of cell-cell adhesion mediated by cadherin	BP
7623	GO:0048145	0.0981596	0.984098	2	73	regulation of fibroblast proliferation	BP
5812	GO:0036035	0.098197	0.995363	1	16	osteoclast development	BP
11262	GO:0098751	0.098197	0.995363	1	16	bone cell development	BP
456	GO:0002053	0.0981984	0.995303	1	20	positive regulation of mesenchymal cell proliferation	BP
14792	GO:2001141	0.0982093	0.938737	22	2758	regulation of RNA biosynthetic process	BP
4001	GO:0022898	0.0982302	0.975426	3	167	regulation of transmembrane transporter activity	BP
10713	GO:0090050	0.0983489	0.995331	1	17	positive regulation of cell migration involved in sprouting angiogenesis	BP
4794	GO:0032695	0.0988289	0.995302	1	16	negative regulation of interleukin-12 production	BP
3524	GO:0019184	0.0991953	0.995287	1	15	nonribosomal peptide biosynthetic process	BP
6705	GO:0044089	0.0993425	0.96366	5	424	positive regulation of cellular component biogenesis	BP
3216	GO:0015914	0.09992	0.983607	2	84	phospholipid transport	BP
8836	GO:0060340	0.0999357	0.995145	1	19	positive regulation of type I interferon-mediated signaling pathway	BP
6797	GO:0044774	0.10018	0.983537	2	85	mitotic DNA integrity checkpoint signaling	BP
6148	GO:0042180	0.100201	0.974723	3	166	cellular ketone metabolic process	BP
8097	GO:0050996	0.100447	0.995126	1	17	positive regulation of lipid catabolic process	BP
10716	GO:0090066	0.100564	0.963086	5	409	regulation of anatomical structure size	BP
9854	GO:0070886	0.100621	0.995092	1	18	positive regulation of calcineurin-NFAT signaling cascade	BP
11492	GO:0106058	0.100621	0.995092	1	18	positive regulation of calcineurin-mediated signaling	BP
479	GO:0002092	0.101069	0.995047	1	18	positive regulation of receptor internalization	BP
548	GO:0002275	0.101391	0.983257	2	75	myeloid cell activation involved in immune response	BP
7526	GO:0046827	0.101552	0.995016	1	17	positive regulation of protein export from nucleus	BP
3986	GO:0022414	0.101888	0.948259	10	1005	reproductive process	BP
2077	GO:0007599	0.101896	0.974094	3	180	hemostasis	BP
535	GO:0002252	0.102051	0.958402	6	484	immune effector process	BP
4658	GO:0032436	0.102244	0.982987	2	89	positive regulation of proteasomal ubiquitin-dependent protein catabolic process	BP
6971	GO:0045579	0.102696	0.994942	1	15	positive regulation of B cell differentiation	BP
14250	GO:2000010	0.102915	0.99492	1	15	positive regulation of protein localization to cell surface	BP
851	GO:0002764	0.103007	0.961922	5	403	immune response-regulating signaling pathway	BP
12975	GO:1903523	0.103068	0.994846	1	18	negative regulation of blood circulation	BP
13122	GO:1903829	0.103369	0.961747	5	408	positive regulation of protein localization	BP
8444	GO:0051767	0.103618	0.994807	1	17	nitric-oxide synthase biosynthetic process	BP
8445	GO:0051769	0.103618	0.994807	1	17	regulation of nitric-oxide synthase biosynthetic process	BP
7137	GO:0045869	0.103901	0.994797	1	16	negative regulation of single stranded viral RNA replication via double stranded DNA intermediate	BP
6880	GO:0045089	0.103984	0.966592	4	289	positive regulation of innate immune response	BP
7052	GO:0045684	0.104104	0.994724	1	19	positive regulation of epidermis development	BP
7553	GO:0046885	0.104166	0.99469	1	21	regulation of hormone biosynthetic process	BP
6449	GO:0043117	0.104182	0.994769	1	16	positive regulation of vascular permeability	BP
7061	GO:0045723	0.1043	0.994779	1	15	positive regulation of fatty acid biosynthetic process	BP
975	GO:0003018	0.104363	0.973177	3	196	vascular process in circulatory system	BP
6410	GO:0043011	0.10472	0.994713	1	16	myeloid dendritic cell differentiation	BP
3067	GO:0014912	0.104948	0.994636	1	19	negative regulation of smooth muscle cell migration	BP
7026	GO:0045649	0.104958	0.994651	1	18	regulation of macrophage differentiation	BP
5752	GO:0035902	0.105108	0.994653	1	17	response to immobilization stress	BP
7481	GO:0046660	0.105213	0.982205	2	88	female sex differentiation	BP
8875	GO:0060391	0.105493	0.994551	1	21	positive regulation of SMAD protein signal transduction	BP
9519	GO:0062014	0.105671	0.982092	2	85	negative regulation of small molecule metabolic process	BP
5399	GO:0034644	0.105674	0.982091	2	85	cellular response to UV	BP
9636	GO:0070230	0.106021	0.994628	1	14	positive regulation of lymphocyte apoptotic process	BP
1690	GO:0006766	0.10604	0.981997	2	84	vitamin metabolic process	BP
14612	GO:2000651	0.10609	0.994621	1	14	positive regulation of sodium ion transmembrane transporter activity	BP
3306	GO:0016192	0.106093	0.942347	12	1311	vesicle-mediated transport	BP
4965	GO:0032986	0.106747	0.994463	1	18	protein-DNA complex disassembly	BP
13204	GO:1903978	0.106897	0.994487	1	16	regulation of microglial cell activation	BP
5407	GO:0034694	0.107014	0.99439	1	21	response to prostaglandin	BP
10108	GO:0071496	0.107135	0.965213	4	302	cellular response to external stimulus	BP
12018	GO:1900407	0.107233	0.994366	1	21	regulation of cellular response to oxidative stress	BP
2	GO:0000003	0.107457	0.944863	10	1014	reproduction	BP
1781	GO:0006910	0.107586	0.994414	1	16	phagocytosis, recognition	BP
4804	GO:0032717	0.107721	0.9944	1	16	negative regulation of interleukin-8 production	BP
12909	GO:1903376	0.107753	0.994375	1	17	regulation of oxidative stress-induced neuron intrinsic apoptotic signaling pathway	BP
6908	GO:0045185	0.107957	0.981488	2	82	maintenance of protein location	BP
7945	GO:0050688	0.108023	0.981446	2	89	regulation of defense response to virus	BP
6238	GO:0042438	0.108043	0.994365	1	16	melanin biosynthetic process	BP
289	GO:0001780	0.108074	0.99429	1	20	neutrophil homeostasis	BP
450	GO:0002040	0.108094	0.981407	2	96	sprouting angiogenesis	BP
8013	GO:0050855	0.108302	0.994297	1	18	regulation of B cell receptor signaling pathway	BP
2531	GO:0009991	0.10865	0.95919	5	410	response to extracellular stimulus	BP
12738	GO:1902993	0.108869	0.994204	1	20	positive regulation of amyloid precursor protein catabolic process	BP
3994	GO:0022612	0.109065	0.981145	2	95	gland morphogenesis	BP
2589	GO:0010288	0.109723	0.994126	1	19	response to lead ion	BP
10927	GO:0090398	0.109858	0.980946	2	89	cellular senescence	BP
5800	GO:0036003	0.109966	0.994137	1	17	positive regulation of transcription from RNA polymerase II promoter in response to stress	BP
14670	GO:2000773	0.110162	0.994096	1	18	negative regulation of cellular senescence	BP
5614	GO:0035584	0.110232	0.994155	1	15	calcium-mediated signaling using intracellular calcium source	BP
10196	GO:0071676	0.110597	0.99403	1	19	negative regulation of mononuclear cell migration	BP
2110	GO:0008037	0.11067	0.980723	2	89	cell recognition	BP
4708	GO:0032515	0.110792	0.994046	1	17	negative regulation of phosphoprotein phosphatase activity	BP
7108	GO:0045814	0.110829	0.980636	2	105	negative regulation of gene expression, epigenetic	BP
893	GO:0002837	0.111022	0.994001	1	18	regulation of immune response to tumor cell	BP
9364	GO:0061436	0.111146	0.993969	1	19	establishment of skin barrier	BP
13530	GO:1904706	0.111468	0.993934	1	19	negative regulation of vascular associated smooth muscle cell proliferation	BP
13885	GO:1905477	0.111854	0.980393	2	90	positive regulation of protein localization to membrane	BP
4642	GO:0032409	0.112221	0.970276	3	179	regulation of transporter activity	BP
5479	GO:0035162	0.112312	0.99384	1	19	embryonic hemopoiesis	BP
6328	GO:0042730	0.112427	0.993827	1	19	fibrinolysis	BP
12623	GO:1902683	0.112949	0.993768	1	19	regulation of receptor localization to synapse	BP
10152	GO:0071605	0.112953	0.993786	1	18	monocyte chemotactic protein-1 production	BP
10171	GO:0071637	0.112953	0.993786	1	18	regulation of monocyte chemotactic protein-1 production	BP
12790	GO:1903076	0.113069	0.980046	2	93	regulation of protein localization to plasma membrane	BP
2064	GO:0007548	0.113129	0.969918	3	189	sex differentiation	BP
2461	GO:0009651	0.113315	0.993727	1	19	response to salt stress	BP
8234	GO:0051254	0.113381	0.936185	13	1496	positive regulation of RNA metabolic process	BP
11232	GO:0098660	0.113387	0.948871	7	651	inorganic ion transmembrane transport	BP
4993	GO:0033043	0.113444	0.941163	10	1056	regulation of organelle organization	BP
8385	GO:0051607	0.113594	0.962374	4	280	defense response to virus	BP
11724	GO:0140546	0.113594	0.962374	4	280	defense response to symbiont	BP
8605	GO:0055075	0.113657	0.993656	1	21	potassium ion homeostasis	BP
1158	GO:0003382	0.114202	0.993579	1	22	epithelial cell morphogenesis	BP
392	GO:0001952	0.114239	0.979693	2	102	regulation of cell-matrix adhesion	BP
2599	GO:0010389	0.114389	0.979662	2	98	regulation of G2/M transition of mitotic cell cycle	BP
6451	GO:0043123	0.114663	0.969344	3	182	positive regulation of canonical NF-kappaB signal transduction	BP
4463	GO:0031954	0.11472	0.993507	1	23	positive regulation of protein autophosphorylation	BP
9031	GO:0060669	0.114752	0.99353	1	21	embryonic placenta morphogenesis	BP
6605	GO:0043517	0.114967	0.993603	1	16	positive regulation of DNA damage response, signal transduction by p53 class mediator	BP
890	GO:0002834	0.11514	0.993518	1	19	regulation of response to tumor cell	BP
11383	GO:0099170	0.115178	0.993497	1	20	postsynaptic modulation of chemical synaptic transmission	BP
12055	GO:1900746	0.115494	0.99346	1	20	regulation of vascular endothelial growth factor signaling pathway	BP
8231	GO:0051251	0.115612	0.96147	4	279	positive regulation of lymphocyte activation	BP
10540	GO:0072567	0.115743	0.993468	1	18	chemokine (C-X-C motif) ligand 2 production	BP
14413	GO:2000341	0.115743	0.993468	1	18	regulation of chemokine (C-X-C motif) ligand 2 production	BP
4793	GO:0032693	0.115999	0.993485	1	16	negative regulation of interleukin-10 production	BP
5930	GO:0036480	0.116756	0.993331	1	19	neuron intrinsic apoptotic signaling pathway in response to oxidative stress	BP
455	GO:0002052	0.116869	0.993244	1	24	positive regulation of neuroblast proliferation	BP
1974	GO:0007263	0.11688	0.993299	1	20	nitric oxide mediated signal transduction	BP
1731	GO:0006829	0.116977	0.993243	1	23	zinc ion transport	BP
10135	GO:0071577	0.116977	0.993243	1	23	zinc ion transmembrane transport	BP
8341	GO:0051497	0.117207	0.993229	1	22	negative regulation of stress fiber assembly	BP
1568	GO:0006582	0.117274	0.99329	1	18	melanin metabolic process	BP
1789	GO:0006925	0.117279	0.993252	1	20	inflammatory cell apoptotic process	BP
6252	GO:0042462	0.117326	0.993202	1	23	eye photoreceptor cell development	BP
4955	GO:0032970	0.117502	0.960587	4	316	regulation of actin filament-based process	BP
6770	GO:0044550	0.117579	0.993255	1	18	secondary metabolite biosynthetic process	BP
3952	GO:0021987	0.118158	0.978575	2	104	cerebral cortex development	BP
1816	GO:0006972	0.118276	0.993089	1	23	hyperosmotic response	BP
2760	GO:0010743	0.118372	0.993106	1	21	regulation of macrophage derived foam cell differentiation	BP
10123	GO:0071542	0.118571	0.993099	1	20	dopaminergic neuron differentiation	BP
963	GO:0003006	0.1186	0.945929	7	657	developmental process involved in reproduction	BP
7135	GO:0045861	0.118826	0.967766	3	167	negative regulation of proteolysis	BP
13685	GO:1904996	0.118859	0.993064	1	20	positive regulation of leukocyte adhesion to vascular endothelial cell	BP
8491	GO:0051900	0.118937	0.993074	1	19	regulation of mitochondrial depolarization	BP
4152	GO:0030449	0.119086	0.993076	1	18	regulation of complement activation	BP
2615	GO:0010466	0.119329	0.978303	2	84	negative regulation of peptidase activity	BP
620	GO:0002377	0.11944	0.978228	2	96	immunoglobulin production	BP
709	GO:0002523	0.119616	0.993126	1	14	leukocyte migration involved in inflammatory response	BP
2848	GO:0010888	0.120052	0.99294	1	19	negative regulation of lipid storage	BP
5421	GO:0034763	0.120086	0.978062	2	90	negative regulation of transmembrane transport	BP
5714	GO:0035795	0.1201	0.992979	1	17	negative regulation of mitochondrial membrane permeability	BP
6215	GO:0042391	0.120232	0.959348	4	311	regulation of membrane potential	BP
3427	GO:0018126	0.12029	0.992846	1	23	protein hydroxylation	BP
7145	GO:0045893	0.120457	0.933042	12	1368	positive regulation of DNA-templated transcription	BP
2513	GO:0009895	0.120676	0.959155	4	298	negative regulation of catabolic process	BP
4784	GO:0032682	0.120824	0.992847	1	19	negative regulation of chemokine production	BP
11870	GO:1900017	0.12084	0.992793	1	22	positive regulation of cytokine production involved in inflammatory response	BP
7189	GO:0045954	0.120909	0.992837	1	19	positive regulation of natural killer cell mediated cytotoxicity	BP
12496	GO:1902307	0.121007	0.99287	1	17	positive regulation of sodium ion transmembrane transport	BP
4953	GO:0032967	0.121029	0.992803	1	20	positive regulation of collagen biosynthetic process	BP
2806	GO:0010818	0.121048	0.99282	1	19	T cell chemotaxis	BP
554	GO:0002281	0.121185	0.992848	1	17	macrophage activation involved in immune response	BP
3090	GO:0015701	0.121251	0.992715	1	24	bicarbonate transport	BP
8196	GO:0051171	0.121608	0.917346	33	4441	regulation of nitrogen compound metabolic process	BP
6611	GO:0043534	0.121659	0.977572	2	100	blood vessel endothelial cell migration	BP
158	GO:0000963	0.121671	0.992707	1	21	mitochondrial RNA processing	BP
12621	GO:1902680	0.121687	0.932234	12	1371	positive regulation of RNA biosynthetic process	BP
8485	GO:0051894	0.121836	0.992656	1	23	positive regulation of focal adhesion assembly	BP
387	GO:0001945	0.122571	0.992552	1	24	lymph vessel development	BP
2128	GO:0008156	0.122764	0.99259	1	20	negative regulation of DNA replication	BP
9605	GO:0070168	0.122899	0.992539	1	22	negative regulation of biomineral tissue development	BP
3868	GO:0021801	0.12331	0.99246	1	24	cerebral cortex radial glia-guided migration	BP
3970	GO:0022030	0.12331	0.99246	1	24	telencephalon glial cell migration	BP
4810	GO:0032727	0.123329	0.992471	1	23	positive regulation of interferon-alpha production	BP
12571	GO:1902547	0.123684	0.992441	1	22	regulation of cellular response to vascular endothelial growth factor stimulus	BP
10697	GO:0090026	0.123853	0.99255	1	16	positive regulation of monocyte chemotaxis	BP
6117	GO:0042102	0.1239	0.976971	2	84	positive regulation of T cell proliferation	BP
2050	GO:0007507	0.123994	0.951506	5	463	heart development	BP
3355	GO:0016485	0.124101	0.965659	3	190	protein processing	BP
5228	GO:0034138	0.124209	0.992361	1	23	toll-like receptor 3 signaling pathway	BP
4717	GO:0032535	0.124279	0.95748	4	320	regulation of cellular component size	BP
7039	GO:0045662	0.124388	0.992408	1	19	negative regulation of myoblast differentiation	BP
7875	GO:0048813	0.125035	0.976542	2	113	dendrite morphogenesis	BP
7885	GO:0048841	0.12508	0.9922	1	27	regulation of axon extension involved in axon guidance	BP
5748	GO:0035886	0.125153	0.992273	1	21	vascular associated smooth muscle cell differentiation	BP
2738	GO:0010714	0.125787	0.992193	1	21	positive regulation of collagen metabolic process	BP
889	GO:0002833	0.125936	0.956721	4	306	positive regulation of response to biotic stimulus	BP
2706	GO:0010644	0.125993	0.992134	1	23	cell communication by electrical coupling	BP
1750	GO:0006865	0.126026	0.976249	2	112	amino acid transport	BP
2614	GO:0010464	0.126278	0.992058	1	26	regulation of mesenchymal cell proliferation	BP
3858	GO:0021782	0.126289	0.97621	2	98	glial cell development	BP
4418	GO:0031623	0.126612	0.976107	2	100	receptor internalization	BP
3713	GO:0021517	0.126616	0.99204	1	24	ventral spinal cord development	BP
802	GO:0002698	0.127059	0.975986	2	96	negative regulation of immune effector process	BP
14705	GO:2000831	0.127207	0.992131	1	16	regulation of steroid hormone secretion	BP
2246	GO:0009110	0.127624	0.991958	1	21	vitamin biosynthetic process	BP
821	GO:0002717	0.127768	0.991958	1	20	positive regulation of natural killer cell mediated immunity	BP
4831	GO:0032760	0.127849	0.97577	2	90	positive regulation of tumor necrosis factor production	BP
8312	GO:0051443	0.128189	0.991925	1	19	positive regulation of ubiquitin-protein transferase activity	BP
1390	GO:0006346	0.128331	0.991804	1	25	DNA methylation-dependent heterochromatin formation	BP
7940	GO:0050680	0.128503	0.975523	2	105	negative regulation of epithelial cell proliferation	BP
938	GO:0002902	0.128599	0.991896	1	18	regulation of B cell apoptotic process	BP
2877	GO:0010923	0.128616	0.991829	1	21	negative regulation of phosphatase activity	BP
13972	GO:1905709	0.12876	0.991851	1	19	negative regulation of membrane permeability	BP
168	GO:0001101	0.128763	0.97543	2	110	response to acid chemical	BP
2179	GO:0008584	0.129083	0.975359	2	101	male gonad development	BP
13201	GO:1903975	0.129108	0.991806	1	19	regulation of glial cell migration	BP
7521	GO:0046822	0.129109	0.975354	2	100	regulation of nucleocytoplasmic transport	BP
7475	GO:0046649	0.129187	0.93985	7	650	lymphocyte activation	BP
8287	GO:0051348	0.129235	0.963602	3	192	negative regulation of transferase activity	BP
9989	GO:0071295	0.129261	0.991695	1	24	cellular response to vitamin	BP
185	GO:0001503	0.129592	0.954993	4	327	ossification	BP
7503	GO:0046717	0.129675	0.991641	1	24	acid secretion	BP
4552	GO:0032232	0.130099	0.991571	1	25	negative regulation of actin filament bundle assembly	BP
1915	GO:0007167	0.130129	0.939277	7	741	enzyme-linked receptor protein signaling pathway	BP
7175	GO:0045935	0.130322	0.923392	14	1672	positive regulation of nucleobase-containing compound metabolic process	BP
6795	GO:0044772	0.130478	0.948193	5	415	mitotic cell cycle phase transition	BP
7433	GO:0046546	0.130645	0.97488	2	102	development of primary male sexual characteristics	BP
2087	GO:0007612	0.131866	0.974469	2	115	learning	BP
6750	GO:0044346	0.131901	0.991359	1	23	fibroblast apoptotic process	BP
8477	GO:0051882	0.132419	0.991307	1	22	mitochondrial depolarization	BP
14274	GO:2000060	0.132446	0.974316	2	106	positive regulation of ubiquitin-dependent protein catabolic process	BP
5045	GO:0033209	0.132725	0.974274	2	93	tumor necrosis factor-mediated signaling pathway	BP
8835	GO:0060339	0.132869	0.991265	1	21	negative regulation of type I interferon-mediated signaling pathway	BP
7555	GO:0046887	0.133016	0.974173	2	96	positive regulation of hormone secretion	BP
12998	GO:1903557	0.133259	0.974109	2	93	positive regulation of tumor necrosis factor superfamily cytokine production	BP
1917	GO:0007169	0.133481	0.946596	5	476	transmembrane receptor protein tyrosine kinase signaling pathway	BP
8723	GO:0060143	0.133495	0.991202	1	20	positive regulation of syncytium formation by plasma membrane fusion	BP
217	GO:0001569	0.133515	0.991125	1	24	branching involved in blood vessel morphogenesis	BP
14370	GO:2000272	0.133677	0.991119	1	23	negative regulation of signaling receptor activity	BP
5451	GO:0035051	0.133903	0.973845	2	113	cardiocyte differentiation	BP
1773	GO:0006898	0.134347	0.961494	3	207	receptor-mediated endocytosis	BP
2488	GO:0009790	0.134445	0.933291	8	862	embryo development	BP
10057	GO:0071398	0.134558	0.990982	1	24	cellular response to fatty acid	BP
3904	GO:0021879	0.135217	0.990892	1	24	forebrain neuron differentiation	BP
12367	GO:1901990	0.135989	0.951969	4	307	regulation of mitotic cell cycle phase transition	BP
6369	GO:0042832	0.136038	0.990854	1	20	defense response to protozoan	BP
5698	GO:0035767	0.136123	0.990801	1	22	endothelial cell chemotaxis	BP
2038	GO:0007435	0.137172	0.990589	1	26	salivary gland morphogenesis	BP
13899	GO:1905523	0.137226	0.990689	1	20	positive regulation of macrophage migration	BP
12644	GO:1902749	0.137304	0.972791	2	109	regulation of cell cycle G2/M phase transition	BP
7818	GO:0048679	0.13779	0.990516	1	25	regulation of axon regeneration	BP
6998	GO:0045616	0.137908	0.990485	1	26	regulation of keratinocyte differentiation	BP
7622	GO:0048144	0.137984	0.972654	2	88	fibroblast proliferation	BP
4060	GO:0030168	0.138076	0.972557	2	106	platelet activation	BP
7048	GO:0045671	0.138454	0.990422	1	25	negative regulation of osteoclast differentiation	BP
10099	GO:0071482	0.139171	0.972219	2	103	cellular response to light stimulus	BP
10542	GO:0072574	0.139243	0.990362	1	22	hepatocyte proliferation	BP
10543	GO:0072575	0.139243	0.990362	1	22	epithelial cell proliferation involved in liver morphogenesis	BP
7493	GO:0046697	0.139734	0.990313	1	21	decidualization	BP
828	GO:0002726	0.1398	0.990283	1	22	positive regulation of T cell cytokine production	BP
6602	GO:0043507	0.139859	0.990193	1	27	positive regulation of JUN kinase activity	BP
9261	GO:0061098	0.14001	0.990216	1	24	positive regulation of protein tyrosine kinase activity	BP
10051	GO:0071392	0.140104	0.990158	1	27	cellular response to estradiol stimulus	BP
7185	GO:0045948	0.1405	0.990146	1	24	positive regulation of translational initiation	BP
4241	GO:0030947	0.140534	0.990124	1	25	regulation of vascular endothelial growth factor receptor signaling pathway	BP
7964	GO:0050768	0.140732	0.971687	2	114	negative regulation of neurogenesis	BP
1648	GO:0006688	0.140755	0.990077	1	26	glycosphingolipid biosynthetic process	BP
12682	GO:1902882	0.140832	0.990039	1	28	regulation of response to oxidative stress	BP
7168	GO:0045926	0.140881	0.958783	3	200	negative regulation of growth	BP
318	GO:0001822	0.140903	0.958731	3	232	kidney development	BP
7890	GO:0048846	0.14126	0.989943	1	31	axon extension involved in axon guidance	BP
12487	GO:1902284	0.14126	0.989943	1	31	neuron projection extension involved in neuron projection guidance	BP
10163	GO:0071624	0.141365	0.99008	1	21	positive regulation of granulocyte chemotaxis	BP
10694	GO:0090023	0.141365	0.99008	1	21	positive regulation of neutrophil chemotaxis	BP
11466	GO:0101023	0.141652	0.989997	1	23	vascular endothelial cell proliferation	BP
13914	GO:1905562	0.141652	0.989997	1	23	regulation of vascular endothelial cell proliferation	BP
9676	GO:0070306	0.141867	0.989901	1	27	lens fiber cell differentiation	BP
393	GO:0001953	0.141926	0.98988	1	28	negative regulation of cell-matrix adhesion	BP
4086	GO:0030212	0.142139	0.989862	1	27	hyaluronan metabolic process	BP
4842	GO:0032774	0.142141	0.906887	22	2872	RNA biosynthetic process	BP
8538	GO:0051968	0.142216	0.98988	1	25	positive regulation of synaptic transmission, glutamatergic	BP
529	GO:0002244	0.142353	0.971171	2	112	hematopoietic progenitor cell differentiation	BP
5043	GO:0033198	0.142447	0.989816	1	27	response to ATP	BP
8090	GO:0050974	0.142556	0.9898	1	27	detection of mechanical stimulus involved in sensory perception	BP
9775	GO:0070584	0.142718	0.989883	1	21	mitochondrion morphogenesis	BP
1396	GO:0006355	0.142938	0.907041	21	2742	regulation of DNA-templated transcription	BP
11830	GO:0150117	0.14302	0.989719	1	28	positive regulation of cell-substrate junction organization	BP
7443	GO:0046597	0.143534	0.989845	1	18	negative regulation of viral entry into host cell	BP
5498	GO:0035265	0.143571	0.970749	2	122	organ growth	BP
5680	GO:0035725	0.143984	0.970637	2	114	sodium ion transmembrane transport	BP
6075	GO:0040007	0.144089	0.93103	7	718	growth	BP
[truncated: 12,869 more rows]

## Sheet: Cont_vs_hdTau_downreg
	category	over_represented_pvalue	under_represented_pvalue	numDEInCat	numInCat	term	ontology
617	GO:0002376	8.34638e-29	1	237	1931	immune system process	BP
8029	GO:0050896	1.01974e-27	1	547	6429	response to stimulus	BP
1898	GO:0007154	2.44503e-27	1	436	4694	cell communication	BP
4006	GO:0023052	3.46386e-27	1	431	4626	signaling	BP
8420	GO:0051716	1.1774e-26	1	486	5498	cellular response to stimulus	BP
1909	GO:0007165	1.56067e-25	1	403	4287	signal transduction	BP
8207	GO:0051239	6.19635e-24	1	252	2264	regulation of multicellular organismal process	BP
1802	GO:0006955	1.50988e-22	1	169	1306	immune response	BP
1910	GO:0007166	4.18925e-20	1	229	2109	cell surface receptor signaling pathway	BP
283	GO:0001775	9.83237e-20	1	124	872	cell activation	BP
784	GO:0002682	1.09234e-19	1	153	1199	regulation of immune system process	BP
8208	GO:0051240	2.78921e-19	1	159	1275	positive regulation of multicellular organismal process	BP
6920	GO:0045321	3.07573e-19	1	113	767	leukocyte activation	BP
7961	GO:0050789	1.19615e-18	1	653	8757	regulation of biological process	BP
4694	GO:0032501	1.34284e-18	1	447	5304	multicellular organismal process	BP
9832	GO:0070887	1.61801e-18	1	221	2074	cellular response to chemical stimulus	BP
5594	GO:0035556	3.7425e-18	1	232	2225	intracellular signal transduction	BP
7965	GO:0050794	1.47931e-17	1	627	8360	regulation of cellular process	BP
1799	GO:0006952	2.01554e-17	1	156	1306	defense response	BP
9535	GO:0065007	2.14435e-17	1	665	9055	biological regulation	BP
6148	GO:0042221	4.50895e-17	1	270	2796	response to chemical	BP
1899	GO:0007155	4.62809e-17	1	142	1138	cell adhesion	BP
3349	GO:0016477	4.79278e-17	1	143	1150	cell migration	BP
2433	GO:0009605	1.32167e-16	1	209	1996	response to external stimulus	BP
786	GO:0002684	2.32859e-16	1	114	849	positive regulation of immune system process	BP
6119	GO:0042127	2.40805e-16	1	185	1692	regulation of cell population proliferation	BP
14232	GO:2000026	8.79134e-16	1	133	1074	regulation of multicellular organismal development	BP
1801	GO:0006954	1.30516e-15	1	92	630	inflammatory response	BP
8209	GO:0051241	2.97583e-15	1	110	831	negative regulation of multicellular organismal process	BP
7964	GO:0050793	4.64749e-15	1	198	1905	regulation of developmental process	BP
7889	GO:0048870	9.85401e-15	1	147	1274	cell motility	BP
312	GO:0001817	1.24902e-14	1	90	631	regulation of cytokine production	BP
311	GO:0001816	1.30095e-14	1	91	642	cytokine production	BP
531	GO:0002250	1.32414e-14	1	64	370	adaptive immune response	BP
53	GO:0000278	1.85152e-14	1	108	830	mitotic cell cycle	BP
2533	GO:0010033	2.40173e-14	1	213	2147	response to organic substance	BP
9972	GO:0071310	2.6368e-14	1	167	1547	cellular response to organic substance	BP
7749	GO:0048583	3.42623e-14	1	286	3166	regulation of response to stimulus	BP
9774	GO:0070663	3.79096e-14	1	45	208	regulation of leukocyte proliferation	BP
1790	GO:0006935	4.04908e-14	1	60	340	chemotaxis	BP
6184	GO:0042330	4.04908e-14	1	60	340	taxis	BP
705	GO:0002521	4.61623e-14	1	76	496	leukocyte differentiation	BP
8007	GO:0050865	6.48385e-14	1	78	522	regulation of cell activation	BP
6072	GO:0040011	8.35111e-14	1	116	939	locomotion	BP
4182	GO:0030595	8.96378e-14	1	41	181	leukocyte chemotaxis	BP
4134	GO:0030334	1.29574e-13	1	98	738	regulation of cell migration	BP
8774	GO:0060284	2.35592e-13	1	90	658	regulation of cell development	BP
8009	GO:0050867	2.55344e-13	1	57	326	positive regulation of cell activation	BP
6073	GO:0040012	3.25489e-13	1	103	806	regulation of locomotion	BP
4050	GO:0030154	3.561e-13	1	280	3127	cell differentiation	BP
7888	GO:0048869	3.6984e-13	1	280	3128	cellular developmental process	BP
4040	GO:0030097	3.93941e-13	1	99	768	hemopoiesis	BP
5198	GO:0034097	3.9941e-13	1	96	737	response to cytokine	BP
8129	GO:0051094	4.0591e-13	1	120	1008	positive regulation of developmental process	BP
8030	GO:0050900	4.29088e-13	1	54	302	leukocyte migration	BP
8049	GO:0050920	5.5233e-13	1	39	173	regulation of chemotaxis	BP
796	GO:0002694	5.62579e-13	1	72	481	regulation of leukocyte activation	BP
8807	GO:0060326	6.01162e-13	1	46	233	cell chemotaxis	BP
7722	GO:0048522	6.1725e-13	1	371	4499	positive regulation of cellular process	BP
7718	GO:0048518	7.61493e-13	1	397	4906	positive regulation of biological process	BP
7459	GO:0046649	7.70909e-13	1	87	644	lymphocyte activation	BP
9537	GO:0065009	8.6954e-13	1	173	1689	regulation of molecular function	BP
9776	GO:0070665	1.06986e-12	1	33	131	positive regulation of leukocyte proliferation	BP
7879	GO:0048856	1.12149e-12	1	360	4337	anatomical structure development	BP
14283	GO:2000145	1.14079e-12	1	99	777	regulation of cell motility	BP
4506	GO:0032101	1.38113e-12	1	105	855	regulation of response to external stimulus	BP
9772	GO:0070661	1.42075e-12	1	49	265	leukocyte proliferation	BP
10171	GO:0071674	1.48487e-12	1	36	155	mononuclear cell migration	BP
7962	GO:0050790	1.82667e-12	1	133	1194	regulation of catalytic activity	BP
6460	GO:0043207	1.88603e-12	1	127	1127	response to external biotic stimulus	BP
3526	GO:0019220	2.29777e-12	1	111	929	regulation of phosphate metabolic process	BP
4934	GO:0032944	2.42185e-12	1	40	190	regulation of mononuclear cell proliferation	BP
798	GO:0002696	2.42676e-12	1	54	315	positive regulation of leukocyte activation	BP
8183	GO:0051174	2.4576e-12	1	111	930	regulation of phosphorus metabolic process	BP
12747	GO:1903047	2.65963e-12	1	91	700	mitotic cell cycle process	BP
6967	GO:0045595	2.7091e-12	1	132	1183	regulation of cell differentiation	BP
2434	GO:0009607	2.97785e-12	1	129	1159	response to biotic stimulus	BP
8416	GO:0051707	3.55005e-12	1	126	1125	response to other organism	BP
376	GO:0001932	3.83616e-12	1	95	750	regulation of protein phosphorylation	BP
6181	GO:0042325	4.81911e-12	1	101	822	regulation of phosphorylation	BP
2142	GO:0008283	5.11098e-12	1	230	2494	cell population proliferation	BP
9992	GO:0071345	5.5019e-12	1	86	657	cellular response to cytokine stimulus	BP
790	GO:0002688	7.04013e-12	1	27	96	regulation of leukocyte chemotaxis	BP
732	GO:0002573	7.5944e-12	1	39	187	myeloid leukocyte differentiation	BP
1469	GO:0006468	7.78189e-12	1	120	1054	protein phosphorylation	BP
7935	GO:0050727	8.77601e-12	1	51	297	regulation of inflammatory response	BP
6693	GO:0044093	1.45743e-11	1	119	1056	positive regulation of molecular function	BP
314	GO:0001819	1.88542e-11	1	61	402	positive regulation of cytokine production	BP
7918	GO:0050670	2.57123e-11	1	38	187	regulation of lymphocyte proliferation	BP
6969	GO:0045597	4.32119e-11	1	84	655	positive regulation of cell differentiation	BP
4135	GO:0030335	5.16468e-11	1	63	429	positive regulation of cell migration	BP
7956	GO:0050776	5.67085e-11	1	90	734	regulation of immune response	BP
1981	GO:0007275	5.78121e-11	1	296	3498	multicellular organism development	BP
4936	GO:0032946	5.8691e-11	1	29	119	positive regulation of mononuclear cell proliferation	BP
4695	GO:0032502	6.03626e-11	1	377	4726	developmental process	BP
2143	GO:0008284	6.14684e-11	1	108	943	positive regulation of cell population proliferation	BP
7719	GO:0048519	6.91903e-11	1	342	4208	negative regulation of biological process	BP
4933	GO:0032943	7.05858e-11	1	43	238	mononuclear cell proliferation	BP
6078	GO:0040017	7.51081e-11	1	65	454	positive regulation of locomotion	BP
6604	GO:0043549	1.01519e-10	1	67	479	regulation of kinase activity	BP
3987	GO:0022603	1.12948e-10	1	87	699	regulation of anatomical structure morphogenesis	BP
12543	GO:1902531	1.30428e-10	1	148	1462	regulation of intracellular signal transduction	BP
787	GO:0002685	1.41836e-10	1	36	179	regulation of leukocyte migration	BP
2740	GO:0010720	1.5441e-10	1	55	357	positive regulation of cell development	BP
14285	GO:2000147	1.918e-10	1	63	443	positive regulation of cell motility	BP
8261	GO:0051338	2.00315e-10	1	75	576	regulation of transferase activity	BP
4051	GO:0030155	2.07987e-10	1	80	630	regulation of cell adhesion	BP
7723	GO:0048523	2.25664e-10	1	323	3959	negative regulation of cellular process	BP
6418	GO:0043085	2.54644e-10	1	91	764	positive regulation of catalytic activity	BP
10256	GO:0071900	2.55505e-10	1	42	237	regulation of protein serine/threonine kinase activity	BP
7117	GO:0045859	3.72641e-10	1	60	419	regulation of protein kinase activity	BP
7460	GO:0046651	3.86231e-10	1	41	232	lymphocyte proliferation	BP
8213	GO:0051249	3.99442e-10	1	59	412	regulation of lymphocyte activation	BP
6545	GO:0043408	4.74053e-10	1	68	509	regulation of MAPK cascade	BP
8270	GO:0051347	4.92557e-10	1	52	340	positive regulation of transferase activity	BP
6747	GO:0044419	5.39862e-10	1	131	1279	biological process involved in interspecies interaction between organisms	BP
1798	GO:0006950	5.4562e-10	1	266	3152	response to stress	BP
3329	GO:0016310	5.66769e-10	1	133	1295	phosphorylation	BP
12742	GO:1903039	5.69858e-10	1	40	225	positive regulation of leukocyte cell-cell adhesion	BP
1903	GO:0007159	5.76665e-10	1	51	332	leukocyte cell-cell adhesion	BP
7783	GO:0048646	5.79702e-10	1	101	888	anatomical structure formation involved in morphogenesis	BP
6547	GO:0043410	5.93648e-10	1	53	352	positive regulation of MAPK cascade	BP
184	GO:0001503	6.31646e-10	1	50	320	ossification	BP
1924	GO:0007186	6.49391e-10	1	71	550	G protein-coupled receptor signaling pathway	BP
5484	GO:0035239	6.51992e-10	1	82	666	tube morphogenesis	BP
11202	GO:0098609	6.53271e-10	1	86	716	cell-cell adhesion	BP
3527	GO:0019221	6.61175e-10	1	55	376	cytokine-mediated signaling pathway	BP
4121	GO:0030316	9.57921e-10	1	23	85	osteoclast differentiation	BP
7919	GO:0050671	9.78346e-10	1	27	116	positive regulation of lymphocyte proliferation	BP
8050	GO:0050921	1.00481e-09	1	26	108	positive regulation of chemotaxis	BP
8215	GO:0051251	1.05326e-09	1	45	278	positive regulation of lymphocyte activation	BP
40	GO:0000165	1.137e-09	1	75	599	MAPK cascade	BP
11615	GO:0140014	1.24165e-09	1	43	258	mitotic nuclear division	BP
7750	GO:0048584	1.29333e-09	1	170	1812	positive regulation of response to stimulus	BP
195	GO:0001525	1.34477e-09	1	58	410	angiogenesis	BP
2645	GO:0010562	1.54374e-09	1	71	557	positive regulation of phosphorus metabolic process	BP
7161	GO:0045937	1.54374e-09	1	71	557	positive regulation of phosphate metabolic process	BP
7642	GO:0048247	1.62749e-09	1	16	43	lymphocyte chemotaxis	BP
533	GO:0002252	1.90859e-09	1	64	484	immune effector process	BP
7751	GO:0048585	2.39071e-09	1	134	1342	negative regulation of response to stimulus	BP
6183	GO:0042327	2.71345e-09	1	66	508	positive regulation of phosphorylation	BP
7832	GO:0048731	2.85936e-09	1	251	2959	system development	BP
1858	GO:0007049	2.99374e-09	1	151	1572	cell cycle	BP
12394	GO:1902105	3.10974e-09	1	42	257	regulation of leukocyte differentiation	BP
378	GO:0001934	3.22844e-09	1	62	466	positive regulation of protein phosphorylation	BP
2647	GO:0010564	3.23652e-09	1	77	636	regulation of cell cycle process	BP
789	GO:0002687	3.24601e-09	1	26	114	positive regulation of leukocyte migration	BP
545	GO:0002274	3.25053e-09	1	35	190	myeloid leukocyte activation	BP
11194	GO:0098542	3.3991e-09	1	97	884	defense response to other organism	BP
3979	GO:0022409	3.39969e-09	1	42	258	positive regulation of cell-cell adhesion	BP
10172	GO:0071675	3.74433e-09	1	24	99	regulation of mononuclear cell migration	BP
4747	GO:0032635	3.91455e-09	1	28	131	interleukin-6 production	BP
4774	GO:0032675	3.91455e-09	1	28	131	regulation of interleukin-6 production	BP
2702	GO:0010646	4.27214e-09	1	233	2723	regulation of cell communication	BP
4042	GO:0030099	4.35417e-09	1	51	351	myeloid cell differentiation	BP
723	GO:0002548	4.42892e-09	1	16	46	monocyte chemotaxis	BP
4005	GO:0023051	4.83607e-09	1	233	2727	regulation of signaling	BP
12261	GO:1901700	5.13491e-09	1	133	1343	response to oxygen-containing compound	BP
12784	GO:1903131	5.1399e-09	1	54	385	mononuclear cell differentiation	BP
6862	GO:0045087	5.35243e-09	1	83	720	innate immune response	BP
1875	GO:0007088	5.39884e-09	1	25	108	regulation of mitotic nuclear division	BP
5503	GO:0035295	5.50736e-09	1	93	831	tube development	BP
5297	GO:0034341	5.69095e-09	1	26	117	response to type II interferon	BP
12262	GO:1901701	7.3364e-09	1	104	977	cellular response to oxygen-containing compound	BP
8436	GO:0051783	7.93964e-09	1	27	126	regulation of nuclear division	BP
10543	GO:0072676	8.23954e-09	1	23	95	lymphocyte migration	BP
313	GO:0001818	8.95839e-09	1	38	228	negative regulation of cytokine production	BP
1781	GO:0006915	9.06493e-09	1	146	1536	apoptotic process	BP
2973	GO:0014070	9.52877e-09	1	79	675	response to organic cyclic compound	BP
2144	GO:0008285	9.56691e-09	1	80	688	negative regulation of cell population proliferation	BP
3972	GO:0022402	9.69335e-09	1	115	1123	cell cycle process	BP
20	GO:0000070	1.00463e-08	1	33	178	mitotic sister chromatid segregation	BP
8012	GO:0050870	1.0376e-08	1	36	208	positive regulation of T cell activation	BP
12740	GO:1903037	1.09102e-08	1	45	299	regulation of leukocyte cell-cell adhesion	BP
7715	GO:0048513	1.09903e-08	1	194	2187	animal organ development	BP
7700	GO:0048468	1.13302e-08	1	187	2090	cell development	BP
6114	GO:0042116	1.18892e-08	1	22	89	macrophage activation	BP
6112	GO:0042110	1.33358e-08	1	59	452	T cell activation	BP
7081	GO:0045785	1.61507e-08	1	53	386	positive regulation of cell adhesion	BP
7716	GO:0048514	1.78141e-08	1	61	473	blood vessel morphogenesis	BP
8005	GO:0050863	1.84895e-08	1	45	305	regulation of T cell activation	BP
792	GO:0002690	1.95528e-08	1	19	70	positive regulation of leukocyte chemotaxis	BP
13028	GO:1903706	1.96545e-08	1	48	336	regulation of hemopoiesis	BP
1835	GO:0007010	2.2268e-08	1	123	1237	cytoskeleton organization	BP
2500	GO:0009888	2.34257e-08	1	137	1425	tissue development	BP
846	GO:0002761	2.5061e-08	1	22	92	regulation of myeloid leukocyte differentiation	BP
2519	GO:0009966	2.93911e-08	1	208	2425	regulation of signal transduction	BP
2922	GO:0012501	2.96126e-08	1	148	1593	programmed cell death	BP
4357	GO:0031347	3.24584e-08	1	73	627	regulation of defense response	BP
8422	GO:0051726	3.3698e-08	1	100	958	regulation of cell cycle	BP
6380	GO:0042981	3.4381e-08	1	115	1155	regulation of apoptotic process	BP
2138	GO:0008219	3.45462e-08	1	148	1597	cell death	BP
7937	GO:0050729	3.54683e-08	1	25	119	positive regulation of inflammatory response	BP
8243	GO:0051301	4.44117e-08	1	68	569	cell division	BP
11257	GO:0098813	5.04997e-08	1	42	279	nuclear chromosome segregation	BP
7082	GO:0045786	5.18986e-08	1	48	347	negative regulation of cell cycle	BP
1706	GO:0006793	5.20219e-08	1	186	2135	phosphorus metabolic process	BP
2462	GO:0009719	5.79119e-08	1	125	1290	response to endogenous stimulus	BP
1707	GO:0006796	5.83192e-08	1	184	2110	phosphate-containing compound metabolic process	BP
7072	GO:0045765	6.15227e-08	1	36	220	regulation of angiogenesis	BP
2456	GO:0009653	6.8368e-08	1	177	1997	anatomical structure morphogenesis	BP
4367	GO:0031399	7.65527e-08	1	107	1064	regulation of protein modification process	BP
12148	GO:1901342	7.78492e-08	1	36	222	regulation of vasculature development	BP
1863	GO:0007059	8.5903e-08	1	51	384	chromosome segregation	BP
385	GO:0001944	8.89314e-08	1	68	576	vasculature development	BP
54	GO:0000280	8.93646e-08	1	50	374	nuclear division	BP
3977	GO:0022407	9.24621e-08	1	51	386	regulation of cell-cell adhesion	BP
4750	GO:0032640	9.28134e-08	1	27	141	tumor necrosis factor production	BP
4777	GO:0032680	9.28134e-08	1	27	141	regulation of tumor necrosis factor production	BP
4508	GO:0032103	9.60265e-08	1	60	490	positive regulation of response to external stimulus	BP
7111	GO:0045840	9.61728e-08	1	13	36	positive regulation of mitotic nuclear division	BP
6120	GO:0042129	1.00307e-07	1	27	142	regulation of T cell proliferation	BP
11145	GO:0097529	1.01605e-07	1	31	179	myeloid leukocyte migration	BP
6414	GO:0043067	1.07505e-07	1	116	1194	regulation of programmed cell death	BP
9677	GO:0070371	1.15477e-07	1	37	237	ERK1 and ERK2 cascade	BP
12545	GO:1902533	1.25911e-07	1	86	808	positive regulation of intracellular signal transduction	BP
9678	GO:0070372	1.29033e-07	1	35	218	regulation of ERK1 and ERK2 cascade	BP
140	GO:0000819	1.38639e-07	1	35	217	sister chromatid segregation	BP
8128	GO:0051093	1.4625e-07	1	75	670	negative regulation of developmental process	BP
215	GO:0001568	1.64382e-07	1	65	550	blood vessel development	BP
10137	GO:0071621	1.64588e-07	1	21	95	granulocyte chemotaxis	BP
2703	GO:0010647	1.65104e-07	1	130	1388	positive regulation of cell communication	BP
228	GO:0001649	1.67084e-07	1	31	180	osteoblast differentiation	BP
10192	GO:0071706	1.68138e-07	1	27	145	tumor necrosis factor superfamily cytokine production	BP
12971	GO:1903555	1.68138e-07	1	27	145	regulation of tumor necrosis factor superfamily cytokine production	BP
1974	GO:0007267	1.75359e-07	1	116	1198	cell-cell signaling	BP
2520	GO:0009967	1.77523e-07	1	119	1242	positive regulation of signal transduction	BP
4007	GO:0023056	1.92315e-07	1	130	1392	positive regulation of signaling	BP
5152	GO:0033674	2.08446e-07	1	40	272	positive regulation of kinase activity	BP
10694	GO:0090068	2.60479e-07	1	34	213	positive regulation of cell cycle process	BP
282	GO:0001774	2.75919e-07	1	13	39	microglial cell activation	BP
2440	GO:0009617	3.07666e-07	1	57	473	response to bacterium	BP
2685	GO:0010628	3.23604e-07	1	92	903	positive regulation of gene expression	BP
785	GO:0002683	3.2803e-07	1	51	399	negative regulation of immune system process	BP
4041	GO:0030098	3.47502e-07	1	46	343	lymphocyte differentiation	BP
8149	GO:0051128	3.49297e-07	1	177	2057	regulation of cellular component organization	BP
8438	GO:0051785	3.52767e-07	1	14	46	positive regulation of nuclear division	BP
538	GO:0002263	3.90087e-07	1	36	238	cell activation involved in immune response	BP
4338	GO:0031325	4.34206e-07	1	219	2678	positive regulation of cellular metabolic process	BP
5174	GO:0033993	4.45682e-07	1	74	681	response to lipid	BP
6110	GO:0042102	4.68452e-07	1	19	84	positive regulation of T cell proliferation	BP
4507	GO:0032102	4.71368e-07	1	46	347	negative regulation of response to external stimulus	BP
13872	GO:1905521	5.17948e-07	1	12	35	regulation of macrophage migration	BP
542	GO:0002269	5.31016e-07	1	13	41	leukocyte activation involved in inflammatory response	BP
4735	GO:0032613	7.33374e-07	1	14	49	interleukin-10 production	BP
4762	GO:0032653	7.33374e-07	1	14	49	regulation of interleukin-10 production	BP
609	GO:0002366	8.0976e-07	1	35	235	leukocyte activation involved in immune response	BP
7002	GO:0045637	8.10649e-07	1	28	165	regulation of myeloid cell differentiation	BP
4734	GO:0032612	8.37299e-07	1	20	95	interleukin-1 production	BP
4761	GO:0032652	8.37299e-07	1	20	95	regulation of interleukin-1 production	BP
4823	GO:0032755	8.71924e-07	1	19	87	positive regulation of interleukin-6 production	BP
7160	GO:0045936	9.01908e-07	1	42	309	negative regulation of phosphate metabolic process	BP
525	GO:0002237	9.27601e-07	1	39	279	response to molecule of bacterial origin	BP
799	GO:0002697	9.54639e-07	1	41	301	regulation of immune effector process	BP
2646	GO:0010563	9.81538e-07	1	42	310	negative regulation of phosphorus metabolic process	BP
12225	GO:1901623	9.97293e-07	1	9	20	regulation of lymphocyte chemotaxis	BP
11146	GO:0097530	1.04e-06	1	22	114	granulocyte migration	BP
10084	GO:0071495	1.09169e-06	1	107	1110	cellular response to endogenous stimulus	BP
13980	GO:1905818	1.09777e-06	1	17	72	regulation of chromosome separation	BP
2004	GO:0007346	1.10511e-06	1	54	449	regulation of mitotic cell cycle	BP
3682	GO:0019884	1.10871e-06	1	13	44	antigen processing and presentation of exogenous antigen	BP
7152	GO:0045926	1.14549e-06	1	31	197	negative regulation of growth	BP
6779	GO:0044772	1.18488e-06	1	51	414	mitotic cell cycle phase transition	BP
4733	GO:0032611	1.28245e-06	1	18	81	interleukin-1 beta production	BP
4760	GO:0032651	1.28245e-06	1	18	81	regulation of interleukin-1 beta production	BP
11785	GO:0150076	1.35202e-06	1	16	65	neuroinflammatory response	BP
6108	GO:0042098	1.44944e-06	1	28	171	T cell proliferation	BP
8125	GO:0051090	1.51439e-06	0.999999	43	326	regulation of DNA-binding transcription factor activity	BP
628	GO:0002399	1.54407e-06	1	7	12	MHC class II protein complex assembly	BP
694	GO:0002503	1.54407e-06	1	7	12	peptide antigen assembly with MHC class II protein complex	BP
12343	GO:1901991	1.54934e-06	1	28	171	negative regulation of mitotic cell cycle phase transition	BP
7031	GO:0045670	1.55402e-06	1	14	51	regulation of osteoclast differentiation	BP
13871	GO:1905517	1.59745e-06	1	13	45	macrophage migration	BP
7118	GO:0045860	1.67365e-06	0.999999	34	231	positive regulation of protein kinase activity	BP
4809	GO:0032731	1.75607e-06	1	14	52	positive regulation of interleukin-1 beta production	BP
9928	GO:0071219	1.87203e-06	0.999999	29	183	cellular response to molecule of bacterial origin	BP
7660	GO:0048285	1.9626e-06	0.999999	51	420	organelle fission	BP
9680	GO:0070374	2.00966e-06	0.999999	25	145	positive regulation of ERK1 and ERK2 cascade	BP
4369	GO:0031401	2.05714e-06	0.999999	70	649	positive regulation of protein modification process	BP
2505	GO:0009893	2.1148e-06	0.999999	239	3006	positive regulation of metabolic process	BP
3680	GO:0019882	2.14526e-06	0.999999	20	101	antigen processing and presentation	BP
7958	GO:0050778	2.22632e-06	0.999999	65	592	positive regulation of immune response	BP
12646	GO:1902850	2.26103e-06	0.999999	26	154	microtubule cytoskeleton organization involved in mitosis	BP
9472	GO:0061900	2.45189e-06	1	13	46	glial cell activation	BP
5380	GO:0034612	2.49738e-06	0.999999	31	206	response to tumor necrosis factor	BP
7519	GO:0046849	2.55905e-06	1	16	68	bone remodeling	BP
4810	GO:0032732	2.65432e-06	1	15	61	positive regulation of interleukin-1 production	BP
12602	GO:1902692	2.77965e-06	1	11	33	regulation of neuroblast proliferation	BP
9942	GO:0071241	3.00575e-06	0.999999	28	176	cellular response to inorganic substance	BP
2741	GO:0010721	3.02771e-06	0.999999	31	205	negative regulation of cell development	BP
656	GO:0002443	3.09502e-06	0.999999	41	315	leukocyte mediated immunity	BP
10003	GO:0071356	3.13514e-06	0.999999	29	188	cellular response to tumor necrosis factor	BP
2884	GO:0010948	3.26733e-06	0.999999	38	281	negative regulation of cell cycle process	BP
8051	GO:0050922	3.27429e-06	0.999999	14	54	negative regulation of chemotaxis	BP
11786	GO:0150077	3.35383e-06	1	10	28	regulation of neuroinflammatory response	BP
2019	GO:0007399	3.52342e-06	0.999998	163	1899	nervous system development	BP
2523	GO:0009987	3.68265e-06	1	797	12412	cellular process	BP
10672	GO:0090025	3.86714e-06	1	9	23	regulation of monocyte chemotaxis	BP
6399	GO:0043030	3.97488e-06	0.999999	13	48	regulation of macrophage activation	BP
4690	GO:0032496	3.97656e-06	0.999998	36	263	response to lipopolysaccharide	BP
24	GO:0000079	4.12774e-06	0.999999	16	71	regulation of cyclin-dependent protein serine/threonine kinase activity	BP
8246	GO:0051304	4.32813e-06	0.999999	17	79	chromosome separation	BP
2667	GO:0010604	4.37287e-06	0.999997	221	2761	positive regulation of macromolecule metabolic process	BP
12395	GO:1902106	4.42484e-06	0.999999	17	79	negative regulation of leukocyte differentiation	BP
12342	GO:1901990	4.5377e-06	0.999998	40	307	regulation of mitotic cell cycle phase transition	BP
6777	GO:0044770	4.56303e-06	0.999998	57	504	cell cycle phase transition	BP
5290	GO:0034330	4.59623e-06	0.999998	63	570	cell junction organization	BP
13982	GO:1905820	4.69784e-06	0.999999	10	29	positive regulation of chromosome separation	BP
4988	GO:0033043	4.83598e-06	0.999997	100	1049	regulation of organelle organization	BP
9993	GO:0071346	4.86366e-06	0.999999	19	97	cellular response to type II interferon	BP
852	GO:0002768	4.93221e-06	0.999998	36	265	immune response-regulating cell surface receptor signaling pathway	BP
13205	GO:1904029	5.00472e-06	0.999999	16	72	regulation of cyclin-dependent protein kinase activity	BP
4181	GO:0030593	5.07637e-06	0.999999	17	81	neutrophil chemotaxis	BP
12340	GO:1901988	5.4592e-06	0.999998	34	244	negative regulation of cell cycle phase transition	BP
10174	GO:0071677	5.55177e-06	0.999999	14	57	positive regulation of mononuclear cell migration	BP
691	GO:0002495	5.60958e-06	0.999999	10	30	antigen processing and presentation of peptide antigen via MHC class II	BP
4826	GO:0032760	5.87271e-06	0.999999	18	89	positive regulation of tumor necrosis factor production	BP
7083	GO:0045787	6.15409e-06	0.999998	37	276	positive regulation of cell cycle	BP
9945	GO:0071248	6.19981e-06	0.999998	25	153	cellular response to metal ion	BP
7154	GO:0045930	6.20333e-06	0.999998	31	214	negative regulation of mitotic cell cycle	BP
9931	GO:0071222	6.26581e-06	0.999998	27	174	cellular response to lipopolysaccharide	BP
849	GO:0002764	6.36492e-06	0.999997	48	403	immune response-regulating signaling pathway	BP
7608	GO:0048146	6.67154e-06	0.999999	12	43	positive regulation of fibroblast proliferation	BP
6113	GO:0042113	6.73861e-06	0.999998	32	225	B cell activation	BP
2898	GO:0010965	7.18716e-06	0.999999	14	58	regulation of mitotic sister chromatid separation	BP
6182	GO:0042326	7.30256e-06	0.999997	36	268	negative regulation of phosphorylation	BP
10138	GO:0071622	7.46996e-06	0.999999	11	37	regulation of granulocyte chemotaxis	BP
10032	GO:0071396	7.64915e-06	0.999996	53	463	cellular response to lipid	BP
10545	GO:0072678	7.65045e-06	0.999999	14	58	T cell migration	BP
12339	GO:1901987	7.99093e-06	0.999996	47	394	regulation of cell cycle phase transition	BP
6595	GO:0043534	8.05681e-06	0.999998	19	99	blood vessel endothelial cell migration	BP
8211	GO:0051247	8.27317e-06	0.999995	101	1079	positive regulation of protein metabolic process	BP
668	GO:0002460	8.68436e-06	0.999997	35	261	adaptive immune response based on somatic recombination of immune receptors built from immunoglobulin superfamily domains	BP
10469	GO:0072359	9.27482e-06	0.999995	86	873	circulatory system development	BP
7976	GO:0050808	9.32739e-06	0.999996	44	357	synapse organization	BP
12973	GO:1903557	9.53485e-06	0.999998	18	92	positive regulation of tumor necrosis factor superfamily cytokine production	BP
9925	GO:0071216	1.01551e-05	0.999996	30	209	cellular response to biotic stimulus	BP
13029	GO:1903707	1.04814e-05	0.999998	17	84	negative regulation of hemopoiesis	BP
6942	GO:0045453	1.06467e-05	0.999998	13	52	bone resorption	BP
14299	GO:2000177	1.08426e-05	0.999998	15	67	regulation of neural precursor cell proliferation	BP
695	GO:0002504	1.10043e-05	0.999999	10	32	antigen processing and presentation of peptide or polysaccharide antigen via MHC class II	BP
9817	GO:0070848	1.10332e-05	0.999995	60	550	response to growth factor	BP
791	GO:0002689	1.14211e-05	0.999999	8	20	negative regulation of leukocyte chemotaxis	BP
13874	GO:1905523	1.14247e-05	0.999999	8	20	positive regulation of macrophage migration	BP
847	GO:0002762	1.14528e-05	0.999998	11	38	negative regulation of myeloid leukocyte differentiation	BP
6074	GO:0040013	1.14992e-05	0.999995	36	272	negative regulation of locomotion	BP
3684	GO:0019886	1.17316e-05	0.999999	9	26	antigen processing and presentation of exogenous peptide antigen via MHC class II	BP
8248	GO:0051306	1.33699e-05	0.999997	14	61	mitotic sister chromatid separation	BP
4731	GO:0032609	1.36208e-05	0.999997	18	95	type II interferon production	BP
4758	GO:0032649	1.36208e-05	0.999997	18	95	regulation of type II interferon production	BP
9552	GO:0070098	1.43902e-05	0.999997	14	62	chemokine-mediated signaling pathway	BP
6249	GO:0042487	1.44191e-05	1	4	4	regulation of odontogenesis of dentin-containing tooth	BP
4775	GO:0032677	1.53852e-05	0.999997	15	70	regulation of interleukin-8 production	BP
6247	GO:0042481	1.60088e-05	1	5	7	regulation of odontogenesis	BP
4110	GO:0030278	1.70029e-05	0.999996	18	95	regulation of ossification	BP
28	GO:0000086	1.73035e-05	0.999995	22	133	G2/M transition of mitotic cell cycle	BP
9351	GO:0061448	1.80529e-05	0.999993	29	202	connective tissue development	BP
4748	GO:0032637	1.84559e-05	0.999996	15	71	interleukin-8 production	BP
625	GO:0002396	1.85691e-05	0.999999	7	16	MHC protein complex assembly	BP
692	GO:0002501	1.85691e-05	0.999999	7	16	peptide antigen assembly with MHC protein complex	BP
14082	GO:1990266	1.95923e-05	0.999995	18	98	neutrophil migration	BP
7949	GO:0050769	1.99249e-05	0.999993	28	192	positive regulation of neurogenesis	BP
7936	GO:0050728	2.04402e-05	0.999994	21	125	negative regulation of inflammatory response	BP
7016	GO:0045655	2.19375e-05	0.999998	7	16	regulation of monocyte differentiation	BP
7445	GO:0046631	2.20243e-05	0.999993	23	145	alpha-beta T cell activation	BP
8530	GO:0051983	2.21513e-05	0.999993	21	125	regulation of chromosome segregation	BP
6413	GO:0043066	2.21987e-05	0.999988	68	669	negative regulation of apoptotic process	BP
4156	GO:0030500	2.22127e-05	0.999995	14	63	regulation of bone mineralization	BP
1860	GO:0007052	2.25746e-05	0.999993	21	125	mitotic spindle organization	BP
377	GO:0001933	2.30949e-05	0.999991	33	249	negative regulation of protein phosphorylation	BP
12396	GO:1902107	2.33809e-05	0.999992	24	155	positive regulation of leukocyte differentiation	BP
13030	GO:1903708	2.33809e-05	0.999992	24	155	positive regulation of hemopoiesis	BP
7004	GO:0045639	2.34031e-05	0.999994	16	80	positive regulation of myeloid cell differentiation	BP
4018	GO:0030029	2.35321e-05	0.999987	68	662	actin filament-based process	BP
9954	GO:0071276	2.42472e-05	0.999997	9	28	cellular response to cadmium ion	BP
239	GO:0001667	2.43962e-05	0.999989	42	349	ameboidal-type cell migration	BP
556	GO:0002286	2.64415e-05	0.999993	17	90	T cell activation involved in immune response	BP
680	GO:0002478	2.67652e-05	0.999996	10	35	antigen processing and presentation of exogenous peptide antigen	BP
6804	GO:0044839	2.78871e-05	0.999991	23	147	cell cycle G2/M phase transition	BP
182	GO:0001501	2.96738e-05	0.999986	44	375	skeletal system development	BP
1975	GO:0007268	3.0504e-05	0.999985	56	520	chemical synaptic transmission	BP
11294	GO:0098916	3.0504e-05	0.999985	56	520	anterograde trans-synaptic signaling	BP
6968	GO:0045596	3.15712e-05	0.999984	53	485	negative regulation of cell differentiation	BP
2535	GO:0010035	3.16763e-05	0.999985	47	414	response to inorganic substance	BP
10043	GO:0071417	3.32064e-05	0.999983	54	497	cellular response to organonitrogen compound	BP
8516	GO:0051962	3.44665e-05	0.999987	30	219	positive regulation of nervous system development	BP
7641	GO:0048246	3.46615e-05	0.999996	9	29	macrophage chemotaxis	BP
2581	GO:0010273	3.52371e-05	0.999999	5	8	detoxification of copper ion	BP
14070	GO:1990169	3.52371e-05	0.999999	5	8	stress response to copper ion	BP
842	GO:0002757	3.57315e-05	0.999983	44	382	immune response-activating signaling pathway	BP
873	GO:0002819	3.60113e-05	0.999987	26	181	regulation of adaptive immune response	BP
14432	GO:2000401	3.63616e-05	0.999993	13	58	regulation of lymphocyte migration	BP
1859	GO:0007051	3.88262e-05	0.999986	27	190	spindle organization	BP
4094	GO:0030224	3.8897e-05	0.999995	9	29	monocyte differentiation	BP
6416	GO:0043069	3.9477e-05	0.999978	69	694	negative regulation of programmed cell death	BP
6679	GO:0044057	3.97241e-05	0.999982	43	369	regulation of system process	BP
11392	GO:0099537	3.98704e-05	0.99998	56	525	trans-synaptic signaling	BP
2521	GO:0009968	4.05153e-05	0.999976	96	1050	negative regulation of signal transduction	BP
7975	GO:0050807	4.12607e-05	0.999985	26	179	regulation of synapse organization	BP
11085	GO:0097305	4.26581e-05	0.999985	26	180	response to alcohol	BP
8321	GO:0051493	4.35835e-05	0.999979	49	441	regulation of cytoskeleton organization	BP
1926	GO:0007188	4.44623e-05	0.999986	22	141	adenylate cyclase-modulating G protein-coupled receptor signaling pathway	BP
7640	GO:0048245	4.46684e-05	0.999996	7	18	eosinophil chemotaxis	BP
4136	GO:0030336	4.49667e-05	0.999982	31	234	negative regulation of cell migration	BP
7891	GO:0048872	4.49698e-05	0.999981	34	269	homeostasis of number of cells	BP
7073	GO:0045766	4.66006e-05	0.999985	21	131	positive regulation of angiogenesis	BP
13195	GO:1904018	4.66006e-05	0.999985	21	131	positive regulation of vasculature development	BP
7947	GO:0050767	4.66544e-05	0.99998	37	300	regulation of neurogenesis	BP
10258	GO:0071902	4.68953e-05	0.999986	19	112	positive regulation of protein serine/threonine kinase activity	BP
12260	GO:1901699	4.88626e-05	0.999975	56	529	cellular response to nitrogen compound	BP
2640	GO:0010557	4.94747e-05	0.999967	167	2055	positive regulation of macromolecule biosynthetic process	BP
4824	GO:0032757	4.95747e-05	0.99999	12	52	positive regulation of interleukin-8 production	BP
8047	GO:0050918	4.95755e-05	0.999991	11	44	positive chemotaxis	BP
11047	GO:0097190	5.06245e-05	0.999974	56	536	apoptotic signaling pathway	BP
12330	GO:1901970	5.10093e-05	0.999996	7	18	positive regulation of mitotic sister chromatid separation	BP
4229	GO:0030890	5.14757e-05	0.999992	10	37	positive regulation of B cell proliferation	BP
14434	GO:2000403	5.24443e-05	0.999992	10	37	positive regulation of lymphocyte migration	BP
6600	GO:0043542	5.32443e-05	0.999981	26	183	endothelial cell migration	BP
7971	GO:0050803	5.49078e-05	0.99998	26	182	regulation of synapse structure or activity	BP
7972	GO:0050804	5.49782e-05	0.999975	41	349	modulation of chemical synaptic transmission	BP
4341	GO:0031328	5.53026e-05	0.999962	171	2118	positive regulation of cellular biosynthetic process	BP
6100	GO:0042063	5.60377e-05	0.999977	33	259	gliogenesis	BP
3726	GO:0021537	5.63943e-05	0.999978	29	214	telencephalon development	BP
11367	GO:0099177	5.84859e-05	0.999973	41	350	regulation of trans-synaptic signaling	BP
7521	GO:0046851	5.84918e-05	0.999996	6	13	negative regulation of bone remodeling	BP
9581	GO:0070167	5.90341e-05	0.999986	15	77	regulation of biomineral tissue development	BP
6109	GO:0042100	5.92762e-05	0.999986	14	69	B cell proliferation	BP
14194	GO:1990868	6.2905e-05	0.999985	14	70	response to chemokine	BP
14195	GO:1990869	6.2905e-05	0.999985	14	70	cellular response to chemokine	BP
848	GO:0002763	6.30606e-05	0.999989	11	45	positive regulation of myeloid leukocyte differentiation	BP
6248	GO:0042482	6.42991e-05	0.999999	4	5	positive regulation of odontogenesis	BP
4227	GO:0030888	6.48827e-05	0.999987	12	53	regulation of B cell proliferation	BP
12577	GO:1902623	6.54105e-05	0.999999	4	5	negative regulation of neutrophil migration	BP
453	GO:0002052	6.59063e-05	0.999992	8	24	positive regulation of neuroblast proliferation	BP
1927	GO:0007189	6.7112e-05	0.999982	16	87	adenylate cyclase-activating G protein-coupled receptor signaling pathway	BP
8126	GO:0051091	7.07142e-05	0.999973	28	208	positive regulation of DNA-binding transcription factor activity	BP
3957	GO:0022008	7.13509e-05	0.999955	113	1289	neurogenesis	BP
14233	GO:2000027	7.27676e-05	0.999981	16	87	regulation of animal organ morphogenesis	BP
14263	GO:2000106	7.36271e-05	0.999982	15	79	regulation of leukocyte apoptotic process	BP
642	GO:0002429	7.54032e-05	0.999969	31	243	immune response-activating cell surface receptor signaling pathway	BP
2503	GO:0009891	7.72762e-05	0.999947	171	2131	positive regulation of biosynthetic process	BP
7890	GO:0048871	7.84157e-05	0.999957	63	630	multicellular organismal-level homeostasis	BP
801	GO:0002699	7.85688e-05	0.999969	28	211	positive regulation of immune effector process	BP
2049	GO:0007517	8.05306e-05	0.999966	33	262	muscle organ development	BP
7155	GO:0045931	8.11499e-05	0.999976	18	107	positive regulation of mitotic cell cycle	BP
4025	GO:0030036	8.24347e-05	0.999955	61	600	actin cytoskeleton organization	BP
4798	GO:0032715	8.32545e-05	0.999986	10	39	negative regulation of interleukin-6 production	BP
7032	GO:0045671	8.39656e-05	0.99999	8	25	negative regulation of osteoclast differentiation	BP
4062	GO:0030183	8.6255e-05	0.999973	19	117	B cell differentiation	BP
2687	GO:0010631	8.71558e-05	0.999963	32	253	epithelial cell migration	BP
2802	GO:0010818	8.7521e-05	0.999992	7	19	T cell chemotaxis	BP
2694	GO:0010638	8.95404e-05	0.999955	49	456	positive regulation of organelle organization	BP
8008	GO:0050866	9.01218e-05	0.999967	24	169	negative regulation of cell activation	BP
5664	GO:0035710	9.26418e-05	0.999974	17	99	CD4-positive, alpha-beta T cell activation	BP
2021	GO:0007405	9.27935e-05	0.999981	12	54	neuroblast proliferation	BP
6660	GO:0043931	9.31514e-05	0.999991	7	19	ossification involved in bone maturation	BP
10736	GO:0090132	9.38654e-05	0.99996	32	254	epithelium migration	BP
2121	GO:0008150	9.50828e-05	0.999953	829	13146	biological_process	BP
6415	GO:0043068	9.66656e-05	0.999951	48	448	positive regulation of programmed cell death	BP
6474	GO:0043269	9.76225e-05	0.999952	44	397	regulation of monoatomic ion transport	BP
14284	GO:2000146	9.81598e-05	0.999959	31	244	negative regulation of cell motility	BP
14301	GO:2000179	9.84728e-05	0.999983	10	39	positive regulation of neural precursor cell proliferation	BP
12259	GO:1901698	0.000100852	0.99994	82	884	response to nitrogen compound	BP
5893	GO:0036336	0.000105792	0.999987	8	26	dendritic cell migration	BP
10734	GO:0090130	0.000108404	0.999954	32	256	tissue migration	BP
2103	GO:0008015	0.000108595	0.999949	40	349	blood circulation	BP
9317	GO:0061351	0.000111116	0.999965	19	118	neural precursor cell proliferation	BP
11391	GO:0099536	0.000112611	0.99994	56	545	synaptic signaling	BP
12753	GO:1903055	0.000113329	0.999986	8	26	positive regulation of extracellular matrix organization	BP
14264	GO:2000107	0.000113753	0.999978	11	48	negative regulation of leukocyte apoptotic process	BP
2704	GO:0010648	0.000119085	0.999925	99	1122	negative regulation of cell communication	BP
4807	GO:0032729	0.000120103	0.999972	13	65	positive regulation of type II interferon production	BP
662	GO:0002449	0.000123407	0.999949	30	239	lymphocyte mediated immunity	BP
3656	GO:0019722	0.000126001	0.999956	22	150	calcium-mediated signaling	BP
6069	GO:0040008	0.000126749	0.999934	50	474	regulation of growth	BP
4008	GO:0023057	0.000127384	0.99992	99	1124	negative regulation of signaling	BP
797	GO:0002695	0.000131498	0.999954	22	152	negative regulation of leukocyte activation	BP
8260	GO:0051336	0.000137835	0.999924	60	604	regulation of hydrolase activity	BP
9432	GO:0061756	0.000138252	0.999975	10	41	leukocyte adhesion to vascular endothelial cell	BP
10544	GO:0072677	0.000142351	0.999985	7	21	eosinophil migration	BP
8514	GO:0051960	0.0001441	0.999931	40	352	regulation of nervous system development	BP
10673	GO:0090026	0.000144883	0.999988	6	15	positive regulation of monocyte chemotaxis	BP
8252	GO:0051310	0.000145738	0.999959	16	93	metaphase chromosome alignment	BP
8193	GO:0051216	0.00014861	0.999949	21	141	cartilage development	BP
8031	GO:0050901	0.000149946	0.99998	8	27	leukocyte tethering or rolling	BP
9965	GO:0071294	0.000150115	0.999988	6	15	cellular response to zinc ion	BP
10010	GO:0071363	0.000155974	0.999916	54	526	cellular response to growth factor stimulus	BP
6105	GO:0042088	0.000158095	0.999971	10	42	T-helper 1 type immune response	BP
11637	GO:0140131	0.000158642	0.999987	6	15	positive regulation of lymphocyte chemotaxis	BP
7448	GO:0046634	0.000160046	0.999954	16	94	regulation of alpha-beta T cell activation	BP
1911	GO:0007167	0.000161191	0.999906	70	733	enzyme-linked receptor protein signaling pathway	BP
12379	GO:1902074	0.00016232	0.999928	33	273	response to salt	BP
1348	GO:0006268	0.000163361	0.999982	7	21	DNA unwinding involved in DNA replication	BP
14491	GO:2000501	0.000163405	0.999996	4	6	regulation of natural killer cell chemotaxis	BP
2771	GO:0010758	0.000163787	0.999982	7	21	regulation of macrophage chemotaxis	BP
11206	GO:0098657	0.000164139	0.999905	70	736	import into cell	BP
12380	GO:1902075	0.000170174	0.999939	22	153	cellular response to salt	BP
10250	GO:0071887	0.000171976	0.999948	17	104	leukocyte apoptotic process	BP
273	GO:0001763	0.000173524	0.99994	21	142	morphogenesis of a branching structure	BP
4118	GO:0030308	0.00017588	0.999937	22	154	negative regulation of cell growth	BP
8151	GO:0051130	0.000175916	0.999892	85	938	positive regulation of cellular component organization	BP
2572	GO:0010243	0.000185961	0.999889	77	833	response to organonitrogen compound	BP
4359	GO:0031349	0.000186241	0.999908	42	386	positive regulation of defense response	BP
6938	GO:0045444	0.000188858	0.999927	25	187	fat cell differentiation	BP
9868	GO:0070977	0.000191807	0.999978	7	21	bone maturation	BP
3355	GO:0016525	0.000199615	0.999948	14	76	negative regulation of angiogenesis	BP
876	GO:0002822	0.000207738	0.999922	23	168	regulation of adaptive immune response based on somatic recombination of immune receptors built from immunoglobulin superfamily domains	BP
10858	GO:0090307	0.000210136	0.999948	13	68	mitotic spindle assembly	BP
7830	GO:0048729	0.000210629	0.99989	48	455	tissue morphogenesis	BP
6542	GO:0043405	0.000212801	0.999932	18	115	regulation of MAP kinase activity	BP
284	GO:0001776	0.000215189	0.999937	16	96	leukocyte homeostasis	BP
4815	GO:0032740	0.000218449	0.999974	7	22	positive regulation of interleukin-17 production	BP
4801	GO:0032722	0.000219329	0.999949	12	60	positive regulation of chemokine production	BP
534	GO:0002253	0.000219604	0.999887	46	438	activation of immune response	BP
13546	GO:1904783	0.00022045	1	3	3	positive regulation of NMDA glutamate receptor activity	BP
7449	GO:0046635	0.000220651	0.999949	12	60	positive regulation of alpha-beta T cell activation	BP
6068	GO:0040007	0.000222087	0.99987	68	716	growth	BP
4788	GO:0032693	0.00022276	0.99998	6	16	negative regulation of interleukin-10 production	BP
555	GO:0002285	0.000227125	0.999915	23	168	lymphocyte activation involved in immune response	BP
6277	GO:0042592	0.000227852	0.999851	110	1296	homeostatic process	BP
12149	GO:1901343	0.000230262	0.999939	14	77	negative regulation of vasculature development	BP
14303	GO:2000181	0.000230262	0.999939	14	77	negative regulation of blood vessel morphogenesis	BP
455	GO:0002062	0.00023111	0.999935	15	86	chondrocyte differentiation	BP
11120	GO:0097435	0.000232353	0.999866	65	676	supramolecular fiber organization	BP
5201	GO:0034104	0.000233679	0.999979	6	16	negative regulation of tissue remodeling	BP
12344	GO:1901992	0.000235766	0.999937	14	78	positive regulation of mitotic cell cycle phase transition	BP
397	GO:0001958	0.000243705	0.999971	7	22	endochondral ossification	BP
5818	GO:0036075	0.000243705	0.999971	7	22	replacement ossification	BP
11198	GO:0098586	0.000246055	0.999947	11	52	cellular response to virus	BP
13179	GO:1903978	0.000250459	0.999977	6	16	regulation of microglial cell activation	BP
6475	GO:0043270	0.000253395	0.999906	22	158	positive regulation of monoatomic ion transport	BP
4752	GO:0032642	0.000255684	0.999931	14	79	regulation of chemokine production	BP
13476	GO:1904645	0.000257832	0.999956	9	36	response to amyloid-beta	BP
963	GO:0003008	0.000257949	0.99983	112	1324	system process	BP
4036	GO:0030071	0.000264005	0.999925	15	88	regulation of mitotic metaphase/anaphase transition	BP
805	GO:0002703	0.000269626	0.99989	26	204	regulation of leukocyte mediated immunity	BP
6516	GO:0043367	0.000273815	0.999926	14	79	CD4-positive, alpha-beta T cell differentiation	BP
13178	GO:1903977	0.000274803	0.999983	5	11	positive regulation of glial cell migration	BP
7900	GO:0050000	0.000282209	0.999911	17	108	chromosome localization	BP
1968	GO:0007259	0.000282594	0.999911	17	108	receptor signaling pathway via JAK-STAT	BP
1878	GO:0007093	0.000288331	0.999898	20	139	mitotic cell cycle checkpoint signaling	BP
4725	GO:0032602	0.00029184	0.99992	14	80	chemokine production	BP
8227	GO:0051276	0.000299464	0.999834	55	557	chromosome organization	BP
10108	GO:0071559	0.000304589	0.99987	28	224	response to transforming growth factor beta	BP
1879	GO:0007094	0.000304966	0.999939	10	45	mitotic spindle assembly checkpoint signaling	BP
9918	GO:0071173	0.000304966	0.999939	10	45	spindle assembly checkpoint signaling	BP
9919	GO:0071174	0.000304966	0.999939	10	45	mitotic spindle checkpoint signaling	BP
4337	GO:0031324	0.000310181	0.99978	169	2159	negative regulation of cellular metabolic process	BP
6401	GO:0043032	0.000314248	0.99996	7	23	positive regulation of macrophage activation	BP
1806	GO:0006959	0.000318919	0.99989	19	131	humoral immune response	BP
3689	GO:0019932	0.000322839	0.999864	27	215	second-messenger-mediated signaling	BP
9957	GO:0071280	0.000323103	0.999968	6	17	cellular response to copper ion	BP
2463	GO:0009725	0.000336031	0.999806	62	649	response to hormone	BP
7843	GO:0048754	0.000336154	0.999892	17	108	branching morphogenesis of an epithelial tube	BP
7848	GO:0048771	0.000337413	0.999883	19	129	tissue remodeling	BP
12388	GO:1902099	0.000338937	0.999901	15	90	regulation of metaphase/anaphase transition of cell cycle	BP
8245	GO:0051303	0.000347909	0.999893	16	100	establishment of chromosome localization	BP
6985	GO:0045619	0.000351384	0.999863	23	173	regulation of lymphocyte differentiation	BP
4315	GO:0031214	0.000361504	0.999874	19	130	biomineral tissue development	BP
9179	GO:0060997	0.000361921	0.999926	10	45	dendritic spine morphogenesis	BP
4280	GO:0031100	0.000365245	0.999918	11	54	animal organ regeneration	BP
4400	GO:0031577	0.00036866	0.999924	10	46	spindle checkpoint signaling	BP
3847	GO:0021772	0.00037192	0.999952	7	23	olfactory bulb development	BP
820	GO:0002718	0.000373559	0.999884	16	101	regulation of cytokine production involved in immune response	BP
8150	GO:0051129	0.000380446	0.999782	59	613	negative regulation of cellular component organization	BP
13248	GO:1904141	0.0003863	0.999986	4	7	positive regulation of microglial cell migration	BP
7028	GO:0045667	0.000389814	0.999878	16	100	regulation of osteoblast differentiation	BP
7520	GO:0046850	0.000391919	0.999928	9	38	regulation of bone remodeling	BP
6630	GO:0043615	0.000393325	0.999985	4	7	astrocyte cell migration	BP
3421	GO:0018108	0.000396668	0.999837	25	196	peptidyl-tyrosine phosphorylation	BP
4990	GO:0033045	0.000398993	0.999875	16	101	regulation of sister chromatid segregation	BP
9253	GO:0061138	0.000399859	0.99986	19	130	morphogenesis of a branching epithelium	BP
4890	GO:0032879	0.000404931	0.999721	134	1656	regulation of localization	BP
5611	GO:0035590	0.000408778	0.999946	7	24	purinergic nucleotide receptor signaling pathway	BP
12239	GO:1901654	0.000412551	0.999846	21	152	response to ketone	BP
4087	GO:0030217	0.000412941	0.999814	30	254	T cell differentiation	BP
2537	GO:0010038	0.00041726	0.999807	32	277	response to metal ion	BP
968	GO:0003013	0.000425807	0.999777	44	421	circulatory system process	BP
8962	GO:0060562	0.000432485	0.999805	30	252	epithelial tube morphogenesis	BP
2788	GO:0010800	0.000434654	0.999942	7	24	positive regulation of peptidyl-threonine phosphorylation	BP
1877	GO:0007091	0.000436531	0.999869	15	92	metaphase/anaphase transition of mitotic cell cycle	BP
4991	GO:0033046	0.000442425	0.999907	10	47	negative regulation of sister chromatid segregation	BP
4993	GO:0033048	0.000442425	0.999907	10	47	negative regulation of mitotic sister chromatid segregation	BP
7112	GO:0045841	0.000442425	0.999907	10	47	negative regulation of mitotic metaphase/anaphase transition	BP
14678	GO:2000816	0.000442425	0.999907	10	47	negative regulation of mitotic sister chromatid separation	BP
672	GO:0002468	0.000445123	0.999967	5	12	dendritic cell antigen processing and presentation	BP
6246	GO:0042476	0.000446151	0.999872	14	82	odontogenesis	BP
1913	GO:0007169	0.000447326	0.999758	48	473	transmembrane receptor protein tyrosine kinase signaling pathway	BP
133	GO:0000727	0.000448359	0.999967	5	12	double-strand break repair via break-induced replication	BP
7079	GO:0045779	0.000448839	0.999967	5	12	negative regulation of bone resorption	BP
802	GO:0002700	0.000458658	0.999827	21	155	regulation of production of molecular mediator of immune response	BP
13477	GO:1904646	0.000458819	0.999925	8	31	cellular response to amyloid-beta	BP
3449	GO:0018212	0.000461176	0.999809	25	198	peptidyl-tyrosine modification	BP
610	GO:0002367	0.000465017	0.999852	16	103	cytokine production involved in immune response	BP
7854	GO:0048799	0.000478668	0.999935	7	24	animal organ maturation	BP
11168	GO:0097696	0.000483351	0.999839	17	113	receptor signaling pathway via STAT	BP
21	GO:0000075	0.000485165	0.999802	24	188	cell cycle checkpoint signaling	BP
12237	GO:1901652	0.000487595	0.999746	42	400	response to peptide	BP
4739	GO:0032620	0.000494624	0.999918	8	32	interleukin-17 production	BP
4766	GO:0032660	0.000494624	0.999918	8	32	regulation of interleukin-17 production	BP
7939	GO:0050731	0.000496281	0.999835	17	113	positive regulation of peptidyl-tyrosine phosphorylation	BP
2431	GO:0009595	0.000520812	0.999913	8	32	detection of biotic stimulus	BP
7833	GO:0048732	0.000526993	0.99974	36	327	gland development	BP
8532	GO:0051985	0.000528769	0.999886	10	48	negative regulation of chromosome segregation	BP
12389	GO:1902100	0.000528769	0.999886	10	48	negative regulation of metaphase/anaphase transition of cell cycle	BP
13981	GO:1905819	0.000528769	0.999886	10	48	negative regulation of chromosome separation	BP
6412	GO:0043065	0.000533114	0.999717	44	431	positive regulation of apoptotic process	BP
6785	GO:0044784	0.000550987	0.99983	15	94	metaphase/anaphase transition of cell cycle	BP
8198	GO:0051225	0.000561003	0.999804	18	124	spindle assembly	BP
8472	GO:0051897	0.000576237	0.999798	18	124	positive regulation of phosphatidylinositol 3-kinase/protein kinase B signal transduction	BP
9227	GO:0061061	0.000579986	0.999674	52	528	muscle structure development	BP
10183	GO:0071695	0.000587762	0.999762	23	178	anatomical structure maturation	BP
8013	GO:0050871	0.000608713	0.99983	13	76	positive regulation of B cell activation	BP
8210	GO:0051246	0.00060993	0.999568	147	1868	regulation of protein metabolic process	BP
4390	GO:0031529	0.000621887	0.999862	10	49	ruffle organization	BP
6956	GO:0045580	0.000622632	0.999766	20	147	regulation of T cell differentiation	BP
6805	GO:0044843	0.000629564	0.999722	27	225	cell cycle G1/S phase transition	BP
2439	GO:0009615	0.000648841	0.999669	38	360	response to virus	BP
3950	GO:0021988	0.000650037	0.999906	7	25	olfactory lobe development	BP
10602	GO:0080134	0.000650108	0.999567	101	1209	regulation of response to stress	BP
5207	GO:0034113	0.000652092	0.999855	10	49	heterotypic cell-cell adhesion	BP
427	GO:0002009	0.000653137	0.999661	40	379	morphogenesis of an epithelium	BP
11454	GO:0106027	0.000654653	0.999816	13	75	neuron projection organization	BP
11139	GO:0097501	0.000655383	0.999946	5	13	stress response to metal ion	BP
2934	GO:0014013	0.000663399	0.999813	13	76	regulation of gliogenesis	BP
10999	GO:0097061	0.000664177	0.999825	12	66	dendritic spine organization	BP
629	GO:0002407	0.000668496	0.999922	6	19	dendritic cell chemotaxis	BP
12341	GO:1901989	0.000673512	0.999788	15	96	positive regulation of cell cycle phase transition	BP
6877	GO:0045123	0.000676988	0.999834	11	58	cellular extravasation	BP
7475	GO:0046688	0.000677291	0.9999	7	26	response to copper ion	BP
5845	GO:0036151	0.000688859	0.999942	5	13	phosphatidylcholine acyl-chain remodeling	BP
13176	GO:1903975	0.000691855	0.999919	6	19	regulation of glial cell migration	BP
5142	GO:0033627	0.000693071	0.999803	13	76	cell adhesion mediated by integrin	BP
8323	GO:0051495	0.000699556	0.999727	21	158	positive regulation of cytoskeleton organization	BP
2772	GO:0010759	0.000700539	0.999941	5	13	positive regulation of macrophage chemotaxis	BP
6878	GO:0045124	0.000701858	0.999876	8	33	regulation of bone resorption	BP
10173	GO:0071676	0.000703006	0.999917	6	19	negative regulation of mononuclear cell migration	BP
12631	GO:1902806	0.000708594	0.999723	21	159	regulation of cell cycle G1/S phase transition	BP
8201	GO:0051231	0.000713116	0.99994	5	13	spindle elongation	BP
4112	GO:0030282	0.000724949	0.99977	15	96	bone mineralization	BP
13245	GO:1904124	0.000733313	0.999964	4	8	microglial cell migration	BP
13246	GO:1904139	0.000733313	0.999964	4	8	regulation of microglial cell migration	BP
8214	GO:0051250	0.000733879	0.999737	18	128	negative regulation of lymphocyte activation	BP
5685	GO:0035747	0.000737644	0.999963	4	8	natural killer cell chemotaxis	BP
4950	GO:0032970	0.000758505	0.999626	34	309	regulation of actin filament-based process	BP
8108	GO:0051049	0.000764294	0.99948	110	1336	regulation of transport	BP
495	GO:0002158	0.000765365	0.999962	4	8	osteoclast proliferation	BP
14493	GO:2000503	0.00077718	0.999988	3	4	positive regulation of natural killer cell chemotaxis	BP
12632	GO:1902807	0.000781397	0.999789	12	68	negative regulation of cell cycle G1/S phase transition	BP
2065	GO:0007584	0.0007824	0.999728	17	117	response to nutrient	BP
8286	GO:0051402	0.000787982	0.999653	26	217	neuron apoptotic process	BP
788	GO:0002686	0.000807959	0.999833	9	42	negative regulation of leukocyte migration	BP
1719	GO:0006816	0.000820646	0.999589	35	323	calcium ion transport	BP
7606	GO:0048144	0.000829146	0.999746	14	88	fibroblast proliferation	BP
10691	GO:0090063	0.000830684	0.999957	4	8	positive regulation of microtubule nucleation	BP
8109	GO:0051050	0.000840748	0.99949	64	699	positive regulation of transport	BP
854	GO:0002774	0.000843089	0.999987	3	4	Fc receptor mediated inhibitory signaling pathway	BP
4408	GO:0031589	0.000846693	0.99959	32	286	cell-substrate adhesion	BP
2593	GO:0010389	0.000858626	0.999722	15	98	regulation of G2/M transition of mitotic cell cycle	BP
7575	GO:0048008	0.000859164	0.999801	10	50	platelet-derived growth factor receptor signaling pathway	BP
10139	GO:0071623	0.000863401	0.999986	3	4	negative regulation of granulocyte chemotaxis	BP
10671	GO:0090024	0.000863401	0.999986	3	4	negative regulation of neutrophil chemotaxis	BP
10669	GO:0090022	0.000865143	0.999866	7	27	regulation of neutrophil chemotaxis	BP
10014	GO:0071373	0.000869772	0.999986	3	4	cellular response to luteinizing hormone stimulus	BP
7003	GO:0045638	0.000889455	0.999756	12	69	negative regulation of myeloid cell differentiation	BP
9075	GO:0060760	0.000892516	0.999773	11	60	positive regulation of response to cytokine stimulus	BP
11118	GO:0097421	0.000896401	0.99986	7	27	liver regeneration	BP
2447	GO:0009636	0.000908425	0.999619	23	186	response to toxic substance	BP
1768	GO:0006897	0.000921313	0.999461	55	582	endocytosis	BP
12619	GO:1902749	0.000923165	0.999686	16	109	regulation of cell cycle G2/M phase transition	BP
1906	GO:0007162	0.000923196	0.999582	27	230	negative regulation of cell adhesion	BP
7571	GO:0048002	0.000928208	0.999762	11	61	antigen processing and presentation of peptide antigen	BP
4358	GO:0031348	0.000940852	0.999573	27	232	negative regulation of defense response	BP
7938	GO:0050730	0.000946957	0.99962	21	163	regulation of peptidyl-tyrosine phosphorylation	BP
26	GO:0000082	0.000957013	0.99958	25	208	G1/S transition of mitotic cell cycle	BP
9412	GO:0061687	0.000959769	0.999911	5	14	detoxification of inorganic compound	BP
13660	GO:1904996	0.00096133	0.999878	6	20	positive regulation of leukocyte adhesion to vascular endothelial cell	BP
1870	GO:0007076	0.000961483	0.99988	6	19	mitotic chromosome condensation	BP
2159	GO:0008347	0.000962902	0.999773	10	51	glial cell migration	BP
8531	GO:0051984	0.000965502	0.999847	7	27	positive regulation of chromosome segregation	BP
11156	GO:0097581	0.00098616	0.999708	13	79	lamellipodium organization	BP
11787	GO:0150078	0.00101128	0.999905	5	14	positive regulation of neuroinflammatory response	BP
6971	GO:0045599	0.00101177	0.999783	9	43	negative regulation of fat cell differentiation	BP
7113	GO:0045842	0.0010144	0.999905	5	14	positive regulation of mitotic metaphase/anaphase transition	BP
4058	GO:0030174	0.00102718	0.999903	5	14	regulation of DNA-templated DNA replication initiation	BP
45	GO:0000226	0.00102787	0.999402	53	557	microtubule cytoskeleton organization	BP
8182	GO:0051173	0.00103583	0.999232	185	2454	positive regulation of nitrogen compound metabolic process	BP
7354	GO:0046425	0.00105068	0.999726	11	61	regulation of receptor signaling pathway via JAK-STAT	BP
2028	GO:0007417	0.00105624	0.999343	68	756	central nervous system development	BP
2936	GO:0014015	0.00106389	0.999745	10	52	positive regulation of gliogenesis	BP
653	GO:0002440	0.00108601	0.999538	23	188	production of molecular mediator of immune response	BP
11050	GO:0097193	0.00114499	0.999441	31	284	intrinsic apoptotic signaling pathway	BP
14237	GO:2000045	0.00115248	0.999555	19	143	regulation of G1/S transition of mitotic cell cycle	BP
6484	GO:0043299	0.00115763	0.999694	11	62	leukocyte degranulation	BP
13583	GO:1904862	0.00116387	0.999887	5	14	inhibitory synapse assembly	BP
12751	GO:1903053	0.00117329	0.999715	10	52	regulation of extracellular matrix organization	BP
3061	GO:0014910	0.00120225	0.999707	10	52	regulation of smooth muscle cell migration	BP
2894	GO:0010959	0.0012034	0.999411	31	283	regulation of metal ion transport	BP
3824	GO:0021700	0.00120666	0.999443	27	234	developmental maturation	BP
8006	GO:0050864	0.00120767	0.999577	16	112	regulation of B cell activation	BP
4992	GO:0033047	0.00120939	0.999705	10	53	regulation of mitotic sister chromatid segregation	BP
2787	GO:0010799	0.0012522	0.999755	8	36	regulation of peptidyl-threonine phosphorylation	BP
7993	GO:0050851	0.00125983	0.999495	20	156	antigen receptor-mediated signaling pathway	BP
7446	GO:0046632	0.00130448	0.999558	15	102	alpha-beta T cell differentiation	BP
5610	GO:0035589	0.0013061	0.999918	4	9	G protein-coupled purinergic nucleotide receptor signaling pathway	BP
7078	GO:0045778	0.00130833	0.999708	9	44	positive regulation of ossification	BP
736	GO:0002578	0.00131488	0.999917	4	9	negative regulation of antigen processing and presentation	BP
14498	GO:2000514	0.00131859	0.999645	11	63	regulation of CD4-positive, alpha-beta T cell activation	BP
927	GO:0002887	0.00132415	0.999917	4	9	negative regulation of myeloid leukocyte mediated immunity	BP
3055	GO:0014902	0.00133335	0.999568	14	91	myotube differentiation	BP
6537	GO:0043393	0.00136783	0.999496	17	123	regulation of protein binding	BP
643	GO:0002430	0.00137121	0.999913	4	9	complement receptor mediated signaling pathway	BP
7110	GO:0045839	0.00138119	0.999656	10	54	negative regulation of mitotic nuclear division	BP
400	GO:0001961	0.00139271	0.999653	10	54	positive regulation of cytokine-mediated signaling pathway	BP
9183	GO:0061001	0.00140767	0.99972	8	36	regulation of dendritic spine morphogenesis	BP
143	GO:0000902	0.00141654	0.999111	67	748	cell morphogenesis	BP
12390	GO:1902101	0.00144093	0.99985	5	15	positive regulation of metaphase/anaphase transition of cell cycle	BP
7607	GO:0048145	0.0014527	0.999575	12	73	regulation of fibroblast proliferation	BP
7474	GO:0046686	0.00147791	0.999663	9	46	response to cadmium ion	BP
14345	GO:2000273	0.00150986	0.999739	7	29	positive regulation of signaling receptor activity	BP
7921	GO:0050673	0.00153149	0.999211	34	323	epithelial cell proliferation	BP
2030	GO:0007420	0.00154056	0.999096	51	538	brain development	BP
10720	GO:0090102	0.00154721	0.999731	7	29	cochlea development	BP
9178	GO:0060996	0.00156338	0.999511	13	82	dendritic spine development	BP
8092	GO:0051017	0.00159509	0.999384	18	135	actin filament bundle assembly	BP
657	GO:0002444	0.00159725	0.999498	13	84	myeloid leukocyte mediated immunity	BP
2504	GO:0009892	0.00161972	0.998792	177	2358	negative regulation of metabolic process	BP
12576	GO:1902622	0.00166434	0.999657	8	38	regulation of neutrophil migration	BP
5056	GO:0033273	0.00166782	0.999537	11	64	response to vitamin	BP
8803	GO:0060322	0.00167903	0.998995	54	580	head development	BP
2437	GO:0009611	0.00170406	0.999051	42	427	response to wounding	BP
11248	GO:0098771	0.00173196	0.999057	39	389	inorganic ion homeostasis	BP
11041	GO:0097178	0.00173447	0.99964	8	38	ruffle assembly	BP
4368	GO:0031400	0.00175178	0.999062	37	365	negative regulation of protein modification process	BP
8588	GO:0055074	0.0017576	0.999165	27	240	calcium ion homeostasis	BP
9206	GO:0061035	0.00175949	0.999588	9	46	regulation of cartilage development	BP
7787	GO:0048662	0.00176075	0.999634	8	38	negative regulation of smooth muscle cell proliferation	BP
4279	GO:0031099	0.00176835	0.999289	19	148	regeneration	BP
5414	GO:0034762	0.00176995	0.999027	40	402	regulation of transmembrane transport	BP
13607	GO:1904892	0.00178381	0.9995	11	65	regulation of receptor signaling pathway via STAT	BP
665	GO:0002456	0.00178513	0.999374	15	106	T cell mediated immunity	BP
9025	GO:0060688	0.00179053	0.999626	8	38	regulation of morphogenesis of a branching structure	BP
5370	GO:0034508	0.00181768	0.999673	7	30	centromere complex assembly	BP
14276	GO:2000134	0.00183208	0.999485	11	65	negative regulation of G1/S transition of mitotic cell cycle	BP
14437	GO:2000406	0.00186733	0.999662	7	30	positive regulation of T cell migration	BP
357	GO:0001894	0.00187634	0.999149	24	206	tissue homeostasis	BP
8753	GO:0060249	0.00187634	0.999149	24	206	anatomical structure homeostasis	BP
9381	GO:0061572	0.0018806	0.999262	18	137	actin filament bundle organization	BP
13798	GO:1905330	0.00188658	0.999553	9	47	regulation of morphogenesis of an epithelium	BP
713	GO:0002534	0.0019238	0.999543	9	47	cytokine production involved in inflammatory response	BP
11843	GO:1900015	0.0019238	0.999543	9	47	regulation of cytokine production involved in inflammatory response	BP
5800	GO:0036017	0.00194112	0.99994	3	5	response to erythropoietin	BP
5801	GO:0036018	0.00194112	0.99994	3	5	cellular response to erythropoietin	BP
12544	GO:1902532	0.00194353	0.998886	45	470	negative regulation of intracellular signal transduction	BP
2663	GO:0010594	0.00196813	0.999224	18	138	regulation of endothelial cell migration	BP
7573	GO:0048006	0.00198029	0.999938	3	5	antigen processing and presentation, endogenous lipid antigen via MHC class Ib	BP
2689	GO:0010633	0.00198469	0.999479	10	56	negative regulation of epithelial cell migration	BP
12670	GO:1902905	0.00198565	0.999193	19	149	positive regulation of supramolecular fiber organization	BP
546	GO:0002275	0.00198767	0.999395	12	76	myeloid cell activation involved in immune response	BP
8315	GO:0051480	0.00199522	0.999576	8	38	regulation of cytosolic calcium ion concentration	BP
3101	GO:0015732	0.0019963	0.999772	5	16	prostaglandin transport	BP
4938	GO:0032956	0.00199636	0.999002	30	278	regulation of actin cytoskeleton organization	BP
2542	GO:0010043	0.00201271	0.999571	8	39	response to zinc ion	BP
4583	GO:0032306	0.00202209	0.999849	4	10	regulation of prostaglandin secretion	BP
4584	GO:0032308	0.00202209	0.999849	4	10	positive regulation of prostaglandin secretion	BP
1836	GO:0007015	0.00202808	0.998886	39	390	actin filament organization	BP
721	GO:0002544	0.00202827	0.999767	5	16	chronic inflammatory response	BP
2930	GO:0014009	0.00205044	0.999508	9	47	glial cell proliferation	BP
4231	GO:0030901	0.00205145	0.999414	11	66	midbrain development	BP
9131	GO:0060907	0.00206549	0.999686	6	23	positive regulation of macrophage cytokine production	BP
2165	GO:0008360	0.00206668	0.999207	17	127	regulation of cell shape	BP
8281	GO:0051385	0.00207019	0.999685	6	23	response to mineralocorticoid	BP
559	GO:0002291	0.00207086	0.999845	4	10	T cell activation via T cell receptor contact with antigen bound to MHC molecule on antigen presenting cell	BP
5807	GO:0036037	0.00207572	0.999684	6	23	CD8-positive, alpha-beta T cell activation	BP
4069	GO:0030198	0.00209073	0.998994	27	242	extracellular matrix organization	BP
10091	GO:0071503	0.00209144	0.999933	3	5	response to heparin	BP
5557	GO:0035456	0.00209652	0.999611	7	31	response to interferon-beta	BP
8220	GO:0051256	0.00209687	0.999842	4	10	mitotic spindle midzone assembly	BP
6863	GO:0045088	0.0021029	0.998872	36	357	regulation of innate immune response	BP
973	GO:0003018	0.00210447	0.999055	23	195	vascular process in circulatory system	BP
8268	GO:0051345	0.00210637	0.99883	40	407	positive regulation of hydrolase activity	BP
878	GO:0002824	0.00210896	0.999247	15	108	positive regulation of adaptive immune response based on somatic recombination of immune receptors built from immunoglobulin superfamily domains	BP
10109	GO:0071560	0.00211562	0.999014	25	218	cellular response to transforming growth factor beta stimulus	BP
1964	GO:0007252	0.00212097	0.999754	5	16	I-kappaB phosphorylation	BP
9002	GO:0060638	0.00215049	0.999931	3	5	mesenchymal-epithelial cell signaling	BP
12949	GO:1903522	0.00215076	0.999073	21	173	regulation of blood circulation	BP
7990	GO:0050848	0.00216954	0.999375	11	66	regulation of calcium-mediated signaling	BP
9553	GO:0070099	0.00219461	0.999833	4	10	regulation of chemokine-mediated signaling pathway	BP
6596	GO:0043535	0.00219676	0.999323	12	76	regulation of blood vessel endothelial cell migration	BP
5346	GO:0034446	0.00219993	0.999282	13	86	substrate adhesion-dependent cell spreading	BP
6916	GO:0045229	0.00221558	0.998929	27	243	external encapsulating structure organization	BP
6410	GO:0043062	0.00221939	0.998927	27	243	extracellular structure organization	BP
7017	GO:0045656	0.00222934	0.999927	3	5	negative regulation of monocyte differentiation	BP
14541	GO:2000573	0.00224084	0.999351	11	67	positive regulation of DNA biosynthetic process	BP
591	GO:0002335	0.00224456	0.999578	7	31	mature B cell differentiation	BP
7356	GO:0046427	0.00224616	0.999578	7	31	positive regulation of receptor signaling pathway via JAK-STAT	BP
4286	GO:0031110	0.00227173	0.999256	13	86	regulation of microtubule polymerization or depolymerization	BP
5858	GO:0036230	0.00230269	0.999496	8	40	granulocyte activation	BP
14805	GO:2001233	0.00230772	0.998779	34	335	regulation of apoptotic signaling pathway	BP
32	GO:0000101	0.00230845	0.999822	4	10	sulfur amino acid transport	BP
6598	GO:0043537	0.00232636	0.99956	7	31	negative regulation of blood vessel endothelial cell migration	BP
10844	GO:0090288	0.00235073	0.999269	12	76	negative regulation of cellular response to growth factor stimulus	BP
7815	GO:0048699	0.00238043	0.998374	91	1100	generation of neurons	BP
5974	GO:0038061	0.00238728	0.999102	16	119	non-canonical NF-kappaB signal transduction	BP
8705	GO:0060142	0.00251055	0.9996	6	24	regulation of syncytium formation by plasma membrane fusion	BP
712	GO:0002532	0.00252329	0.999257	11	68	production of molecular mediator involved in inflammatory response	BP
8133	GO:0051098	0.00252649	0.998805	25	223	regulation of binding	BP
14435	GO:2000404	0.00254295	0.999435	8	40	regulation of T cell migration	BP
2182	GO:0008608	0.00255892	0.999362	9	49	attachment of spindle microtubules to kinetochore	BP
10931	GO:0090594	0.00255957	0.999591	6	24	inflammatory response to wounding	BP
7821	GO:0048706	0.00257278	0.99919	12	77	embryonic skeletal system development	BP
560	GO:0002292	0.002605	0.99923	11	68	T cell differentiation involved in immune response	BP
14808	GO:2001236	0.00260859	0.998974	17	131	regulation of extrinsic apoptotic signaling pathway	BP
8010	GO:0050868	0.00262691	0.999079	14	99	negative regulation of T cell activation	BP
8356	GO:0051592	0.00268166	0.999017	15	108	response to calcium ion	BP
6592	GO:0043523	0.00270249	0.998812	21	177	regulation of neuron apoptotic process	BP
22	GO:0000076	0.00271973	0.999661	5	17	DNA replication checkpoint signaling	BP
6692	GO:0044092	0.00277109	0.998307	53	587	negative regulation of molecular function	BP
8437	GO:0051784	0.00277154	0.999233	10	59	negative regulation of nuclear division	BP
14397	GO:2000351	0.00278271	0.999454	7	32	regulation of endothelial cell apoptotic process	BP
9187	GO:0061005	0.00278526	0.999371	8	40	cell differentiation involved in kidney development	BP
4285	GO:0031109	0.00281556	0.998922	16	120	microtubule polymerization or depolymerization	BP
11364	GO:0099173	0.00283427	0.998809	19	153	postsynapse organization	BP
3003	GO:0014812	0.00285483	0.999146	11	68	muscle cell migration	BP
9731	GO:0070507	0.00287338	0.998824	18	142	regulation of microtubule cytoskeleton organization	BP
2402	GO:0009410	0.00287554	0.998506	31	299	response to xenobiotic stimulus	BP
2688	GO:0010632	0.00288357	0.998697	22	188	regulation of epithelial cell migration	BP
4095	GO:0030225	0.00288747	0.999265	9	50	macrophage differentiation	BP
4665	GO:0032465	0.00291366	0.999068	12	78	regulation of cytokinesis	BP
8754	GO:0060251	0.00294132	0.999417	7	32	regulation of glial cell proliferation	BP
2051	GO:0007519	0.00302762	0.998831	16	121	skeletal muscle tissue development	BP
6987	GO:0045621	0.003064	0.998859	15	111	positive regulation of lymphocyte differentiation	BP
4582	GO:0032305	0.00306962	0.999733	4	11	positive regulation of icosanoid secretion	BP
4811	GO:0032733	0.00310636	0.999375	7	33	positive regulation of interleukin-10 production	BP
3060	GO:0014909	0.00315208	0.999112	10	59	smooth muscle cell migration	BP
4740	GO:0032621	0.00315418	0.999723	4	11	interleukin-18 production	BP
4767	GO:0032661	0.00315418	0.999723	4	11	regulation of interleukin-18 production	BP
4230	GO:0030900	0.00315883	0.998348	31	297	forebrain development	BP
6	GO:0000022	0.00320377	0.999718	4	11	mitotic spindle elongation	BP
1751	GO:0006874	0.00320499	0.998455	25	226	intracellular calcium ion homeostasis	BP
2499	GO:0009887	0.0032089	0.997941	63	720	animal organ morphogenesis	BP
7785	GO:0048660	0.00321944	0.998795	15	111	regulation of smooth muscle cell proliferation	BP
13609	GO:1904894	0.0032623	0.999338	7	33	positive regulation of receptor signaling pathway via STAT	BP
11788	GO:0150079	0.00327265	0.99971	4	11	negative regulation of neuroinflammatory response	BP
2803	GO:0010819	0.00328528	0.999708	4	11	regulation of T cell chemotaxis	BP
875	GO:0002821	0.00330217	0.998759	15	113	positive regulation of adaptive immune response	BP
144	GO:0000910	0.00332591	0.998544	20	167	cytokinesis	BP
4882	GO:0032870	0.00332739	0.99806	43	455	cellular response to hormone stimulus	BP
[truncated: 14,000 more rows]

## Sheet: Cont_vs_hdTau_upreg
	category	over_represented_pvalue	under_represented_pvalue	numDEInCat	numInCat	term	ontology
[truncated: 14,848 more rows]

[truncated: 4 more sheets: Cont_vs_hTau_Downreg, Cont_vs_hTau_Upreg, hdTau_vs_hTau_Downreg, hdTau_vs_hTau_Upreg]
