# Supplementary material for: Tracking tau and cellular responses in human iPSC‐microglia: from uptake to seedable secretion, including in extracellular vesicles
Source: Alzheimers Dement. 2026 Apr 6;22(4):e71337. doi: 10.1002/alz.71337 (PMC13053939; doi:10.1002/alz.71337)
Supplement: Supplementary file 4 — Supporting Information [file ALZ-22-e71337-s013.xlsx]

## Sheet: Title
Supplementary Data 4. List of proteins and DEPs found in cell lysates of iMGL treated with vehicle, rTauM, rTauF or hTau.

## Sheet: TP_RAW
840_C	840_M	840_F	856_C	856_M	856_F	856_B	KOLF_C	KOLF_M	KOLF_F	KOLF_B	T: Protein.Group	T: Protein.Names	T: Genes	T: First.Protein.Description
NaN	NaN	NaN	NaN	NaN	NaN	NaN	NaN	NaN	NaN	1876.73	A0A075B6I4	LVX54_HUMAN	IGLV10-54	Immunoglobulin lambda variable 10-54
NaN	NaN	NaN	NaN	NaN	NaN	NaN	NaN	NaN	NaN	NaN	A0A075B6J2	LV233_HUMAN	IGLV2-33	Probable non-functional immunoglobulin lambda variable 2-33
NaN	NaN	NaN	NaN	NaN	NaN	NaN	NaN	NaN	NaN	NaN	A0A075B6K6	LV403_HUMAN	IGLV4-3	Immunoglobulin lambda variable 4-3
NaN	4442.69	NaN	NaN	NaN	NaN	NaN	NaN	NaN	NaN	NaN	A0A075B6S2	KVD29_HUMAN	IGKV2D-29	Immunoglobulin kappa variable 2D-29
NaN	NaN	NaN	10639.3	NaN	NaN	NaN	NaN	NaN	NaN	NaN	A0A087WV53	SPEGN_HUMAN	SPEGNB	SPEG neighbor protein
NaN	NaN	3546.87	NaN	3516.09	NaN	NaN	NaN	3089.39	4297.38	NaN	A0A087X0K7	TVB17_HUMAN	TRBV17	Probable non-functional T cell receptor beta variable 17
NaN	NaN	NaN	NaN	NaN	NaN	NaN	NaN	NaN	NaN	NaN	A0A096LNW5	NT2NR_HUMAN	NOTCH2NLR	Notch homolog 2 N-terminal-like protein R
NaN	NaN	NaN	NaN	18008.3	NaN	NaN	NaN	NaN	NaN	NaN	A0A096LPI5	GVQW2_HUMAN	CCDC28A-AS1	Putative uncharacterized protein CCDC28A-AS1
2606.05	NaN	NaN	NaN	NaN	NaN	NaN	NaN	NaN	NaN	NaN	A0A0A0MRZ7	KVD26_HUMAN	IGKV2D-26	Immunoglobulin kappa variable 2D-26
NaN	NaN	NaN	NaN	NaN	NaN	1662.31	NaN	NaN	NaN	NaN	A0A0A0MRZ9	LV552_HUMAN	IGLV5-52	Immunoglobulin lambda variable 5-52
NaN	NaN	NaN	NaN	NaN	NaN	NaN	NaN	NaN	2218.4	NaN	A0A0A0MS00	LV332_HUMAN	IGLV3-32	Probable non-functional immunoglobulin lambda variable 3-32
NaN	NaN	NaN	NaN	NaN	NaN	NaN	NaN	NaN	NaN	NaN	A0A0A6YYK1	TVA81_HUMAN	TRAV8-1	T cell receptor alpha variable 8-1
NaN	NaN	NaN	NaN	NaN	NaN	NaN	NaN	NaN	1957.97	NaN	A0A0A6YYL3;H3BUK9	POTB2_HUMAN;POTEB_HUMAN	POTEB;POTEB2	POTE ankyrin domain family member B
NaN	NaN	NaN	NaN	NaN	NaN	1285.72	NaN	NaN	NaN	NaN	A0A0B4J1V1	HV321_HUMAN	IGHV3-21	Immunoglobulin heavy variable 3-21
884.192	NaN	NaN	NaN	NaN	NaN	NaN	NaN	NaN	NaN	NaN	A0A0B4J1Y8	LV949_HUMAN	IGLV9-49	Immunoglobulin lambda variable 9-49
323662	255369	277567	232747	202818	182958	186527	275712	253477	292792	272789	A0A0B4J2D5	GAL3B_HUMAN	GATD3B	Putative glutamine amidotransferase-like class 1 domain-containing protein 3B, mitochondrial
NaN	NaN	NaN	843.99	NaN	NaN	NaN	NaN	NaN	NaN	NaN	A0A0B4J2E0	TVBL4_HUMAN	TRBV12-4	T cell receptor beta variable 12-4
NaN	NaN	NaN	NaN	NaN	7684.37	NaN	NaN	NaN	NaN	NaN	A0A0C4DH62	HJ01_HUMAN	IGHJ1	Immunoglobulin heavy joining 1
NaN	NaN	NaN	NaN	NaN	NaN	NaN	NaN	NaN	NaN	NaN	A0A0C4DH68	KV224_HUMAN	IGKV2-24	Immunoglobulin kappa variable 2-24
NaN	NaN	NaN	NaN	NaN	NaN	NaN	NaN	1978.96	NaN	NaN	A0A0G2JMD5	PRA33_HUMAN	PRAMEF33	PRAME family member 33
NaN	NaN	NaN	NaN	NaN	NaN	NaN	NaN	NaN	NaN	NaN	A0A0J9YWL9	TX13C_HUMAN	TEX13C	Putative testis-expressed protein 13C
NaN	NaN	NaN	4083.06	NaN	NaN	NaN	NaN	NaN	NaN	NaN	A0A0J9YWP8	TJB13_HUMAN	TRBJ1-3	T cell receptor beta joining 1-3
NaN	NaN	NaN	NaN	NaN	NaN	NaN	NaN	NaN	NaN	NaN	A0A0J9YWX3	TJB16_HUMAN	TRBJ1-6	T cell receptor beta joining 1-6
NaN	NaN	NaN	NaN	NaN	NaN	NaN	4997.97	NaN	NaN	NaN	A0A0U1RRA0	ZNOS_HUMAN	ZNF593OS	Putative transmembrane protein ZNF593OS
NaN	NaN	NaN	NaN	NaN	NaN	NaN	NaN	NaN	NaN	NaN	A0A0U1RRK4	LBHD2_HUMAN	LBHD2	LBH domain-containing protein 2
NaN	NaN	NaN	NaN	NaN	NaN	NaN	NaN	NaN	NaN	NaN	A0A1B0GTB2	TUNAR_HUMAN	TUNAR	Protein TUNAR
NaN	NaN	NaN	NaN	NaN	NaN	NaN	NaN	NaN	NaN	NaN	A0A1B0GTI8	TM272_HUMAN	TMEM272	Transmembrane protein 272
NaN	NaN	NaN	NaN	NaN	NaN	NaN	NaN	NaN	NaN	NaN	A0A1B0GTL2	CT204_HUMAN	C20orf204	Uncharacterized protein C20orf204
NaN	NaN	NaN	NaN	NaN	NaN	NaN	NaN	NaN	NaN	NaN	A0A1B0GUA9	CM046_HUMAN	C13orf46	Uncharacterized protein C13orf46
NaN	NaN	NaN	NaN	NaN	NaN	32269.1	NaN	NaN	NaN	NaN	A0A1B0GUT2	CJ143_HUMAN	C10orf143	Uncharacterized protein C10orf143
NaN	NaN	NaN	NaN	8418.36	NaN	NaN	NaN	NaN	NaN	NaN	A0A1B0GUV7	TEX48_HUMAN	TEX48	Testis-expressed protein 48
NaN	NaN	NaN	NaN	NaN	NaN	NaN	NaN	3456.43	4330.55	3764.01	A0A1B0GV03	GG6L7_HUMAN	GOLGA6L7	Golgin subfamily A member 6-like protein 7
NaN	NaN	NaN	NaN	NaN	NaN	NaN	NaN	NaN	NaN	NaN	A0A1B0GVH7	IQCM_HUMAN	IQCM	IQ domain-containing protein M
NaN	NaN	NaN	NaN	NaN	NaN	9803.26	NaN	NaN	NaN	NaN	A0A1B0GVS7	MDFI2_HUMAN	MDFIC2	MyoD family inhibitor domain-containing protein 2
NaN	NaN	NaN	NaN	NaN	NaN	NaN	NaN	6084.35	NaN	NaN	A0A1B0GVZ6;Q8NHZ7	MB3L2_HUMAN;MB3LB_HUMAN	MBD3L2;MBD3L2B	Methyl-CpG-binding domain protein 3-like 2B
NaN	3340.76	NaN	NaN	NaN	NaN	NaN	NaN	NaN	NaN	NaN	A0A1W2PPK0	CPHL2_HUMAN	CPHXL2	Cytoplasmic polyadenylated homeobox-like protein 2
NaN	NaN	NaN	NaN	NaN	NaN	NaN	NaN	NaN	NaN	NaN	A0A1W2PPM1	CPHXL_HUMAN	CPHXL	Cytoplasmic polyadenylated homeobox-like protein
NaN	NaN	NaN	NaN	NaN	NaN	2881.05	NaN	NaN	NaN	NaN	A0A1W2PQ27;A0A1W2PQ64;A0A1W2PQC6;A0A1W2PQD8	S72L1_HUMAN;S72L2_HUMAN;S72L4_HUMAN;S72L5_HUMAN	SSU72L1;SSU72L2;SSU72L4;SSU72L5	RNA polymerase II subunit A C-terminal domain phosphatase SSU72 like protein 1
NaN	NaN	NaN	NaN	NaN	NaN	NaN	NaN	NaN	3609.79	NaN	A0A1W2PQU2	KANTR_HUMAN	KANTR	KANTR integral membrane protein
NaN	NaN	NaN	NaN	NaN	NaN	NaN	NaN	NaN	NaN	NaN	A0A286YFK9	SIM38_HUMAN	SMIM38	Small integral membrane protein 38
5626.31	NaN	NaN	NaN	NaN	NaN	NaN	NaN	NaN	NaN	NaN	A0A2R8Y4L2	RA1L3_HUMAN	HNRNPA1L3	Heterogeneous nuclear ribonucleoprotein A1-like 3
968640	3025020	3630570	384638	2773800	2197930	4871040	2112140	3124610	997727	4383740	A0A2R8Y619	H2BK1_HUMAN	H2BK1	Histone H2B type 2-K1
NaN	NaN	NaN	NaN	NaN	NaN	NaN	NaN	NaN	NaN	NaN	A0A494C086	SPD21_HUMAN	SPDYE21	Putative speedy protein E21
NaN	NaN	NaN	NaN	NaN	NaN	NaN	NaN	NaN	NaN	NaN	A0A494C191;P0DTA3;P0DUD1;P0DUD2;P0DUX0;A0A494C0Z2;P0DUD3;P0DUD4	SPD10_HUMAN;SPD11_HUMAN;SPD13_HUMAN;SPD14_HUMAN;SPD15_HUMAN;SPD17_HUMAN;SPD8_HUMAN;SPD9_HUMAN	SPDYE10;SPDYE11;SPDYE13;SPDYE14;SPDYE15;SPDYE17;SPDYE8;SPDYE9	Putative speedy protein E13
NaN	NaN	NaN	NaN	NaN	NaN	NaN	NaN	NaN	NaN	NaN	A0A590UK83	SMI45_HUMAN	SMIM45	Small integral membrane protein 45
NaN	NaN	NaN	NaN	NaN	NaN	NaN	NaN	NaN	NaN	NaN	A0A5A6	TVBK3_HUMAN	TRBV11-3	T cell receptor beta variable 11-3
12664.4	NaN	15144	NaN	NaN	NaN	NaN	13791.6	NaN	NaN	NaN	A0AUZ9	KAL1L_HUMAN	KANSL1L	KAT8 regulatory NSL complex subunit 1-like protein
28949.6	31025.9	30549.1	27894.2	28284.4	29978	29580.5	29117.5	32878.7	37765.4	33281.5	A0AV96	RBM47_HUMAN	RBM47	RNA-binding protein 47
6146.47	4618.17	5655.88	4115.65	4683.08	4842.18	NaN	2860.15	NaN	3874.33	NaN	A0AVI4	TM129_HUMAN	TMEM129	E3 ubiquitin-protein ligase TM129
184133	187193	189536	172856	166239	167634	171860	192217	189446	192271	198762	A0AVT1	UBA6_HUMAN	UBA6	Ubiquitin-like modifier-activating enzyme 6
47467.3	50055	48239	39499.4	42390.5	41849.7	45235.2	45205.9	44302.8	48189.7	47056.7	A0FGR8	ESYT2_HUMAN	ESYT2	Extended synaptotagmin-2
25893.3	24832.4	26668.4	25963.4	28855.2	31016.1	26511	26189.5	23411.6	30494.9	28928.5	A0JNW5	BLT3B_HUMAN	BLTP3B	Bridge-like lipid transfer protein family member 3B
NaN	NaN	NaN	NaN	NaN	NaN	NaN	NaN	NaN	NaN	NaN	A0M8Q6;P0CF74;P0DOY2;P0DOY3	IGLC2_HUMAN;IGLC3_HUMAN;IGLC6_HUMAN;IGLC7_HUMAN	IGLC2;IGLC3;IGLC6;IGLC7	Immunoglobulin lambda constant 7
71064	76035.3	72091.6	73580.9	73592	70192.5	71758.2	75185.5	77007.9	78067.4	72950.1	A0MZ66	SHOT1_HUMAN	SHTN1	Shootin-1
NaN	10135.6	NaN	NaN	NaN	NaN	NaN	9548.15	10022.3	NaN	NaN	A0PJW6	TM223_HUMAN	TMEM223	Transmembrane protein 223
NaN	NaN	51373.9	NaN	NaN	NaN	70072.7	NaN	NaN	NaN	47963.1	A0PJZ3	GXLT2_HUMAN	GXYLT2	Glucoside xylosyltransferase 2
NaN	NaN	NaN	NaN	NaN	NaN	NaN	NaN	NaN	NaN	NaN	A1A4G5	LNP1_HUMAN	LNP1	Leukemia NUP98 fusion partner 1
28838.2	28798.8	31468.6	25416	27950.6	23945.5	27766.9	23616.1	23967.4	27872.8	27837.3	A1A4S6	RHG10_HUMAN	ARHGAP10	Rho GTPase-activating protein 10
185120	175913	170432	154441	162832	160034	155856	168942	164348	161323	164045	A1L0T0	HACL2_HUMAN	ILVBL	2-hydroxyacyl-CoA lyase 2
NaN	NaN	NaN	NaN	NaN	NaN	NaN	NaN	NaN	NaN	NaN	A1L390	PKHG3_HUMAN	PLEKHG3	Pleckstrin homology domain-containing family G member 3
NaN	NaN	NaN	NaN	NaN	NaN	6338.01	NaN	NaN	NaN	NaN	A1L3X4	MT1DP_HUMAN	MT1DP	Putative metallothionein MT1DP
49536.7	49056.6	51626.6	44002.9	45700.4	44909.2	49558.4	48276.3	49784.4	48322.5	51828.4	A1X283	SPD2B_HUMAN	SH3PXD2B	SH3 and PX domain-containing protein 2B
NaN	6173.56	7653.72	5680.92	5816.86	6420.71	NaN	NaN	NaN	NaN	NaN	A2A288	ZC12D_HUMAN	ZC3H12D	Probable ribonuclease ZC3H12D
NaN	NaN	NaN	NaN	2856.46	NaN	NaN	NaN	NaN	NaN	NaN	A2A3N6	PIPSL_HUMAN	PIPSL	Putative PIP5K1A and PSMD4-like protein
NaN	NaN	NaN	NaN	NaN	NaN	NaN	NaN	NaN	NaN	NaN	A2RRD8	ZN320_HUMAN	ZNF320	Zinc finger protein 320
NaN	NaN	NaN	NaN	NaN	NaN	NaN	NaN	NaN	NaN	NaN	A2RRL7	TM213_HUMAN	TMEM213	Transmembrane protein 213
25193.2	28138.7	24618.2	26036.6	29734	27607.5	27639.2	31729	30590.6	25773.3	25148	A2RRP1	NBAS_HUMAN	NBAS	NBAS subunit of NRZ tethering complex
NaN	NaN	NaN	NaN	NaN	NaN	NaN	NaN	NaN	2046.33	NaN	A2RU67	F234B_HUMAN	FAM234B	Protein FAM234B
10888.7	NaN	NaN	NaN	NaN	NaN	7171.93	6634.95	NaN	NaN	9699.93	A2RUH7	MBPHL_HUMAN	MYBPHL	Myosin-binding protein H-like
14503.7	15605.7	15170	29327.6	30238.7	30615	23081.7	47466.3	44902	45063.7	39694.7	A2RUS2	DEND3_HUMAN	DENND3	DENN domain-containing protein 3
NaN	NaN	NaN	NaN	NaN	NaN	NaN	NaN	NaN	939.821	NaN	A2RUU4	COLL1_HUMAN	CLPSL1	Colipase-like protein 1
NaN	NaN	NaN	2799.74	NaN	NaN	NaN	NaN	NaN	NaN	NaN	A2VDF0	FUCM_HUMAN	FUOM	Fucose mutarotase
35698.2	35579.4	35788.8	25400	26993.1	28412.8	25618.1	23885.5	21080.4	26529	20836.1	A3KMH1	VWA8_HUMAN	VWA8	von Willebrand factor A domain-containing protein 8
12626.5	15236	NaN	21666.2	NaN	NaN	13488	23153.8	14229.4	NaN	NaN	A3KN83	SBNO1_HUMAN	SBNO1	Protein strawberry notch homolog 1
NaN	NaN	NaN	1069.8	NaN	NaN	NaN	NaN	NaN	NaN	NaN	A4D0Y5	CG077_HUMAN	LINC03043	Uncharacterized protein encoded by LINC03043
NaN	3294.21	2225.58	NaN	NaN	NaN	NaN	NaN	NaN	NaN	NaN	A4D1B5	GSAP_HUMAN	GSAP	Gamma-secretase-activating protein
9240.78	14117.1	7911.09	9008.43	15479.8	10372.3	NaN	12365.7	11446.1	8631.13	7612.21	A4D1E9	GTPBA_HUMAN	GTPBP10	GTP-binding protein 10
4176.34	NaN	NaN	NaN	NaN	NaN	NaN	NaN	NaN	NaN	NaN	A4D1F6	LRRD1_HUMAN	LRRD1	Leucine-rich repeat and death domain-containing protein 1
90349.7	88446.2	87109.6	86311.8	90080.2	92065.1	83656.4	117937	115849	118663	108790	A4D1P6	WDR91_HUMAN	WDR91	WD repeat-containing protein 91
22888.9	23735.9	22482.4	25859.8	28213	28505.1	21960.1	31604.3	27411.7	25533.7	21733.5	A4D1U4	DEN11_HUMAN	DENND11	DENN domain-containing protein 11
NaN	NaN	NaN	NaN	NaN	NaN	NaN	NaN	NaN	4489.52	NaN	A4D263	SMIP7_HUMAN	SPMIP7	Protein SPMIP7
NaN	NaN	NaN	NaN	NaN	NaN	86619.6	NaN	73957.2	NaN	NaN	A4FU01	MTMRB_HUMAN	MTMR11	Myotubularin-related protein 11
NaN	NaN	NaN	NaN	NaN	NaN	NaN	NaN	NaN	243805	NaN	A4FU69	EFCB5_HUMAN	EFCAB5	EF-hand calcium-binding domain-containing protein 5
NaN	1607.03	NaN	NaN	NaN	NaN	NaN	NaN	NaN	NaN	NaN	A4QMS7	CFA90_HUMAN	CFAP90	Cilia- and flagella-associated protein 90
NaN	NaN	NaN	NaN	NaN	NaN	38086.1	NaN	NaN	NaN	NaN	A4UGR9	XIRP2_HUMAN	XIRP2	Xin actin-binding repeat-containing protein 2
13602.9	15294.1	14779.2	11890	13981.6	12468.9	10844.8	13251.1	12661.1	8005.94	10927.8	A5PLN9	TPC13_HUMAN	TRAPPC13	Trafficking protein particle complex subunit 13
30072.7	34185.3	28468.3	31550.2	36683.8	34487.1	35888.8	31129.9	29822.5	31686.7	27162.4	A5YKK6	CNOT1_HUMAN	CNOT1	CCR4-NOT transcription complex subunit 1
NaN	NaN	NaN	NaN	NaN	NaN	NaN	NaN	NaN	NaN	NaN	A6NC51	T150B_HUMAN	TMEM150B	Modulator of macroautophagy TMEM150B
11625.4	7709.13	11798.7	9287.83	11571.6	11989.3	10467.5	10487.8	11325.5	10637	10526	A6NC98	CC88B_HUMAN	CCDC88B	Coiled-coil domain-containing protein 88B
NaN	27915.2	28383.3	19563	29709	33799.4	32756	28282.6	20598.9	23705.1	36208.9	A6NCE7;Q9GZQ8	MLP3B_HUMAN;MP3B2_HUMAN	MAP1LC3B;MAP1LC3B2	Microtubule-associated proteins 1A/1B light chain 3 beta 2
NaN	NaN	NaN	NaN	NaN	NaN	NaN	6254.39	NaN	NaN	NaN	A6NCI5	SIM16_HUMAN	LINC00862	Putative transmembrane protein encoded by LINC00862
NaN	NaN	NaN	NaN	NaN	NaN	NaN	NaN	NaN	NaN	NaN	A6NCJ1	TKTI1_HUMAN	TEKTIP1	Tektin bundle-interacting protein 1
NaN	NaN	NaN	NaN	NaN	NaN	NaN	NaN	NaN	NaN	NaN	A6NCN8	TEX52_HUMAN	TEX52	Testis-expressed protein 52
75414.4	86156.5	80840.4	63305.1	78966.4	76082.1	77173.7	80146.1	77819.5	89096.5	87202.5	A6NDG6	PGP_HUMAN	PGP	Glycerol-3-phosphate phosphatase
NaN	NaN	NaN	NaN	NaN	NaN	NaN	NaN	NaN	NaN	NaN	A6NDN3;Q9NYA3	GOG6A_HUMAN;GOG6B_HUMAN	GOLGA6A;GOLGA6B	Golgin subfamily A member 6B
NaN	NaN	NaN	NaN	NaN	NaN	NaN	NaN	NaN	NaN	NaN	A6NDP7	MADL2_HUMAN	MYADML2	Myeloid-associated differentiation marker-like protein 2
NaN	NaN	NaN	NaN	NaN	15647.8	NaN	NaN	NaN	NaN	NaN	A6NDR6	ME3L1_HUMAN	MEIS3P1	Putative homeobox protein Meis3-like 1
4654.27	NaN	4587.51	6058.62	NaN	NaN	NaN	5024.94	NaN	4944.01	4943.11	A6NDU8	RIMC1_HUMAN	RIMOC1	RAB7A-interacting MON1-CCZ1 complex subunit 1
NaN	NaN	NaN	3448.92	NaN	NaN	NaN	NaN	NaN	NaN	NaN	A6NDX4	YO011_HUMAN		Putative transmembrane protein ENSP00000320207
NaN	NaN	NaN	NaN	NaN	NaN	NaN	NaN	NaN	NaN	8039.1	A6NDX5	ZN840_HUMAN	ZNF840P	Putative zinc finger protein 840
NaN	NaN	NaN	NaN	NaN	NaN	NaN	NaN	NaN	NaN	1498.32	A6NEC2	PSAL_HUMAN	NPEPPSL1	Puromycin-sensitive aminopeptidase-like protein
NaN	NaN	NaN	8075.77	NaN	NaN	NaN	NaN	NaN	NaN	NaN	A6NFI3	ZN316_HUMAN	ZNF316	Zinc finger protein 316
NaN	NaN	NaN	NaN	NaN	NaN	NaN	NaN	NaN	NaN	NaN	A6NFK2	GRCR2_HUMAN	GRXCR2	Glutaredoxin domain-containing cysteine-rich protein 2
NaN	NaN	NaN	NaN	NaN	NaN	NaN	NaN	NaN	6625.69	NaN	A6NFY7	SDHF1_HUMAN	SDHAF1	Succinate dehydrogenase assembly factor 1, mitochondrial
NaN	NaN	NaN	NaN	NaN	NaN	2224.96	NaN	NaN	NaN	NaN	A6NH52	TV23A_HUMAN	TVP23A	Golgi apparatus membrane protein TVP23 homolog A
1337860	1532650	1496530	1479090	1656430	1675290	1614680	1335830	1450860	1347090	1330410	A6NHL2	TBAL3_HUMAN	TUBAL3	Tubulin alpha chain-like 3
NaN	2575.95	NaN	NaN	NaN	NaN	NaN	NaN	NaN	NaN	NaN	A6NHN6	NPB15_HUMAN	NPIPB15	Nuclear pore complex-interacting protein family member B15
NaN	NaN	NaN	NaN	NaN	NaN	NaN	NaN	NaN	NaN	NaN	A6NHP3;Q495Y8	SPDE2_HUMAN;SPE2B_HUMAN	SPDYE2;SPDYE2B	Speedy protein E2B
9260.57	12451.7	14782.3	14276.8	16591.2	15396	13245.4	NaN	10365.5	NaN	NaN	A6NHR9	SMHD1_HUMAN	SMCHD1	Structural maintenance of chromosomes flexible hinge domain-containing protein 1
5254.22	NaN	NaN	4672.4	NaN	NaN	NaN	NaN	5495.92	5673.19	NaN	A6NHX0	CAST2_HUMAN	CASTOR2	Cytosolic arginine sensor for mTORC1 subunit 2
5210.42	5013.35	5551.86	3321.88	4988.42	5013.18	1727.64	2606.79	2301.96	3598.77	3692.74	A6NIH7	U119B_HUMAN	UNC119B	Protein unc-119 homolog B
NaN	NaN	NaN	NaN	NaN	3363.4	5539.27	NaN	NaN	NaN	NaN	A6NJ78	MET15_HUMAN	METTL15	12S rRNA N4-methylcytidine (m4C) methyltransferase
10342.6	12610.1	13044.9	16586.5	15971.3	15271.8	13829	13072.6	13533.6	19291.4	10811.4	A6NJG2	SWAHD_HUMAN	SOWAHD	Ankyrin repeat domain-containing protein SOWAHD
NaN	NaN	NaN	NaN	NaN	NaN	NaN	NaN	NaN	NaN	NaN	A6NJG6	ARGFX_HUMAN	ARGFX	Arginine-fifty homeobox
NaN	NaN	NaN	NaN	NaN	NaN	NaN	NaN	NaN	NaN	NaN	A6NK97	S22AK_HUMAN	SLC22A20P	Solute carrier family 22 member 20
NaN	NaN	NaN	NaN	NaN	NaN	NaN	NaN	NaN	NaN	NaN	A6NKF7	TM88B_HUMAN	TMEM88B	Transmembrane protein 88B
3378.62	NaN	NaN	NaN	NaN	NaN	NaN	NaN	NaN	NaN	NaN	A6NL26	O5B21_HUMAN	OR5B21	Olfactory receptor 5B21
NaN	NaN	NaN	8446.95	NaN	NaN	NaN	NaN	NaN	NaN	NaN	A6NL82	CF144_HUMAN	CFAP144	Cilia- and flagella-associated protein 144
NaN	NaN	NaN	NaN	NaN	NaN	NaN	NaN	17728.4	NaN	NaN	A6NL88	SHSA7_HUMAN	SHISA7	Protein shisa-7
NaN	NaN	NaN	NaN	NaN	NaN	3287.39	NaN	NaN	NaN	NaN	A6NM28	ZFP92_HUMAN	ZFP92	Zinc finger protein 92 homolog
NaN	NaN	NaN	NaN	NaN	NaN	NaN	NaN	NaN	NaN	NaN	A6NMZ2	SNTAN_HUMAN	SNTN	Sentan
NaN	NaN	NaN	NaN	NaN	NaN	NaN	NaN	NaN	NaN	NaN	A6NNA5	DRGX_HUMAN	DRGX	Dorsal root ganglia homeobox protein
NaN	1162.87	NaN	NaN	NaN	NaN	NaN	NaN	NaN	NaN	NaN	A6NNB3	IFM5_HUMAN	IFITM5	Interferon-induced transmembrane protein 5
NaN	NaN	NaN	NaN	NaN	NaN	NaN	NaN	NaN	NaN	NaN	A6NNL5	CO061_HUMAN	C15orf61	Uncharacterized protein C15orf61
NaN	NaN	NaN	NaN	NaN	NaN	NaN	NaN	NaN	NaN	17334.8	A6PVL3	KNCN_HUMAN	KNCN	Kinocilin
NaN	NaN	NaN	NaN	NaN	NaN	NaN	NaN	NaN	NaN	NaN	A6ZKI3	RTL8C_HUMAN	RTL8C	Retrotransposon Gag-like protein 8C
4983.47	5644.64	NaN	5384.12	7571.08	NaN	5215.3	NaN	5441.89	5026.63	4716.57	A7E2V4	ZSWM8_HUMAN	ZSWIM8	Zinc finger SWIM domain-containing protein 8
NaN	NaN	NaN	NaN	NaN	NaN	NaN	NaN	NaN	NaN	NaN	A7E2Y1	MYH7B_HUMAN	MYH7B	Myosin-7B
NaN	NaN	13774	NaN	NaN	12594.8	NaN	NaN	13386.9	NaN	NaN	A8CG34	P121C_HUMAN	POM121C	Nuclear envelope pore membrane protein POM 121C
16777.5	13816.2	14463	15994.4	12018.2	13165.3	12423.5	14822.1	17675.9	17164.2	17943.2	A8K0Z3	WASH1_HUMAN	WASHC1	WASH complex subunit 1
NaN	NaN	15477.8	NaN	NaN	11182.9	NaN	NaN	NaN	NaN	NaN	A8K2U0	A2ML1_HUMAN	A2ML1	Alpha-2-macroglobulin-like protein 1
NaN	NaN	3043.99	NaN	NaN	NaN	NaN	NaN	NaN	NaN	NaN	A8K5M9	CO062_HUMAN	C15orf62	Uncharacterized protein C15orf62, mitochondrial
NaN	NaN	NaN	NaN	NaN	NaN	NaN	NaN	NaN	NaN	NaN	A8K8V0	ZN785_HUMAN	ZNF785	Zinc finger protein 785
NaN	NaN	NaN	NaN	NaN	NaN	NaN	NaN	NaN	NaN	NaN	A8MPP1	D11L8_HUMAN	DDX11L8	Putative ATP-dependent RNA helicase DDX11-like protein 8
NaN	NaN	50877.6	NaN	55129.3	73276.9	72254.5	NaN	NaN	115379	NaN	A8MPX8	PP2D1_HUMAN	PP2D1	Protein phosphatase 2C-like domain-containing protein 1
NaN	NaN	NaN	NaN	NaN	NaN	NaN	NaN	NaN	NaN	NaN	A8MQ03	CRTP1_HUMAN	CYSRT1	Cysteine-rich tail protein 1
NaN	NaN	NaN	10497.5	NaN	NaN	NaN	NaN	NaN	NaN	NaN	A8MQ27	NEU1B_HUMAN	NEURL1B	E3 ubiquitin-protein ligase NEURL1B
NaN	NaN	NaN	NaN	NaN	NaN	NaN	NaN	NaN	NaN	NaN	A8MT66	YU005_HUMAN		Putative uncharacterized protein ENSP00000383407
NaN	NaN	NaN	NaN	2037.07	NaN	NaN	NaN	NaN	NaN	NaN	A8MV57	MPTX_HUMAN	MPTX1	Putative mucosal pentraxin homolog
NaN	NaN	NaN	NaN	NaN	NaN	NaN	53809.5	NaN	NaN	NaN	A8MV65	VGLL3_HUMAN	VGLL3	Transcription cofactor vestigial-like protein 3
21711.9	11894.2	18295.4	14810.9	9472.32	10106.6	6931.4	8895.76	11605.3	11256.4	11950.6	A8MV81	HIG1C_HUMAN	HIGD1C	HIG1 domain family member 1C
NaN	NaN	NaN	4671.16	NaN	NaN	NaN	NaN	NaN	NaN	NaN	A8MVJ9	HPF1L_HUMAN		Putative histone PARylation factor 1-like
NaN	NaN	NaN	NaN	NaN	NaN	NaN	NaN	NaN	NaN	14139.1	A8MVX0	ARG33_HUMAN	ARHGEF33	Rho guanine nucleotide exchange factor 33
143278	150122	141617	144757	154636	151693	162053	110147	113597	141147	118384	A8MWD9	RUXGL_HUMAN	SNRPGP15	Putative small nuclear ribonucleoprotein G-like protein 15
NaN	NaN	NaN	NaN	4962.6	NaN	NaN	NaN	NaN	NaN	NaN	A8MWK0	FS2P1_HUMAN	FADS2B	Putative fatty acid desaturase 2-like protein FADS2B
47696.2	55628.6	50850.4	47249.1	51495.1	47265.1	55427.8	64394	64672.2	48795.4	61957.9	A8MWX3	WASH4_HUMAN	WASH4P	Putative WAS protein family homolog 4
NaN	NaN	5636.46	NaN	NaN	NaN	NaN	NaN	NaN	NaN	NaN	A8MXE2	B3GT9_HUMAN	B3GALT9	Beta-1,3-galactosyltransferase 9
13828.9	17365	17193.8	9428.11	11278.1	12078.3	14019.4	20366.5	21777.9	36426.3	24276.7	A8MXV4	NUD19_HUMAN	NUDT19	Acyl-coenzyme A diphosphatase NUDT19
955.803	NaN	NaN	NaN	NaN	NaN	NaN	NaN	NaN	NaN	NaN	A8MXZ1	F90AN_HUMAN	FAM90A23	Putative protein FAM90A23
NaN	NaN	NaN	NaN	NaN	NaN	NaN	NaN	NaN	NaN	NaN	A8MYA2	CX049_HUMAN	CXorf49	Uncharacterized protein CXorf49
NaN	NaN	NaN	NaN	4677.04	6171.73	NaN	NaN	NaN	13178.6	NaN	A8MYB1	TMC5B_HUMAN	TMCO5B	Transmembrane and coiled-coil domain-containing protein 5B
NaN	NaN	NaN	NaN	NaN	15671.3	NaN	NaN	NaN	NaN	NaN	A8MYV0	DCD2C_HUMAN	DCDC2C	Doublecortin domain-containing protein 2C
NaN	NaN	NaN	NaN	NaN	NaN	NaN	NaN	NaN	NaN	NaN	A9QM74	IMA8_HUMAN	KPNA7	Importin subunit alpha-8
15385.2	17162.2	14398.3	15312.4	18294.4	18762.7	9681.43	14495.2	12151.4	18824.4	10672.5	A9UHW6	MI4GD_HUMAN	MIF4GD	MIF4G domain-containing protein
NaN	NaN	NaN	NaN	NaN	NaN	NaN	NaN	NaN	NaN	NaN	B0FP48;E5RIL1	UPK3L_HUMAN;UPKL2_HUMAN	UPK3BL1;UPK3BL2	Uroplakin-3b-like protein 1
NaN	NaN	NaN	2571.9	NaN	NaN	NaN	NaN	NaN	NaN	NaN	B0I1T2	MYO1G_HUMAN	MYO1G	Unconventional myosin-Ig
NaN	NaN	NaN	NaN	NaN	NaN	NaN	NaN	NaN	NaN	NaN	B2RBV5	MR1L2_HUMAN	MRFAP1L2	MORF4 family associated protein 1 like 2
NaN	NaN	NaN	NaN	NaN	NaN	NaN	NaN	NaN	NaN	NaN	B2RN74	O11HC_HUMAN	OR11H12	Olfactory receptor 11H12
NaN	NaN	NaN	NaN	1540.65	NaN	NaN	NaN	NaN	NaN	NaN	B2RNN3	C1T9B_HUMAN	C1QTNF9B	Complement C1q and tumor necrosis factor-related protein 9B
NaN	NaN	NaN	58835	83082.4	41255.3	NaN	NaN	NaN	NaN	69378.3	B2RU33	POTEC_HUMAN	POTEC	POTE ankyrin domain family member C
NaN	NaN	NaN	NaN	NaN	NaN	NaN	NaN	NaN	NaN	NaN	B2RXH4	BTBDI_HUMAN	BTBD18	BTB/POZ domain-containing protein 18
NaN	9656.31	NaN	NaN	NaN	NaN	NaN	NaN	NaN	NaN	NaN	B3EWG3;B3EWG5;B3EWG6	FM25A_HUMAN;FM25C_HUMAN;FM25G_HUMAN	FAM25A;FAM25C;FAM25G	Protein FAM25A
3639.17	2032.64	NaN	NaN	NaN	NaN	2627.08	NaN	2675.96	3838.95	NaN	B7ZAP0	RBG10_HUMAN	RABGAP1L	Rab GTPase-activating protein 1-like, isoform 10
18241.3	14797	NaN	11618.4	18220.5	13191.4	14825.6	18495.6	15180.6	16180.6	13086.4	B7ZAQ6;P0CG08	GPHRA_HUMAN;GPHRB_HUMAN	GPR89A;GPR89B	Golgi pH regulator A
3797.94	NaN	NaN	NaN	NaN	NaN	NaN	NaN	NaN	NaN	NaN	B8ZZ34	SHSA8_HUMAN	SHISA8	Protein shisa-8
18287.4	NaN	NaN	NaN	NaN	NaN	NaN	NaN	NaN	NaN	NaN	C0HM02	PKHUO_HUMAN	PRKCH	PRKCH upstream open reading frame 2
20561.2	21868.6	28044.4	11521.9	23457.8	27427.3	18554.6	25156.7	28202.5	27137.5	30310.6	C4AMC7;Q6VEQ5	WASH2_HUMAN;WASH3_HUMAN	WASH2P;WASH3P	Putative WAS protein family homolog 3
NaN	NaN	NaN	NaN	NaN	NaN	NaN	NaN	NaN	NaN	2530.32	C9J7I0	UMAD1_HUMAN	UMAD1	UBAP1-MVB12-associated (UMA)-domain containing protein 1
NaN	NaN	NaN	NaN	NaN	NaN	NaN	NaN	NaN	NaN	5318.61	C9JJ37	BTBDJ_HUMAN	BTBD19	BTB/POZ domain-containing protein 19
7501.26	NaN	5279.6	5459.44	NaN	NaN	NaN	8341.99	NaN	NaN	NaN	C9JJH3	U17LA_HUMAN	USP17L10	Ubiquitin carboxyl-terminal hydrolase 17-like protein 10
NaN	NaN	NaN	NaN	NaN	4153.38	NaN	NaN	NaN	NaN	NaN	C9JLR9	ZFTA_HUMAN	ZFTA	Zinc finger translocation-associated protein
25325.1	23381	23864.4	22100.1	20482.7	23110.7	22335.5	22731.1	26583.8	27020.4	20480.1	C9JLW8	MCRI1_HUMAN	MCRIP1	Mapk-regulated corepressor-interacting protein 1
NaN	NaN	NaN	NaN	NaN	NaN	NaN	NaN	NaN	NaN	NaN	C9JXX5	FREY_HUMAN	FREY1	Protein Frey 1
NaN	NaN	NaN	NaN	NaN	NaN	NaN	NaN	NaN	681.78	NaN	D6RBQ6	U17LH_HUMAN	USP17L17	Ubiquitin carboxyl-terminal hydrolase 17-like protein 17
NaN	NaN	NaN	NaN	NaN	NaN	NaN	NaN	NaN	NaN	NaN	D6RIA3	CD054_HUMAN	C4orf54	Uncharacterized protein C4orf54
NaN	NaN	NaN	NaN	NaN	NaN	NaN	NaN	NaN	NaN	NaN	E5RQL4	FONG_HUMAN	FTCDNL1	Formiminotransferase N-terminal subdomain-containing protein
300634	271195	252303	350205	319946	308456	303869	242033	223022	296410	237858	E9PAV3	NACAM_HUMAN	NACA	Nascent polypeptide-associated complex subunit alpha, muscle-specific form
NaN	NaN	NaN	NaN	NaN	NaN	NaN	NaN	NaN	NaN	NaN	E9PJI5;P0DM63	NPIA7_HUMAN;NPIA8_HUMAN	NPIPA7;NPIPA8	Nuclear pore complex-interacting protein family member A7
40306.7	30907.5	34699.9	42398.5	41471.3	41310.2	30503.7	21980.7	26196.8	32532.5	25964.8	E9PRG8	CK098_HUMAN	C11orf98	Uncharacterized protein C11orf98
16349.2	19384.1	16379.3	10090.8	NaN	5385.95	NaN	8984.56	7870.65	14815.4	NaN	G9CGD6	CNIPF_HUMAN	CNK3/IPCEF1	CNK3/IPCEF1 fusion protein
NaN	NaN	NaN	NaN	NaN	NaN	4532.4	NaN	NaN	NaN	NaN	H3BNL1	CC084_HUMAN	C3orf84	Uncharacterized protein C3orf84
NaN	NaN	NaN	NaN	NaN	NaN	NaN	NaN	NaN	NaN	NaN	H3BPM6	MKROS_HUMAN	MKRN2OS	MKRN2 opposite strand protein
NaN	NaN	NaN	NaN	NaN	NaN	NaN	NaN	NaN	3648.5	NaN	H3BQW9	F229A_HUMAN	FAM229A	Protein FAM229A
NaN	NaN	NaN	NaN	NaN	NaN	NaN	NaN	NaN	NaN	NaN	H3BU77	CC179_HUMAN	CCDC179	Coiled-coil domain-containing protein 179
NaN	NaN	NaN	NaN	NaN	NaN	104663	NaN	NaN	NaN	NaN	H3BV12	GOG8Q_HUMAN	GOLGA8Q	Golgin subfamily A member 8Q
NaN	NaN	NaN	NaN	NaN	NaN	NaN	NaN	NaN	NaN	NaN	H7C241	CLD34_HUMAN	CLDN34	Claudin-34
63132.9	78021.3	90589.6	51923.4	55206.5	58782.1	67578.5	62389.6	79105.2	59769.9	79670.6	L0R6Q1	S35U4_HUMAN	SLC35A4	SLC35A4 upstream open reading frame protein
NaN	14302.1	NaN	NaN	13663.5	17067.5	14976.3	NaN	NaN	NaN	12347	L0R819	ASURF_HUMAN	ASDURF	ASNSD1 upstream open reading frame protein
8364.48	10380.8	12064.1	7101.65	11854.8	10155.7	9296.99	9663.68	8342.88	18939.1	8565.49	L0R8F8	MIDUO_HUMAN	MIEF1	Mitochondrial ribosome and complex I assembly factor AltMIEF1
NaN	NaN	NaN	NaN	NaN	NaN	NaN	NaN	NaN	NaN	NaN	M0R2J8	DCDC1_HUMAN	DCDC1	Doublecortin domain-containing protein 1
79330.6	67115.6	68328.7	55296.5	65112.8	61090.3	65465.7	81433.1	82694.7	85836.7	92562.2	O00115	DNS2A_HUMAN	DNASE2	Deoxyribonuclease-2-alpha
86562.2	81304.6	85334.7	73503	67373.6	68176.9	71192.5	63490.9	65780.2	79580.5	71190.1	O00116	ADAS_HUMAN	AGPS	Alkyldihydroxyacetonephosphate synthase, peroxisomal
45054.2	49749.8	45758.7	46424.6	54503	54869.6	55673.2	49977.2	52627.1	50429.1	49310.3	O00139	KIF2A_HUMAN	KIF2A	Kinesin-like protein KIF2A
50750.8	56177.8	50909.1	50663.2	52735.3	46043.7	52425.8	95712.8	89570.5	94172.4	81104.6	O00142	KITM_HUMAN	TK2	Thymidine kinase 2, mitochondrial
48510.3	48788.1	47392.1	67632.4	64765.7	64009.2	61316.1	35163	35121.6	39971.6	36939.8	O00148	DX39A_HUMAN	DDX39A	ATP-dependent RNA helicase DDX39A
37908.3	38420.6	36651.8	53547.5	51193	51643.1	50204.9	28830.6	29903.8	36231	30763.7	O00154	BACH_HUMAN	ACOT7	Cytosolic acyl coenzyme A thioester hydrolase
37296.7	39168.5	37829	38962	38613.1	40770.7	38666.2	37800	37217.9	36792.7	36499	O00159	MYO1C_HUMAN	MYO1C	Unconventional myosin-Ic
173031	190515	193062	134233	147324	147503	152850	184163	189756	183758	192711	O00160	MYO1F_HUMAN	MYO1F	Unconventional myosin-If
53682.8	59744.1	62338.3	60180	51626.6	57681.1	54369.7	76347.1	74228.6	73707.6	73109.9	O00161	SNP23_HUMAN	SNAP23	Synaptosomal-associated protein 23
22367.8	25427.5	22805.5	22721	28532.1	23333.5	31987.8	32269.3	29899.6	27044.3	31150.8	O00165	HAX1_HUMAN	HAX1	HCLS1-associated protein X-1
86027.7	102810	99263.9	88954.9	105219	101938	94262.7	94944.9	88865.9	95864.6	88927.3	O00170	AIP_HUMAN	AIP	AH receptor-interacting protein
NaN	NaN	NaN	NaN	NaN	NaN	NaN	NaN	NaN	NaN	NaN	O00175	CCL24_HUMAN	CCL24	C-C motif chemokine 24
18687.7	14328.3	19382.4	27849.5	22182.1	26487.9	26523	17116.9	16808.7	16662.3	14441.9	O00178	GTPB1_HUMAN	GTPBP1	GTP-binding protein 1
280789	276693	267713	307121	302298	302366	341296	251343	270773	360652	281359	O00182	LEG9_HUMAN	LGALS9	Galectin-9
69343.7	75377.5	72216.2	63391.9	70581.2	67484	76969	100948	103635	94680.3	99455.4	O00186	STXB3_HUMAN	STXBP3	Syntaxin-binding protein 3
8778.78	7712.62	9777.75	NaN	NaN	6231.8	NaN	NaN	NaN	NaN	11212.1	O00189	AP4M1_HUMAN	AP4M1	AP-4 complex subunit mu-1
55933.6	52812.7	56160.3	70640.8	64594.5	64425.5	60966.8	37020.5	47940.2	59383.7	54866.4	O00193	SMAP_HUMAN	SMAP	Small acidic protein
NaN	NaN	NaN	NaN	NaN	NaN	10189.2	NaN	NaN	NaN	NaN	O00198	HRK_HUMAN	HRK	Activator of apoptosis harakiri
101473	115260	108640	99616.5	107046	107287	115103	120926	132894	133711	134145	O00203	AP3B1_HUMAN	AP3B1	AP-3 complex subunit beta-1
12505.6	11979.4	10789.3	14345.1	15598.7	14203.3	16352.4	11726.7	14655.1	19597	14462.7	O00214	LEG8_HUMAN	LGALS8	Galectin-8
51348.9	53401.1	51073.1	46176.6	45195.6	52263.3	41544.1	51839.8	48852.7	44301.2	48243.3	O00217	NDUS8_HUMAN	NDUFS8	NADH dehydrogenase [ubiquinone] iron-sulfur protein 8, mitochondrial
15211.3	15649.7	14139.5	15794.2	17007.5	16861.7	14620.7	17977.6	17101.2	20206.7	15329.5	O00221	IKBE_HUMAN	NFKBIE	NF-kappa-B inhibitor epsilon
139861	147464	143416	138382	148536	155503	133563	149023	156022	158177	139750	O00231	PSD11_HUMAN	PSMD11	26S proteasome non-ATPase regulatory subunit 11
113519	127283	130855	112071	137594	133513	157468	141164	141735	131856	145905	O00232	PSD12_HUMAN	PSMD12	26S proteasome non-ATPase regulatory subunit 12
92884.9	102486	101533	93187.1	104116	107716	101879	98997.7	97921.7	87113.8	93081.6	O00233	PSMD9_HUMAN	PSMD9	26S proteasome non-ATPase regulatory subunit 9
NaN	NaN	NaN	14017.7	NaN	8938.44	NaN	NaN	NaN	NaN	NaN	O00241	SIRB1_HUMAN	SIRPB1	Signal-regulatory protein beta-1
219552	194591	229900	196976	168206	184190	168110	208415	214602	355959	237242	O00244	ATOX1_HUMAN	ATOX1	Copper transport protein ATOX1
NaN	NaN	8545.2	NaN	NaN	NaN	NaN	NaN	NaN	NaN	NaN	O00255	MEN1_HUMAN	MEN1	Menin
4260.29	3592.47	4462.54	4963.09	5051.19	3306.55	3470.55	NaN	NaN	4451.81	NaN	O00258	GET1_HUMAN	GET1	Guided entry of tail-anchored proteins factor 1
81011.9	87907.8	87488	94261.7	107402	103919	112791	84968.4	84054.9	85973.1	99002.5	O00264	PGRC1_HUMAN	PGRMC1	Membrane-associated progesterone receptor component 1
43867.8	41735.8	45017	52075.7	45778.6	47291.5	41113.6	33274.9	35279.5	45464.6	32770	O00267	SPT5H_HUMAN	SUPT5H	Transcription elongation factor SPT5
NaN	NaN	NaN	NaN	NaN	NaN	NaN	NaN	NaN	NaN	NaN	O00268	TAF4_HUMAN	TAF4	Transcription initiation factor TFIID subunit 4
56153.2	52250.4	53127.3	52561.8	50443.1	60785.3	58949.1	54584.2	63260.5	57099.6	48981.9	O00273	DFFA_HUMAN	DFFA	DNA fragmentation factor subunit alpha
NaN	NaN	NaN	NaN	NaN	NaN	NaN	NaN	NaN	NaN	NaN	O00291	HIP1_HUMAN	HIP1	Huntingtin-interacting protein 1
1040670	960610	998178	1035520	974966	1029000	1002030	910703	906872	875798	982340	O00299	CLIC1_HUMAN	CLIC1	Chloride intracellular channel protein 1
153117	173067	167759	166828	180869	177298	169147	143102	143541	138196	146968	O00303	EIF3F_HUMAN	EIF3F	Eukaryotic translation initiation factor 3 subunit F
NaN	NaN	NaN	NaN	NaN	9368.97	NaN	NaN	NaN	NaN	NaN	O00308	WWP2_HUMAN	WWP2	NEDD4-like E3 ubiquitin-protein ligase WWP2
18273	18219.7	18277	18893.8	22519.1	20339.5	20365.4	20383.6	18993.9	16462	18063	O00329	PK3CD_HUMAN	PIK3CD	Phosphatidylinositol 4,5-bisphosphate 3-kinase catalytic subunit delta isoform
55917.5	55101.1	61248.1	53188.3	53816.9	57098.5	51829.9	37831.8	44431	38785.3	39872	O00330	ODPX_HUMAN	PDHX	Pyruvate dehydrogenase protein X component, mitochondrial
8880.59	9697.26	10310.5	8773.72	8896.84	7345.99	NaN	26199.6	28960.7	29473.7	30501.5	O00338	ST1C2_HUMAN	SULT1C2	Sulfotransferase 1C2
NaN	NaN	NaN	NaN	NaN	NaN	NaN	NaN	NaN	NaN	NaN	O00370	LORF2_HUMAN		LINE-1 retrotransposable element ORF2 protein
6185.42	NaN	NaN	NaN	NaN	NaN	NaN	NaN	NaN	39269.2	NaN	O00391	QSOX1_HUMAN	QSOX1	Sulfhydryl oxidase 1
18754.3	20599.4	16780	21182.2	18095.6	19803.2	17255.2	18049.4	19152.5	20846.9	21272.6	O00399	DCTN6_HUMAN	DCTN6	Dynactin subunit 6
55078.2	59796.5	51823.3	54505.3	57714	47624.3	51070.2	71485.2	60012.3	65104.3	61440.4	O00400	ACATN_HUMAN	SLC33A1	Acetyl-coenzyme A transporter 1
103677	105230	111519	124768	127785	130623	121687	97093.3	102384	124138	102575	O00410	IPO5_HUMAN	IPO5	Importin-5
7972.76	12929.5	8946.04	NaN	4199.79	5070.15	12091.5	NaN	8018.19	14154.8	9270.6	O00411	RPOM_HUMAN	POLRMT	DNA-directed RNA polymerase, mitochondrial
23085.3	24021	24670.2	27924.9	26320.6	28264.4	NaN	17246.3	15720.5	14573.8	16363.2	O00418	EF2K_HUMAN	EEF2K	Eukaryotic elongation factor 2 kinase
9935.31	11803	10455.1	7250.08	9286.3	NaN	8287.25	26585	21439.3	16615.5	20504	O00421	CCRL2_HUMAN	CCRL2	C-C chemokine receptor-like 2
32538.4	33899.3	33961.5	33423.3	36216.4	33491.4	35636.8	27549.4	27487.6	32441.5	29482.5	O00422	SAP18_HUMAN	SAP18	Histone deacetylase complex subunit SAP18
NaN	NaN	NaN	NaN	NaN	NaN	NaN	NaN	NaN	NaN	14904.6	O00423	EMAL1_HUMAN	EML1	Echinoderm microtubule-associated protein-like 1
94442.5	90550.6	89851.4	115395	111551	113301	96953.5	94581.9	95587.4	104470	96734.5	O00425	IF2B3_HUMAN	IGF2BP3	Insulin-like growth factor 2 mRNA-binding protein 3
93471.1	119128	110948	74845.3	93084.4	92180.7	94290.9	88076.1	100682	86736.1	87635.8	O00429	DNM1L_HUMAN	DNM1L	Dynamin-1-like protein
87566.8	92759.6	90945.4	91084.5	88891.3	81012.3	87111.8	106465	99232.6	102972	103176	O00442	RTCA_HUMAN	RTCA	RNA 3'-terminal phosphate cyclase
4099.51	NaN	NaN	4242.82	4583.04	2469.07	NaN	5820.74	8810.84	20232.3	NaN	O00443	P3C2A_HUMAN	PIK3C2A	Phosphatidylinositol 4-phosphate 3-kinase C2 domain-containing subunit alpha
24424.5	27027.9	21120.5	16472.1	21419.2	22266.5	17453.8	41527.5	40919.5	51022.8	46681.5	O00453	LST1_HUMAN	LST1	Leukocyte-specific transcript 1 protein
5521.98	7598.9	5404.58	4859.39	6968.89	7294.15	5935.06	8993.54	7879.29	7761.93	6907.44	O00459	P85B_HUMAN	PIK3R2	Phosphatidylinositol 3-kinase regulatory subunit beta
38915.5	38663.8	34944	29248	29112.5	28658.5	31729.4	33669.9	38243.3	46212.7	35003.5	O00461	GOLI4_HUMAN	GOLIM4	Golgi integral membrane protein 4
66639.5	61952.6	52149.7	56196.9	60090	57749.9	68216.5	62850.1	56942.4	71976.3	68818.3	O00462	MANBA_HUMAN	MANBA	Beta-mannosidase
NaN	NaN	NaN	NaN	23884.5	18941.7	NaN	NaN	NaN	NaN	NaN	O00463	TRAF5_HUMAN	TRAF5	TNF receptor-associated factor 5
3200.53	NaN	NaN	NaN	NaN	NaN	5549.27	NaN	4522.11	NaN	NaN	O00468	AGRIN_HUMAN	AGRN	Agrin
NaN	NaN	NaN	NaN	NaN	NaN	NaN	NaN	NaN	NaN	NaN	O00469	PLOD2_HUMAN	PLOD2	Procollagen-lysine,2-oxoglutarate 5-dioxygenase 2
112219	108939	110500	119825	103555	103382	128746	119642	141979	120296	128718	O00471	EXOC5_HUMAN	EXOC5	Exocyst complex component 5
56843	66169.1	56847.5	46344	39867	52570.9	57152.1	62900	51607.8	51356.9	47919.2	O00479	HMGN4_HUMAN	HMGN4	High mobility group nucleosome-binding domain-containing protein 4
124483	136617	126320	86521.2	98699.9	96841.3	86739.1	100306	103037	89566.4	110146	O00483	NDUA4_HUMAN	NDUFA4	Cytochrome c oxidase subunit NDUFA4
42533.8	49929.7	52847	42204.2	49569.2	48970.8	49159.3	49353.2	46733.6	45641.5	50739.5	O00487	PSDE_HUMAN	PSMD14	26S proteasome non-ATPase regulatory subunit 14
7329.94	5774.08	6994.45	6246.18	6776.41	7548.48	NaN	4906.71	NaN	NaN	NaN	O00488	ZN593_HUMAN	ZNF593	Zinc finger protein 593
80209.8	94183.3	88902.6	78234.9	90250.8	83701.6	69860.9	87650	92022.8	85743.6	74988.4	O00499	BIN1_HUMAN	BIN1	Myc box-dependent-interacting protein 1
NaN	NaN	NaN	NaN	NaN	NaN	NaN	NaN	1855.79	NaN	NaN	O00501	CLD5_HUMAN	CLDN5	Claudin-5
30761	33063.8	31604.8	37478.3	36472	33278.2	38776.8	28243.7	34295.9	29857	36113.3	O00505	IMA4_HUMAN	KPNA3	Importin subunit alpha-4
8633.02	16627	9324.16	8267.66	8043.55	10319.8	13795.3	11954.1	NaN	8077.04	7111.05	O00506	STK25_HUMAN	STK25	Serine/threonine-protein kinase 25
3895.27	5380.95	NaN	NaN	NaN	NaN	NaN	6074.18	4954.58	4148.88	NaN	O00522	KRIT1_HUMAN	KRIT1	Krev interaction trapped protein 1
152073	155621	149624	158649	162490	167147	179264	253368	248489	235150	262043	O00534	VMA5A_HUMAN	VWA5A	von Willebrand factor A domain-containing protein 5A
37637	36678.9	34030.4	42820.3	39190.1	38090.9	41518	27201.8	32303.4	27658.1	28162.7	O00541	PESC_HUMAN	PES1	Pescadillo homolog
7223.61	5099.62	4915.65	6820.46	NaN	3425.65	10842.3	NaN	3056.47	9066.12	4988.34	O00559	RCAS1_HUMAN	EBAG9	Receptor-binding cancer antigen expressed on SiSo cells
105902	104804	105969	101533	100564	105125	112366	118768	118487	100277	113344	O00560	SDCB1_HUMAN	SDCBP	Syntenin-1
42906.6	46374.9	50576.1	41538.7	35665.4	36210.2	37715.5	49265.8	48015.5	50919.2	44071.5	O00562	PITM1_HUMAN	PITPNM1	Membrane-associated phosphatidylinositol transfer protein 1
19554.5	15781.4	19465	19604.7	19706	19947	13096.8	17233.4	16927.4	20924.1	13388.4	O00566	MPP10_HUMAN	MPHOSPH10	U3 small nucleolar ribonucleoprotein protein MPP10
82908	80906.6	84662.1	77597.5	77299.5	77466.8	70927.2	61164.2	62134.8	72285	62030.8	O00567	NOP56_HUMAN	NOP56	Nucleolar protein 56
211462	219095	229679	255610	240862	242934	234368	198196	202177	227183	214555	O00571	DDX3X_HUMAN	DDX3X	ATP-dependent RNA helicase DDX3X
48591.8	43898.5	49868.2	48733.8	58648.8	49095.1	47318.1	45095.5	40424.2	41879	34883.9	O00584	RNT2_HUMAN	RNASET2	Ribonuclease T2
NaN	NaN	NaN	9384.26	NaN	NaN	18040.4	NaN	13201.8	12566.6	14718.3	O00592	PODXL_HUMAN	PODXL	Podocalyxin
NaN	NaN	NaN	NaN	NaN	NaN	NaN	NaN	NaN	69455	NaN	O00622	CCN1_HUMAN	CCN1	CCN family member 1
NaN	NaN	NaN	NaN	NaN	NaN	NaN	NaN	NaN	NaN	NaN	O00623	PEX12_HUMAN	PEX12	Peroxisome assembly protein 12
21126.2	23359	23371.2	37417.1	28836.6	31389.2	36711.1	19878.7	23729.2	21056.8	21604.2	O00625	PIR_HUMAN	PIR	Pirin
5670.03	4899.24	7912.62	11414.9	11925.1	12318.4	17373.4	30776.7	32674.1	32811.8	26255.5	O00626	CCL22_HUMAN	CCL22	C-C motif chemokine 22
74316.5	80285.7	80457.6	81102.8	86240.9	94438.4	89767.7	89047.9	84008.2	82967.1	100966	O00629	IMA3_HUMAN	KPNA4	Importin subunit alpha-3
NaN	NaN	NaN	NaN	NaN	NaN	NaN	NaN	NaN	NaN	2365.44	O00631	SARCO_HUMAN	SLN	Sarcolipin
12099	11868.6	12904.6	12936.5	12035	13671.6	12067.9	14466.7	12259.8	11301.7	12419.6	O00635	TRI38_HUMAN	TRIM38	E3 ubiquitin-protein ligase TRIM38
NaN	NaN	NaN	NaN	NaN	NaN	5846.48	NaN	NaN	NaN	NaN	O00712	NFIB_HUMAN	NFIB	Nuclear factor 1 B-type
43312.1	48472.6	46107.9	39825.7	49660.7	45955.9	51059.1	44300	47086.3	38152.4	46348.1	O00743	PPP6_HUMAN	PPP6C	Serine/threonine-protein phosphatase 6 catalytic subunit
NaN	8482.36	9639.84	NaN	NaN	NaN	NaN	NaN	NaN	NaN	NaN	O00748	EST2_HUMAN	CES2	Cocaine esterase
8095.83	10614.6	8665.52	9756.61	7783.12	6976.25	6153.78	6796.06	8424.48	7775.98	6196.17	O00750	P3C2B_HUMAN	PIK3C2B	Phosphatidylinositol 4-phosphate 3-kinase C2 domain-containing subunit beta
337673	329817	326329	281166	322401	317785	261038	309241	297343	383501	276848	O00754	MA2B1_HUMAN	MAN2B1	Lysosomal alpha-mannosidase
465011	486216	479395	587760	588571	566900	564393	671458	655872	644920	736978	O00757	F16P2_HUMAN	FBP2	Fructose-1,6-bisphosphatase isozyme 2
NaN	NaN	NaN	NaN	NaN	NaN	NaN	NaN	NaN	NaN	NaN	O00762	UBE2C_HUMAN	UBE2C	Ubiquitin-conjugating enzyme E2 C
297415	315684	303255	272649	268315	266139	283664	348814	362062	335514	396081	O00764	PDXK_HUMAN	PDXK	Pyridoxal kinase
22823.2	28978.8	23997.6	37122.7	36806.9	43076.8	61087	32554.1	33830.1	29482.5	42960.6	O00767	SCD_HUMAN	SCD	Stearoyl-CoA desaturase
5635.33	NaN	8961.34	6550.64	10228.1	9382.91	NaN	10038.2	11600.2	11778.7	15530.7	O14492	SH2B2_HUMAN	SH2B2	SH2B adapter protein 2
NaN	NaN	NaN	NaN	NaN	NaN	NaN	22753.1	NaN	12086.2	19841.3	O14495	PLPP3_HUMAN	PLPP3	Phospholipid phosphatase 3
16091.8	15947.2	13216.9	18164.6	16988.3	16408.7	16159.4	13127	11129.9	14973.2	10544.5	O14497	ARI1A_HUMAN	ARID1A	AT-rich interactive domain-containing protein 1A
NaN	NaN	NaN	NaN	NaN	NaN	NaN	28396.5	NaN	NaN	NaN	O14514	AGRB1_HUMAN	ADGRB1	Adhesion G protein-coupled receptor B1
29238.7	29505.7	27584.3	17945.9	11765.1	14643.1	18282.7	18305.8	13957.1	17673.2	17018.1	O14521	DHSD_HUMAN	SDHD	Succinate dehydrogenase [ubiquinone] cytochrome b small subunit, mitochondrial
NaN	4119.1	NaN	NaN	NaN	NaN	NaN	NaN	NaN	NaN	NaN	O14522	PTPRT_HUMAN	PTPRT	Receptor-type tyrosine-protein phosphatase T
18047.9	15360.9	18730.4	17358.7	14023.8	15214.1	15616.2	18204.1	14225.7	15189	14854.2	O14523	C2C2L_HUMAN	C2CD2L	Phospholipid transfer protein C2CD2L
NaN	NaN	NaN	10077.9	9315.88	10605.4	8800.98	6316.26	NaN	7789.47	6997.16	O14524	NEMP1_HUMAN	NEMP1	Nuclear envelope integral membrane protein 1
26290.5	32381.5	31920.8	22078.4	36737.8	33469.2	39924	34106.6	32123.3	19265.6	32101.3	O14530	TXND9_HUMAN	TXNDC9	Thioredoxin domain-containing protein 9
10859.3	12515.3	12851	10454.6	12935.9	14336.5	NaN	11458	12762.2	12226.7	11833.7	O14544	SOCS6_HUMAN	SOCS6	Suppressor of cytokine signaling 6
9137.67	6783.36	10851.4	8361.43	9421.17	9585.98	9856.32	7474.61	8370.71	9013.3	6997.63	O14545	TRAD1_HUMAN	TRAFD1	TRAF-type zinc finger domain-containing protein 1
75335.9	62296.6	60107.6	52794.9	53082.9	55938.1	54044.1	57763.1	59437.4	65255.1	54339.7	O14548	COX7R_HUMAN	COX7A2L	Cytochrome c oxidase subunit 7A-related protein, mitochondrial
16431	27753.8	24792.1	13337.4	14792.8	40223.1	10941.6	21214.9	12857.3	20736.1	19983.4	O14561	ACPM_HUMAN	NDUFAB1	Acyl carrier protein, mitochondrial
36016.9	41495.5	34248.4	42250.6	48614.1	41220.7	45532.9	40021.8	38683.1	45606.6	41101.7	O14562	UBFD1_HUMAN	UBFD1	Ubiquitin domain-containing protein UBFD1
22479.1	30180.5	29160.7	26176.2	30461.2	23334.5	25097	33624.5	35194.9	39287.1	41873.5	O14569	C56D2_HUMAN	CYB561D2	Transmembrane reductase CYB561D2
NaN	NaN	NaN	NaN	NaN	NaN	NaN	NaN	NaN	NaN	NaN	O14578	CTRO_HUMAN	CIT	Citron Rho-interacting kinase
128430	102087	115782	113587	116267	115739	116866	83339.2	93083.2	127281	113838	O14579	COPE_HUMAN	COPE	Coatomer subunit epsilon
NaN	NaN	NaN	NaN	NaN	NaN	NaN	27603	30979.7	19806	27772.5	O14602	IF1AY_HUMAN	EIF1AY	Eukaryotic translation initiation factor 1A, Y-chromosomal
NaN	NaN	NaN	NaN	NaN	3328.46	NaN	NaN	NaN	NaN	3016.46	O14610	GBGT2_HUMAN	GNGT2	Guanine nucleotide-binding protein G(I)/G(S)/G(O) subunit gamma-T2
69290.9	77185.4	73510.8	68640.6	71358.7	67619.3	77906.6	78221.6	79248.2	80309.9	83377	O14617	AP3D1_HUMAN	AP3D1	AP-3 complex subunit delta-1
15871.6	24275.5	24199	28260.3	30107.8	34303.1	34647	32302.2	32599.2	33715.1	32675.9	O14618	CCS_HUMAN	CCS	Copper chaperone for superoxide dismutase
3921.78	NaN	5008.48	4803.02	4751.07	NaN	4596.16	NaN	NaN	4276	4296.02	O14641	DVL2_HUMAN	DVL2	Segment polarity protein dishevelled homolog DVL-2
14891.6	12741.2	18151	14933.7	17291.5	NaN	11884.6	10536.3	NaN	10555	NaN	O14646	CHD1_HUMAN	CHD1	Chromodomain-helicase-DNA-binding protein 1
8246.35	NaN	7792.07	6000.08	8481.76	7083.76	10426.5	NaN	NaN	NaN	NaN	O14647	CHD2_HUMAN	CHD2	Chromodomain-helicase-DNA-binding protein 2
36105.6	37015	33887.1	45628.5	40989.9	39310.7	49645.3	44808.8	42112	37052.8	44358.7	O14653	GOSR2_HUMAN	GOSR2	Golgi SNAP receptor complex member 2
63502.2	69673.4	68485.1	64547.5	69632.2	61540.1	77334.2	76099.4	73096.4	96202.1	81531.1	O14656	TOR1A_HUMAN	TOR1A	Torsin-1A
14350.5	12484.2	13648.1	38758.1	46456.6	45093.5	41403.8	19887.4	18818.8	21488.1	20367.5	O14657	TOR1B_HUMAN	TOR1B	Torsin-1B
20593	25214.6	22416.3	22175.7	25008.8	22944.7	23078.8	31532	31563.3	24869	22041.8	O14662	STX16_HUMAN	STX16	Syntaxin-16
119350	124310	137520	83680.5	83112.8	87803.7	96967.1	101025	105520	116684	107356	O14672	ADA10_HUMAN	ADAM10	Disintegrin and metalloproteinase domain-containing protein 10
28533.3	30661.6	26220.8	35933.9	33930.4	38857	30432.9	43056.7	42579.5	55050.8	42452.3	O14678	ABCD4_HUMAN	ABCD4	Lysosomal cobalamin transporter ABCD4
19698.1	26520	26492.9	32700.2	37382.4	36904.5	50313.5	34201.4	38935.7	29193.8	38798.6	O14681	EI24_HUMAN	EI24	Etoposide-induced protein 2.4 homolog
29927.8	30934.5	30524.9	24598	27769.3	26686.7	26970.6	44694.7	43103	43232.7	45649.7	O14683	P5I11_HUMAN	TP53I11	Tumor protein p53-inducible protein 11
18389.6	NaN	19052.6	NaN	NaN	NaN	19113	NaN	NaN	NaN	23089.5	O14686	KMT2D_HUMAN	KMT2D	Histone-lysine N-methyltransferase 2D
10161.1	10057.2	10858.9	10571.5	12478.5	12441.4	15255.1	12608.2	11809.6	19367.2	15097.4	O14727	APAF_HUMAN	APAF1	Apoptotic protease-activating factor 1
NaN	18780.8	16597.8	17726.8	20650.1	19531.1	20485.6	19946.4	20406.7	NaN	15046.9	O14730	RIOK3_HUMAN	RIOK3	Serine/threonine-protein kinase RIO3
NaN	NaN	NaN	NaN	NaN	NaN	19417.9	NaN	NaN	NaN	NaN	O14733	MP2K7_HUMAN	MAP2K7	Dual specificity mitogen-activated protein kinase kinase 7
46123	38427.6	49277.6	37456	34930.2	35280.4	28346.4	33590.1	37102.2	51948.5	39973.6	O14734	ACOT8_HUMAN	ACOT8	Acyl-coenzyme A thioesterase 8
70546.1	95717.3	92863.4	47843.6	79067.4	79808.8	89786.2	100695	110695	77097.7	101342	O14735	CDIPT_HUMAN	CDIPT	CDP-diacylglycerol--inositol 3-phosphatidyltransferase
69616.5	73546.7	66786.6	77965.6	88620	87233.6	73132.1	72740.2	67096.6	71070.6	62533.4	O14737	PDCD5_HUMAN	PDCD5	Programmed cell death protein 5
79728.9	87624	81013.2	73841	86152	83316.6	91621.9	73037.2	73137.9	71124.1	72127.8	O14744	ANM5_HUMAN	PRMT5	Protein arginine N-methyltransferase 5
27858.8	23508	23077.2	37407.2	39987.1	42724	35788.8	51926.1	65514.2	58626.2	53722.7	O14745	NHRF1_HUMAN	NHERF1	Na(+)/H(+) exchange regulatory cofactor NHE-RF1
NaN	NaN	NaN	NaN	NaN	NaN	NaN	NaN	NaN	7665.8	NaN	O14763	TR10B_HUMAN	TNFRSF10B	Tumor necrosis factor receptor superfamily member 10B
8675.65	11074.2	7889.49	17746.4	24062.9	24575.6	21237.4	24114.3	NaN	15206	19248.9	O14772	FPGT_HUMAN	FPGT	Fucose-1-phosphate guanylyltransferase
633559	657372	702896	574822	617026	611032	607340	756833	801316	928277	841158	O14773	TPP1_HUMAN	TPP1	Tripeptidyl-peptidase 1
53588.4	54460.8	54566	55362.4	53223.4	57680.2	52929.2	45351.6	41259.6	50684.9	41463.4	O14776	TCRG1_HUMAN	TCERG1	Transcription elongation regulator 1
41637.8	43763.1	47938.7	42620.7	44573	43302.6	52802.7	43578.6	48890	59245.7	50644.7	O14786	NRP1_HUMAN	NRP1	Neuropilin-1
16847.6	18126.7	18770.9	19556	20359.7	15709.8	21517	17384.6	18033.8	22212.7	14619.8	O14787	TNPO2_HUMAN	TNPO2	Transportin-2
NaN	NaN	NaN	6304.22	5174.07	NaN	NaN	NaN	NaN	NaN	NaN	O14792	HS3S1_HUMAN	HS3ST1	Heparan sulfate glucosamine 3-O-sulfotransferase 1
30184.4	NaN	23078.8	16921.8	NaN	28449	24565.5	24370.1	NaN	NaN	24103.5	O14795	UN13B_HUMAN	UNC13B	Protein unc-13 homolog B
17062.5	11458.1	16722.4	17790.9	2758.64	16474.4	51590.9	NaN	6669.05	NaN	15683.8	O14802	RPC1_HUMAN	POLR3A	DNA-directed RNA polymerase III subunit RPC1
NaN	12471.7	9052.32	10192.5	NaN	13452.4	9460.9	7056.64	14320.8	12012.5	15392.6	O14807	RASM_HUMAN	MRAS	Ras-related protein M-Ras
NaN	NaN	NaN	NaN	NaN	NaN	NaN	NaN	22204.2	NaN	NaN	O14817	TSN4_HUMAN	TSPAN4	Tetraspanin-4
156085	151344	175300	183514	184908	208803	191805	187447	178126	193898	181629	O14818	PSA7_HUMAN	PSMA7	Proteasome subunit alpha type-7
158074	142632	152346	152213	141111	146950	133930	156032	157841	205071	177448	O14828	SCAM3_HUMAN	SCAMP3	Secretory carrier-associated membrane protein 3
NaN	NaN	NaN	NaN	NaN	NaN	NaN	NaN	NaN	NaN	NaN	O14832	PAHX_HUMAN	PHYH	Phytanoyl-CoA dioxygenase, peroxisomal
19532.8	17563.9	15992.5	14570.4	14883.7	14383.9	12223.1	16366.3	13592.5	15307.1	15215.4	O14841	OPLA_HUMAN	OPLAH	5-oxoprolinase
NaN	NaN	2927.66	NaN	NaN	NaN	NaN	NaN	NaN	NaN	NaN	O14842	FFAR1_HUMAN	FFAR1	Free fatty acid receptor 1
56537.4	59015	55556.7	76581.5	74777	68279.9	53600.8	68614.3	73164.6	58328.4	69399.6	O14867	BACH1_HUMAN	BACH1	Transcription regulator protein BACH1
56621	41921.6	63282.1	48894.5	50887.1	51979	55699.3	64112	65490.5	83396.1	68020.3	O14874	BCKD_HUMAN	BCKDK	[3-methyl-2-oxobutanoate dehydrogenase [lipoamide]] kinase, mitochondrial
73312	68471.8	82891.7	147452	173399	200455	130205	40950.8	39269	47156	32475.5	O14879	IFIT3_HUMAN	IFIT3	Interferon-induced protein with tetratricopeptide repeats 3
668307	548031	599264	473864	384199	429646	490809	512634	567184	673682	802635	O14880	MGST3_HUMAN	MGST3	Glutathione S-transferase 3, mitochondrial
70304.5	84863.8	81261.2	77040.2	70360	66001.6	75915.1	84337.6	84884.2	51743.7	83187.2	O14907	TX1B3_HUMAN	TAX1BP3	Tax1-binding protein 3
29542.4	29013	30301.5	25811.7	29299.8	26751.9	26176.9	30463.4	30385.4	31801.7	29161.6	O14908	GIPC1_HUMAN	GIPC1	PDZ domain-containing protein GIPC1
25975.4	27647.6	24382	23807.2	24898.4	27067.1	21053.2	27985.7	28566.4	27240.9	26076.8	O14920	IKKB_HUMAN	IKBKB	Inhibitor of nuclear factor kappa-B kinase subunit beta
11865.5	12088.4	8776.19	10066.3	12883.5	13307.4	7282.49	8273.31	13180.9	6327.46	8350.61	O14924	RGS12_HUMAN	RGS12	Regulator of G-protein signaling 12
70959.3	55138.6	55656.2	76876.1	53532.6	50904.7	50682.4	48337.6	52217.2	60957.9	53926.2	O14925	TIM23_HUMAN	TIMM23	Mitochondrial import inner membrane translocase subunit Tim23
56592.6	52090.1	51329.7	87072.2	77777.6	79358	61232.2	36525.5	33468.3	43460.1	32911.9	O14929	HAT1_HUMAN	HAT1	Histone acetyltransferase type B catalytic subunit
13238.3	14099.2	15686.2	26468.7	29188.9	24230.5	32817.8	14832.1	13861.1	23167.8	21736.7	O14933	UB2L6_HUMAN	UBE2L6	Ubiquitin/ISG15-conjugating enzyme E2 L6
10906	NaN	NaN	NaN	NaN	NaN	NaN	NaN	NaN	9386.03	4632.28	O14936	CSKP_HUMAN	CASK	Peripheral plasma membrane protein CASK
14059.1	12441.2	10732.8	14939.4	12827.6	15269.5	16911.4	19354.4	15560.6	16314.8	16784.7	O14939	PLD2_HUMAN	PLD2	Phospholipase D2
125429	113082	106507	100270	95341.5	86706.8	99010.5	90542.5	101696	91939	82070.3	O14949	QCR8_HUMAN	UQCRQ	Cytochrome b-c1 complex subunit 8
827496	904875	892710	751523	885802	882331	900659	890353	970022	832006	845236	O14950	ML12B_HUMAN	MYL12B	Myosin regulatory light chain 12B
66987.5	68900.4	69671.2	73515.6	75314.4	76262.2	77276.6	73654	76577.5	68104.8	67718.3	O14964	HGS_HUMAN	HGS	Hepatocyte growth factor-regulated tyrosine kinase substrate
26452.7	33373.4	30365.2	27189.7	31737.1	32459.3	33574.3	38135.9	43533.8	42361.1	33022.3	O14966	RAB7L_HUMAN	RAB29	Ras-related protein Rab-7L1
NaN	NaN	NaN	NaN	35488	NaN	NaN	NaN	NaN	NaN	NaN	O14967	CLGN_HUMAN	CLGN	Calmegin
45300.5	43800.6	39817.1	35771	31701.2	32759.7	30843.7	38575.3	35212	42987.4	38050.1	O14972	VP26C_HUMAN	VPS26C	Vacuolar protein sorting-associated protein 26C
46936.5	47919.1	48125.7	54252	53640.7	53047.9	49984.6	43865.2	46888.7	50287.5	42703.1	O14974	MYPT1_HUMAN	PPP1R12A	Protein phosphatase 1 regulatory subunit 12A
74063.4	76232.4	76478.1	74001.5	76241.9	73749.9	72951	83872.3	79498.2	80610	77992.9	O14976	GAK_HUMAN	GAK	Cyclin-G-associated kinase
NaN	NaN	1861.6	NaN	NaN	NaN	NaN	NaN	NaN	NaN	NaN	O14977	AZIN1_HUMAN	AZIN1	Antizyme inhibitor 1
267605	244007	235832	301509	301615	300374	310767	206930	201425	241353	235029	O14979	HNRDL_HUMAN	HNRNPDL	Heterogeneous nuclear ribonucleoprotein D-like
75053.1	74910.5	79323.5	75745.4	77989.8	81639	86112.5	59323.4	63382.6	77545.7	65096.4	O14980	XPO1_HUMAN	XPO1	Exportin-1
21472	18101.4	24348.1	26678.8	19025.2	19025.4	17764.4	20336.7	19858.1	15574.9	15091	O14981	BTAF1_HUMAN	BTAF1	TATA-binding protein-associated factor 172
NaN	NaN	NaN	NaN	NaN	NaN	NaN	NaN	NaN	NaN	NaN	O15018	PDZD2_HUMAN	PDZD2	PDZ domain-containing protein 2
NaN	NaN	NaN	NaN	NaN	NaN	NaN	NaN	NaN	30765.7	NaN	O15020	SPTN2_HUMAN	SPTBN2	Spectrin beta chain, non-erythrocytic 2
27504.4	30112.6	27326.8	33042.6	32900.8	33866.5	29978.9	33939.5	32430.1	34481.4	29917.7	O15027	SC16A_HUMAN	SEC16A	Protein transport protein Sec16A
31606.3	29813.2	31933.9	33914.2	31188.8	30857.1	31046.1	38734.5	38780.5	45358.6	38770.7	O15031	PLXB2_HUMAN	PLXNB2	Plexin-B2
10753.6	8439.66	9455.45	8386.68	12066	5568.28	6729.61	8518.7	8944.4	12869.5	8333.17	O15037	KHNYN_HUMAN	KHNYN	Protein KHNYN
NaN	NaN	NaN	NaN	18263.6	29433.1	NaN	44562.7	30926.9	NaN	NaN	O15040	TCPR2_HUMAN	TECPR2	Tectonin beta-propeller repeat-containing protein 2
NaN	NaN	NaN	NaN	NaN	NaN	NaN	NaN	NaN	NaN	NaN	O15041	SEM3E_HUMAN	SEMA3E	Semaphorin-3E
30961.6	28653.4	29672.6	36050.7	33738	35168.5	31864.6	26655.4	24015.7	29751.1	25421	O15042	SR140_HUMAN	U2SURP	U2 snRNP-associated SURP motif-containing protein
36400.5	NaN	26086	23964	5801.16	NaN	NaN	NaN	NaN	35608.3	29174.9	O15047	SET1A_HUMAN	SETD1A	Histone-lysine N-methyltransferase SETD1A
NaN	NaN	NaN	NaN	NaN	NaN	NaN	35327.9	39670.4	NaN	NaN	O15049	N4BP3_HUMAN	N4BP3	NEDD4-binding protein 3
NaN	NaN	NaN	NaN	NaN	NaN	NaN	NaN	NaN	NaN	85902.1	O15050	TRNK1_HUMAN	TRANK1	TPR and ankyrin repeat-containing protein 1
NaN	NaN	NaN	46512.5	NaN	NaN	NaN	NaN	NaN	NaN	NaN	O15054	KDM6B_HUMAN	KDM6B	Lysine-specific demethylase 6B
NaN	NaN	NaN	NaN	3677.59	2546.8	NaN	NaN	NaN	NaN	NaN	O15066	KIF3B_HUMAN	KIF3B	Kinesin-like protein KIF3B
160379	168446	159382	170320	189597	194194	187589	136056	124670	133801	146975	O15067	PUR4_HUMAN	PFAS	Phosphoribosylformylglycinamidine synthase
NaN	NaN	NaN	NaN	NaN	NaN	NaN	14401.7	NaN	22830.5	NaN	O15068	MCF2L_HUMAN	MCF2L	Guanine nucleotide exchange factor DBS
NaN	53705.7	51436.8	NaN	37535	35816.9	65162.1	50637.6	NaN	25288.5	48834.4	O15078	CE290_HUMAN	CEP290	Centrosomal protein of 290 kDa
7757.3	6513.33	8155.34	7540.88	6992.15	6809.75	6106.98	NaN	6540.58	9132.12	7715.4	O15084	ANR28_HUMAN	ANKRD28	Serine/threonine-protein phosphatase 6 regulatory ankyrin repeat subunit A
12566.4	15021.1	14141.3	13102.3	14421.9	14625.5	11437.8	19356.9	19646.5	24009	15683.7	O15085	ARHGB_HUMAN	ARHGEF11	Rho guanine nucleotide exchange factor 11
9741.66	11356.6	11272.9	12664.6	11083.3	10280.3	13450.6	9890.77	NaN	12761.1	14039	O15091	MRPP3_HUMAN	PRORP	Mitochondrial ribonuclease P catalytic subunit
16070.5	12878.4	16108.3	14596.1	15409.6	15527.5	12753.5	15158.2	15171.1	19207.6	13905.7	O15111	IKKA_HUMAN	CHUK	Inhibitor of nuclear factor kappa-B kinase subunit alpha
24663	23837.6	27594.5	24794.1	25114.3	24416.7	36769.5	22093.8	26672.1	21683.9	23854.1	O15116	LSM1_HUMAN	LSM1	U6 snRNA-associated Sm-like protein LSm1
26397.7	26003.4	26009.6	28527.5	28633.7	31878.3	31179.3	34941.5	38279.3	36835	32833.7	O15117	FYB1_HUMAN	FYB1	FYN-binding protein 1
93826.4	100916	89843.4	88635.4	92158	101193	95667.2	108914	99855.6	95508	101873	O15118	NPC1_HUMAN	NPC1	NPC intracellular cholesterol transporter 1
161285	165635	176811	170408	165023	157366	214778	142287	123968	177378	194111	O15120	PLCB_HUMAN	AGPAT2	1-acyl-sn-glycerol-3-phosphate acyltransferase beta
12532.5	12834.9	14927.9	12549.1	12982	12854.9	15772.8	10581.9	12282	17737.9	16524.4	O15121	DEGS1_HUMAN	DEGS1	Sphingolipid delta(4)-desaturase DES1
210835	191284	223179	215301	190518	238403	211999	212029	210769	268616	271973	O15126	SCAM1_HUMAN	SCAMP1	Secretory carrier-associated membrane protein 1
99508.1	114101	119707	102282	100934	100347	108659	115848	127363	139331	133151	O15127	SCAM2_HUMAN	SCAMP2	Secretory carrier-associated membrane protein 2
607297	703356	683049	573976	595274	580295	693157	739085	757294	813685	790028	O15143	ARC1B_HUMAN	ARPC1B	Actin-related protein 2/3 complex subunit 1B
547931	578285	586727	451628	479073	478306	533706	585382	593422	565742	609078	O15144	ARPC2_HUMAN	ARPC2	Actin-related protein 2/3 complex subunit 2
1193550	1395280	1311920	1088470	1326900	1304530	1334990	1671080	1687990	1535820	1543740	O15145	ARPC3_HUMAN	ARPC3	Actin-related protein 2/3 complex subunit 3
NaN	NaN	NaN	NaN	NaN	47804.5	NaN	NaN	NaN	NaN	NaN	O15146	MUSK_HUMAN	MUSK	Muscle, skeletal receptor tyrosine-protein kinase
29344.9	20443.2	20551.2	16192.5	18850.2	14008.4	14452.1	19023.7	17525.1	25760.7	21827	O15155	BET1_HUMAN	BET1	BET1 homolog
33414.9	37202.2	35290.2	34608.9	39627.5	33891.2	31839.6	25743.5	28883.9	31139.3	30199.5	O15160	RPAC1_HUMAN	POLR1C	DNA-directed RNA polymerases I and III subunit RPAC1
39381.9	34449.3	37692	67129.3	59950.2	61207.8	60179.6	48735.4	45415.1	52039.8	45007.4	O15162	PLS1_HUMAN	PLSCR1	Phospholipid scramblase 1
NaN	NaN	NaN	NaN	NaN	NaN	NaN	NaN	NaN	NaN	NaN	O15164	TIF1A_HUMAN	TRIM24	Transcription intermediary factor 1-alpha
143212	175140	182672	157083	187400	165086	225101	179636	195066	139769	208336	O15173	PGRC2_HUMAN	PGRMC2	Membrane-associated progesterone receptor component 2
NaN	NaN	4802.71	3837.67	7330.25	4254.11	NaN	6418.82	7216.15	5778.47	NaN	O15211	RGL2_HUMAN	RGL2	Ral guanine nucleotide dissociation stimulator-like 2
41798.7	35358.4	30041	31277.2	32703.6	33092.3	30736.3	27192	33087.6	34894.6	27572.1	O15212	PFD6_HUMAN	PFDN6	Prefoldin subunit 6
9906.89	9346.59	NaN	9920	NaN	NaN	4856.66	NaN	NaN	NaN	NaN	O15213	WDR46_HUMAN	WDR46	WD repeat-containing protein 46
NaN	NaN	NaN	NaN	NaN	NaN	NaN	NaN	NaN	NaN	NaN	O15218	GP182_HUMAN	GPR182	G-protein coupled receptor 182
17549.6	19185.3	18216.9	17454.2	18169.7	17821.6	17813.9	16553	12211.3	19777.1	13913.9	O15226	NKRF_HUMAN	NKRF	NF-kappa-B-repressing factor
28111.5	25728.2	29219.4	30601.4	28562.4	26617.1	28444.2	24659.1	24698	31613.9	24099.6	O15228	GNPAT_HUMAN	GNPAT	Dihydroxyacetone phosphate acyltransferase
64610.8	63031.7	64152	51748.4	49556.9	48120.8	45698.2	70901.3	67184.9	110349	73540.2	O15229	KMO_HUMAN	KMO	Kynurenine 3-monooxygenase
NaN	NaN	NaN	NaN	NaN	NaN	NaN	NaN	NaN	NaN	23929.2	O15230	LAMA5_HUMAN	LAMA5	Laminin subunit alpha-5
30811.4	36467.1	48587.4	30315.2	30943.7	31877	38223.4	33045.8	37735.6	44838.7	43188.7	O15235	RT12_HUMAN	MRPS12	Small ribosomal subunit protein uS12m
12333.5	10577.1	18628.7	15577.6	NaN	14757.4	NaN	NaN	NaN	24363.2	NaN	O15239	NDUA1_HUMAN	NDUFA1	NADH dehydrogenase [ubiquinone] 1 alpha subcomplex subunit 1
10550.7	10329.9	8852.73	7547.34	7494.97	5427.9	9335.78	9935.07	10431	10208.1	10499.2	O15243	OBRG_HUMAN	LEPROT	Leptin receptor gene-related protein
53005.8	41857.4	46848.1	30078.3	20638.2	27404.4	28517.8	40325.4	38619.1	44442	45620.9	O15254	ACOX3_HUMAN	ACOX3	Peroxisomal acyl-coenzyme A oxidase 3
165972	153688	163674	176407	165441	161450	160313	174655	160445	158395	155572	O15258	RER1_HUMAN	RER1	Protein RER1
84224.5	114227	117345	79504.5	103547	90615.9	147932	89901.2	103121	66312.8	138451	O15260	SURF4_HUMAN	SURF4	Surfeit locus protein 4
70209.9	95668.9	90880.3	80710	104071	101579	117058	102271	109170	102272	113528	O15264	MK13_HUMAN	MAPK13	Mitogen-activated protein kinase 13
38963.3	35809.7	32873.4	47864.4	46975	49463	36264	33001.5	33164	52051.7	36565.6	O15269	SPTC1_HUMAN	SPTLC1	Serine palmitoyltransferase 1
13693.1	11004.7	9798.46	14060.2	13842.5	14254.9	9983.91	8991.51	9091.68	12403.1	7869.68	O15270	SPTC2_HUMAN	SPTLC2	Serine palmitoyltransferase 2
44144.7	43722.4	43370	49465	51973.5	52158.3	47510.5	37501.8	44324.1	42414	42699.6	O15294	OGT1_HUMAN	OGT	UDP-N-acetylglucosamine--peptide N-acetylglucosaminyltransferase 110 kDa subunit
92773.6	94562.1	109645	106667	90736.4	92715.1	114921	94652	93808	91732.2	94503.6	O15305	PMM2_HUMAN	PMM2	Phosphomannomutase 2
35604.6	43838	39527.8	27276.6	38268.1	35435.6	42577	40119.8	38886.6	33041	40961.7	O15321	TM9S1_HUMAN	TM9SF1	Transmembrane 9 superfamily member 1
142945	159690	180998	204631	247237	244121	279982	99575.4	112783	181210	121562	O15347	HMGB3_HUMAN	HMGB3	High mobility group protein B3
41035.8	38434.2	39350.3	48031.2	47041	42748.1	40748	30774.2	28004.7	32427.1	33615.2	O15355	PPM1G_HUMAN	PPM1G	Protein phosphatase 1G
31993.1	35888.8	33460.7	30157.4	33496.4	32287.8	35611.1	37141.8	37985.3	38966.2	39351.3	O15357	SHIP2_HUMAN	INPPL1	Phosphatidylinositol 3,4,5-trisphosphate 5-phosphatase 2
NaN	NaN	NaN	NaN	NaN	NaN	NaN	NaN	NaN	NaN	NaN	O15360	FANCA_HUMAN	FANCA	Fanconi anemia group A protein
78961.9	86495	97050.5	87110.1	89246.2	96168.1	99607.7	80131.4	78285.4	91190.1	95947.8	O15371	EIF3D_HUMAN	EIF3D	Eukaryotic translation initiation factor 3 subunit D
152528	163641	161158	155536	167670	159890	188522	134959	143391	156037	153897	O15372	EIF3H_HUMAN	EIF3H	Eukaryotic translation initiation factor 3 subunit H
5099.98	5363.8	6087.72	NaN	5193.37	5471.45	4013.44	3865.89	4493.38	NaN	6267.86	O15379	HDAC3_HUMAN	HDAC3	Histone deacetylase 3
4227.98	6287.76	NaN	5980.72	6770.5	6832.1	4967.76	3456.85	4475.68	3552.75	NaN	O15381	NVL_HUMAN	NVL	Nuclear valosin-containing protein-like
45339.2	44827.8	50673	31432	33364.5	34135.1	33766.6	33205.2	32698	44509.5	29585.3	O15382	BCAT2_HUMAN	BCAT2	Branched-chain-amino-acid aminotransferase, mitochondrial
3665.14	3236.68	3414.18	4545.57	NaN	3425.08	NaN	NaN	8599.44	4824.36	NaN	O15389	SIGL5_HUMAN	SIGLEC5	Sialic acid-binding Ig-like lectin 5
17037.8	16824.5	17775.4	18219	19717.2	20122.3	20043.4	18885.1	15828	17491.2	13773.9	O15397	IPO8_HUMAN	IPO8	Importin-8
NaN	NaN	NaN	NaN	NaN	NaN	NaN	NaN	NaN	NaN	8455.38	O15399	NMDE4_HUMAN	GRIN2D	Glutamate receptor ionotropic, NMDA 2D
302821	272011	278749	249185	256598	261312	234789	318830	309602	373917	313611	O15400	STX7_HUMAN	STX7	Syntaxin-7
NaN	NaN	NaN	3963.89	NaN	5078.31	NaN	NaN	NaN	NaN	NaN	O15417	TNC18_HUMAN	TNRC18	Trinucleotide repeat-containing gene 18 protein
208878	222357	196659	178554	171105	169956	198712	231758	207766	167163	206608	O15427	MOT4_HUMAN	SLC16A3	Monocarboxylate transporter 4
81579.2	75523.8	79848.9	49344.3	45452.4	46350.5	49934.5	98072.3	82023.4	97863.1	86731.7	O15431	COPT1_HUMAN	SLC31A1	High affinity copper uptake protein 1
5864.63	10094.8	8642.67	NaN	NaN	NaN	NaN	NaN	6028.54	5553.11	NaN	O15438	MRP3_HUMAN	ABCC3	ATP-binding cassette sub-family C member 3
15989.8	15137.6	15818.1	16172.3	18392.1	14368.1	19848.8	10385.3	6902.05	8442.56	8823.71	O15439	MRP4_HUMAN	ABCC4	ATP-binding cassette sub-family C member 4
5064.48	3426.33	5036.17	6216.45	5755.11	5422.09	4429.79	3069.62	2973.01	3659.62	NaN	O15446	RPA34_HUMAN	POLR1G	DNA-directed RNA polymerase I subunit RPA34
13670.5	NaN	NaN	15116.7	NaN	23509.4	NaN	NaN	18377.9	21313.7	17032.3	O15455	TLR3_HUMAN	TLR3	Toll-like receptor 3
9829.15	13198.5	NaN	NaN	14041.4	11297.7	12528.6	19637	21654.5	16064	14966.3	O15460	P4HA2_HUMAN	P4HA2	Prolyl 4-hydroxylase subunit alpha-2
NaN	NaN	NaN	10742.4	11753.9	14116.6	13644.4	NaN	NaN	NaN	NaN	O15480	MAGB3_HUMAN	MAGEB3	Melanoma-associated antigen B3
46444.9	56703.7	60995.4	46255.1	51802.8	51763.7	67518.2	49218.8	57519.8	59021.4	60578.5	O15498	YKT6_HUMAN	YKT6	Synaptobrevin homolog YKT6
4439.85	NaN	2440.01	3836.97	NaN	4726.77	NaN	NaN	NaN	NaN	NaN	O15504	NUP42_HUMAN	NUP42	Nucleoporin NUP42
796564	1034270	1011050	669310	870879	885670	966067	1092840	1101930	947021	1037480	O15511	ARPC5_HUMAN	ARPC5	Actin-related protein 2/3 complex subunit 5
NaN	NaN	NaN	NaN	NaN	NaN	NaN	55291.1	56140.8	47509.5	46142.6	O15523	DDX3Y_HUMAN	DDX3Y	ATP-dependent RNA helicase DDX3Y
NaN	NaN	NaN	NaN	706.93	NaN	824.115	NaN	NaN	NaN	NaN	O15525	MAFG_HUMAN	MAFG	Transcription factor MafG
30029.9	27282.8	23872.2	27061.7	26593.4	27358.1	23064.7	29980.5	26697.5	30721.2	27733.8	O15530	PDPK1_HUMAN	PDPK1	3-phosphoinositide-dependent protein kinase 1
32154.8	36586.7	41144.6	64533.6	61306.8	72721	65091.4	41886.7	39755.8	41802.7	44054.9	O15533	TPSN_HUMAN	TAPBP	Tapasin
15192.3	13158.6	16929.4	16663.3	13818.2	14109.6	12930.2	12696.7	10537.9	17678	10374.2	O15541	R113A_HUMAN	RNF113A	E3 ubiquitin-protein ligase RNF113A
6152.56	NaN	NaN	NaN	NaN	NaN	NaN	NaN	NaN	NaN	NaN	O15554	KCNN4_HUMAN	KCNN4	Intermediate conductance calcium-activated potassium channel protein 4
113496	117908	126544	132316	136910	133068	134729	97610.6	97402.1	128739	94843.5	O43143	DHX15_HUMAN	DHX15	ATP-dependent RNA helicase DHX15
32003.9	38740.4	34031.7	33415.7	34766.4	31299	33546.9	40349.8	39210.4	42624.9	38279.6	O43148	MCES_HUMAN	RNMT	mRNA cap guanine-N7 methyltransferase
175947	184545	196358	155344	150547	157775	128229	161798	170017	195215	172145	O43149	ZZEF1_HUMAN	ZZEF1	Zinc finger ZZ-type and EF-hand domain-containing protein 1
8691.86	10202	11442.3	12435.5	10751.1	7151.08	NaN	8881.78	7822.32	9665.75	5862.5	O43156	TTI1_HUMAN	TTI1	TELO2-interacting protein 1 homolog
12785.9	13414.5	12468.6	14454.1	13478.4	14385.4	11577.1	9917.17	10860.6	11899.5	11435.7	O43159	RRP8_HUMAN	RRP8	Ribosomal RNA-processing protein 8
NaN	NaN	NaN	NaN	NaN	NaN	NaN	NaN	NaN	NaN	4151.57	O43164	PJA2_HUMAN	PJA2	E3 ubiquitin-protein ligase Praja-2
NaN	12337	11673.8	NaN	NaN	NaN	NaN	NaN	NaN	NaN	6532.67	O43166	SI1L1_HUMAN	SIPA1L1	Signal-induced proliferation-associated 1-like protein 1
166905	147723	168321	137942	131120	137963	113183	119415	124824	204358	128485	O43169	CYB5B_HUMAN	CYB5B	Cytochrome b5 type B
41144.3	40989.1	39546	40384.7	44333.3	43649.8	40785	34681.3	38954.5	34348	32939.5	O43172	PRP4_HUMAN	PRPF4	U4/U6 small nuclear ribonucleoprotein Prp4
15729.1	10555.7	11001.5	29453.3	35363.9	28097.9	34494.8	21891.7	23096.5	22023.3	17014.1	O43175	SERA_HUMAN	PHGDH	D-3-phosphoglycerate dehydrogenase
59722.9	55977.4	56368.2	53077.4	54250.5	58811.4	41091.5	34911.4	34367.4	32427.1	26640.6	O43181	NDUS4_HUMAN	NDUFS4	NADH dehydrogenase [ubiquinone] iron-sulfur protein 4, mitochondrial
NaN	NaN	NaN	NaN	NaN	NaN	NaN	NaN	NaN	NaN	NaN	O43182	RHG06_HUMAN	ARHGAP6	Rho GTPase-activating protein 6
57089	53824.7	61480	50845.5	52388.1	55871	68582.3	56526.9	51830.6	69909.9	55608.7	O43237	DC1L2_HUMAN	DYNC1LI2	Cytoplasmic dynein 1 light intermediate chain 2
127961	144008	136658	133675	146790	149118	144772	148397	156121	140565	145627	O43242	PSMD3_HUMAN	PSMD3	26S proteasome non-ATPase regulatory subunit 3
13335.6	18439.5	22702.1	NaN	13488.6	NaN	20158.5	NaN	NaN	NaN	NaN	O43251	RFOX2_HUMAN	RBFOX2	RNA binding protein fox-1 homolog 2
139133	135289	147363	153798	152735	159128	155126	109548	108498	116641	108081	O43252	PAPS1_HUMAN	PAPSS1	Bifunctional 3'-phosphoadenosine 5'-phosphosulfate synthase 1
22956.3	24789	25359.2	28237.8	26936.7	32137.8	26946.2	24426.9	28945	25602.4	24114.3	O43264	ZW10_HUMAN	ZW10	Centromere/kinetochore protein zw10 homolog
13450.6	13434.8	14077	12764	9887.17	10051.8	16216	21031.2	18504.5	23261.2	23503.3	O43278	SPIT1_HUMAN	SPINT1	Kunitz-type protease inhibitor 1
29925.3	28769.1	28517.1	35200.8	30344.3	31904.5	29041.2	26080.9	23613.1	25242.6	23486	O43290	SNUT1_HUMAN	SART1	U4/U6.U5 tri-snRNP-associated protein 1
244892	220493	225603	224651	236828	270894	285726	273170	259458	361075	195939	O43292	GPAA1_HUMAN	GPAA1	Glycosylphosphatidylinositol anchor attachment 1 protein
22439.2	15780.8	14993	17745.6	15435.3	15631.5	17551.8	NaN	13452.4	14819.3	13811.2	O43293	DAPK3_HUMAN	DAPK3	Death-associated protein kinase 3
NaN	23736	21356.4	NaN	NaN	23623.3	NaN	NaN	12096.9	NaN	NaN	O43296	ZN264_HUMAN	ZNF264	Zinc finger protein 264
16530.5	17204.1	17152.9	15902.7	15301.9	16592.8	16197.5	19558.8	22987.5	23770.2	21527.7	O43299	AP5Z1_HUMAN	AP5Z1	AP-5 complex subunit zeta-1
NaN	NaN	NaN	NaN	NaN	NaN	NaN	NaN	NaN	NaN	NaN	O43303	CP110_HUMAN	CCP110	Centriolar coiled-coil protein of 110 kDa
12562.6	NaN	NaN	NaN	NaN	NaN	NaN	NaN	NaN	NaN	NaN	O43306	ADCY6_HUMAN	ADCY6	Adenylate cyclase type 6
10854.7	8987.16	8520.23	6668.75	NaN	NaN	10110.3	10115.6	11104.4	11739.6	9217.67	O43310	CTIF_HUMAN	CTIF	CBP80/20-dependent translation initiation factor
3979.24	3988.34	3808.62	4561.44	4123.37	4305.17	NaN	5370.87	4457.19	6271.29	5793.47	O43312	MTSS1_HUMAN	MTSS1	Protein MTSS 1
45923.3	44682.7	46725.8	39484.7	40056.9	40305.1	37953.6	47588.4	43492.2	46426.7	49423.2	O43314	VIP2_HUMAN	PPIP5K2	Inositol hexakisphosphate and diphosphoinositol-pentakisphosphate kinase 2
7783.11	8698.8	8909.06	9956	8588.18	9562.47	7501.67	6105.01	7972.24	12162.7	9001.63	O43318	M3K7_HUMAN	MAP3K7	Mitogen-activated protein kinase kinase kinase 7
48413.9	49719.8	48172.1	61903.3	70208.2	64695	72222.6	51624.8	47559.7	48606.4	49326.4	O43324	MCA3_HUMAN	EEF1E1	Eukaryotic translation elongation factor 1 epsilon-1
NaN	NaN	NaN	NaN	NaN	NaN	2404.65	NaN	NaN	NaN	NaN	O43347	MSI1H_HUMAN	MSI1	RNA-binding protein Musashi homolog 1
28875.3	26884.4	27817.2	27301.7	28432	26317.4	25703.3	30032.8	29161.1	29434.8	23840.3	O43353	RIPK2_HUMAN	RIPK2	Receptor-interacting serine/threonine-protein kinase 2
14657	9482.12	20012	39543.1	36081.2	40309.7	36117.8	28857.3	24683.2	28074.5	25184	O43374	RASL2_HUMAN	RASA4	Ras GTPase-activating protein 4
127927	125493	137937	145716	152577	148227	166024	107239	111327	109375	117858	O43390	HNRPR_HUMAN	HNRNPR	Heterogeneous nuclear ribonucleoprotein R
16858.7	17261.1	16914	23055.8	20440.4	19387.5	18452.8	17106.6	20038.6	15049.9	15409.2	O43395	PRPF3_HUMAN	PRPF3	U4/U6 small nuclear ribonucleoprotein Prp3
92861.6	97511.8	106860	90121.2	100596	99765.4	106538	112727	128145	114327	121447	O43396	TXNL1_HUMAN	TXNL1	Thioredoxin-like protein 1
339489	301422	323878	350525	333073	335021	343798	314346	311697	342519	369917	O43399	TPD54_HUMAN	TPD52L2	Tumor protein D54
42250.9	46617.5	54574.5	41341.6	44875.9	48246.8	47558.8	54623.6	53230.4	55668.2	62703.7	O43402	EMC8_HUMAN	EMC8	ER membrane protein complex subunit 8
17191.7	16352	16675.3	15112.5	15785.8	12432	19313	17755.9	16866.1	16784.5	20987.2	O43414	ERI3_HUMAN	ERI3	ERI1 exoribonuclease 3
8536.41	9384.07	8274.85	9874.07	9192.7	10147.2	7201.79	9341.02	12564.1	8821.29	9710.58	O43426	SYNJ1_HUMAN	SYNJ1	Synaptojanin-1
29068.9	27716.2	29532.2	26087.6	26592.3	25730.8	22532.3	27009.4	25816	31977.3	27609.1	O43427	FIBP_HUMAN	FIBP	Acidic fibroblast growth factor intracellular-binding protein
35081	33654.6	34113	32655.6	30847.9	29654.5	32036.9	34364	37780.3	31490	35546.3	O43432	IF4G3_HUMAN	EIF4G3	Eukaryotic translation initiation factor 4 gamma 3
28599.3	37407.5	32851.7	26371.5	38470.2	37429.9	35029.9	31546.1	33965.3	28279	30535.4	O43447	PPIH_HUMAN	PPIH	Peptidyl-prolyl cis-trans isomerase H
NaN	NaN	NaN	NaN	NaN	NaN	NaN	NaN	NaN	NaN	NaN	O43462	MBTP2_HUMAN	MBTPS2	Membrane-bound transcription factor site-2 protease
20518.5	22060.2	22934.4	16713.2	20327.9	19300.7	27008.4	26115.8	24067.3	32275	32044.5	O43464	HTRA2_HUMAN	HTRA2	Serine protease HTRA2, mitochondrial
147901	146544	142536	140172	147995	147474	155559	196377	186778	187920	184353	O43488	ARK72_HUMAN	AKR7A2	Aflatoxin B1 aldehyde reductase member 2
124973	121269	121294	128912	126656	124957	111287	144695	142617	166681	151465	O43491	E41L2_HUMAN	EPB41L2	Band 4.1-like protein 2
36935.3	36439.5	35923.8	32508.5	30836.7	34039.4	42780.4	41801.6	41790	41366.3	47616.2	O43493	TGON2_HUMAN	TGOLN2	Trans-Golgi network integral membrane protein 2
91580.3	50956.8	75099.5	56251	47906.3	56892.1	37749.7	49037.2	44566.8	79340.5	54070.1	O43504	LTOR5_HUMAN	LAMTOR5	Ragulator complex protein LAMTOR5
NaN	NaN	3359.74	NaN	NaN	NaN	NaN	6301.78	NaN	3010.94	5848.86	O43505	B4GA1_HUMAN	B4GAT1	Beta-1,4-glucuronyltransferase 1
50293.4	50771.2	56088.6	46748.8	49478.5	52216.7	52447.3	55539.6	57270	58498.1	59967.9	O43516	WIPF1_HUMAN	WIPF1	WAS/WASL-interacting protein family member 1
NaN	NaN	NaN	NaN	NaN	NaN	NaN	NaN	NaN	NaN	NaN	O43524	FOXO3_HUMAN	FOXO3	Forkhead box protein O3
NaN	NaN	NaN	NaN	NaN	NaN	NaN	NaN	NaN	NaN	5059.66	O43548	TGM5_HUMAN	TGM5	Protein-glutamine gamma-glutamyltransferase 5
NaN	NaN	NaN	NaN	NaN	7067.93	NaN	NaN	NaN	NaN	NaN	O43559	FRS3_HUMAN	FRS3	Fibroblast growth factor receptor substrate 3
NaN	NaN	NaN	NaN	NaN	NaN	NaN	NaN	NaN	NaN	NaN	O43561	LAT_HUMAN	LAT	Linker for activation of T-cells family member 1
NaN	NaN	NaN	9858.02	6360.91	3824.13	NaN	NaN	NaN	NaN	NaN	O43566	RGS14_HUMAN	RGS14	Regulator of G-protein signaling 14
37591.8	17240.3	32738.3	19331.5	12450.1	15890	18547.3	27591.4	22962.6	47617.5	40392.2	O43567	RNF13_HUMAN	RNF13	E3 ubiquitin-protein ligase RNF13
14877.1	17683.5	18273.1	14670.1	13476.3	15428.8	15973.5	14330.9	18062.6	16734.8	13758.2	O43572	AKA10_HUMAN	AKAP10	A-kinase anchor protein 10, mitochondrial
82654.1	67774.5	83619.2	86921.1	76510.6	75686.1	71789	75465.5	78729.5	92155.1	89690.5	O43583	DENR_HUMAN	DENR	Density-regulated protein
40171.2	37760.7	35651.3	83006.8	72390.3	81152.7	78863.2	58796.3	60481.4	79898.1	60140.4	O43586	PPIP1_HUMAN	PSTPIP1	Proline-serine-threonine phosphatase-interacting protein 1
228761	234910	209946	230660	228708	240098	230195	187260	178441	168895	168847	O43592	XPOT_HUMAN	XPOT	Exportin-T
NaN	NaN	NaN	NaN	NaN	NaN	NaN	NaN	NaN	4235.45	1270.21	O43597	SPY2_HUMAN	SPRY2	Protein sprouty homolog 2
116321	98504.1	110627	129536	115323	118036	96226.1	126236	119453	187895	122407	O43598	DNPH1_HUMAN	DNPH1	2'-deoxynucleoside 5'-phosphate N-hydrolase 1
NaN	NaN	NaN	NaN	NaN	NaN	NaN	NaN	NaN	NaN	NaN	O43610	SPY3_HUMAN	SPRY3	Protein sprouty homolog 3
81697.1	92381	80102.8	82823.5	89145.7	83490	78024.6	103670	98911.8	91039.9	78044.6	O43615	TIM44_HUMAN	TIMM44	Mitochondrial import inner membrane translocase subunit TIM44
78055.4	101001	109659	71917	86626.7	79516	101595	86710.9	107443	114927	123837	O43617	TPPC3_HUMAN	TRAPPC3	Trafficking protein particle complex subunit 3
22474.7	26739.5	30258.6	30137.1	31352.6	32909.9	42092	23458.1	34343.6	27886.7	40099.8	O43633	CHM2A_HUMAN	CHMP2A	Charged multivesicular body protein 2a
12173.3	14035.9	13105.6	14255.7	14492.2	15026.6	10121.9	23668.7	22812.2	25450	19164.3	O43639	NCK2_HUMAN	NCK2	Cytoplasmic protein NCK2
NaN	NaN	NaN	NaN	NaN	NaN	NaN	NaN	NaN	NaN	NaN	O43657	TSN6_HUMAN	TSPAN6	Tetraspanin-6
14689.8	12369.9	14056.1	15491.9	13060.6	11277.9	13419.9	11823.8	8982.8	11603.8	10818	O43660	PLRG1_HUMAN	PLRG1	Pleiotropic regulator 1
NaN	NaN	NaN	NaN	NaN	NaN	NaN	NaN	NaN	NaN	NaN	O43663	PRC1_HUMAN	PRC1	Protein regulator of cytokinesis 1
73663.8	77398.4	77548.8	90331.1	79859.3	83843.9	72900.9	57788.2	57445.9	54479.3	49195.2	O43665	RGS10_HUMAN	RGS10	Regulator of G-protein signaling 10
57437.8	64162.6	71766.4	54741.6	61224.5	64665.8	66207.3	48963.4	50103	46255.3	42861.8	O43670	ZN207_HUMAN	ZNF207	BUB3-interacting and GLEBS motif-containing protein ZNF207
36513.9	37642.9	37575.2	25151.2	29087.4	26588.9	32390.4	22856.7	22020.1	50465.5	30081.6	O43674	NDUB5_HUMAN	NDUFB5	NADH dehydrogenase [ubiquinone] 1 beta subcomplex subunit 5, mitochondrial
50001	67353.4	53325.6	46634.1	57096.2	55457.6	69220	36643.2	37702.9	26517	25133	O43676	NDUB3_HUMAN	NDUFB3	NADH dehydrogenase [ubiquinone] 1 beta subcomplex subunit 3
47283.9	38285.3	46804.7	43785.9	36699.7	41353.4	87014.3	24122.5	38953.3	25228.1	32877.5	O43678	NDUA2_HUMAN	NDUFA2	NADH dehydrogenase [ubiquinone] 1 alpha subcomplex subunit 2
195195	204800	204927	222789	219415	224170	229237	243112	261403	273765	258471	O43681	GET3_HUMAN	GET3	ATPase GET3
72836.2	79537.9	78325.6	85982.3	84000.8	84591.7	81560.7	62161.2	61190.5	63867.6	61367.5	O43684	BUB3_HUMAN	BUB3	Mitotic checkpoint protein BUB3
NaN	NaN	NaN	NaN	NaN	NaN	5268.19	NaN	NaN	NaN	NaN	O43687	AKA7A_HUMAN	AKAP7	A-kinase anchor protein 7 isoforms alpha and beta
859707	856682	868730	890886	897390	900176	984796	916213	940942	1102130	1053960	O43707	ACTN4_HUMAN	ACTN4	Alpha-actinin-4
33019.5	37208.3	31806.8	28646.9	28963.4	27705.3	28395.2	46913.4	45710.2	71565.2	49127.9	O43708	MAAI_HUMAN	GSTZ1	Maleylacetoacetate isomerase
NaN	NaN	NaN	NaN	NaN	NaN	NaN	NaN	NaN	NaN	NaN	O43709	BUD23_HUMAN	BUD23	Probable 18S rRNA (guanine-N(7))-methyltransferase
8074.44	8210.38	7474.1	7157.7	9502.17	9995.14	5658.48	7325.17	9226.67	10103.4	7183.4	O43716	GATC_HUMAN	GATC	Glutamyl-tRNA(Gln) amidotransferase subunit C, mitochondrial
37931.5	37185.9	37621.1	38171.1	35206	41447.3	42677.3	28175.9	29024.1	35026.3	30846.5	O43719	HTSF1_HUMAN	HTATSF1	HIV Tat-specific factor 1
12250.2	9004.38	7704.56	9436.94	6836.13	4243.48	8123.8	6686.62	NaN	5782.48	NaN	O43741	AAKB2_HUMAN	PRKAB2	5'-AMP-activated protein kinase subunit beta-2
65663.5	74347	71231.9	66208.6	70252.8	65417.5	79082	76761.4	76693.3	69418.5	74651.9	O43747	AP1G1_HUMAN	AP1G1	AP-1 complex subunit gamma-1
NaN	NaN	NaN	NaN	NaN	NaN	NaN	NaN	NaN	NaN	NaN	O43749	OR1F1_HUMAN	OR1F1	Olfactory receptor 1F1
39070	40043.8	38791	32783.6	37868	40082.3	41975.8	45616	41781.4	49454.5	47223.8	O43752	STX6_HUMAN	STX6	Syntaxin-6
NaN	NaN	12618.4	NaN	NaN	NaN	NaN	14730.8	NaN	NaN	NaN	O43759	SNG1_HUMAN	SYNGR1	Synaptogyrin-1
137727	240624	209839	165414	218463	229693	293727	300738	286340	243747	273148	O43760	SNG2_HUMAN	SYNGR2	Synaptogyrin-2
57629	59919.8	57757	75698.1	77033.7	75648	69603.4	63113.2	65405.9	67423.9	68835.2	O43765	SGTA_HUMAN	SGTA	Small glutamine-rich tetratricopeptide repeat-containing protein alpha
56946.9	49659.2	37434	55946	61744.9	53454	61588.1	44472.7	47712	47067.5	38708.4	O43768	ENSA_HUMAN	ENSA	Alpha-endosulfine
87026.6	88736	98927.1	48390.7	41606.2	44339.1	55811.1	68702.9	74206.9	66671.8	73852.4	O43772	MCAT_HUMAN	SLC25A20	Mitochondrial carnitine/acylcarnitine carrier protein
358425	349798	376069	323605	347181	352584	357507	361938	342880	368394	374984	O43776	SYNC_HUMAN	NARS1	Asparagine--tRNA ligase, cytoplasmic
31869	31573.6	37806.3	54703.8	53591.5	50517.1	41820.2	27317.7	29674.1	35089.1	22880.5	O43795	MYO1B_HUMAN	MYO1B	Unconventional myosin-Ib
18041	13795	15660.3	16437.5	13033	15734.9	14639.4	15106.8	8838.27	12252.8	10289.8	O43808	PM34_HUMAN	SLC25A17	Peroxisomal membrane protein PMP34
60391.9	65422.1	67277.1	67042.1	66839.9	68957.2	59884.7	50371.9	52208.1	54671.4	50336.2	O43809	CPSF5_HUMAN	NUDT21	Cleavage and polyadenylation specificity factor subunit 5
20629.8	22502.6	21897.1	19375.2	20206.8	17490.2	20236.2	18953.2	22634.4	25641.9	21291.9	O43813	LANC1_HUMAN	LANCL1	Glutathione S-transferase LANCL1
37217.8	32252.1	34610.8	38609.1	33925.8	37256.6	33501.7	41668.4	40832	49637.9	42432	O43815	STRN_HUMAN	STRN	Striatin
18242.6	18293.5	17490.6	13586	17518.5	16992.1	19711.8	15126.4	12087.5	8135.56	18507	O43818	U3IP2_HUMAN	RRP9	U3 small nucleolar RNA-interacting protein 2
25220.9	31210.7	28852.7	20926.8	23794.1	21556.1	28545.2	36203.2	41525.9	33041.7	37547.4	O43819	SCO2_HUMAN	SCO2	Protein SCO2 homolog, mitochondrial
20619.2	19691.9	18218.8	17790.7	20948.2	22678.2	20449.2	11480	10950.8	22880.3	13476.1	O43823	AKAP8_HUMAN	AKAP8	A-kinase anchor protein 8
17042.6	9528.29	7374.15	16790.8	10232.4	12761.3	12181.5	12697.3	9878.43	14367.7	7219.53	O43824	GTPB6_HUMAN	GTPBP6	Putative GTP-binding protein 6
21548.3	24389.1	21327.2	23082	22368.1	23438.6	19550.7	17111.8	20023.7	27681.8	23473.9	O43826	G6PT1_HUMAN	SLC37A4	Glucose-6-phosphate exchanger SLC37A4
268020	269562	272428	229092	226206	222621	233188	255768	254147	296139	243557	O43837	IDH3B_HUMAN	IDH3B	Isocitrate dehydrogenase [NAD] subunit beta, mitochondrial
41773.3	40955.9	39903	42239.4	42395.9	41346.1	41645	34650.6	34847.3	33996.9	36084.8	O43847	NRDC_HUMAN	NRDC	Nardilysin
264064	255552	289685	242070	246838	249903	280360	268683	266103	271184	297769	O43852	CALU_HUMAN	CALU	Calumenin
39950.1	36346.3	33222.8	27021.6	30679.1	31810.9	34148.9	40745.1	39063.7	42674.4	37240.1	O43861	ATP9B_HUMAN	ATP9B	Probable phospholipid-transporting ATPase IIB
106114	120290	129861	109998	102314	106397	117538	126008	126108	145410	131915	O43865	SAHH2_HUMAN	AHCYL1	S-adenosylhomocysteine hydrolase-like protein 1
NaN	2997.97	NaN	NaN	NaN	NaN	2842.72	NaN	NaN	NaN	NaN	O43896	KIF1C_HUMAN	KIF1C	Kinesin-like protein KIF1C
NaN	NaN	NaN	5599.9	6906.77	5864.13	5268.7	3209.58	NaN	NaN	NaN	O43913	ORC5_HUMAN	ORC5	Origin recognition complex subunit 5
93406	91590	88732.6	74779	92595.9	108484	88319.6	84063.6	92263.5	105334	95377.9	O43914	TYOBP_HUMAN	TYROBP	TYRO protein tyrosine kinase-binding protein
78474.2	88692	88970.9	85210.6	81006.1	90426.6	96326.6	52910.9	63510.5	54099.1	60025.6	O43920	NDUS5_HUMAN	NDUFS5	NADH dehydrogenase [ubiquinone] iron-sulfur protein 5
11756.6	11242.5	9723.2	13223.7	10896.4	10348.2	16927.1	9954.87	12104.9	14187.1	12402.1	O43924	PDE6D_HUMAN	PDE6D	Retinal rod rhodopsin-sensitive cGMP 3',5'-cyclic phosphodiesterase subunit delta
NaN	NaN	NaN	NaN	NaN	NaN	NaN	NaN	NaN	NaN	NaN	O43927	CXL13_HUMAN	CXCL13	C-X-C motif chemokine 13
1532.53	NaN	NaN	2773.61	NaN	NaN	NaN	NaN	NaN	NaN	NaN	O43929	ORC4_HUMAN	ORC4	Origin recognition complex subunit 4
8709.89	8835.1	6001.52	6926.41	9210.74	10151.8	NaN	NaN	11780.7	5884.65	10572.1	O43933	PEX1_HUMAN	PEX1	Peroxisomal ATPase PEX1
11980	NaN	NaN	NaN	NaN	8317.35	NaN	16660.3	NaN	9189.77	17549.4	O43934	MFS11_HUMAN	MFSD11	UNC93-like protein MFSD11
19062.5	20967	19792.2	23557.1	27733	28105.4	24238.1	18504.4	18566.7	18992	17759.5	O60216	RAD21_HUMAN	RAD21	Double-strand-break repair protein rad21 homolog
4579.29	NaN	NaN	NaN	14458.7	NaN	29240.1	NaN	NaN	NaN	NaN	O60218	AK1BA_HUMAN	AKR1B10	Aldo-keto reductase family 1 member B10
9670.91	8838.77	10119.8	8191.15	10291.4	7799.96	NaN	8838.36	8984.76	11762.7	10760	O60220	TIM8A_HUMAN	TIMM8A	Mitochondrial import inner membrane translocase subunit Tim8 A
21000.4	21438.4	20225.7	26028	30291.6	26734.4	23244.2	18171.8	16863.1	19197.1	19104.7	O60231	DHX16_HUMAN	DHX16	Pre-mRNA-splicing factor ATP-dependent RNA helicase DHX16
11440	9636.47	9161.7	16905.1	14786.3	11365.8	13954.7	7042.85	NaN	14118.8	9152.67	O60232	ZNRD2_HUMAN	ZNRD2	Protein ZNRD2
184326	200050	211956	193190	192710	186879	200382	226065	231967	261724	259521	O60234	GMFG_HUMAN	GMFG	Glia maturation factor gamma
8254.63	9384.84	5960.32	7011.06	6504.87	7826.11	6084.09	9245.3	8672.38	NaN	NaN	O60238	BNI3L_HUMAN	BNIP3L	BCL2/adenovirus E1B 19 kDa protein-interacting protein 3-like
3469.87	4068.6	3932.62	NaN	3432.24	4905.32	5640.46	NaN	NaN	NaN	NaN	O60244	MED14_HUMAN	MED14	Mediator of RNA polymerase II transcription subunit 14
36777	32257.1	36021.5	36724.5	35308	35966	35320.4	37801.2	38353.2	31682.6	39054.1	O60256	KPRB_HUMAN	PRPSAP2	Phosphoribosyl pyrophosphate synthase-associated protein 2
NaN	NaN	NaN	NaN	NaN	NaN	NaN	NaN	NaN	NaN	NaN	O60262	GBG7_HUMAN	GNG7	Guanine nucleotide-binding protein G(I)/G(S)/G(O) subunit gamma-7
28868.1	29731	29094.8	32741.9	37152.7	37635.6	35225.8	22635.3	21874.4	25984.5	22324.5	O60264	SMCA5_HUMAN	SMARCA5	SWI/SNF-related matrix-associated actin-dependent regulator of chromatin subfamily A member 5
NaN	NaN	NaN	NaN	NaN	NaN	NaN	NaN	NaN	7435.64	NaN	O60268	K0513_HUMAN	KIAA0513	Uncharacterized protein KIAA0513
120570	114078	120040	122271	127927	123814	136379	123964	113247	143815	127902	O60271	JIP4_HUMAN	SPAG9	C-Jun-amino-terminal kinase-interacting protein 4
17012.7	NaN	NaN	21742.4	NaN	NaN	NaN	NaN	NaN	NaN	NaN	O60281	ZN292_HUMAN	ZNF292	Zinc finger protein 292
16490.3	17380.1	14524.3	18811.2	16989.9	19729.3	19184.7	13548.3	15220	17613.8	NaN	O60287	NPA1P_HUMAN	URB1	Nucleolar pre-ribosomal-associated protein 1
NaN	NaN	NaN	4530.58	4791.53	3501.95	NaN	NaN	NaN	2952.56	NaN	O60291	MGRN1_HUMAN	MGRN1	E3 ubiquitin-protein ligase MGRN1
NaN	NaN	NaN	NaN	NaN	NaN	NaN	NaN	NaN	NaN	NaN	O60292	SI1L3_HUMAN	SIPA1L3	Signal-induced proliferation-associated 1-like protein 3
15809.5	13947.8	14823.8	15979.4	15029.2	16618.7	14982.4	10485.2	11821.7	12601.2	12636.9	O60306	AQR_HUMAN	AQR	RNA helicase aquarius
9781.04	10721.6	9467.97	5746.38	5607.26	4709.84	NaN	7814.76	7312.52	6679.65	5011.39	O60307	MAST3_HUMAN	MAST3	Microtubule-associated serine/threonine-protein kinase 3
93796	101376	98591.2	63452.3	69799.2	70837.5	77073.9	108949	105671	118588	106702	O60313	OPA1_HUMAN	OPA1	Dynamin-like 120 kDa protein, mitochondrial
13154.5	13117.3	12131.8	15706	14877.4	15508.7	18024.3	13058.6	12768.7	12829.6	11623.8	O60315	ZEB2_HUMAN	ZEB2	Zinc finger E-box-binding homeobox 2
NaN	8672.08	9259.83	9542.24	10204.9	8539.49	10625.4	11552.3	8048.89	9105.59	NaN	O60318	GANP_HUMAN	MCM3AP	Germinal-center associated nuclear protein
29005.8	34360.8	32817.9	30851.3	34241.8	33977.1	38159.9	45848.4	48570.8	47496.4	49765.2	O60331	PI51C_HUMAN	PIP5K1C	Phosphatidylinositol 4-phosphate 5-kinase type-1 gamma
63239.1	59160.3	62274.3	58470.5	60536.6	54049.5	59403.9	48032.2	51380.3	66563.1	60888.3	O60333	KIF1B_HUMAN	KIF1B	Kinesin-like protein KIF1B
NaN	NaN	41601.1	NaN	NaN	NaN	NaN	NaN	NaN	NaN	37759.6	O60336	MABP1_HUMAN	MAPKBP1	Mitogen-activated protein kinase-binding protein 1
13237.7	12368.4	16662	13469.3	9637.59	12853.1	10859.3	6902.3	8542.74	21011.9	6290.6	O60341	KDM1A_HUMAN	KDM1A	Lysine-specific histone demethylase 1A
65430.9	63244.9	62344	59655.5	62356	58306.2	47627.2	57795.3	54203.9	68445.7	57024.9	O60343	TBCD4_HUMAN	TBC1D4	TBC1 domain family member 4
NaN	3999.38	NaN	NaN	NaN	3475.93	NaN	NaN	3451.39	NaN	NaN	O60347	TBC12_HUMAN	TBC1D12	TBC1 domain family member 12
NaN	NaN	NaN	NaN	NaN	NaN	NaN	NaN	NaN	NaN	NaN	O60356	NUPR1_HUMAN	NUPR1	Nuclear protein 1
NaN	NaN	NaN	NaN	NaN	NaN	NaN	NaN	NaN	NaN	NaN	O60412	OR7C2_HUMAN	OR7C2	Olfactory receptor 7C2
NaN	NaN	NaN	NaN	NaN	NaN	NaN	NaN	NaN	NaN	NaN	O60423	AT8B3_HUMAN	ATP8B3	Phospholipid-transporting ATPase IK
NaN	NaN	NaN	27320.3	22430.4	22501.1	NaN	NaN	NaN	NaN	NaN	O60427	FADS1_HUMAN	FADS1	Acyl-CoA (8-3)-desaturase
124044	122203	128408	138418	152232	156376	144291	209917	196556	160693	195528	O60443	GSDME_HUMAN	GSDME	Gasdermin-E
30532	34724.3	37434.7	22621.4	23069.5	25886.1	27017.6	50980.5	48876.9	47609.6	42963.1	O60449	LY75_HUMAN	LY75	Lymphocyte antigen 75
15841.3	13687	14126.8	11988.6	8279.46	9954.77	13509.3	26123	24493.1	33752.3	33389.6	O60462	NRP2_HUMAN	NRP2	Neuropilin-2
6248.03	NaN	NaN	NaN	NaN	NaN	5623.16	NaN	8870.32	6898.66	NaN	O60476	MA1A2_HUMAN	MAN1A2	Mannosyl-oligosaccharide 1,2-alpha-mannosidase IB
NaN	7312.09	NaN	NaN	NaN	6944.47	10605	NaN	13042.8	NaN	NaN	O60478	G137B_HUMAN	GPR137B	Integral membrane protein GPR137B
60990.2	35467.8	40771.1	37969.3	26454.7	25434.9	NaN	40279.9	60911.9	67950.4	48660.3	O60486	PLXC1_HUMAN	PLXNC1	Plexin-C1
94209.6	83315.1	92264.3	107408	102566	104084	127002	93875.3	87332.2	105918	122718	O60488	ACSL4_HUMAN	ACSL4	Long-chain-fatty-acid--CoA ligase 4
214299	220821	224201	188043	217673	227114	263989	260206	263784	262695	283077	O60493	SNX3_HUMAN	SNX3	Sorting nexin-3
59211.4	58438.6	53099.6	42895.4	45951.4	45124.4	54601.7	54317.7	52345	43476.2	58826.9	O60496	DOK2_HUMAN	DOK2	Docking protein 2
12626	11305.3	16825	15213.5	12099.3	11781.1	9556.18	12248.8	13052.7	8707.55	9222.31	O60499	STX10_HUMAN	STX10	Syntaxin-10
16666.5	19069.3	17879.6	18078.7	26958.4	19809.1	22928.6	19904.1	21374.6	14392.1	18316.1	O60502	OGA_HUMAN	OGA	Protein O-GlcNAcase
11541.3	10561.3	10264.1	10550.4	11202.9	11364	15085.1	14007.6	12103.3	15532.1	12651.7	O60504	VINEX_HUMAN	SORBS3	Vinexin
331547	367834	368583	361038	407107	409034	405379	307108	317957	340921	307630	O60506	HNRPQ_HUMAN	SYNCRIP	Heterogeneous nuclear ribonucleoprotein Q
NaN	NaN	NaN	NaN	NaN	NaN	NaN	NaN	NaN	NaN	NaN	O60507	TPST1_HUMAN	TPST1	Protein-tyrosine sulfotransferase 1
8002.44	8603.18	6344.51	8940.68	9599.65	8512.7	9008.81	8467.25	7898.53	5878.04	6605.4	O60508	PRP17_HUMAN	CDC40	Pre-mRNA-processing factor 17
NaN	NaN	NaN	NaN	NaN	NaN	NaN	NaN	NaN	NaN	NaN	O60516	4EBP3_HUMAN	EIF4EBP3	Eukaryotic translation initiation factor 4E-binding protein 3
NaN	NaN	NaN	NaN	4231.96	NaN	NaN	NaN	NaN	5450.75	NaN	O60518	RNBP6_HUMAN	RANBP6	Ran-binding protein 6
42780.1	47268.1	47019.9	43355.4	46569.4	43020.1	45794.4	43826.1	48019.2	43505.5	51525	O60524	NEMF_HUMAN	NEMF	Ribosome quality control complex subunit NEMF
12898.9	13825.5	14767.1	11436.2	14754.2	12720	10812.7	12444.2	13847.3	11566	14407.4	O60547	GMDS_HUMAN	GMDS	GDP-mannose 4,6 dehydratase
NaN	NaN	NaN	NaN	NaN	NaN	NaN	NaN	NaN	2524.27	NaN	O60548;Q16676	FOXD1_HUMAN;FOXD2_HUMAN	FOXD1;FOXD2	Forkhead box protein D2
7393.01	6040.43	6530.11	5361.42	5360.72	6034.95	NaN	8272.95	6906.71	5272.04	7127.34	O60551	NMT2_HUMAN	NMT2	Glycylpeptide N-tetradecanoyltransferase 2
4172.62	3105.01	NaN	4893.06	NaN	5049.06	4943.76	3100.96	NaN	3269	NaN	O60563	CCNT1_HUMAN	CCNT1	Cyclin-T1
89542.6	85371	85959.4	108746	111474	112284	110516	111812	108549	115340	115707	O60568	PLOD3_HUMAN	PLOD3	Multifunctional procollagen lysine hydroxylase and glycosyltransferase LH3
16289.8	17706.1	16071.9	19711.1	19033.2	18403.9	21758.7	17180.6	15687.6	16887.4	17220	O60573	IF4E2_HUMAN	EIF4E2	Eukaryotic translation initiation factor 4E type 2
96069.5	100110	97309.5	168822	149396	152547	149608	148579	153531	143652	134612	O60603	TLR2_HUMAN	TLR2	Toll-like receptor 2
79971	81622.2	79859	80618.1	84128.2	82676.5	68691.9	76657.1	76052.7	79883.8	64480.4	O60610	DIAP1_HUMAN	DIAPH1	Protein diaphanous homolog 1
57123.2	45036.8	52993.5	59428.9	48245.1	48688.6	53514.9	53194.4	52600.1	63472.5	61309.1	O60613	SEP15_HUMAN	SELENOF	Selenoprotein F
NaN	NaN	NaN	NaN	NaN	NaN	85511.3	NaN	NaN	NaN	NaN	O60635	TSN1_HUMAN	TSPAN1	Tetraspanin-1
NaN	NaN	5808.73	NaN	NaN	NaN	NaN	NaN	NaN	NaN	NaN	O60637	TSN3_HUMAN	TSPAN3	Tetraspanin-3
39892	48520.9	43497.7	40395.3	48754.1	40827.9	48495.6	54453.1	50094.8	54323.3	49621.7	O60645	EXOC3_HUMAN	EXOC3	Exocyst complex component 3
3023.5	NaN	NaN	NaN	3073.2	NaN	NaN	NaN	NaN	NaN	NaN	O60658	PDE8A_HUMAN	PDE8A	High affinity cAMP-specific and IBMX-insensitive 3',5'-cyclic phosphodiesterase 8A
423348	413880	438682	366356	374561	382980	360805	430018	422237	484763	435826	O60664	PLIN3_HUMAN	PLIN3	Perilipin-3
NaN	NaN	NaN	NaN	NaN	NaN	NaN	NaN	NaN	NaN	NaN	O60669	MOT2_HUMAN	SLC16A7	Monocarboxylate transporter 2
NaN	NaN	NaN	NaN	NaN	NaN	NaN	NaN	NaN	NaN	4440.78	O60674	JAK2_HUMAN	JAK2	Tyrosine-protein kinase JAK2
6145.6	4649.59	6832.99	6887.86	5805.78	6106.9	8573.9	NaN	NaN	5047.01	5867.31	O60678	ANM3_HUMAN	PRMT3	Protein arginine N-methyltransferase 3
2469.6	2840.92	NaN	2576.45	NaN	NaN	NaN	3015.58	2205.38	NaN	2744.65	O60683	PEX10_HUMAN	PEX10	Peroxisome biogenesis factor 10
73938.3	73900.4	69749.5	71525.9	76616.6	75811.5	80621.2	67978.2	70283.7	75973.7	64674.2	O60684	IMA7_HUMAN	KPNA6	Importin subunit alpha-7
38407.4	37081.5	38430.6	49889.2	52214.8	52963.2	47796	26552.8	27847.2	29449.1	27059.1	O60701	UGDH_HUMAN	UGDH	UDP-glucose 6-dehydrogenase
10329.2	9228.73	9013.26	6858.12	7703.91	8650.68	8673.97	11153.4	16110.1	11783.5	8742.32	O60704	TPST2_HUMAN	TPST2	Protein-tyrosine sulfotransferase 2
118177	122470	123577	97363.4	110046	108850	119077	118656	112244	123450	113666	O60711	LPXN_HUMAN	LPXN	Leupaxin
65643.1	76479.5	72439.3	92976.4	101876	100569	94363.1	83520	90221.3	84709.3	79511.8	O60716	CTND1_HUMAN	CTNND1	Catenin delta-1
7429.29	NaN	6650.66	6476.77	7659.4	7758.05	5820.48	NaN	8123.76	NaN	6789.18	O60725	ICMT_HUMAN	ICMT	Protein-S-isoprenylcysteine O-methyltransferase
99311.4	80550.5	90428.6	71770.7	80475.3	83920.5	78343.1	76125.8	66653.6	72934.5	81607.8	O60739	EIF1B_HUMAN	EIF1B	Eukaryotic translation initiation factor 1b
NaN	34077	NaN	NaN	NaN	NaN	NaN	NaN	NaN	NaN	NaN	O60741	HCN1_HUMAN	HCN1	Potassium/sodium hyperpolarization-activated cyclic nucleotide-gated channel 1
280636	287155	280821	325944	331353	324072	319933	367111	383961	388027	378009	O60749	SNX2_HUMAN	SNX2	Sorting nexin-2
131313	150096	158033	142784	177879	171508	221249	258733	305526	351572	344958	O60760	HPGDS_HUMAN	HPGDS	Hematopoietic prostaglandin D synthase
112588	117272	110300	111010	102886	93555.7	108461	125410	123371	128102	114383	O60762	DPM1_HUMAN	DPM1	Dolichol-phosphate mannosyltransferase subunit 1
256057	272273	269114	248243	276505	271160	275119	279022	276398	267679	268289	O60763	USO1_HUMAN	USO1	General vesicular transport factor p115
22457.5	22800.6	22896	19017.3	20101.7	19836.1	19310.3	19016.2	21474.1	19284.7	21711	O60783	RT14_HUMAN	MRPS14	Small ribosomal subunit protein uS14m
220520	221188	214588	177710	189690	188215	206879	229571	254446	285229	267122	O60784	TOM1_HUMAN	TOM1	Target of Myb1 membrane trafficking protein
53952.7	63097.8	56547	49789.7	59929.4	56460.1	56662.6	62143.2	61580.3	55595.4	55400	O60825	F262_HUMAN	PFKFB2	6-phosphofructo-2-kinase/fructose-2,6-bisphosphatase 2
82739.7	84676.3	89778.2	73384.7	72334.3	75045.7	72567.9	92180.8	89344.9	95966.7	91201.4	O60826	CCD22_HUMAN	CCDC22	Coiled-coil domain-containing protein 22
23777.5	31579.5	34107.3	29717.4	31161.9	28248.9	39222	33011.7	27546.8	29074.9	33537.6	O60828	PQBP1_HUMAN	PQBP1	Polyglutamine-binding protein 1
21776.3	22625.5	24807.6	20071.2	18891	18796.4	17847.4	23099.8	22993.4	19929.1	25976.2	O60830	TI17B_HUMAN	TIMM17B	Mitochondrial import inner membrane translocase subunit Tim17-B
19091	28708.7	25717.7	15234	23579.5	20733.5	36468.5	20663.1	18669.8	13911	17052.4	O60831	PRAF2_HUMAN	PRAF2	PRA1 family protein 2
41791.4	41073.5	36745.6	39206.2	37642.9	36315	33843.7	26353.2	29374.7	32777	31407.9	O60832	DKC1_HUMAN	DKC1	H/ACA ribonucleoprotein complex subunit DKC1
74733.4	73060.1	71562.8	81302.3	80973.3	80161.7	77557.3	62596.1	59096.7	61779.7	66871.4	O60841	IF2P_HUMAN	EIF5B	Eukaryotic translation initiation factor 5B
27734.6	24365.5	30100.3	18320.2	19433.8	18223.8	14033.4	22716.1	19911.9	25619.5	24471.8	O60861	GAS7_HUMAN	GAS7	Growth arrest-specific protein 7
43620.6	39022	50096.9	55374.4	55293	52604.7	65568.9	41152.3	43815.6	44696	55596.4	O60869	EDF1_HUMAN	EDF1	Endothelial differentiation-related factor 1
4088.39	6463.51	5067.19	5222.63	6298.27	7582.23	NaN	4369.01	NaN	4998.31	NaN	O60870	KIN17_HUMAN	KIN	DNA/RNA-binding protein KIN17
40846.7	42851.3	44432.5	49284.9	51994.2	52206.5	47085.9	35728.8	35388.6	43629	34055.5	O60879	DIAP2_HUMAN	DIAPH2	Protein diaphanous homolog 2
92846.5	81212.1	88494.6	86047.8	83023.2	82702.5	90209.8	80540.3	77004.2	74587.4	91109.9	O60884	DNJA2_HUMAN	DNAJA2	DnaJ homolog subfamily A member 2
9870.99	13743.8	13883.6	12686.7	13537	16548.6	19620.6	13750.1	13227.8	13197.2	12327.5	O60885	BRD4_HUMAN	BRD4	Bromodomain-containing protein 4
107005	139124	117544	69299.5	147789	183083	101884	161601	132305	113612	107680	O60888	CUTA_HUMAN	CUTA	Protein CutA
7629.07	7089.33	6147.88	6177.68	5740.98	5623.16	5108.34	7032.69	6046.38	10712.6	7090.72	O60906	NSMA_HUMAN	SMPD2	Sphingomyelin phosphodiesterase 2
10558.8	16414.6	9561.69	7128.08	16918.4	15622.1	6958.22	13872.9	9541.66	10676.7	15838.4	O60925	PFD1_HUMAN	PFDN1	Prefoldin subunit 1
9007.26	11288.4	12025.3	9490.54	12102.9	9325.6	12191.9	14351.8	9130.34	13953.4	12608.2	O60927	PP1RB_HUMAN	PPP1R11	E3 ubiquitin-protein ligase PPP1R11
15573.7	15747.8	17037	17532.7	19668.1	21183.9	17386.7	12509.1	14637.1	11941.5	15369	O60934	NBN_HUMAN	NBN	Nibrin
4654.65	NaN	NaN	3130.47	NaN	NaN	NaN	NaN	NaN	NaN	NaN	O60941	DTNB_HUMAN	DTNB	Dystrobrevin beta
5728.53	5671.98	5167.32	6930.27	5621.94	6941.57	8752.31	7409.13	8962.16	7419.4	4564.71	O60942	MCE1_HUMAN	RNGTT	mRNA-capping enzyme
NaN	NaN	NaN	NaN	NaN	NaN	NaN	22746.3	25124.2	23842.3	NaN	O75019	LIRA1_HUMAN	LILRA1	Leukocyte immunoglobulin-like receptor subfamily A member 1
8847.39	10934.9	8790.35	3001.45	6036.78	NaN	NaN	12374.9	16745.5	12670.4	13105.6	O75022	LIRB3_HUMAN	LILRB3	Leukocyte immunoglobulin-like receptor subfamily B member 3
5132.81	5307.66	NaN	4969.46	NaN	NaN	5491.22	NaN	NaN	NaN	3086.01	O75023	LIRB5_HUMAN	LILRB5	Leukocyte immunoglobulin-like receptor subfamily B member 5
24203.1	26054.9	24171.7	24413.3	23081.4	24072.2	21801.5	31149.7	31267.9	31907.2	31555.6	O75027	ABCB7_HUMAN	ABCB7	Iron-sulfur clusters transporter ABCB7, mitochondrial
28468.4	27285.7	27665.2	20671.9	19818.8	23558.3	19114	25875.2	21440.9	20028.9	21505.7	O75030	MITF_HUMAN	MITF	Microphthalmia-associated transcription factor
NaN	NaN	NaN	6910.59	NaN	NaN	NaN	NaN	NaN	6807.26	NaN	O75037	KI21B_HUMAN	KIF21B	Kinesin-like protein KIF21B
19195.7	15362.1	19979.9	24485	22790.3	21991.3	17967.4	22336	21969.1	23568	24148.5	O75044	SRGP2_HUMAN	SRGAP2	SLIT-ROBO Rho GTPase-activating protein 2
NaN	NaN	NaN	NaN	NaN	NaN	NaN	NaN	NaN	NaN	NaN	O75051	PLXA2_HUMAN	PLXNA2	Plexin-A2
NaN	NaN	NaN	NaN	NaN	NaN	NaN	NaN	NaN	NaN	NaN	O75052	CAPON_HUMAN	NOS1AP	Carboxyl-terminal PDZ ligand of neuronal nitric oxide synthase protein
5046.3	NaN	NaN	3216.32	NaN	NaN	NaN	NaN	NaN	5443.15	NaN	O75063	XYLK_HUMAN	FAM20B	Glycosaminoglycan xylosylkinase
47144.9	51602.8	55690.7	43262.1	47711.3	48295.8	66682.6	58233.2	62807.2	50430	62326.9	O75064	DEN4B_HUMAN	DENND4B	DENN domain-containing protein 4B
NaN	NaN	1643.4	NaN	NaN	NaN	NaN	NaN	NaN	NaN	NaN	O75078	ADA11_HUMAN	ADAM11	Disintegrin and metalloproteinase domain-containing protein 11
481414	496798	526247	457809	449796	466838	503210	510249	502501	614850	578172	O75083	WDR1_HUMAN	WDR1	WD repeat-containing protein 1
NaN	NaN	NaN	8109.62	NaN	14192.6	NaN	18603.4	13832.6	10072.8	11506	O75110	ATP9A_HUMAN	ATP9A	Probable phospholipid-transporting ATPase IIA
12020.7	10880.5	12971.3	11837.4	13605.6	11697.8	11040.4	NaN	9972.53	9324.58	12076.4	O75113	N4BP1_HUMAN	N4BP1	NEDD4-binding protein 1
16610.3	15728.1	15322.6	18184.6	17476.2	17504.7	15402.6	17409.1	16787.6	18342.7	16198.4	O75116	ROCK2_HUMAN	ROCK2	Rho-associated protein kinase 2
39775.4	39183.3	40939.9	41608.3	37173.5	37831.8	31953	32493.8	32338	33607.9	30125.8	O75122	CLAP2_HUMAN	CLASP2	CLIP-associating protein 2
6798.95	9653.87	9548.23	7880.11	NaN	NaN	7657.51	NaN	9265.84	10163.3	8068.84	O75127	PTCD1_HUMAN	PTCD1	Pentatricopeptide repeat-containing protein 1, mitochondrial
124655	127409	127251	110700	120712	127500	131114	144943	137336	151533	142743	O75131	CPNE3_HUMAN	CPNE3	Copine-3
NaN	NaN	NaN	NaN	NaN	NaN	NaN	NaN	NaN	NaN	NaN	O75132	ZBED4_HUMAN	ZBED4	Zinc finger BED domain-containing protein 4
34617.7	34714.9	28565.1	30267.5	28127.7	29908	31409.3	20940.2	30171.2	NaN	NaN	O75140	DEPD5_HUMAN	DEPDC5	GATOR1 complex protein DEPDC5
NaN	NaN	NaN	6044.95	2827.43	2493.87	NaN	NaN	NaN	NaN	NaN	O75143	ATG13_HUMAN	ATG13	Autophagy-related protein 13
23772.5	34438.5	NaN	19479.8	NaN	20395.5	NaN	37731.6	44282.6	31159.1	30640.5	O75144	ICOSL_HUMAN	ICOSLG	ICOS ligand
22282.9	17525.6	20005.1	26727.8	24586.9	25726.8	21271	16203.7	18672.3	19970.5	19831.2	O75150	BRE1B_HUMAN	RNF40	E3 ubiquitin-protein ligase BRE1B
10544.7	12300.2	11256.3	15913.9	18802.7	16377.3	15090.1	12679.6	12266.2	12790	12022.1	O75152	ZC11A_HUMAN	ZC3H11A	Zinc finger CCCH domain-containing protein 11A
32653.4	35806.3	35017.6	33036.9	36466.4	35572.4	42517.6	33779	33689.6	33320.1	37045.1	O75153	CLU_HUMAN	CLUH	Clustered mitochondria protein homolog
NaN	NaN	NaN	NaN	NaN	NaN	NaN	NaN	NaN	NaN	NaN	O75155	CAND2_HUMAN	CAND2	Cullin-associated NEDD8-dissociated protein 2
4126.03	4622.69	4735.31	5042.47	4054.19	NaN	NaN	5808.64	4876.67	6046.83	3908.28	O75157	T22D2_HUMAN	TSC22D2	TSC22 domain family protein 2
54323.3	58547.4	59863.6	54374.3	59729.4	58950.1	56608.9	68138.4	66916.3	74027.6	66844.4	O75165	DJC13_HUMAN	DNAJC13	DnaJ homolog subfamily C member 13
6228.03	11028.1	9611.69	9149.81	9551.34	8948.07	6983.19	9483.21	7011.09	6683.02	5548.43	O75167	PHAR2_HUMAN	PHACTR2	Phosphatase and actin regulator 2
17988.2	20159.2	17243	19344.1	19099.3	16942.4	15324.6	20368.6	16045	19093.1	17592	O75170	PP6R2_HUMAN	PPP6R2	Serine/threonine-protein phosphatase 6 regulatory subunit 2
23091.7	25340.6	29331.1	31238.5	27161.5	28372.8	31776.4	31434.7	19874.6	28406.9	26805.9	O75175	CNOT3_HUMAN	CNOT3	CCR4-NOT transcription complex subunit 3
25528.2	28088.2	27575.5	26826.9	28622.3	25468.9	31231.1	26176.7	21940.5	29714.4	28148.4	O75179	ANR17_HUMAN	ANKRD17	Ankyrin repeat domain-containing protein 17
28995.6	29112.2	30876.8	22132.4	30974.7	30030	37019.6	32751.9	32488.8	21712.4	36436.2	O75190	DNJB6_HUMAN	DNAJB6	DnaJ homolog subfamily B member 6
11719.2	13280.2	14762.6	12210.4	11515.8	12691.5	14847.4	14427.4	14497.3	12956.8	12839.8	O75191	XYLB_HUMAN	XYLB	Xylulose kinase
10669.5	NaN	7985.51	8306.71	NaN	NaN	NaN	NaN	5297.37	10299.1	6698.39	O75204	TM127_HUMAN	TMEM127	Transmembrane protein 127
56874.6	54537.1	48971.6	39047.9	37981	38844.2	36483.7	53728.4	57114.9	71191.4	58416.5	O75208	COQ9_HUMAN	COQ9	Ubiquinone biosynthesis protein COQ9, mitochondrial
116550	125510	129994	105602	106145	114387	130507	150901	151976	138317	152925	O75223	GGCT_HUMAN	GGCT	Gamma-glutamylcyclotransferase
77185.5	100943	100444	71511	98200.4	101454	115458	84490.6	92800.5	88879.3	91674.8	O75251	NDUS7_HUMAN	NDUFS7	NADH dehydrogenase [ubiquinone] iron-sulfur protein 7, mitochondrial
15590	21198.3	14089.3	15375.8	17838.7	18857.7	18555.6	13228.7	13118.2	12490.5	10918.5	O75298	RTN2_HUMAN	RTN2	Reticulon-2
165382	167353	160853	139428	161421	159883	164149	127502	138322	125842	136773	O75306	NDUS2_HUMAN	NDUFS2	NADH dehydrogenase [ubiquinone] iron-sulfur protein 2, mitochondrial
40684	40136	39988.8	46013	48500.5	46034.1	37955.9	38852.4	39306.5	38848.5	32945.2	O75312	ZPR1_HUMAN	ZPR1	Zinc finger protein ZPR1
7414.73	15583.3	14468.8	9972.42	15725.5	16354.4	18394.6	19219.8	20158.3	8011	16319.5	O75317	UBP12_HUMAN	USP12	Ubiquitin carboxyl-terminal hydrolase 12
166802	164744	167688	110474	138604	122847	141607	183474	167631	203501	189476	O75323	NIPS2_HUMAN	NIPSNAP2	Protein NipSnap homolog 2
NaN	NaN	NaN	NaN	NaN	NaN	NaN	NaN	NaN	NaN	NaN	O75324	SNN_HUMAN	SNN	Stannin
NaN	NaN	NaN	NaN	NaN	NaN	NaN	6169.14	10224.6	7647.61	NaN	O75326	SEM7A_HUMAN	SEMA7A	Semaphorin-7A
133145	139589	134950	116765	130361	128054	137248	124901	135232	133456	150014	O75340	PDCD6_HUMAN	PDCD6	Programmed cell death protein 6
NaN	NaN	NaN	NaN	NaN	NaN	1404.08	NaN	NaN	NaN	NaN	O75346	ZN253_HUMAN	ZNF253	Zinc finger protein 253
189929	196097	190496	168458	182489	186318	188582	163883	165791	164143	173589	O75347	TBCA_HUMAN	TBCA	Tubulin-specific chaperone A
652880	514022	611276	420850	489668	438693	597209	592486	653462	949402	673744	O75348	VATG1_HUMAN	ATP6V1G1	V-type proton ATPase subunit G 1
135586	145613	143649	122351	137322	139441	150210	136328	160596	192633	175930	O75351	VPS4B_HUMAN	VPS4B	Vacuolar protein sorting-associated protein 4B
185305	220226	164957	193675	224905	211438	236706	218363	236584	192515	190148	O75352	MPU1_HUMAN	MPDU1	Mannose-P-dolichol utilization defect 1 protein
NaN	NaN	NaN	NaN	NaN	NaN	NaN	NaN	NaN	NaN	NaN	O75354	ENTP6_HUMAN	ENTPD6	Ectonucleoside triphosphate diphosphohydrolase 6
NaN	NaN	NaN	NaN	9467.08	8956.01	NaN	9067.05	7186.45	8390.68	NaN	O75356	ENTP5_HUMAN	ENTPD5	Nucleoside diphosphate phosphatase ENTPD5
215919	199531	199548	206490	193883	189558	191364	159248	151253	210527	200047	O75367	H2AY_HUMAN	MACROH2A1	Core histone macro-H2A.1
597040	652352	659213	530946	637979	637812	717633	829732	875734	723304	841577	O75368	SH3L1_HUMAN	SH3BGRL	Adapter SH3BGRL
119157	120852	121548	161685	151480	152971	140726	99769.2	107190	115628	107260	O75369	FLNB_HUMAN	FLNB	Filamin-B
5375.46	6061.33	9017.91	7091.9	8004.68	7702.37	NaN	3589.61	10126	NaN	NaN	O75376	NCOR1_HUMAN	NCOR1	Nuclear receptor corepressor 1
NaN	4847.52	NaN	4714.79	6397.73	NaN	NaN	7848.33	7096.01	9161.88	NaN	O75379	VAMP4_HUMAN	VAMP4	Vesicle-associated membrane protein 4
50342.7	49679.2	47935.6	55821.2	57793.9	56853.5	51724.1	32797	29546.9	35726.1	30836.4	O75380	NDUS6_HUMAN	NDUFS6	NADH dehydrogenase [ubiquinone] iron-sulfur protein 6, mitochondrial
37803.4	36563.2	34039.4	32535.9	33872.9	32088.6	37778.6	37599.1	35602.7	38685.6	35381.1	O75381	PEX14_HUMAN	PEX14	Peroxisomal membrane protein PEX14
NaN	9540.58	7960.98	10145.2	7377.56	10017.6	12115.2	NaN	7578.77	11432.2	NaN	O75382	TRIM3_HUMAN	TRIM3	Tripartite motif-containing protein 3
4607.37	NaN	NaN	NaN	8348.37	NaN	NaN	NaN	NaN	NaN	NaN	O75385	ULK1_HUMAN	ULK1	Serine/threonine-protein kinase ULK1
873872	909038	966250	558499	705800	715352	723344	911410	904573	864132	894469	O75390	CISY_HUMAN	CS	Citrate synthase, mitochondrial
48964.9	38248.8	41811.7	46756.8	45257.1	50275.3	35455.6	38189.1	38176.3	40015.3	39688.1	O75391	SPAG7_HUMAN	SPAG7	Sperm-associated antigen 7
7932.14	10622.5	8815.3	9641.34	8469	13305.9	12302.8	10590.4	9750.93	NaN	8320.49	O75394	RM33_HUMAN	MRPL33	Large ribosomal subunit protein bL33m
263909	257739	275077	253927	246875	237872	259957	265331	287776	360941	285365	O75396	SC22B_HUMAN	SEC22B	Vesicle-trafficking protein SEC22b
51229.3	53717.8	55655.3	54603.5	56478.2	53637.5	53924.1	46663.8	44124.7	45671.7	41093.7	O75400	PR40A_HUMAN	PRPF40A	Pre-mRNA-processing factor 40 homolog A
29010	26011.6	24306.5	29919	27953.5	29303.5	26201.6	23925.4	26085	30336.3	27299.3	O75410	TACC1_HUMAN	TACC1	Transforming acidic coiled-coil-containing protein 1
19586.6	19902.6	19527.8	15035.6	14787.5	15587	16833.2	22928.3	22259.9	18983.2	21070.4	O75414	NDK6_HUMAN	NME6	Nucleoside diphosphate kinase 6
5592.37	NaN	NaN	5787.47	NaN	NaN	NaN	7819.05	NaN	NaN	NaN	O75420	GGYF1_HUMAN	GIGYF1	GRB10-interacting GYF protein 1
26896.1	24710.5	24778.8	29272.9	27148.5	26680.2	21446.9	21827.4	22892.3	24086.4	21379.9	O75427	LRCH4_HUMAN	LRCH4	Leucine-rich repeat and calponin homology domain-containing protein 4
55973.9	55747	58831.6	50858.6	58193.8	52092.6	63949.9	79357.3	78260.5	92178.8	91531.4	O75431	MTX2_HUMAN	MTX2	Metaxin-2
284497	310557	294549	252905	296163	289697	274660	335512	313986	323700	299510	O75436	VP26A_HUMAN	VPS26A	Vacuolar protein sorting-associated protein 26A
30338.8	45130.4	30428.9	24264.6	28969.2	36109.4	34587.3	23626	22825.7	16133.3	17166.6	O75438	NDUB1_HUMAN	NDUFB1	NADH dehydrogenase [ubiquinone] 1 beta subcomplex subunit 1
188491	201351	206749	187841	194925	194208	212907	247651	241759	253088	272814	O75439	MPPB_HUMAN	PMPCB	Mitochondrial-processing peptidase subunit beta
NaN	NaN	NaN	NaN	NaN	NaN	NaN	NaN	NaN	NaN	NaN	O75445	USH2A_HUMAN	USH2A	Usherin
NaN	NaN	5371.18	7065.45	7094.05	NaN	NaN	NaN	NaN	NaN	NaN	O75446	SAP30_HUMAN	SAP30	Histone deacetylase complex subunit SAP30
5491.09	6741.08	6585.8	7372.38	3830.12	NaN	NaN	NaN	NaN	23101.8	NaN	O75448	MED24_HUMAN	MED24	Mediator of RNA polymerase II transcription subunit 24
16662.6	11383.7	15143.5	16549.9	14525.3	13793.5	14104.6	16475.9	7986.24	11841.3	13895.4	O75449	KTNA1_HUMAN	KATNA1	Katanin p60 ATPase-containing subunit A1
NaN	NaN	13832.6	13009.9	14330.5	10982.9	NaN	NaN	NaN	NaN	NaN	O75475	PSIP1_HUMAN	PSIP1	PC4 and SFRS1-interacting protein
26388.6	23611.2	26082.3	26028.4	22877.2	24748.6	26526.7	20808.4	21939.6	21302.3	25127.8	O75477	ERLN1_HUMAN	ERLIN1	Erlin-1
28530.7	25461.1	30512.3	26169.9	23275.2	29183.4	29839	14425.2	16971.4	22507.2	18238.7	O75487	GPC4_HUMAN	GPC4	Glypican-4
163952	193388	193959	159801	189075	178781	175990	158646	167274	127505	152364	O75489	NDUS3_HUMAN	NDUFS3	NADH dehydrogenase [ubiquinone] iron-sulfur protein 3, mitochondrial
NaN	NaN	NaN	NaN	NaN	NaN	NaN	NaN	NaN	NaN	7143.95	O75493	CAH11_HUMAN	CA11	Carbonic anhydrase-related protein 11
73104	71982.5	80666.4	68130.5	68998.6	68596.4	76339.8	56349.5	63223.2	57369.4	58457.2	O75494	SRS10_HUMAN	SRSF10	Serine/arginine-rich splicing factor 10
85011	89869	86730.5	45471.5	53272.8	57573.7	58459.9	56792.2	59817.8	52625	57070.3	O75503	CLN5_HUMAN	CLN5	Ceroid-lipofuscinosis neuronal protein 5
49257.8	54545.3	58154.1	48513.8	50606.4	51351.5	51741.5	42782.4	40878.1	40687.2	44275.8	O75521	ECI2_HUMAN	ECI2	Enoyl-CoA delta isomerase 2
NaN	NaN	NaN	NaN	NaN	NaN	NaN	NaN	NaN	NaN	NaN	O75526	RMXL2_HUMAN	RBMXL2	RNA-binding motif protein, X-linked-like-2
NaN	NaN	NaN	2883.15	2938.1	3491.43	2587.26	NaN	5809.83	NaN	2092.94	O75528	TADA3_HUMAN	TADA3	Transcriptional adapter 3
8385.58	9192.66	6622.39	13019.3	12499.7	13154.9	NaN	NaN	NaN	6801.23	NaN	O75530	EED_HUMAN	EED	Polycomb protein EED
37318.9	46753.2	47073.9	38202.9	42614.2	54795.5	40542.3	38153.7	41193.8	35521.1	48495.4	O75531	BAF_HUMAN	BANF1	Barrier-to-autointegration factor
112389	117102	115298	122001	127332	126202	123821	96927	96575.7	103831	98090.4	O75533	SF3B1_HUMAN	SF3B1	Splicing factor 3B subunit 1
75211.8	79937.4	79418.7	77902.6	79270.5	81494.3	86626.9	72422.9	74563.3	81375.4	79042.8	O75534	CSDE1_HUMAN	CSDE1	Cold shock domain-containing protein E1
3558.06	NaN	NaN	NaN	NaN	NaN	NaN	NaN	NaN	NaN	NaN	O75554	WBP4_HUMAN	WBP4	WW domain-binding protein 4
88792	77379.1	76503.9	51958.3	48850.6	57107.5	63531.7	70954.3	74225.4	85232.9	81687.7	O75558	STX11_HUMAN	STX11	Syntaxin-11
125177	152685	156350	95666.9	127018	111262	134599	184540	194822	160788	183870	O75563	SKAP2_HUMAN	SKAP2	Src kinase-associated phosphoprotein 2
16333.6	12769.5	15123.3	17544.1	14965.4	16777.6	13357.9	12555.8	11884	15303.4	13782.9	O75569	PRKRA_HUMAN	PRKRA	Interferon-inducible double-stranded RNA-dependent protein kinase activator A
4249.99	3137.64	5286.55	NaN	2859.8	3925.81	5183.15	3033.08	6286.16	7372.73	4975.99	O75570	RF1M_HUMAN	MTRF1	Peptide chain release factor 1, mitochondrial
NaN	NaN	NaN	NaN	NaN	NaN	NaN	NaN	NaN	NaN	NaN	O75581	LRP6_HUMAN	LRP6	Low-density lipoprotein receptor-related protein 6
8248.23	12611.5	5417.76	NaN	13763.5	NaN	17657.6	10642	12400.9	7632.13	19867.3	O75582	KS6A5_HUMAN	RPS6KA5	Ribosomal protein S6 kinase alpha-5
29754.2	30167.8	29733.4	32423.2	34419.1	35614.3	27639.6	31750.8	30679.7	33709.3	29888.4	O75592	MYCB2_HUMAN	MYCBP2	E3 ubiquitin-protein ligase MYCBP2
NaN	NaN	NaN	NaN	NaN	5181.84	NaN	NaN	NaN	NaN	NaN	O75594	PGRP1_HUMAN	PGLYRP1	Peptidoglycan recognition protein 1
NaN	NaN	NaN	NaN	NaN	5827.41	NaN	NaN	NaN	NaN	9073.87	O75604	UBP2_HUMAN	USP2	Ubiquitin carboxyl-terminal hydrolase 2
19573.4	14846.3	20635	18210.8	14197.5	14988.9	14961.2	10511.8	9998.56	16290.3	16859.7	O75607	NPM3_HUMAN	NPM3	Nucleoplasmin-3
129459	138650	136274	132197	129285	123439	128374	146080	141573	165818	154376	O75608	LYPA1_HUMAN	LYPLA1	Acyl-protein thioesterase 1
10541.2	12048.3	15282.4	6836.52	9703.27	13838.5	16436.8	8403.81	11701.8	9233.84	11354	O75616	ERAL1_HUMAN	ERAL1	GTPase Era, mitochondrial
20652.1	17620.4	26334.7	19762.3	24518.9	24307.5	21598.7	26732.2	29520.6	23232.3	22901.8	O75629	CREG1_HUMAN	CREG1	Protein CREG1
77474.6	75950.3	77953.2	84917.7	84790.8	85672.2	80303.4	71042.8	67751.7	79372	69141.7	O75643	U520_HUMAN	SNRNP200	U5 small nuclear ribonucleoprotein 200 kDa helicase
20593.9	22170.9	20998.2	19788.8	15109.4	22953.8	18982.5	17314.9	27173.2	28001.8	20417.1	O75648	MTU1_HUMAN	TRMU	Mitochondrial tRNA-specific 2-thiouridylase 1
33552.7	39026.4	36749.2	31945.3	37703.7	35527.5	37558.5	33317.5	33246	32776	40909	O75663	TIPRL_HUMAN	TIPRL	TIP41-like protein
6700.96	4888.24	5578.28	NaN	5610.34	NaN	5180.94	NaN	NaN	NaN	NaN	O75674	TM1L1_HUMAN	TOM1L1	TOM1-like protein 1
10649.1	14708.2	9121.88	11902	13151.4	13569.6	13762.2	15873.4	13865.5	14094.6	10867	O75676	KS6A4_HUMAN	RPS6KA4	Ribosomal protein S6 kinase alpha-4
10646.4	10812.4	15632.3	14226.6	14851.9	11484.1	NaN	NaN	9917.59	11574.5	NaN	O75683	SURF6_HUMAN	SURF6	Surfeit locus protein 6
56840	52288.2	54982.6	53561.7	51916.1	53231.3	49269	54711.7	52686.2	60922.8	55054.6	O75688	PPM1B_HUMAN	PPM1B	Protein phosphatase 1B
20091.7	15481.6	18780.6	16779.3	15345.7	16195.2	16499.6	15730.7	13480.8	21716.5	16241	O75689	ADAP1_HUMAN	ADAP1	Arf-GAP with dual PH domain-containing protein 1
17292.6	21118.5	16595.6	20164.1	24373.8	23045.7	28552.2	16555.3	20292.3	11614.9	15950.5	O75691	UTP20_HUMAN	UTP20	Small subunit processome component 20 homolog
43119	43724.1	41595.6	47217.2	46839.2	46684	39134.9	38038.4	37912.2	42499.8	30142.1	O75694	NU155_HUMAN	NUP155	Nuclear pore complex protein Nup155
114042	127783	119318	107324	112781	108821	142949	138460	145212	125704	162978	O75695	XRP2_HUMAN	RP2	Protein XRP2
NaN	NaN	NaN	NaN	NaN	NaN	NaN	NaN	NaN	NaN	NaN	O75712	CXB3_HUMAN	GJB3	Gap junction beta-3 protein
NaN	NaN	NaN	NaN	NaN	NaN	NaN	NaN	NaN	NaN	NaN	O75717	WDHD1_HUMAN	WDHD1	WD repeat and HMG-box DNA-binding protein 1
25509	26021.4	24492	31385.7	32151.9	30215.8	31649.2	24605.8	25821	26402.6	25385.2	O75718	CRTAP_HUMAN	CRTAP	Cartilage-associated protein
51898.3	47360.8	47350.8	36356.7	33101.4	33724.5	38424.6	53769.9	53946.9	54170.9	51679.7	O75746	S2512_HUMAN	SLC25A12	Electrogenic aspartate/glutamate antiporter SLC25A12, mitochondrial
53957.9	46119.9	46512.4	51757.5	44993.7	42914.3	36020.3	44569.5	39673.4	49074.3	47773.4	O75787	RENR_HUMAN	ATP6AP2	Renin receptor
4321.43	NaN	7114.46	8182.06	8541.89	9247.92	NaN	NaN	NaN	NaN	NaN	O75792	RNH2A_HUMAN	RNASEH2A	Ribonuclease H2 subunit A
19513.7	25670.7	19811	24265.1	23155.2	20706.8	26448	16311.5	21156.4	17214	19367.7	O75794	CD123_HUMAN	CDC123	Cell division cycle protein 123 homolog
4507.81	3634.57	NaN	4524.75	8696.19	5962.44	10722.1	6659.2	7934.85	NaN	8909.81	O75815	BCAR3_HUMAN	BCAR3	Breast cancer anti-estrogen resistance protein 3
13056.9	9942.81	12040.2	16282.9	14298.5	16503.9	8025.6	9357.18	8600.62	12624.6	8822.89	O75817	POP7_HUMAN	POP7	Ribonuclease P protein subunit p20
84590.5	82519.9	88217.5	98547.4	100098	104125	95254.3	78305.3	78746.8	78578.1	76366	O75821	EIF3G_HUMAN	EIF3G	Eukaryotic translation initiation factor 3 subunit G
85441	76371.3	82904.7	99978.9	89285.5	94328	97221.6	76866.9	68868.1	86404.5	80353.8	O75822	EIF3J_HUMAN	EIF3J	Eukaryotic translation initiation factor 3 subunit J
15910.2	14360.5	15381.3	21210.2	21705.1	21280	16961.2	21067.1	18927.5	22742.7	19259	O75828	CBR3_HUMAN	CBR3	Carbonyl reductase [NADPH] 3
NaN	NaN	NaN	NaN	NaN	NaN	NaN	NaN	NaN	NaN	NaN	O75829	CNMD_HUMAN	CNMD	Leukocyte cell-derived chemotaxin 1
37219.3	35369.1	37978.7	43710.6	39245.8	40160.4	38466	27896.2	31662.2	34937.9	31000.4	O75832	PSD10_HUMAN	PSMD10	26S proteasome non-ATPase regulatory subunit 10
78352.8	78106.3	71799.5	77492.8	68480.4	63904.5	73524.6	63513.1	65193.1	68396.5	61141.9	O75843	AP1G2_HUMAN	AP1G2	AP-1 complex subunit gamma-like 2
104924	94211.4	108039	102392	87259.8	95957	94206.2	78462.1	81172.1	108863	92164.7	O75844	FACE1_HUMAN	ZMPSTE24	CAAX prenyl protease 1 homolog
NaN	NaN	NaN	NaN	NaN	NaN	NaN	NaN	NaN	NaN	NaN	O75845	SC5D_HUMAN	SC5D	Lathosterol oxidase
NaN	NaN	NaN	13611.1	NaN	NaN	NaN	NaN	NaN	16538.6	NaN	O75865	TPC6A_HUMAN	TRAPPC6A	Trafficking protein particle complex subunit 6A
935513	1095800	1075810	943837	1079220	1081650	1133980	1131050	1177320	1142190	1157170	O75874	IDHC_HUMAN	IDH1	Isocitrate dehydrogenase [NADP] cytoplasmic
17388.1	21078	23381.5	19054.2	17037.6	NaN	NaN	15215.7	21707.1	17218.4	NaN	O75879	GATB_HUMAN	GATB	Glutamyl-tRNA(Gln) amidotransferase subunit B, mitochondrial
101813	82931.7	90777.9	62925.7	67518.5	70299	68339.6	102413	105471	109709	86862.8	O75880	SCO1_HUMAN	SCO1	Protein SCO1 homolog, mitochondrial
4979.81	5312.98	4073.69	491072	2950.27	4374.77	NaN	5115.64	5155.5	4897.18	6065.63	O75882	ATRN_HUMAN	ATRN	Attractin
18048	26236.8	26084.9	20339.6	22021.9	26175.5	27710.2	35899.3	35604.5	44097.9	30575.1	O75884	RBBP9_HUMAN	RBBP9	Serine hydrolase RBBP9
60449.3	60277.3	62220.2	70329.7	71681.4	67593.3	67545.2	60804.2	61370.3	68663	63929	O75886	STAM2_HUMAN	STAM2	Signal transducing adapter molecule 2
11979.5	25189.1	24206.3	18879.5	19399.6	23238.3	17090.2	42900.9	43987.7	34709.5	28622	O75888	TNF13_HUMAN	TNFSF13	Tumor necrosis factor ligand superfamily member 13
NaN	NaN	NaN	3613.52	NaN	NaN	5629.76	NaN	NaN	4350.02	6453.51	O75896	TUSC2_HUMAN	TUSC2	Tumor suppressor candidate 2
25200.3	22786.8	21683.6	21697.7	19677.1	23192	17572.7	21244.9	18009.8	20821.7	19937.2	O75907	DGAT1_HUMAN	DGAT1	Diacylglycerol O-acyltransferase 1
18704.2	13573.4	20103.2	15972.6	14961.6	16351.7	14274.7	13133.4	11161.4	17121.7	13190.6	O75909	CCNK_HUMAN	CCNK	Cyclin-K
33737.8	35172.7	36894.3	24623.6	28324.9	27546	42893.3	32126.7	35935.2	32063.9	37924.7	O75911	DHRS3_HUMAN	DHRS3	Short-chain dehydrogenase/reductase 3
431327	633922	589142	503667	635673	570173	890146	738766	814054	543496	833028	O75915	PRAF3_HUMAN	ARL6IP5	PRA1 family protein 3
10565.4	NaN	3702.46	75690.4	75736.5	74669	75545.3	24741.7	24999.8	24715.3	24757	O75923	DYSF_HUMAN	DYSF	Dysferlin
7334.92	NaN	6386.09	8188.43	8476.46	NaN	5829.35	NaN	6800.73	4551.49	NaN	O75928	PIAS2_HUMAN	PIAS2	E3 SUMO-protein ligase PIAS2
41145.1	40183.2	32779.2	30733.4	42409.4	43947.3	36716	34762.2	32756	38347	35474.3	O75934	SPF27_HUMAN	BCAS2	Pre-mRNA-splicing factor SPF27
64376.5	97885.8	89776.4	42521.7	88142.6	91903.9	86660.1	100974	96326.5	89322.6	107774	O75935	DCTN3_HUMAN	DCTN3	Dynactin subunit 3
55466.2	58837.2	63605.3	60817	64259.6	61973.5	59013.3	31513.8	56006.7	47206.3	42684	O75937	DNJC8_HUMAN	DNAJC8	DnaJ homolog subfamily C member 8
16019.3	21074.9	18283.2	15821.8	18784	16658.4	24833	20699.2	18868.3	16416.2	17848	O75940	SPF30_HUMAN	SMNDC1	Survival of motor neuron-related-splicing factor 30
405308	370981	431546	306554	281102	313834	388081	382024	362778	386681	427350	O75947	ATP5H_HUMAN	ATP5PD	ATP synthase subunit d, mitochondrial
111993	115559	111767	123439	124508	125673	110241	133260	127756	150851	116206	O75955	FLOT1_HUMAN	FLOT1	Flotillin-1
17130.3	20600.9	18396.7	18831	19494.1	22168.8	21373	24966.9	24446.5	22548.7	19390.7	O75962	TRIO_HUMAN	TRIO	Triple functional domain protein
550549	631984	556837	424818	510606	476893	523169	637765	605539	578155	596001	O75964	ATP5L_HUMAN	ATP5MG	ATP synthase subunit g, mitochondrial
NaN	NaN	NaN	NaN	NaN	NaN	NaN	NaN	9015.57	NaN	NaN	O75969	AKAP3_HUMAN	AKAP3	A-kinase anchor protein 3
NaN	NaN	NaN	55873.3	NaN	NaN	NaN	NaN	NaN	NaN	NaN	O75970	MPDZ_HUMAN	MPDZ	Multiple PDZ domain protein
13249.1	NaN	NaN	NaN	NaN	NaN	NaN	NaN	NaN	NaN	NaN	O75976	CBPD_HUMAN	CPD	Carboxypeptidase D
98414.9	88673.9	90362.4	98794.6	101070	103809	84673.4	80558.2	82881.5	104146	91499.6	O75995	SASH3_HUMAN	SASH3	SAM and SH3 domain-containing protein 3
NaN	NaN	NaN	NaN	NaN	NaN	NaN	NaN	NaN	NaN	NaN	O76001;Q9GZK6	OR2J1_HUMAN;OR2J3_HUMAN	OR2J1;OR2J3	Olfactory receptor 2J3
77276.8	89863.8	85150.5	82259.5	86696.9	86693.7	96776.6	81283.3	84017.7	98197.9	100841	O76003	GLRX3_HUMAN	GLRX3	Glutaredoxin-3
197107	178830	174401	194880	190083	183900	193566	147089	139089	145821	151203	O76021	RL1D1_HUMAN	RSL1D1	Ribosomal L1 domain-containing protein 1
27893.7	34543.7	32042.6	26729.6	24177	26115.8	31871.7	33802.8	35209.5	31555.7	36056.2	O76024	WFS1_HUMAN	WFS1	Wolframin
41481.3	46103.1	41790.9	44086.8	47008.6	45386.9	52049.9	48837.5	49925.5	44560.7	44308.2	O76031	CLPX_HUMAN	CLPX	ATP-dependent Clp protease ATP-binding subunit clpX-like, mitochondrial
NaN	NaN	13143.1	NaN	8898.66	6452.87	NaN	12415.2	NaN	11476.1	NaN	O76039	CDKL5_HUMAN	CDKL5	Cyclin-dependent kinase-like 5
13169.6	13912.9	21768.5	30749.7	15413.5	22290.6	21736.3	13175	18746.4	16536.4	18937.2	O76054	S14L2_HUMAN	SEC14L2	SEC14-like protein 2
NaN	NaN	4070.1	NaN	NaN	NaN	6623.37	NaN	NaN	237648	NaN	O76062	ERG24_HUMAN	TM7SF2	Delta(14)-sterol reductase TM7SF2
67380	67007.7	64545.5	62009.2	65069.7	63462.2	63444.7	70228.1	65686.5	62617.2	62038.3	O76071	CIAO1_HUMAN	CIAO1	Probable cytosolic iron-sulfur protein assembly protein CIAO1
NaN	NaN	NaN	4874.53	4450.85	5713.12	5470.18	NaN	NaN	4697.44	NaN	O76080	ZFAN5_HUMAN	ZFAND5	AN1-type zinc finger protein 5
54407.7	48985.6	54973.4	68840.9	62358.4	63079.7	56307.4	49841.6	49084.8	58873.7	53169	O76094	SRP72_HUMAN	SRP72	Signal recognition particle subunit SRP72
24678.2	20916.6	22722	15150.8	20462.2	17505.3	23049.3	23430.4	19895.3	18093.5	19514.2	O76095	JTB_HUMAN	JTB	Protein JTB
NaN	NaN	6434.17	3454.82	4764.32	2804.77	NaN	4503.47	5962.67	4967.14	4184.23	O94759	TRPM2_HUMAN	TRPM2	Transient receptor potential cation channel subfamily M member 2
NaN	2089.35	NaN	2683.1	NaN	2199.17	5443.05	NaN	NaN	9694.2	6719.64	O94763	RMP_HUMAN	URI1	Unconventional prefoldin RPB5 interactor 1
60845.9	50924.9	73014.8	57882.1	61617.6	62240.9	80876	58048.8	55403.8	69324.9	83878.1	O94766	B3GA3_HUMAN	B3GAT3	Galactosylgalactosylxylosylprotein 3-beta-glucuronosyltransferase 3
NaN	NaN	NaN	NaN	NaN	NaN	NaN	NaN	NaN	NaN	NaN	O94772	LY6H_HUMAN	LY6H	Lymphocyte antigen 6H
64931.1	73969.4	71971.4	78607.8	75788.6	79594.7	72477.8	60513.4	61672.6	56632.6	52632.4	O94776	MTA2_HUMAN	MTA2	Metastasis-associated protein MTA2
NaN	NaN	NaN	NaN	NaN	NaN	NaN	NaN	NaN	NaN	NaN	O94782	UBP1_HUMAN	USP1	Ubiquitin carboxyl-terminal hydrolase 1
214707	203685	225687	122721	113232	116627	155859	146992	146189	184978	193265	O94788	AL1A2_HUMAN	ALDH1A2	Retinal dehydrogenase 2
89622.1	90532	93585.4	105894	108888	108325	108786	106482	98112.1	98678.1	103102	O94804	STK10_HUMAN	STK10	Serine/threonine-protein kinase 10
12769.1	19187.1	10062.1	12818	13612.4	10359.7	6102.07	15720.2	10737.5	9553.29	NaN	O94817	ATG12_HUMAN	ATG12	Ubiquitin-like protein ATG12
14030.4	15328.3	13876.1	16043.4	15669.8	16138.4	13913.2	11795.4	14230.9	16481.9	11927.6	O94822	LTN1_HUMAN	LTN1	E3 ubiquitin-protein ligase listerin
89565.6	99891.3	94305.4	77131.3	94738.8	87179	94839.1	104886	110322	109787	102500	O94826	TOM70_HUMAN	TOMM70	Mitochondrial import receptor subunit TOM70
NaN	NaN	NaN	NaN	NaN	13058.4	NaN	NaN	NaN	NaN	NaN	O94827	PKHG5_HUMAN	PLEKHG5	Pleckstrin homology domain-containing family G member 5
NaN	18518.1	13872.8	22569.1	20029.9	21628.8	16693.7	21094.2	20255.5	20447.6	22585.7	O94829	IPO13_HUMAN	IPO13	Importin-13
6071.37	6222.44	NaN	NaN	NaN	6363.79	NaN	NaN	NaN	NaN	NaN	O94830	DDHD2_HUMAN	DDHD2	Phospholipase DDHD2
97789	97861.6	103085	65453.5	64995.8	58208.2	59198.6	135417	142719	166019	137436	O94832	MYO1D_HUMAN	MYO1D	Unconventional myosin-Id
9135.47	12526	9663.79	10703.7	10861.7	10111.4	10675.4	10569.1	8002.66	11242	8107.74	O94842	TOX4_HUMAN	TOX4	TOX high mobility group box family member 4
NaN	NaN	NaN	3604.92	NaN	NaN	NaN	29307.4	28407.7	NaN	NaN	O94851	MICA2_HUMAN	MICAL2	[F-actin]-monooxygenase MICAL2
51751.2	52263.6	54244.9	71476.6	76069.7	72425.5	61952.1	52674	47589.3	48073.6	44163.1	O94855	SC24D_HUMAN	SEC24D	Protein transport protein Sec24D
11222.3	9624.9	12569.1	10063.5	8774.07	10068.6	9374.47	10623.4	11544	12849.5	10467.6	O94868	FCSD2_HUMAN	FCHSD2	F-BAR and double SH3 domains protein 2
66163.6	71319.7	74412.4	61042.2	61873.3	61291.1	66579.3	70174.6	74970.5	72134.9	74038	O94874	UFL1_HUMAN	UFL1	E3 UFM1-protein ligase 1
NaN	NaN	NaN	NaN	NaN	NaN	NaN	NaN	NaN	NaN	NaN	O94875	SRBS2_HUMAN	SORBS2	Sorbin and SH3 domain-containing protein 2
NaN	NaN	NaN	NaN	NaN	NaN	NaN	NaN	NaN	NaN	NaN	O94876	TMCC1_HUMAN	TMCC1	Transmembrane and coiled-coil domains protein 1
NaN	NaN	NaN	NaN	17321.3	NaN	NaN	NaN	NaN	NaN	NaN	O94880	PHF14_HUMAN	PHF14	PHD finger protein 14
32130.3	30994.7	28611	30473.8	27865.1	30000	34425	18936.9	21959.2	24203.2	16772.6	O94885	SASH1_HUMAN	SASH1	SAM and SH3 domain-containing protein 1
39558.9	48303.3	47949.3	37568.3	42059.6	38175.8	49470.1	62210.3	58481	44869.4	58393.6	O94886	CSCL1_HUMAN	TMEM63A	CSC1-like protein 1
9329.62	8465.53	8284.03	9242.9	7317.73	8861.46	8103.14	7671.27	6710.04	11407	7163.99	O94888	UBXN7_HUMAN	UBXN7	UBX domain-containing protein 7
NaN	NaN	NaN	48745.8	NaN	NaN	NaN	NaN	NaN	NaN	NaN	O94889	KLH18_HUMAN	KLHL18	Kelch-like protein 18
NaN	6781.01	NaN	4401.45	NaN	NaN	3766.06	2581.59	NaN	5968.38	NaN	O94901	SUN1_HUMAN	SUN1	SUN domain-containing protein 1
81612.7	78296.4	86865.5	83520.9	80613.4	84854.7	72852.2	76137.2	79988.1	79759.4	75405.7	O94903	PLPHP_HUMAN	PLPBP	Pyridoxal phosphate homeostasis protein
94252.5	91067.8	99154.7	87219.6	92712.8	90539.2	95964.7	100254	104239	103359	108596	O94905	ERLN2_HUMAN	ERLIN2	Erlin-2
50388.5	57323.7	54615.7	57426.9	56895.2	58502.6	56359.6	43415.7	49635.1	48826.7	45584.4	O94906	PRP6_HUMAN	PRPF6	Pre-mRNA-processing factor 6
5778.41	7720.63	7076.63	4177	9196.66	6445.61	8328.32	NaN	6400.44	7102.75	5563.96	O94913	PCF11_HUMAN	PCF11	Pre-mRNA cleavage complex 2 protein Pcf11
13190.8	15562.7	14203.4	18058.2	18115.8	15798.8	19929.8	14434.6	15005.9	14735.1	14814.5	O94915	FRYL_HUMAN	FRYL	Protein furry homolog-like
NaN	NaN	NaN	NaN	NaN	NaN	NaN	NaN	NaN	NaN	4462.84	O94916	NFAT5_HUMAN	NFAT5	Nuclear factor of activated T-cells 5
9772.51	NaN	6377.51	5782.14	NaN	7551.53	NaN	6917.66	NaN	12504.6	7499.18	O94919	ENDD1_HUMAN	ENDOD1	Endonuclease domain-containing 1 protein
6322.39	NaN	6983.02	7317.54	NaN	NaN	NaN	NaN	NaN	NaN	NaN	O94923	GLCE_HUMAN	GLCE	D-glucuronyl C5-epimerase
111388	119768	123279	86758.4	91638.6	83445.5	94245.2	109925	115601	161053	116205	O94925	GLSK_HUMAN	GLS	Glutaminase kidney isoform, mitochondrial
NaN	NaN	NaN	NaN	3903.73	NaN	NaN	NaN	NaN	NaN	NaN	O94927	HAUS5_HUMAN	HAUS5	HAUS augmin-like complex subunit 5
NaN	NaN	NaN	NaN	NaN	NaN	NaN	NaN	NaN	NaN	NaN	O94941	RNF37_HUMAN	UBOX5	RING finger protein 37
NaN	NaN	NaN	NaN	NaN	NaN	NaN	NaN	NaN	NaN	NaN	O94952	FBX21_HUMAN	FBXO21	F-box only protein 21
18317.6	19407.5	15016.2	23185.2	21019.5	20828.1	19678.1	19401	18795.4	22052.6	18399.5	O94956	SO2B1_HUMAN	SLCO2B1	Solute carrier organic anion transporter family member 2B1
6321.05	NaN	NaN	5097.05	7118.78	8652.37	NaN	NaN	5901.66	9082.67	NaN	O94964	SOGA1_HUMAN	SOGA1	Protein SOGA1
20596.7	19823.3	22177.1	22347.6	22353.1	25351	28382.8	21455.3	22257.9	17095	21612.3	O94966	UBP19_HUMAN	USP19	Ubiquitin carboxyl-terminal hydrolase 19
11201.3	13245.9	12650.1	11155.1	13489.3	10780.4	13561.8	13493.6	13041.2	7862.72	8408.07	O94967	WDR47_HUMAN	WDR47	WD repeat-containing protein 47
114557	132133	123242	111716	130039	129085	127716	131971	143932	129842	122416	O94973	AP2A2_HUMAN	AP2A2	AP-2 complex subunit alpha-2
105707	113995	109750	117170	122587	118452	125319	110428	113161	106164	103420	O94979	SC31A_HUMAN	SEC31A	Protein transport protein Sec31A
14747.4	14917.8	12621	12901.1	9555.39	11296.1	10684	7113.46	7807.85	11158.1	8455.89	O94992	HEXI1_HUMAN	HEXIM1	Protein HEXIM1
NaN	NaN	NaN	NaN	NaN	NaN	NaN	NaN	NaN	NaN	NaN	O95047	OR2A4_HUMAN	OR2A4	Olfactory receptor 2A4
NaN	NaN	NaN	NaN	NaN	NaN	NaN	NaN	3370.34	4675.95	NaN	O95057	DIRA1_HUMAN	DIRAS1	GTP-binding protein Di-Ras1
25808.7	24385.6	25360.5	24261.1	26379.8	28125.3	24418	23138.1	18736.7	32498.2	30483.9	O95070	YIF1A_HUMAN	YIF1A	Protein YIF1A
19945.6	21009.1	21234.1	24946.1	23241.4	15566.7	11934	18381.6	15340.8	20224.5	NaN	O95071	UBR5_HUMAN	UBR5	E3 ubiquitin-protein ligase UBR5
4751.27	NaN	NaN	2571.16	4348.03	3545.5	NaN	5221.58	3840.64	NaN	NaN	O95081	AGFG2_HUMAN	AGFG2	Arf-GAP domain and FG repeat-containing protein 2
31467.1	31624.6	35592.6	34664.8	42112.4	39171.9	24501	30196.8	32758.9	26078.6	22108.5	O95104	SCAF4_HUMAN	SCAF4	SR-related and CTD-associated factor 4
12532.4	12202.1	10295.2	12962.3	13131	12604.7	13085.7	23904.8	22745.2	17505.4	19606.9	O95136	S1PR2_HUMAN	S1PR2	Sphingosine 1-phosphate receptor 2
52743.1	35941	33549	35580.9	34070.3	29869.1	43281.9	NaN	34497.3	23955.5	41542.7	O95139	NDUB6_HUMAN	NDUFB6	NADH dehydrogenase [ubiquinone] 1 beta subcomplex subunit 6
32740	34494.5	33139.6	23846	22837.2	23970.6	23434.2	25561.4	25808	27023.9	24610.3	O95140	MFN2_HUMAN	MFN2	Mitofusin-2
8699	NaN	9605.08	8300.95	NaN	NaN	10771.2	10796.4	11044.9	6670.96	NaN	O95149	SPN1_HUMAN	SNUPN	Snurportin-1
NaN	NaN	NaN	NaN	NaN	NaN	NaN	NaN	NaN	NaN	NaN	O95153	RIMB1_HUMAN	TSPOAP1	Peripheral-type benzodiazepine receptor-associated protein 1
25317.6	30010.5	27466.2	27776.7	27503.9	26262.7	26339.9	28935	25849.7	26727	25091.9	O95155	UBE4B_HUMAN	UBE4B	Ubiquitin conjugation factor E4 B
NaN	NaN	NaN	NaN	NaN	NaN	NaN	NaN	6301.7	NaN	NaN	O95158	NXPH4_HUMAN	NXPH4	Neurexophilin-4
16412.9	24359.2	19922.3	19876	20027.6	19591.7	22756.1	21403.1	20409.6	26176.4	18730.4	O95159	ZFPL1_HUMAN	ZFPL1	Zinc finger protein-like 1
20947.3	21088.6	20131.9	22618.5	24547.9	22636.5	17535.1	19716.3	18258.6	21290.8	16313.9	O95163	ELP1_HUMAN	ELP1	Elongator complex protein 1
18597.7	13843.1	NaN	16017.1	17549	21424.2	15851.6	18387.9	12681.7	19712.6	20295.2	O95164	UBL3_HUMAN	UBL3	Ubiquitin-like protein 3
53200.6	58458.4	54207.2	64565.6	65424.2	59816.1	51256.2	57893.2	58869.9	66307.6	55664.3	O95166	GBRAP_HUMAN	GABARAP	Gamma-aminobutyric acid receptor-associated protein
123080	104942	134650	96207.6	92120.3	88773.7	99520.7	70838.9	79491	68177.8	92140.4	O95167	NDUA3_HUMAN	NDUFA3	NADH dehydrogenase [ubiquinone] 1 alpha subcomplex subunit 3
104347	112908	110647	100591	109891	118653	119914	57509.4	61492.8	53340.3	68457.6	O95168	NDUB4_HUMAN	NDUFB4	NADH dehydrogenase [ubiquinone] 1 beta subcomplex subunit 4
29036.2	29812.5	26510.7	17929.3	23936.7	31090.3	26259.3	12306.5	12713.3	16481	17239.2	O95169	NDUB8_HUMAN	NDUFB8	NADH dehydrogenase [ubiquinone] 1 beta subcomplex subunit 8, mitochondrial
67553.3	58768.6	64775.8	62854.9	59908.8	60587.2	63743.8	30877.5	29393.7	36019.6	31175.7	O95182	NDUA7_HUMAN	NDUFA7	NADH dehydrogenase [ubiquinone] 1 alpha subcomplex subunit 7
182270	174277	172884	141704	142898	122807	129084	138521	144122	161721	136027	O95197	RTN3_HUMAN	RTN3	Reticulon-3
105075	104131	112727	89433.3	88012.5	90763.5	82008.1	106699	106725	119200	115946	O95202	LETM1_HUMAN	LETM1	Mitochondrial proton/calcium exchanger protein
11482.3	NaN	NaN	8967.36	NaN	NaN	NaN	16931	17093.2	NaN	15919.1	O95208	EPN2_HUMAN	EPN2	Epsin-2
13376.6	13042.4	13449.5	13122	8851.37	11587.4	10951.9	12309.3	11976.5	10957.8	12120.2	O95210	STBD1_HUMAN	STBD1	Starch-binding domain-containing protein 1
18950.6	11265.9	NaN	12582.1	11951.2	9822.34	10006.3	13362.2	NaN	11108.4	6855.18	O95214	LERL1_HUMAN	LEPROTL1	Leptin receptor overlapping transcript-like 1
25975.2	26154.6	21964.2	25621.1	27148.8	27425.1	31339.2	22497.8	20474	21054.4	22234.2	O95218	ZRAB2_HUMAN	ZRANB2	Zinc finger Ran-binding domain-containing protein 2
85526.7	89549.3	94714.4	71493.7	81278.5	83182.6	74893	85002.3	87958.9	85830	79922.7	O95219	SNX4_HUMAN	SNX4	Sorting nexin-4
51615.9	53869.7	49873.4	61584.1	47026	51997.5	32711.4	37527.3	32487	46320	33269.3	O95232	LC7L3_HUMAN	LUC7L3	Luc7-like protein 3
NaN	NaN	NaN	4816.65	NaN	NaN	NaN	NaN	NaN	NaN	NaN	O95239	KIF4A_HUMAN	KIF4A	Chromosome-associated kinesin KIF4A
NaN	NaN	3065.93	5922.51	7505.3	8193.91	NaN	5362.14	NaN	4427.85	NaN	O95243	MBD4_HUMAN	MBD4	Methyl-CpG-binding domain protein 4
21020.8	16266.2	21150.8	19199.5	17891.5	20911.7	17280.3	20869.7	17882	17654.7	17403.7	O95248	MTMR5_HUMAN	SBF1	Myotubularin-related protein 5
44267	39837.7	43970.9	46473.6	40457.2	40603.9	43066.4	49015.4	40995.4	38266.1	38868	O95249	GOSR1_HUMAN	GOSR1	Golgi SNAP receptor complex member 1
NaN	NaN	NaN	1876.28	2576.07	NaN	8429.02	NaN	NaN	NaN	NaN	O95251	KAT7_HUMAN	KAT7	Histone acetyltransferase KAT7
4714.12	NaN	NaN	NaN	NaN	NaN	NaN	NaN	NaN	NaN	NaN	O95255	MRP6_HUMAN	ABCC6	ATP-binding cassette sub-family C member 6
NaN	NaN	NaN	NaN	9867.67	NaN	NaN	NaN	NaN	NaN	NaN	O95257	GA45G_HUMAN	GADD45G	Growth arrest and DNA damage-inducible protein GADD45 gamma
17445	12811.1	14705.1	12729.8	12458.5	12806.7	10760.2	13863.7	13505.7	14264.1	15405.5	O95260	ATE1_HUMAN	ATE1	Arginyl-tRNA--protein transferase 1
NaN	15407	NaN	NaN	16460.1	NaN	NaN	NaN	NaN	NaN	NaN	O95267	GRP1_HUMAN	RASGRP1	RAS guanyl-releasing protein 1
NaN	NaN	7808.65	7808.43	NaN	7102.2	9271.73	NaN	NaN	6825.77	NaN	O95273	CCDB1_HUMAN	CCNDBP1	Cyclin-D1-binding protein 1
NaN	NaN	NaN	NaN	NaN	NaN	NaN	11065.3	8353.12	6444	NaN	O95278	EPM2A_HUMAN	EPM2A	Laforin
59778.8	44534.4	47799.7	48709.1	43147.2	42727	35045.6	48687.6	48719.1	52360.7	42177.6	O95292	VAPB_HUMAN	VAPB	Vesicle-associated membrane protein-associated protein B/C
NaN	NaN	NaN	NaN	NaN	NaN	NaN	NaN	NaN	NaN	NaN	O95294	RASL1_HUMAN	RASAL1	RasGAP-activating-like protein 1
35188.1	35023.1	32308.5	30311.8	38282.9	39325.8	23264.3	40661	39729.8	46392.2	35966.2	O95295	SNAPN_HUMAN	SNAPIN	SNARE-associated protein Snapin
7881.77	9932.54	9240.33	9596.12	9751.1	11968.6	15943.4	12962.6	10191.9	10824.1	11041.2	O95297	MPZL1_HUMAN	MPZL1	Myelin protein zero-like protein 1
43233.5	48861	47088.9	43799.9	43869.7	45261.8	50634	31388.8	32674.8	29565.4	28972.5	O95298	NDUC2_HUMAN	NDUFC2	NADH dehydrogenase [ubiquinone] 1 subunit C2
80216.3	72821.6	86468.9	80889.2	78114.1	84830.8	74433.2	43268.8	45218.2	46186.5	43811.6	O95299	NDUAA_HUMAN	NDUFA10	NADH dehydrogenase [ubiquinone] 1 alpha subcomplex subunit 10, mitochondrial
9539.53	NaN	NaN	NaN	16454.2	NaN	NaN	NaN	NaN	NaN	7747.85	O95302	FKBP9_HUMAN	FKBP9	Peptidyl-prolyl cis-trans isomerase FKBP9
73045.6	80863.7	85262.7	73409.2	86026	85871.2	94870	70967	75360.8	72448.5	78768	O95319	CELF2_HUMAN	CELF2	CUGBP Elav-like family member 2
319811	342096	325844	263569	295764	279709	301631	389902	398104	402299	398490	O95336	6PGL_HUMAN	PGLS	6-phosphogluconolactonase
30090.7	30617	32734.5	40875.7	46427.6	48530.3	53956.5	34477.2	33675.6	32888.6	32887.2	O95340	PAPS2_HUMAN	PAPSS2	Bifunctional 3'-phosphoadenosine 5'-phosphosulfate synthase 2
15546.9	13643.4	14033.3	29895.9	32511.8	31990.2	23518.9	NaN	NaN	NaN	NaN	O95347	SMC2_HUMAN	SMC2	Structural maintenance of chromosomes protein 2
202042	202463	198604	173932	171977	168729	177427	226885	219856	226404	231952	O95352	ATG7_HUMAN	ATG7	Ubiquitin-like modifier-activating enzyme ATG7
13961.7	14778	NaN	NaN	NaN	16378.2	12921.8	NaN	12117.2	11732.2	16329.9	O95359	TACC2_HUMAN	TACC2	Transforming acidic coiled-coil-containing protein 2
15624	16207.7	14882.5	14560.8	14535.2	13391	17127.8	21094.8	17368.1	17399.8	17779.1	O95363	SYFM_HUMAN	FARS2	Phenylalanine--tRNA ligase, mitochondrial
NaN	NaN	6826.4	NaN	13315.7	NaN	NaN	NaN	NaN	NaN	6831.54	O95365	ZBT7A_HUMAN	ZBTB7A	Zinc finger and BTB domain-containing protein 7A
67745.3	69319.9	76385.2	65146.6	61439.6	68920.3	69442.4	72870	75679.8	88871.5	92384	O95372	LYPA2_HUMAN	LYPLA2	Acyl-protein thioesterase 2
130021	135261	123907	151344	141404	147264	139814	113587	103272	121033	105274	O95373	IPO7_HUMAN	IPO7	Importin-7
8970.78	9454.45	9772.81	9545.69	11556.8	10636.3	10164.7	12437	11224.8	9951.09	9765.03	O95376	ARI2_HUMAN	ARIH2	E3 ubiquitin-protein ligase ARIH2
30039.4	31037.3	29065.8	35351	33676.3	31627.8	34178.5	32092.8	32674.4	29371	27850.1	O95379	TFIP8_HUMAN	TNFAIP8	Tumor necrosis factor alpha-induced protein 8
NaN	NaN	NaN	NaN	NaN	NaN	NaN	NaN	9958.21	NaN	NaN	O95382	M3K6_HUMAN	MAP3K6	Mitogen-activated protein kinase kinase kinase 6
42269.4	48690.9	45622.8	51274.5	59302.6	57770.5	61481.5	51724.7	51617.5	46379	43904.3	O95394	AGM1_HUMAN	PGM3	Phosphoacetylglucosamine mutase
17320.1	17171	16516.9	17789	14676.1	15218.4	16266.1	15180.5	18912.3	17093.3	15094.5	O95396	MOCS3_HUMAN	MOCS3	Adenylyltransferase and sulfurtransferase MOCS3
16633.1	16276.4	13974.3	16774	15780.8	18703.5	17131.3	11827.3	12965.1	9430.78	13989	O95400	CD2B2_HUMAN	CD2BP2	CD2 antigen cytoplasmic tail-binding protein 2
36894.1	34862.3	33529.3	33133.7	27835.1	31604.7	23563.8	35760.4	32442.9	37801.5	35783.2	O95415	BRI3_HUMAN	BRI3	Membrane protein BRI3
NaN	NaN	NaN	20174	NaN	NaN	NaN	NaN	NaN	NaN	14723.4	O95425	SVIL_HUMAN	SVIL	Supervillin
NaN	NaN	NaN	NaN	NaN	NaN	NaN	NaN	NaN	30023.5	NaN	O95427	PIGN_HUMAN	PIGN	GPI ethanolamine phosphate transferase 1
3659.22	NaN	3271.31	2497.69	4255.99	4476.62	NaN	NaN	NaN	NaN	3491.69	O95429	BAG4_HUMAN	BAG4	BAG family molecular chaperone regulator 4
123251	115116	130055	134741	139383	132935	140816	108538	101570	121001	114052	O95433	AHSA1_HUMAN	AHSA1	Activator of 90 kDa heat shock protein ATPase homolog 1
NaN	NaN	19197.5	NaN	NaN	12053.7	NaN	NaN	24789.6	9672.68	NaN	O95436	NPT2B_HUMAN	SLC34A2	Sodium-dependent phosphate transport protein 2B
NaN	NaN	NaN	NaN	NaN	NaN	10854.3	NaN	NaN	NaN	11415.4	O95450	ATS2_HUMAN	ADAMTS2	A disintegrin and metalloproteinase with thrombospondin motifs 2
64275	62970.5	44597.3	57987.2	54383.8	49234.8	56769.3	40285.8	39368.4	61724.6	45138.7	O95453	PARN_HUMAN	PARN	Poly(A)-specific ribonuclease PARN
25273.3	31193.4	30076.8	34683.8	37035.6	33494.4	40962.8	36519.3	36085.2	26295.3	33664.3	O95456	PSMG1_HUMAN	PSMG1	Proteasome assembly chaperone 1
115090	106554	108446	105599	99756.7	102666	103162	108317	114661	118334	111996	O95466	FMNL1_HUMAN	FMNL1	Formin-like protein 1
58183.9	61727.4	63070.1	79069.5	72886.7	78602.6	79759	64386	66752.2	82482.8	79315.9	O95470	SGPL1_HUMAN	SGPL1	Sphingosine-1-phosphate lyase 1
41375	46808.2	45205.2	30104.1	46282.9	46456.1	55116.4	38205.9	29451.4	30857.5	31663.3	O95476	CNEP1_HUMAN	CTDNEP1	CTD nuclear envelope phosphatase 1
11800.5	NaN	10957	9827.48	6968.75	NaN	15282.2	13850.3	8426.77	9509.76	24556.3	O95477	ABCA1_HUMAN	ABCA1	Phospholipid-transporting ATPase ABCA1
16501	15277.9	12443.5	14447.6	17602.7	16832.5	15402.9	16097.8	12551.4	12316.1	13432.1	O95478	NSA2_HUMAN	NSA2	Ribosome biogenesis protein NSA2 homolog
118468	115116	119824	96576.2	102230	106609	110583	89250.2	86217.1	86895.7	88169.6	O95479	G6PE_HUMAN	H6PD	GDH/6PGL endoplasmic bifunctional protein
NaN	NaN	NaN	NaN	NaN	NaN	NaN	NaN	NaN	NaN	NaN	O95484	CLD9_HUMAN	CLDN9	Claudin-9
26615.5	27929.6	27136.7	26511	28755.6	28006.2	26312.3	27390.3	27297.6	23806.3	25170.7	O95486	SC24A_HUMAN	SEC24A	Protein transport protein Sec24A
35490.2	38720.1	34975.5	30684.9	33495.2	34574.8	33565.9	36027.1	35275.7	31002.5	33003.5	O95487	SC24B_HUMAN	SEC24B	Protein transport protein Sec24B
NaN	NaN	NaN	NaN	NaN	14727.6	20237	NaN	NaN	NaN	NaN	O95497	VNN1_HUMAN	VNN1	Pantetheinase
NaN	NaN	NaN	NaN	NaN	NaN	NaN	NaN	NaN	NaN	NaN	O95498	VNN2_HUMAN	VNN2	Pantetheine hydrolase VNN2
NaN	NaN	NaN	NaN	NaN	5070.83	NaN	NaN	NaN	NaN	NaN	O95503	CBX6_HUMAN	CBX6	Chromobox protein homolog 6
41820.4	36662.9	36839.3	36782.1	35908.6	40358	30135.6	51889.9	49811.7	51580.7	52856.9	O95544	NADK_HUMAN	NADK	NAD kinase
15283.9	7971.71	12112	13250.7	10637.9	9625.02	13074.1	13559.1	NaN	16338.9	15557.5	O95551	TYDP2_HUMAN	TDP2	Tyrosyl-DNA phosphodiesterase 2
51494.8	50795.3	47153.5	38393.8	43921.6	46063.1	44198.7	41748.1	46974.6	41281.7	46018	O95562	SFT2B_HUMAN	SFT2D2	Vesicle transport protein SFT2B
97506.3	99191.1	89321.8	79110.2	76558.3	81217.1	74662.1	105491	109600	115001	96103.6	O95563	MPC2_HUMAN	MPC2	Mitochondrial pyruvate carrier 2
387305	396163	388523	338183	340735	326054	293642	445890	422116	448367	391053	O95571	ETHE1_HUMAN	ETHE1	Persulfide dioxygenase ETHE1, mitochondrial
90730.6	82785.8	88562	99213.5	92347.2	90429.3	98422.7	84543.9	78732	91581	89113.8	O95573	ACSL3_HUMAN	ACSL3	Fatty acid CoA ligase Acsl3
40065.3	36828.9	36958.2	47235.4	48436.7	46614.4	52661.5	39440	35449.7	37340.9	33276.4	O95602	RPA1_HUMAN	POLR1A	DNA-directed RNA polymerase I subunit RPA1
11800.4	16085.3	10268.2	17798.9	19330	13702.1	14219.6	14981.9	12670.2	10575.6	9730.27	O95613	PCNT_HUMAN	PCNT	Pericentrin
NaN	NaN	NaN	NaN	NaN	NaN	NaN	NaN	NaN	NaN	NaN	O95619	YETS4_HUMAN	YEATS4	YEATS domain-containing protein 4
37955.9	35562.4	39863.2	31699	32515.8	35631.8	31595.7	37714.4	37095	38464.2	36571.5	O95630	STABP_HUMAN	STAMBP	STAM-binding protein
16718.2	8970.77	14050.3	13621.9	13119.8	NaN	10710.4	NaN	10917.9	NaN	13440.8	O95639	CPSF4_HUMAN	CPSF4	Cleavage and polyadenylation specificity factor subunit 4
5091.02	3622.72	6246.15	6408.09	8164.11	6814.77	6142.28	6524.45	NaN	9179.62	NaN	O95644	NFAC1_HUMAN	NFATC1	Nuclear factor of activated T-cells, cytoplasmic 1
NaN	NaN	NaN	4011.52	5950.77	3816.07	NaN	6057.79	5139.26	6393.66	6102.43	O95671	ASML_HUMAN	ASMTL	Probable bifunctional dTTP/UTP pyrophosphatase/methyltransferase protein
87256.6	86488.8	79153.5	77579.5	77011.3	72633.7	72956.1	91229.7	95597.1	100613	90926.2	O95674	CDS2_HUMAN	CDS2	Phosphatidate cytidylyltransferase 2
NaN	NaN	8119.51	8888.39	9406.66	11608.9	NaN	9536.61	NaN	NaN	10076.9	O95684	CEP43_HUMAN	CEP43	Centrosomal protein 43
6769.99	7388.42	6357.19	5784.21	6977.48	6371.86	8525.42	7644.62	6509.8	6111.91	6283.87	O95685	PPR3D_HUMAN	PPP1R3D	Protein phosphatase 1 regulatory subunit 3D
NaN	NaN	NaN	3201.08	4978.39	3889.93	NaN	NaN	NaN	NaN	NaN	O95696	BRD1_HUMAN	BRD1	Bromodomain-containing protein 1
5084.73	6083.02	NaN	5041.54	4790.47	4939.46	NaN	NaN	4506.97	NaN	3035.31	O95707	RPP29_HUMAN	POP4	Ribonuclease P protein subunit p29
NaN	NaN	NaN	758.818	NaN	NaN	NaN	NaN	NaN	NaN	NaN	O95711	LY86_HUMAN	LY86	Lymphocyte antigen 86
15075.8	15497.8	15410.8	11988.3	NaN	8892.62	NaN	NaN	NaN	12753.6	10809	O95714	HERC2_HUMAN	HERC2	E3 ubiquitin-protein ligase HERC2
201078	203583	205281	142200	165148	132309	156523	128847	214723	206368	208821	O95716	RAB3D_HUMAN	RAB3D	Ras-related protein Rab-3D
1388.53	NaN	1076.64	1389.77	NaN	1685.9	NaN	1244.66	2891.06	1275.11	1140.41	O95718	ERR2_HUMAN	ESRRB	Steroid hormone receptor ERR2
48126.3	49466.1	43764.7	47910.8	42024.2	48341.1	45101.8	53568.3	50496.2	40798.6	49261.8	O95721	SNP29_HUMAN	SNAP29	Synaptosomal-associated protein 29
NaN	NaN	NaN	NaN	NaN	NaN	NaN	NaN	NaN	NaN	NaN	O95744;A8MQ11	PM2P2_HUMAN;PM2P5_HUMAN	PMS2P2;PMS2P5	Postmeiotic segregation increased 2-like protein 5
113706	122066	114129	102555	104386	102972	98020.5	114240	118185	120712	111485	O95747	OXSR1_HUMAN	OXSR1	Serine/threonine-protein kinase OSR1
10099.8	11205.7	15345	NaN	NaN	NaN	14188.4	11596.2	14934.2	9552.66	16358.9	O95749	GGPPS_HUMAN	GGPS1	Geranylgeranyl pyrophosphate synthase
NaN	11540.6	6934.1	NaN	NaN	20166.6	NaN	12377.7	14324.6	10615.7	11686.3	O95757	HS74L_HUMAN	HSPA4L	Heat shock 70 kDa protein 4L
33232.5	25303.2	29130.8	32220.2	22908.1	27090.8	24303	22029	18906.9	22000.3	28744.5	O95758	PTBP3_HUMAN	PTBP3	Polypyrimidine tract-binding protein 3
4413.36	NaN	NaN	NaN	NaN	1531.79	NaN	NaN	NaN	NaN	NaN	O95759	TBCD8_HUMAN	TBC1D8	TBC1 domain family member 8
97855.6	103539	93940.7	81142.3	79238.8	76641.5	88252	126118	119496	134446	130340	O95772	STR3N_HUMAN	STARD3NL	STARD3 N-terminal-like protein
49684.8	66736.8	62235.1	36258.6	60332.2	57281.2	58427.4	51601	55317.7	39612	47124.2	O95777	LSM8_HUMAN	LSM8	U6 snRNA-associated Sm-like protein LSm8
NaN	NaN	NaN	NaN	NaN	NaN	NaN	NaN	NaN	NaN	NaN	O95780	ZN682_HUMAN	ZNF682	Zinc finger protein 682
171414	186967	180911	168322	184865	180222	189767	202865	201768	188459	195696	O95782	AP2A1_HUMAN	AP2A1	AP-2 complex subunit alpha-1
NaN	NaN	NaN	NaN	NaN	NaN	NaN	12605.5	NaN	NaN	NaN	O95785	WIZ_HUMAN	WIZ	Protein Wiz
23726.2	23454.6	25888.7	56367.8	59555.8	66443.6	50011.2	26689.2	27373.7	29539.3	24506.2	O95786	RIGI_HUMAN	RIGI	Antiviral innate immune response receptor RIG-I
43417.5	46839.2	44860.1	42849.7	45364.6	45532	49017.7	42251.5	42942.5	41966.7	46815.8	O95793	STAU1_HUMAN	STAU1	Double-stranded RNA-binding protein Staufen homolog 1
22701.1	29195.4	21884.9	22387.2	27923.5	19054.9	29178.2	21763.5	18359.8	21022.4	18989.9	O95801	TTC4_HUMAN	TTC4	Tetratricopeptide repeat protein 4
NaN	NaN	NaN	NaN	NaN	NaN	NaN	NaN	NaN	NaN	4197.65	O95807	TM50A_HUMAN	TMEM50A	Transmembrane protein 50A
NaN	NaN	NaN	NaN	NaN	NaN	NaN	NaN	NaN	NaN	NaN	O95813	CER1_HUMAN	CER1	Cerberus
37062.2	36691.7	33891.3	30628.6	29261.2	32339.7	25197.7	25492.9	22659	30419.1	27999.7	O95816	BAG2_HUMAN	BAG2	BAG family molecular chaperone regulator 2
39640.2	36894.8	39755.6	38393.6	36619	39316.4	39058.7	48446.8	45219.7	48585.4	41133.1	O95817	BAG3_HUMAN	BAG3	BAG family molecular chaperone regulator 3
17364.1	17961.9	16195.2	20989.4	19227.2	18101.6	17169.2	20770.1	19192.3	24763.2	18414.9	O95819	M4K4_HUMAN	MAP4K4	Mitogen-activated protein kinase kinase kinase kinase 4
56245.3	59004.8	59640.5	32696.8	34042	33667.5	33776.6	63012.5	62106.9	75502.5	65526.7	O95822	DCMC_HUMAN	MLYCD	Malonyl-CoA decarboxylase, mitochondrial
41389.7	35720.6	40644.1	36335.8	33125.5	33358.9	30025.9	36851.7	29522.7	28411.3	33796.8	O95825	QORL1_HUMAN	CRYZL1	Quinone oxidoreductase-like protein 1
320477	315751	323101	257140	237223	250503	246312	324747	331209	351433	349992	O95831	AIFM1_HUMAN	AIFM1	Apoptosis-inducing factor 1, mitochondrial
57160.5	69046	69338.2	44429.8	54060.4	61116.4	57728	73548.4	73435.3	69942.4	68860.2	O95834	EMAL2_HUMAN	EML2	Echinoderm microtubule-associated protein-like 2
NaN	6986.18	NaN	NaN	NaN	NaN	NaN	9105.85	7644.08	10168.1	11243.3	O95837	GNA14_HUMAN	GNA14	Guanine nucleotide-binding protein subunit alpha-14
25508.2	22574.7	24509.2	24319.1	21954.2	24171.2	20367.9	32658	30247.6	36500.2	35003.8	O95848	NUD14_HUMAN	NUDT14	Uridine diphosphate glucose pyrophosphatase NUDT14
9137.6	6683.94	9030.65	7281.42	7108.27	7245.13	5639.48	12145.8	13302.3	13283.5	11571.5	O95857	TSN13_HUMAN	TSPAN13	Tetraspanin-13
60651.5	56390.8	64257.1	38985.2	34209.3	38506.9	39472.4	36541.2	32734.1	37398.6	42185.6	O95858	TSN15_HUMAN	TSPAN15	Tetraspanin-15
93197.6	83221.7	95209.7	82935.9	74783.3	76532.8	72386.7	88358.8	87396.7	104364	90034.9	O95861	BPNT1_HUMAN	BPNT1	3'(2'),5'-bisphosphate nucleotidase 1
NaN	NaN	NaN	8174.76	NaN	11722.5	NaN	NaN	NaN	NaN	NaN	O95864	FADS2_HUMAN	FADS2	Acyl-CoA 6-desaturase
99540.8	94274.8	104395	82003.2	80593.5	81261.3	75783.2	91081.4	92321.4	90892.3	85042.5	O95865	DDAH2_HUMAN	DDAH2	N(G),N(G)-dimethylarginine dimethylaminohydrolase 2
204009	230417	228009	164152	184678	196478	195056	257328	257820	245411	259616	O95870	ABHGA_HUMAN	ABHD16A	Phosphatidylserine lipase ABHD16A
7761.91	7515.86	8192.02	6096.55	8153.63	NaN	7721.72	NaN	NaN	NaN	6098.08	O95873	CF047_HUMAN	C6orf47	Uncharacterized protein C6orf47
159286	222631	197696	151296	201810	201967	272480	218359	272030	192759	226403	O95881	TXD12_HUMAN	TXNDC12	Thioredoxin domain-containing protein 12
5501.29	6024.71	6252.02	5850.54	5699.55	5794.38	NaN	8616.75	5566.7	9762.07	NaN	O95905	ECD_HUMAN	ECD	Protein ecdysoneless homolog
4391.43	2442.29	NaN	4202.05	NaN	4013.48	NaN	NaN	NaN	NaN	3317.83	O95926	SYF2_HUMAN	SYF2	Pre-mRNA-splicing factor SYF2
NaN	NaN	NaN	NaN	NaN	NaN	NaN	NaN	NaN	NaN	NaN	O95944	NCTR2_HUMAN	NCR2	Natural cytotoxicity triggering receptor 2
11183.6	11795.7	9672.94	13828.9	14602.7	13709.2	12688.6	20431.3	20594.3	20458.4	15776	O95976	IGSF6_HUMAN	IGSF6	Immunoglobulin superfamily member 6
NaN	NaN	NaN	NaN	NaN	NaN	3546.86	NaN	1758.02	NaN	NaN	O95983	MBD3_HUMAN	MBD3	Methyl-CpG-binding domain protein 3
NaN	NaN	NaN	NaN	NaN	NaN	NaN	9373.24	NaN	NaN	NaN	O95985	TOP3B_HUMAN	TOP3B	DNA topoisomerase 3-beta-1
74329.6	74837.2	74956.2	79957.2	66096.3	70592.1	63274.2	64841.3	61638.3	70277	63404.9	O95989	NUDT3_HUMAN	NUDT3	Diphosphoinositol polyphosphate phosphohydrolase 1
20434.3	22203	18310.2	17495.3	24653	25101	25975.1	16928.6	19070.7	13043.9	19023.7	O95999	BCL10_HUMAN	BCL10	B-cell lymphoma/leukemia 10
150952	166340	158690	127241	142304	141977	147809	123231	130746	121792	115055	O96000	NDUBA_HUMAN	NDUFB10	NADH dehydrogenase [ubiquinone] 1 beta subcomplex subunit 10
70585.3	74119.6	72828	79109.6	78161.8	82043.8	86327.5	85602	89759.8	67967.2	82884.2	O96005	CLPT1_HUMAN	CLPTM1	Putative lipid scramblase CLPTM1
108310	113307	116688	105548	103196	102874	137298	120211	118195	113699	149510	O96008	TOM40_HUMAN	TOMM40	Mitochondrial import receptor subunit TOM40 homolog
60562.1	62519.8	56446.8	45436.5	49080.6	46079.7	47242.8	59254.5	66071.6	60717.4	60177	O96011	PX11B_HUMAN	PEX11B	Peroxisomal membrane protein 11B
NaN	NaN	NaN	11244.3	7638.9	NaN	5292.27	9322.31	NaN	7626.1	9562.36	O96018	APBA3_HUMAN	APBA3	Amyloid-beta A4 precursor protein-binding family A member 3
39305.8	42072.2	40904.5	42466	48488.7	44548.1	46325.7	35813	35834.6	29076.8	34207.9	O96019	ACL6A_HUMAN	ACTL6A	Actin-like protein 6A
9319.83	7419.94	9763.34	7340.81	10574.5	10216.2	12130.1	12533.4	13319.5	10553.2	13118	O96033	MOC2A_HUMAN	MOCS2	Molybdopterin synthase sulfur carrier subunit
NaN	NaN	NaN	NaN	NaN	NaN	NaN	NaN	NaN	NaN	NaN	O97980	HMHB1_HUMAN	HMHB1	Minor histocompatibility protein HB-1
NaN	NaN	55290.8	32230	34794.7	39432.6	NaN	52063.7	41724.9	NaN	NaN	P00156	CYB_HUMAN	MT-CYB	Cytochrome b
45567	49200.1	45654.7	31190.4	34650.4	32017.6	34492.4	49118.6	50233.2	55003	58361.1	P00167	CYB5_HUMAN	CYB5A	Cytochrome b5
1287440	1412750	1329450	1354770	1598320	1444110	1651900	1129850	1230840	1153110	1266270	P00338	LDHA_HUMAN	LDHA	L-lactate dehydrogenase A chain
122887	132953	144741	120204	125828	135645	139288	277679	279839	344660	295860	P00352	AL1A1_HUMAN	ALDH1A1	Aldehyde dehydrogenase 1A1
485171	484838	542586	380109	398715	412446	429468	423804	476483	502286	523094	P00367	DHE3_HUMAN	GLUD1	Glutamate dehydrogenase 1, mitochondrial
NaN	NaN	NaN	23044.8	19036.9	23823.2	10377.1	NaN	NaN	NaN	NaN	P00374	DYR_HUMAN	DHFR	Dihydrofolate reductase
259744	277969	275714	221364	220575	215830	243794	245656	250389	241995	276003	P00387	NB5R3_HUMAN	CYB5R3	NADH-cytochrome b5 reductase 3
521187	602029	645875	462463	520138	510947	600112	723217	783099	652796	865245	P00390	GSHR_HUMAN	GSR	Glutathione reductase, mitochondrial
130762	109168	115231	79720.2	66462.4	60215.8	77233.4	85491.4	72640.6	69217.1	81247.2	P00395	COX1_HUMAN	MT-CO1	Cytochrome c oxidase subunit 1
508153	810857	801522	377435	582517	549075	708860	664194	785180	505320	852177	P00403	COX2_HUMAN	MT-CO2	Cytochrome c oxidase subunit 2
5400.69	3888.61	NaN	NaN	NaN	NaN	NaN	17600.8	NaN	16506.1	NaN	P00414	COX3_HUMAN	MT-CO3	Cytochrome c oxidase subunit 3
NaN	NaN	NaN	NaN	24043.7	NaN	NaN	NaN	33252.6	NaN	NaN	P00439	PH4H_HUMAN	PAH	Phenylalanine-4-hydroxylase
606713	644459	541691	500072	593799	521015	576554	660437	631776	505010	570976	P00441	SODC_HUMAN	SOD1	Superoxide dismutase [Cu-Zn]
149828	150916	143044	299514	300636	304742	315044	334855	339705	350933	354334	P00488	F13A_HUMAN	F13A1	Coagulation factor XIII A chain
416525	426310	440996	459401	462371	436780	467856	418618	421777	468000	446397	P00491	PNPH_HUMAN	PNP	Purine nucleoside phosphorylase
126680	149587	140649	209449	244604	226018	267744	149416	147000	149986	149781	P00492	HPRT_HUMAN	HPRT1	Hypoxanthine-guanine phosphoribosyltransferase
497561	525257	555339	460057	431346	456544	460663	463674	456771	506594	493285	P00505	AATM_HUMAN	GOT2	Aspartate aminotransferase, mitochondrial
3610.8	6356.25	4789.49	3232.72	4242.68	NaN	NaN	4562.04	5226.07	3978.39	4623.71	P00519	ABL1_HUMAN	ABL1	Tyrosine-protein kinase ABL1
2772670	2751610	2788980	2548980	2600380	2618500	2720100	2875930	2856400	2852430	2900310	P00558	PGK1_HUMAN	PGK1	Phosphoglycerate kinase 1
57849.3	76989.2	76457.3	64303.1	81454.5	81135	96635.3	61275	72587.4	63615	68952.5	P00568	KAD1_HUMAN	AK1	Adenylate kinase isoenzyme 1
23070.8	20872.3	17260.2	NaN	NaN	NaN	NaN	15073.6	9999.1	14618.4	8226.17	P00738	HPT_HUMAN	HP	Haptoglobin
NaN	NaN	NaN	NaN	NaN	NaN	NaN	NaN	NaN	NaN	NaN	P00739	HPTR_HUMAN	HPR	Haptoglobin-related protein
NaN	4981.69	5876.6	9771.12	9563.91	11950.2	12821.8	8579.23	6131.41	8840.14	6758.81	P00749	UROK_HUMAN	PLAU	Urokinase-type plasminogen activator
50161	55250.1	53419.3	35713.6	37940.9	36737	38360.1	45945.6	43587.9	42685	42087.1	P00813	ADA_HUMAN	ADA	Adenosine deaminase
292518	304996	274326	210337	245722	248385	290954	288825	270418	230520	269370	P00846	ATP6_HUMAN	MT-ATP6	ATP synthase subunit a
384225	394436	441832	449701	479741	476767	463304	990763	1062910	1052520	1157600	P00918	CAH2_HUMAN	CA2	Carbonic anhydrase 2
21774.1	20682	18101.2	99838.8	119557	119349	107848	51744.9	54413.8	50787.8	50729.2	P00966	ASSY_HUMAN	ASS1	Argininosuccinate synthase
16299.9	13688.6	14768.1	90946	85200.4	91571.6	81877.5	12811.7	10765.4	19926.1	11361.4	P00973	OAS1_HUMAN	OAS1	2'-5'-oligoadenylate synthase 1
NaN	NaN	NaN	NaN	NaN	NaN	NaN	NaN	NaN	NaN	NaN	P01008	ANT3_HUMAN	SERPINC1	Antithrombin-III
17747.6	14770.7	17924.1	19104.5	14466.1	17665	16373.1	22664.8	17934.4	24492.6	17827.9	P01009	A1AT_HUMAN	SERPINA1	Alpha-1-antitrypsin
8097.01	8028.02	9718.43	3443.24	8014.81	NaN	6814.8	NaN	6908.38	NaN	4456.25	P01011	AACT_HUMAN	SERPINA3	Alpha-1-antichymotrypsin
58645.4	62572.6	65420.1	49657.4	51838	51344.4	44546.2	70932.8	70931	74182.7	78179.6	P01023	A2MG_HUMAN	A2M	Alpha-2-macroglobulin
34970	33962.7	35413.1	32167.9	35499.9	34359.3	29191.6	30960.6	29976	25507.4	20158	P01024	CO3_HUMAN	C3	Complement C3
22618.4	21811	24406.9	35752.1	32418.5	34704.7	33137.9	28163.5	24283.1	28818.4	32164.8	P01033	TIMP1_HUMAN	TIMP1	Metalloproteinase inhibitor 1
36713.5	44093.9	40993.1	36735.9	46154.3	39145.9	38375.1	30505.6	33026.6	28959.2	27559.5	P01034	CYTC_HUMAN	CST3	Cystatin-C
NaN	10562.8	NaN	14530.3	17969.3	15699.8	13864.7	13466.7	10243.9	11503.8	14475.1	P01040	CYTA_HUMAN	CSTA	Cystatin-A
59415.5	95397.1	83813.8	63562.9	93982	81465.2	99110.3	110513	111161	126731	117074	P01111	RASN_HUMAN	NRAS	GTPase NRas
NaN	11744.3	NaN	NaN	10686.9	NaN	NaN	NaN	14572.3	NaN	NaN	P01112	RASH_HUMAN	HRAS	GTPase HRas
14687	16404.4	12320.4	15300.4	12361.2	14653.9	19525.8	15554.6	15560.6	29289.8	16650.1	P01116	RASK_HUMAN	KRAS	GTPase KRas
54627.3	57314.5	64977.3	60300.6	72797.3	75483.5	78733.1	63969.3	64057.8	60652.4	68373.6	P01137	TGFB1_HUMAN	TGFB1	Transforming growth factor beta-1 proprotein
NaN	NaN	4364.07	NaN	NaN	NaN	NaN	NaN	NaN	NaN	NaN	P01215	GLHA_HUMAN	CGA	Glycoprotein hormones alpha chain
NaN	NaN	NaN	342240	NaN	NaN	NaN	NaN	NaN	NaN	NaN	P01298	PAHO_HUMAN	PPY	Pancreatic polypeptide prohormone
NaN	NaN	NaN	4348.45	NaN	NaN	NaN	NaN	NaN	NaN	NaN	P01374	TNFB_HUMAN	LTA	Lymphotoxin-alpha
9802.05	15716.6	16252.8	NaN	NaN	12598.3	12141.4	14353.1	15725.2	NaN	21268.3	P01584	IL1B_HUMAN	IL1B	Interleukin-1 beta
NaN	NaN	NaN	NaN	NaN	NaN	NaN	NaN	NaN	NaN	NaN	P01591	IGJ_HUMAN	JCHAIN	Immunoglobulin J chain
NaN	NaN	NaN	NaN	NaN	NaN	NaN	NaN	NaN	NaN	NaN	P01597;P04432	KV139_HUMAN;KVD39_HUMAN	IGKV1-39;IGKV1D-39	Immunoglobulin kappa variable 1-39
NaN	NaN	NaN	NaN	NaN	NaN	NaN	NaN	NaN	NaN	NaN	P01611	KVD12_HUMAN	IGKV1D-12	Immunoglobulin kappa variable 1D-12
NaN	NaN	NaN	NaN	NaN	NaN	NaN	NaN	NaN	NaN	NaN	P01705	LV223_HUMAN	IGLV2-23	Immunoglobulin lambda variable 2-23
NaN	NaN	NaN	NaN	NaN	NaN	NaN	NaN	NaN	NaN	NaN	P01709	LV208_HUMAN	IGLV2-8	Immunoglobulin lambda variable 2-8
23575.6	20432.7	23665.8	34465	29503.7	27488.1	26754.1	16734.2	25794.8	21577	18142.8	P01730	CD4_HUMAN	CD4	T-cell surface glycoprotein CD4
NaN	NaN	NaN	436.045	NaN	NaN	NaN	NaN	NaN	NaN	NaN	P01762	HV311_HUMAN	IGHV3-11	Immunoglobulin heavy variable 3-11
NaN	NaN	NaN	NaN	NaN	NaN	NaN	NaN	NaN	NaN	2735.09	P01766	HV313_HUMAN	IGHV3-13	Immunoglobulin heavy variable 3-13
4720.2	NaN	NaN	NaN	NaN	NaN	NaN	NaN	10411.4	12658.2	NaN	P01833	PIGR_HUMAN	PIGR	Polymeric immunoglobulin receptor
NaN	NaN	NaN	NaN	NaN	NaN	NaN	NaN	NaN	NaN	NaN	P01861	IGHG4_HUMAN	IGHG4	Immunoglobulin heavy constant gamma 4
35103.3	36891.9	42357.6	73797.1	71039	89364.2	84542.4	54615.5	60083.3	65760.5	64546.9	P01889	HLAB_HUMAN	HLA-B	HLA class I histocompatibility antigen, B alpha chain
16104.1	12619.7	12097.4	23363.5	23658.9	29651.1	16686.1	NaN	4862.25	7394.62	4673.97	P01893	HLAH_HUMAN	HLA-H	Putative HLA class I histocompatibility antigen, alpha chain H
58417.5	44326.1	55612.5	136295	124669	127201	120404	132603	134740	190874	133716	P01903	DRA_HUMAN	HLA-DRA	HLA class II histocompatibility antigen, DR alpha chain
NaN	NaN	NaN	NaN	NaN	NaN	NaN	16783.1	22703.8	23683.7	25309.2	P01911	DRB1_HUMAN	HLA-DRB1	HLA class II histocompatibility antigen, DRB1 beta chain
NaN	NaN	NaN	NaN	NaN	NaN	NaN	NaN	NaN	NaN	NaN	P01920	DQB1_HUMAN	HLA-DQB1	HLA class II histocompatibility antigen, DQ beta 1 chain
12229.7	9303.55	8692.64	NaN	NaN	NaN	NaN	6135.68	8591.44	NaN	9696.19	P02100	HBE_HUMAN	HBE1	Hemoglobin subunit epsilon
NaN	7838.72	NaN	NaN	NaN	NaN	NaN	NaN	NaN	NaN	11479.1	P02452	CO1A1_HUMAN	COL1A1	Collagen alpha-1(I) chain
NaN	NaN	NaN	14480.2	NaN	7225.51	14364.9	NaN	NaN	NaN	NaN	P02461	CO3A1_HUMAN	COL3A1	Collagen alpha-1(III) chain
1338.19	NaN	NaN	NaN	13265.6	NaN	NaN	NaN	NaN	NaN	NaN	P02533	K1C14_HUMAN	KRT14	Keratin, type I cytoskeletal 14
543042	556460	550228	487614	497748	506894	519374	349400	356914	388978	367492	P02545	LMNA_HUMAN	LMNA	Prelamin-A/C
978259	1072520	1012300	873204	1024170	1055980	721207	862909	1019930	994539	620039	P02649	APOE_HUMAN	APOE	Apolipoprotein E
NaN	23097.6	20677.6	10501.3	21330.2	20965.8	39717.8	19872.1	18094.5	22291.3	34236	P02654	APOC1_HUMAN	APOC1	Apolipoprotein C-I
NaN	8080.82	7184.34	NaN	7250.71	NaN	NaN	9165.2	7742.96	12225.3	9789.62	P02655	APOC2_HUMAN	APOC2	Apolipoprotein C-II
NaN	NaN	NaN	NaN	NaN	6455.14	NaN	3639.86	NaN	5393.92	NaN	P02656	APOC3_HUMAN	APOC3	Apolipoprotein C-III
NaN	NaN	NaN	NaN	NaN	NaN	NaN	NaN	NaN	NaN	NaN	P02679	FIBG_HUMAN	FGG	Fibrinogen gamma chain
2517.27	NaN	NaN	3138.51	NaN	3187.14	2946.59	NaN	4636.04	5395.06	7528.95	P02686	MBP_HUMAN	MBP	Myelin basic protein
41714.7	47409.5	46114.3	34470.9	34578.2	34620.5	26870.3	60169	59728.7	46861.3	46383.8	P02745	C1QA_HUMAN	C1QA	Complement C1q subcomponent subunit A
30384.7	26274.2	28068.7	31507.1	30792.6	32386.7	29147.2	31198.2	29807.5	39267.7	27103.6	P02746	C1QB_HUMAN	C1QB	Complement C1q subcomponent subunit B
97668.9	106130	97697.2	161851	162214	161593	158525	93758.2	98626.7	92610	88634.7	P02747	C1QC_HUMAN	C1QC	Complement C1q subcomponent subunit C
114115	104073	112201	221250	223509	227664	208446	52187	51529.2	69377.6	57695.4	P02751	FINC_HUMAN	FN1	Fibronectin
NaN	NaN	NaN	NaN	NaN	NaN	NaN	5985.06	NaN	NaN	NaN	P02763	A1AG1_HUMAN	ORM1	Alpha-1-acid glycoprotein 1
982610	1001370	1124720	847612	712584	690265	1350370	855457	1063050	957586	1074330	P02768	ALBU_HUMAN	ALB	Albumin
15406.9	6629.64	15671.6	14759.1	8240.77	7799.93	9288.78	6529.19	6767.31	13481.8	15047.4	P02774	VTDB_HUMAN	GC	Vitamin D-binding protein
NaN	NaN	NaN	NaN	NaN	NaN	NaN	NaN	NaN	NaN	NaN	P02775	CXCL7_HUMAN	PPBP	Platelet basic protein
150119	162362	168584	187234	200187	200957	292523	418139	409752	350425	500278	P02786	TFR1_HUMAN	TFRC	Transferrin receptor protein 1
87313.1	89769.2	96679.4	94303.2	100140	98324.9	141461	182180	181525	199815	215140	P02787	TRFE_HUMAN	TF	Serotransferrin
NaN	NaN	NaN	NaN	NaN	NaN	NaN	NaN	NaN	NaN	NaN	P02790	HEMO_HUMAN	HPX	Hemopexin
1514850	1450710	1343190	1627410	1913290	1852570	2818370	1873420	1818770	1973860	2952420	P02792	FRIL_HUMAN	FTL	Ferritin light chain
513023	467795	485549	361543	428531	450474	897730	459111	474649	511725	1087250	P02794	FRIH_HUMAN	FTH1	Ferritin heavy chain
270604	264789	258953	165505	150312	145941	108146	155298	145313	136329	103006	P02795	MT2_HUMAN	MT2A	Metallothionein-2
34173	38618.6	38246.8	30334	34999.2	35197.9	35876.2	23249.1	24600	16063.4	27872	P03886	NU1M_HUMAN	MT-ND1	NADH-ubiquinone oxidoreductase chain 1
42210.7	56354.4	47945.7	44326.5	54796.2	42765.6	39498.2	32338.1	NaN	39665.1	24598.7	P03891	NU2M_HUMAN	MT-ND2	NADH-ubiquinone oxidoreductase chain 2
6419.64	3175.59	3978.99	NaN	NaN	5521.86	2770.48	NaN	NaN	NaN	NaN	P03897	NU3M_HUMAN	MT-ND3	NADH-ubiquinone oxidoreductase chain 3
48920.4	51470.5	44093.4	45564.3	47016.6	43942.5	48324.9	35015.1	26251.5	23937.2	26810.4	P03905	NU4M_HUMAN	MT-ND4	NADH-ubiquinone oxidoreductase chain 4
28863.5	36813.1	32530.9	24195.2	30093.5	28844.7	34444.8	18282.7	20742.7	16039.1	17166	P03915	NU5M_HUMAN	MT-ND5	NADH-ubiquinone oxidoreductase chain 5
14335.6	NaN	NaN	10489.5	NaN	NaN	NaN	NaN	NaN	NaN	NaN	P03923	NU6M_HUMAN	MT-ND6	NADH-ubiquinone oxidoreductase chain 6
8667.97	16888.5	NaN	NaN	13388	NaN	NaN	NaN	16161.5	14826.6	NaN	P03928	ATP8_HUMAN	MT-ATP8	ATP synthase protein 8
NaN	NaN	NaN	NaN	NaN	NaN	NaN	NaN	NaN	NaN	NaN	P04001;P0DN77;P0DN78	OPSG2_HUMAN;OPSG3_HUMAN;OPSG_HUMAN	OPN1MW;OPN1MW2;OPN1MW3	Medium-wave-sensitive opsin 1
196918	195578	199223	104546	108423	111902	140076	188089	181006	197073	226564	P04040	CATA_HUMAN	CAT	Catalase
26387.7	30838.9	32517.7	23768	33406.3	34747.8	34959	28100.5	34151.4	33982.2	36318.6	P04049	RAF1_HUMAN	RAF1	RAF proto-oncogene serine/threonine-protein kinase
136754	135304	144469	98190.2	102063	101459	97021.4	142778	149619	160112	160100	P04062	GBA1_HUMAN	GBA1	Lysosomal acid glucosylceramidase
3875300	3772040	4042390	1384100	1530430	1426060	1513350	1543420	1407000	1494180	1448070	P04066	FUCO_HUMAN	FUCA1	Tissue alpha-L-fucosidase
1704290	1784010	1971320	1795110	1770070	1767680	2106080	1488400	1633540	1644700	1954840	P04075	ALDOA_HUMAN	ALDOA	Fructose-bisphosphate aldolase A
1359910	1427610	1544300	1291750	1458450	1470120	1560840	1835910	1878510	2078730	2135920	P04080	CYTB_HUMAN	CSTB	Cystatin-B
1226600	1443960	1430280	1307850	1509610	1463410	1803890	1353090	1352650	1454250	1508960	P04083	ANXA1_HUMAN	ANXA1	Annexin A1
NaN	NaN	NaN	NaN	NaN	75606.3	NaN	NaN	NaN	NaN	NaN	P04114	APOB_HUMAN	APOB	Apolipoprotein B-100
NaN	NaN	NaN	NaN	NaN	NaN	NaN	NaN	NaN	NaN	NaN	P04118	COL_HUMAN	CLPS	Colipase
27163.8	26811.2	27652	24912.3	23681.6	22376.3	24205.6	25114.4	24798.4	24871.9	25442.2	P04150	GCR_HUMAN	NR3C1	Glucocorticoid receptor
12092.6	14383.4	13905.4	11573.6	15593	12701.7	16636.6	14956.5	17296.9	20597.2	17624.4	P04156	PRIO_HUMAN	PRNP	Major prion protein
1236240	1228290	1340740	825518	830521	785799	913601	1340290	1343990	1591470	1308450	P04179	SODM_HUMAN	SOD2	Superoxide dismutase [Mn], mitochondrial
70828.9	80022.5	82288	69212.1	76623.7	72785.8	81155.4	102796	104628	123273	110903	P04181	OAT_HUMAN	OAT	Ornithine aminotransferase, mitochondrial
NaN	NaN	NaN	10574.6	10180.8	8728.68	8992.64	NaN	NaN	18018.2	NaN	P04183	KITH_HUMAN	TK1	Thymidine kinase, cytosolic
51717.8	47297.6	49615.9	56026.8	64404.2	69628.9	59879.7	82468.7	70859.6	85296	51583.9	P04233	HG2A_HUMAN	CD74	HLA class II histocompatibility antigen gamma chain
97945.5	96690.6	51879.9	60136.4	80657.8	76999.9	118645	50364.2	86386.9	85716	82055.8	P04264	K2C1_HUMAN	KRT1	Keratin, type II cytoskeletal 1
55994.9	57957.5	55178.2	19860	30965.6	52570.4	22583.2	51394.6	42952.4	132477	40985.2	P04271	S100B_HUMAN	S100B	Protein S100-B
NaN	NaN	NaN	NaN	34095.7	NaN	NaN	23326.8	NaN	NaN	NaN	P04275	VWF_HUMAN	VWF	von Willebrand factor
NaN	NaN	NaN	7935.44	NaN	NaN	NaN	NaN	13548.6	NaN	NaN	P04278	SHBG_HUMAN	SHBG	Sex hormone-binding globulin
754623	986968	1017980	1076860	1279840	1210460	1081440	726059	962392	1131330	1132320	P04350	TBB4A_HUMAN	TUBB4A	Tubulin beta-4A chain
3729290	4032370	4335590	4174920	4626760	4526520	4394620	4008060	4062000	4471380	4183570	P04406	G3P_HUMAN	GAPDH	Glyceraldehyde-3-phosphate dehydrogenase
49795.6	50527.4	52353.6	35198.8	38080.7	35613.7	39609.4	40958.9	40359.8	44807.9	42033.2	P04424	ARLY_HUMAN	ASL	Argininosuccinate lyase
150921	154016	152198	322667	334839	381006	344132	266563	269856	297163	304990	P04439	HLAA_HUMAN	HLA-A	HLA class I histocompatibility antigen, A alpha chain
23759.3	23540.4	28024.1	14490.3	20026.5	23080.7	23923.1	37437.6	34676.5	35684	23890.2	P04440	DPB1_HUMAN	HLA-DPB1	HLA class II histocompatibility antigen, DP beta 1 chain
199187	236951	240055	213119	233027	223204	252252	221720	221563	230342	212719	P04632	CPNS1_HUMAN	CAPNS1	Calpain small subunit 1
8585.17	9528.43	8930.96	5471.21	4072.39	6074.24	NaN	NaN	NaN	NaN	3581.01	P04733	MT1F_HUMAN	MT1F	Metallothionein-1F
1502760	1401220	1490500	1309340	1352540	1414200	1278620	1484400	1496180	1924130	1508300	P04792	HSPB1_HUMAN	HSPB1	Heat shock protein beta-1
NaN	NaN	NaN	10601.7	9650.71	11407	11261.6	NaN	NaN	NaN	NaN	P04818	TYSY_HUMAN	TYMS	Thymidylate synthase
328736	336197	330375	354405	407975	385068	426276	446782	447991	472706	469326	P04839	CY24B_HUMAN	CYBB	Cytochrome b-245 heavy chain
292419	322719	304661	310540	343598	345962	366741	335530	339199	327853	312040	P04843	RPN1_HUMAN	RPN1	Dolichyl-diphosphooligosaccharide--protein glycosyltransferase subunit 1
253108	251330	254922	285494	275873	281169	242714	256226	233180	279559	259592	P04844	RPN2_HUMAN	RPN2	Dolichyl-diphosphooligosaccharide--protein glycosyltransferase subunit 2
1164000	1197860	1212910	986976	997329	992402	1029580	1303530	1279640	1351110	1306840	P04899	GNAI2_HUMAN	GNAI2	Guanine nucleotide-binding protein G(i) subunit alpha-2
807779	768046	817156	1062710	1016570	908775	834040	649866	580572	379359	756000	P04908;Q7L7L0;Q93077	H2A1B_HUMAN;H2A1C_HUMAN;H2A3_HUMAN	H2AC25;H2AC4;H2AC6	Histone H2A type 1-B/E
41215.9	43316.1	41134.3	49715	43870.1	50078.7	53388.6	66716.1	65788	96319.6	71782.4	P04920	B3A2_HUMAN	SLC4A2	Anion exchange protein 2
269010	282349	286635	270742	269290	275068	297761	337015	337574	362999	373654	P05023	AT1A1_HUMAN	ATP1A1	Sodium/potassium-transporting ATPase subunit alpha-1
128753	121778	122670	93732.9	95780.5	101956	100766	192955	186798	220812	210308	P05026	AT1B1_HUMAN	ATP1B1	Sodium/potassium-transporting ATPase subunit beta-1
29334.2	32195.4	38369.3	25095.9	46169.8	42478.9	209067	37156.3	36665.3	23962.9	195011	P05067	A4_HUMAN	APP	Amyloid-beta precursor protein
21453.1	23045.1	24939.6	13134.5	12152.2	14339.3	13763.2	9941.47	NaN	12056.9	12366.2	P05090	APOD_HUMAN	APOD	Apolipoprotein D
373675	382178	384630	329143	323083	334828	387124	182747	177137	207399	204192	P05091	ALDH2_HUMAN	ALDH2	Aldehyde dehydrogenase, mitochondrial
12178	11535.7	11018	28691.9	30504	32241.3	40993.4	22236.6	19104.5	24047.8	25645.5	P05106	ITB3_HUMAN	ITGB3	Integrin beta-3
1007050	1047270	1106200	884172	895441	949852	988277	1105830	1174860	1243090	1288440	P05107	ITB2_HUMAN	ITGB2	Integrin beta-2
40668.1	44937.2	40529.5	27356.4	40965.6	43491.8	41696.9	52636.4	50951.5	57270.1	55932.4	P05109	S10A8_HUMAN	S100A8	Protein S100-A8
NaN	NaN	NaN	4300.05	NaN	NaN	NaN	NaN	NaN	NaN	NaN	P05111	INHA_HUMAN	INHA	Inhibin alpha chain
75901.7	57431.4	63287	54770.2	52517	49245.2	53673.9	42139.9	50249.9	49274.7	49952.9	P05114	HMGN1_HUMAN	HMGN1	Non-histone chromosomal protein HMG-14
3005170	3310370	3355300	2483050	2729210	2747510	3525370	3114190	3660860	3280980	3724330	P05141	ADT2_HUMAN	SLC25A5	ADP/ATP translocase 2
37563.4	32203.6	40724.2	161742	182276	221750	157924	47013.3	48124.6	47314.5	44789.9	P05161	ISG15_HUMAN	ISG15	Ubiquitin-like protein ISG15
65620.4	69830.5	70579	40723.5	41333.5	42713.9	42218.5	66676.6	71135.5	71811.7	72800.8	P05165	PCCA_HUMAN	PCCA	Propionyl-CoA carboxylase alpha chain, mitochondrial
103478	96823.8	102407	67003.5	59678.1	61145.2	58166.1	104783	96972.7	102578	99701.9	P05166	PCCB_HUMAN	PCCB	Propionyl-CoA carboxylase beta chain, mitochondrial
185352	175767	186284	195523	186518	191175	191913	156483	148505	196118	169409	P05198	IF2A_HUMAN	EIF2S1	Eukaryotic translation initiation factor 2 subunit 1
65521.2	58385.9	59172.5	64374.9	55896.2	70185.9	62569.8	44013.6	44856.3	46096.7	44194.3	P05204	HMGN2_HUMAN	HMGN2	Non-histone chromosomal protein HMG-17
NaN	NaN	1722.31	NaN	NaN	NaN	NaN	NaN	NaN	NaN	NaN	P05305	EDN1_HUMAN	EDN1	Endothelin-1
112970	123661	126843	101321	121199	123306	147406	172998	175064	195924	211799	P05362	ICAM1_HUMAN	ICAM1	Intercellular adhesion molecule 1
171610	141505	123052	163736	131090	122603	98485.3	68308.7	111602	35013.4	99274.3	P05386	RLA1_HUMAN	RPLP1	Large ribosomal subunit protein P1
617585	798446	768883	523306	885191	974128	783607	760905	796714	777773	667312	P05387	RLA2_HUMAN	RPLP2	Large ribosomal subunit protein P2
578880	613453	602511	599455	645279	640794	709958	556608	540259	609395	621785	P05388	RLA0_HUMAN	RPLP0	Large ribosomal subunit protein uL10
398339	429853	458088	417005	396135	405411	585514	660265	662293	625624	715229	P05413	FABPH_HUMAN	FABP3	Fatty acid-binding protein, heart
6586.89	4507.19	NaN	7851.15	NaN	NaN	NaN	NaN	NaN	NaN	NaN	P05423	RPC4_HUMAN	POLR3D	DNA-directed RNA polymerase III subunit RPC4
96088.5	96520.4	109404	133100	118644	130389	121438	64149	65808.8	110259	71618.3	P05455	LA_HUMAN	SSB	Lupus La protein
NaN	NaN	NaN	NaN	NaN	NaN	NaN	NaN	NaN	NaN	NaN	P05496	AT5G1_HUMAN	ATP5MC1	ATP synthase F(0) complex subunit C1, mitochondrial
NaN	NaN	NaN	NaN	480.728	NaN	NaN	NaN	NaN	NaN	NaN	P05549	AP2A_HUMAN	TFAP2A	Transcription factor AP-2-alpha
210249	219914	229884	176853	185227	191319	207097	251172	260685	238730	271853	P05556	ITB1_HUMAN	ITGB1	Integrin beta-1
18330.6	17214.4	21097.8	29906.1	32847.5	29469.4	36537.5	48534.8	49945.8	45974	51435.2	P05771	KPCB_HUMAN	PRKCB	Protein kinase C beta type
14448.2	14848.8	14996.5	12439.9	9274.04	9644.79	12002.8	NaN	NaN	NaN	NaN	P05783	K1C18_HUMAN	KRT18	Keratin, type I cytoskeletal 18
14310.6	14578.1	16999.7	NaN	NaN	7537.82	20191.1	NaN	9220.15	NaN	NaN	P05787	K2C8_HUMAN	KRT8	Keratin, type II cytoskeletal 8
NaN	NaN	NaN	NaN	NaN	NaN	NaN	NaN	NaN	NaN	NaN	P05976	MYL1_HUMAN	MYL1	Myosin light chain 1/3, skeletal muscle isoform
NaN	NaN	5953.5	NaN	NaN	NaN	NaN	NaN	NaN	NaN	NaN	P06126	CD1A_HUMAN	CD1A	T-cell surface glycoprotein CD1a
NaN	NaN	NaN	NaN	NaN	NaN	NaN	NaN	NaN	NaN	NaN	P06127	CD5_HUMAN	CD5	T-cell surface glycoprotein CD5
84598.2	91994.8	88685.1	92655.9	102554	98854.8	110526	86803.5	93413.8	81511.2	97425	P06132	DCUP_HUMAN	UROD	Uroporphyrinogen decarboxylase
215926	214893	239604	136484	138753	144909	143021	198072	210327	212700	211341	P06280	AGAL_HUMAN	GLA	Alpha-galactosidase A
3375770	3458780	3569970	3087180	3172770	3067360	3293730	3685100	3736170	3920410	4042230	P06396	GELS_HUMAN	GSN	Gelsolin
11908.5	9826.26	10450	14145.7	14330.6	14006.2	13517.3	13040.6	10331.8	9044.02	9285.74	P06400	RB_HUMAN	RB1	Retinoblastoma-associated protein
NaN	NaN	6669.73	NaN	NaN	NaN	NaN	11753	8775.26	NaN	NaN	P06401	PRGR_HUMAN	PGR	Progesterone receptor
1144240	1074920	1188380	1311620	1315800	1365120	1249260	668959	739492	876184	762302	P06454	PTMA_HUMAN	PTMA	Prothymosin alpha
20749.3	18491.4	17893.1	41731.3	42995.1	40836.2	34792.3	NaN	NaN	NaN	NaN	P06493	CDK1_HUMAN	CDK1	Cyclin-dependent kinase 1
1978760	2205180	2179710	1578370	1827420	1850200	1913400	2451250	2515230	2466730	2493240	P06576	ATPB_HUMAN	ATP5F1B	ATP synthase subunit beta, mitochondrial
22020.1	NaN	NaN	30959.5	29618.6	25425.5	30615.9	NaN	NaN	NaN	NaN	P06681	CO2_HUMAN	C2	Complement C2
14767.6	12570	11234.2	7993.23	12651.5	14437.2	12923.5	22312.1	20630.6	27532.5	21511.6	P06702	S10A9_HUMAN	S100A9	Protein S100-A9
65139.1	81325.7	72686.2	71636	100351	139489	111511	120123	92072.2	137048	109959	P06703	S10A6_HUMAN	S100A6	Protein S100-A6
NaN	NaN	NaN	NaN	NaN	NaN	NaN	NaN	NaN	NaN	NaN	P06729	CD2_HUMAN	CD2	T-cell surface antigen CD2
167177	182699	182352	171037	191981	184359	206359	202806	195814	211445	194360	P06730	IF4E_HUMAN	EIF4E	Eukaryotic translation initiation factor 4E
2326770	2513310	2482850	2397860	2643140	2630780	2617500	2481120	2528350	2793330	2640870	P06733	ENOA_HUMAN	ENO1	Alpha-enolase
174004	192786	190362	170033	185721	187274	189105	310831	318244	300783	312854	P06737	PYGL_HUMAN	PYGL	Glycogen phosphorylase, liver form
707112	744411	801373	611187	653175	655937	683849	744432	770160	765964	813127	P06744	G6PI_HUMAN	GPI	Glucose-6-phosphate isomerase
NaN	NaN	7219.43	NaN	6996.82	9284.05	7260.93	NaN	NaN	4676.77	5909.28	P06746	DPOLB_HUMAN	POLB	DNA polymerase beta
447126	386311	448616	525267	407351	386261	506628	290809	295927	399876	477089	P06748	NPM_HUMAN	NPM1	Nucleophosmin
898694	919278	981061	849768	983801	981586	797431	1086870	1047520	1349610	1023240	P06753	TPM3_HUMAN	TPM3	Tropomyosin alpha-3 chain
75348.7	82752.8	79713.4	83171.3	89515.7	88763.5	110878	102335	103468	95153.7	110980	P06756	ITAV_HUMAN	ITGAV	Integrin alpha-V
56604	60053.5	63070.6	32640.6	32245.3	31020.1	33342.7	48646	49772.8	73392.3	86846.6	P06858	LIPL_HUMAN	LPL	Lipoprotein lipase
869166	923741	826754	730044	848132	822330	1012870	591062	603205	598181	666863	P06865	HEXA_HUMAN	HEXA	Beta-hexosaminidase subunit alpha
125568	113096	123019	105182	95574.7	99950.9	114111	123532	121555	135340	143620	P07099	HYEP_HUMAN	EPHX1	Epoxide hydrolase 1
NaN	NaN	NaN	NaN	NaN	NaN	NaN	NaN	NaN	NaN	NaN	P07101	TY3H_HUMAN	TH	Tyrosine 3-monooxygenase
865829	1119870	1029630	515338	832986	960097	615431	979431	866379	1327190	928920	P07108	ACBP_HUMAN	DBI	Acyl-CoA-binding protein
1549830	2005770	2006770	1265360	1753280	1741410	2192740	2193760	2384970	1954720	2249430	P07195	LDHB_HUMAN	LDHB	L-lactate dehydrogenase B chain
NaN	NaN	NaN	7693.63	6376.38	7178.88	5225.39	NaN	NaN	NaN	NaN	P07199	CENPB_HUMAN	CENPB	Major centromere autoantigen B
1184740	1348030	1308750	1019490	1236820	1239680	1380530	1768610	1788290	1476410	1806570	P07203	GPX1_HUMAN	GPX1	Glutathione peroxidase 1
3491.59	NaN	3452.85	4810.59	4369.69	4774.64	5988.85	NaN	NaN	NaN	NaN	P07204	TRBM_HUMAN	THBD	Thrombomodulin
42198.7	48565.6	35237.8	31757.6	29121.1	36797.3	49781.2	58457	48861.8	40485	40473.8	P07205	PGK2_HUMAN	PGK2	Phosphoglycerate kinase 2
1396840	1465360	1404830	1487000	1569170	1564310	1589540	1501840	1509720	1627490	1454060	P07237	PDIA1_HUMAN	P4HB	Protein disulfide-isomerase
89984.5	88301.1	87137.9	74307.8	84125.1	79251.3	82839.1	58068	57835.7	59556	50010.5	P07305	H10_HUMAN	H1-0	Histone H1.0
17993.2	19024.9	27822.7	20605.5	26049.2	24185.9	24202.1	17620.9	18638.9	19875	21991	P07311	ACYP1_HUMAN	ACYP1	Acylphosphatase-1
32613.6	31046.8	33936.3	35852.9	36907.7	34382.2	33091.4	27713.5	27134.9	36148.6	26699.1	P07332	FES_HUMAN	FES	Tyrosine-protein kinase Fes/Fps
15435.1	13103.4	12686.1	20525.2	21303	17568.5	14955.8	11407.2	9538.89	9650.64	10302.6	P07333	CSF1R_HUMAN	CSF1R	Macrophage colony-stimulating factor 1 receptor
3488760	3768050	3904800	3372660	3594590	3495740	4317330	3851080	3972150	3717420	4296300	P07339	CATD_HUMAN	CTSD	Cathepsin D
2387300	2920850	3005470	2228560	2679260	2766060	3065190	2924430	2955990	2728080	2977670	P07355	ANXA2_HUMAN	ANXA2	Annexin A2
208323	246596	243853	186710	217813	221620	254164	242821	246772	228388	240677	P07384	CAN1_HUMAN	CAPN1	Calpain-1 catalytic subunit
2112310	2172670	2227180	2301270	2260300	2261130	2448940	2005230	2067310	2148150	2156630	P07437	TBB5_HUMAN	TUBB	Tubulin beta chain
NaN	8317.53	NaN	NaN	NaN	NaN	NaN	7712.84	8671.65	NaN	NaN	P07477	TRY1_HUMAN	PRSS1	Serine protease 1
NaN	NaN	NaN	NaN	NaN	NaN	NaN	NaN	NaN	NaN	NaN	P07550	ADRB2_HUMAN	ADRB2	Beta-2 adrenergic receptor
165208	156769	172115	166862	181188	190114	230836	169168	181101	198369	194308	P07602	SAP_HUMAN	PSAP	Prosaposin
1503130	1892860	1790020	977107	1269770	1197210	1491960	1393410	1428210	1368000	1559260	P07686	HEXB_HUMAN	HEXB	Beta-hexosaminidase subunit beta
157873	141673	153252	206001	205025	213261	315041	162070	159200	191049	269992	P07711	CATL1_HUMAN	CTSL	Procathepsin L
2767240	3164940	3371460	2651360	2549000	2688350	3751200	2510450	2870670	2759580	4011150	P07737	PROF1_HUMAN	PFN1	Profilin-1
NaN	NaN	2853.38	NaN	NaN	NaN	NaN	NaN	NaN	NaN	NaN	P07738	PMGE_HUMAN	BPGM	Bisphosphoglycerate mutase
184446	267507	268925	138156	236135	233142	257899	265349	282320	215435	284350	P07741	APT_HUMAN	APRT	Adenine phosphoribosyltransferase
140849	137730	145355	152449	141555	144675	146716	125548	129462	144250	143233	P07814	SYEP_HUMAN	EPRS1	Bifunctional glutamate/proline--tRNA ligase
2437600	3176470	3091850	1822840	2336270	2149330	2786920	1614220	1735690	1824810	2138450	P07858	CATB_HUMAN	CTSB	Cathepsin B
NaN	NaN	NaN	NaN	NaN	NaN	NaN	NaN	NaN	NaN	NaN	P07864	LDHC_HUMAN	LDHC	L-lactate dehydrogenase C chain
2485580	2463540	2467840	2514090	2679890	2594690	2773570	2330120	2321770	2517560	2389540	P07900	HS90A_HUMAN	HSP90AA1	Heat shock protein HSP 90-alpha
17151.5	19193.3	21387.5	11388.5	14941.6	17042.5	16168.6	11255.9	15069.1	21827.9	18772.6	P07902	GALT_HUMAN	GALT	Galactose-1-phosphate uridylyltransferase
502241	525504	513711	562726	564146	557662	540269	443385	428934	494740	423257	P07910	HNRPC_HUMAN	HNRNPC	Heterogeneous nuclear ribonucleoproteins C1/C2
147806	139497	179866	97087.7	118670	139017	95782	109984	110474	225713	124106	P07919	QCR6_HUMAN	UQCRH	Cytochrome b-c1 complex subunit 6, mitochondrial
2238.75	NaN	NaN	4403.84	4275.6	5544.75	NaN	6426.56	5775.64	NaN	6521.87	P07947	YES_HUMAN	YES1	Tyrosine-protein kinase Yes
122153	116870	124430	112142	115692	115633	120059	165396	164092	170024	154855	P07948	LYN_HUMAN	LYN	Tyrosine-protein kinase Lyn
15333.5	15460.3	16975	18522.8	21212.9	20575.1	30715.8	10710.7	8462.33	10875.4	16157.9	P07951	TPM2_HUMAN	TPM2	Tropomyosin beta chain
306880	272449	309252	254176	229209	232155	249855	288258	285586	307061	308362	P07954	FUMH_HUMAN	FH	Fumarate hydratase, mitochondrial
5609.8	6605.78	3453.61	4944.19	4842.32	4968.3	6534.86	NaN	NaN	NaN	NaN	P07992	ERCC1_HUMAN	ERCC1	DNA excision repair protein ERCC-1
NaN	NaN	NaN	NaN	NaN	NaN	NaN	NaN	NaN	NaN	4348.96	P07996	TSP1_HUMAN	THBS1	Thrombospondin-1
NaN	NaN	NaN	NaN	NaN	NaN	NaN	NaN	NaN	NaN	NaN	P07998	RNAS1_HUMAN	RNASE1	Ribonuclease pancreatic
NaN	NaN	7901.19	8297.4	5993.79	NaN	8519.01	NaN	NaN	4628.04	NaN	P08047	SP1_HUMAN	SP1	Transcription factor Sp1
142415	153528	154554	154096	165762	165317	172925	225169	234775	212915	216026	P08133	ANXA6_HUMAN	ANXA6	Annexin A6
182190	169480	176671	190103	175634	184029	195145	193078	191315	224313	191973	P08134	RHOC_HUMAN	RHOC	Rho-related GTP-binding protein RhoC
NaN	NaN	NaN	NaN	NaN	NaN	NaN	NaN	NaN	NaN	NaN	P08138	TNR16_HUMAN	NGFR	Tumor necrosis factor receptor superfamily member 16
NaN	6089.7	3703.99	4862.79	NaN	NaN	NaN	NaN	NaN	6121.61	NaN	P08174	DAF_HUMAN	CD55	Complement decay-accelerating factor
217179	234070	226165	255934	271840	278187	257409	245115	229474	211930	221832	P08195	4F2_HUMAN	SLC3A2	Amino acid transporter heavy chain SLC3A2
657211	807530	822349	430847	563287	564092	632053	715863	824557	719673	757111	P08236	BGLR_HUMAN	GUSB	Beta-glucuronidase
45698.5	50806.4	46601.3	49479.1	46953.5	48035.4	42954	50034.9	50028.7	53248.1	46473.3	P08237	PFKAM_HUMAN	PFKM	ATP-dependent 6-phosphofructokinase, muscle type
1260620	1394120	1449140	1294250	1475720	1532630	1566880	1282890	1244580	1366000	1273670	P08238	HS90B_HUMAN	HSP90AB1	Heat shock protein HSP 90-beta
58971.1	68573.7	65746.5	71616.1	79908.8	73999.1	78069.5	63810.6	62073.7	67266.5	60299.5	P08240	SRPRA_HUMAN	SRPRA	Signal recognition particle receptor subunit alpha
33153.1	NaN	31107	93660.5	82514.5	76914.2	68412.8	70909.7	NaN	93272.5	97383.5	P08243	ASNS_HUMAN	ASNS	Asparagine synthetase [glutamine-hydrolyzing]
17326.6	NaN	NaN	NaN	NaN	14323.9	NaN	NaN	NaN	3889.39	NaN	P08253	MMP2_HUMAN	MMP2	72 kDa type IV collagenase
NaN	NaN	NaN	NaN	NaN	NaN	NaN	6240.92	NaN	NaN	7838.7	P08311	CATG_HUMAN	CTSG	Cathepsin G
13695.8	15052.7	14100.2	17829.5	19061.2	16768.9	13603.4	17079.5	14820.5	12260.1	15054.1	P08397	HEM3_HUMAN	HMBS	Porphobilinogen deaminase
499050	509782	476941	400247	394400	388852	439669	522940	515767	529790	530972	P08559	ODPA_HUMAN	PDHA1	Pyruvate dehydrogenase E1 component subunit alpha, somatic form, mitochondrial
236392	212521	248260	283820	235396	209382	229412	265487	277640	361677	381377	P08567	PLEK_HUMAN	PLEK	Pleckstrin
204629	201000	202360	338220	323844	319910	267599	193087	193469	170780	117817	P08571	CD14_HUMAN	CD14	Monocyte differentiation antigen CD14
115630	135022	152593	93949.8	103578	97513.5	142889	113838	128150	148851	161762	P08574	CY1_HUMAN	CYC1	Cytochrome c1, heme protein, mitochondrial
299438	345249	330540	240813	300445	292848	302942	425271	431031	404792	392708	P08575	PTPRC_HUMAN	PTPRC	Receptor-type tyrosine-protein phosphatase C
47066.9	48723.3	48295.9	58555.1	58626.8	58046.8	49970.5	39148.5	39840.7	43632.9	43445	P08579	RU2B_HUMAN	SNRPB2	U2 small nuclear ribonucleoprotein B''
8692.94	6457.85	9343.19	7034.6	5963.7	4334.15	NaN	6314.63	8411.39	5578.66	6473.57	P08582	TRFM_HUMAN	MELTF	Melanotransferrin
119996	136572	135063	128302	134625	142703	134022	104914	106302	109033	94953.6	P08621	RU17_HUMAN	SNRNP70	U1 small nuclear ribonucleoprotein 70 kDa
37172.2	37162.2	38011.6	41974.7	43366.2	47163	58585.9	42380.8	41036.1	53894.1	46359	P08631	HCK_HUMAN	HCK	Tyrosine-protein kinase HCK
62012.8	94325.7	80678.7	43737.5	44594.1	53246.2	49503.4	80374.9	76406.9	64286.3	50644.5	P08637	FCG3A_HUMAN	FCGR3A	Low affinity immunoglobulin gamma Fc region receptor III-A
121620	144872	140784	124558	132745	131062	180503	143446	145244	143238	169688	P08648	ITA5_HUMAN	ITGA5	Integrin alpha-5
4722230	5220650	5847050	4475270	5686090	5769950	6338970	6181170	6515530	6605370	6889230	P08670	VIME_HUMAN	VIM	Vimentin
361549	314040	297559	352299	332016	319329	284087	252196	261003	325008	306586	P08708	RS17_HUMAN	RPS17	Small ribosomal subunit protein eS17
223173	212762	214599	217745	198090	211328	184220	228686	226034	228940	226842	P08754	GNAI3_HUMAN	GNAI3	Guanine nucleotide-binding protein G(i) subunit alpha-3
2832820	3977460	3927570	2547850	3789990	3693850	4133830	3689310	3719590	3395040	3938400	P08758	ANXA5_HUMAN	ANXA5	Annexin A5
NaN	NaN	NaN	NaN	NaN	NaN	NaN	NaN	NaN	NaN	NaN	P08779	K1C16_HUMAN	KRT16	Keratin, type I cytoskeletal 16
NaN	11203.7	NaN	7406.58	10300.4	8779.76	7980.06	9454.76	6116.17	10066.6	6365.92	P08842	STS_HUMAN	STS	Steryl-sulfatase
641444	591554	621285	652801	648502	642953	710520	570071	518621	532587	565845	P08865	RSSA_HUMAN	RPSA	Small ribosomal subunit protein uS2
NaN	NaN	NaN	NaN	NaN	NaN	NaN	NaN	NaN	NaN	NaN	P08908	5HT1A_HUMAN	HTR1A	5-hydroxytryptamine receptor 1A
23295.3	24692.5	21709.5	24051.8	24781.5	23060.3	18895	9637.23	10376.4	9633.24	6923.21	P08910	ABHD2_HUMAN	ABHD2	Monoacylglycerol lipase ABHD2
409027	444295	417284	226163	242335	274844	347514	365694	304157	293866	382358	P08962	CD63_HUMAN	CD63	CD63 antigen
20867.9	26649.6	23190.7	24654.2	22983.7	22200	31916.7	23156.4	26214.8	21788.6	24067.5	P09001	RM03_HUMAN	MRPL3	Large ribosomal subunit protein uL3m
78731.3	74410.7	83546.9	80824.2	79248.4	74367.5	94497.8	54585.6	65430.8	62009.8	73273.9	P09012	SNRPA_HUMAN	SNRPA	U1 small nuclear ribonucleoprotein A
5689.12	NaN	9071.32	8227.83	19344.3	9847.9	NaN	8493.88	NaN	8968.69	5468.66	P09086	PO2F2_HUMAN	POU2F2	POU domain, class 2, transcription factor 2
33357.2	29567.7	28984.9	42068.8	38238.8	35187.7	34508.7	52301.9	57760.8	60138.7	56653.9	P09104	ENOG_HUMAN	ENO2	Gamma-enolase
109089	101602	108515	100196	101389	99599.9	82535.5	126882	125896	115298	113605	P09110	THIK_HUMAN	ACAA1	3-ketoacyl-CoA thiolase, peroxisomal
37034.6	36241.5	36837.7	48618.6	44796.7	44260	42898.1	37971.5	34337.6	35578.1	34154.9	P09132	SRP19_HUMAN	SRP19	Signal recognition particle 19 kDa protein
807759	721697	770945	870326	799545	816480	800516	495522	475630	561302	510889	P09211	GSTP1_HUMAN	GSTP1	Glutathione S-transferase P
44158.2	37797.4	44136.5	48065.9	41127.7	39050.2	35147.1	35223.4	32568.3	52070.7	32231.8	P09234	RU1C_HUMAN	SNRPC	U1 small nuclear ribonucleoprotein C
5247.65	6306.8	NaN	10897.4	11145.9	10926.1	11502	NaN	5331.6	7196.28	10172.9	P09237	MMP7_HUMAN	MMP7	Matrilysin
9462.67	17038.8	13069.1	16765.8	20189.8	18965.1	17505.4	12993.5	11539.2	NaN	8347.63	P09326	CD48_HUMAN	CD48	CD48 antigen
2131550	2241000	2482210	2082450	2223420	2222320	2384460	1735400	1832840	1866550	2019370	P09382	LEG1_HUMAN	LGALS1	Galectin-1
174425	200628	230238	178395	182855	187707	227025	177515	187907	175795	218666	P09417	DHPR_HUMAN	QDPR	Dihydropteridine reductase
214745	203783	209695	257419	260842	261615	256628	130676	131090	126592	128119	P09429	HMGB1_HUMAN	HMGB1	High mobility group protein B1
NaN	NaN	NaN	NaN	NaN	NaN	NaN	NaN	NaN	NaN	NaN	P09455	RET1_HUMAN	RBP1	Retinol-binding protein 1
535282	531187	572041	635034	653043	649239	636128	1051280	1052070	1114140	1104030	P09467	F16P1_HUMAN	FBP1	Fructose-1,6-bisphosphatase 1
16191.3	14849.5	14058.6	24557.3	22353.2	22922.9	19092.5	27421.4	28385.1	30633.2	32619.6	P09486	SPRC_HUMAN	SPARC	SPARC
16197	14714.5	19893.4	4387.29	NaN	7863.96	10790.6	NaN	NaN	NaN	NaN	P09488	GSTM1_HUMAN	GSTM1	Glutathione S-transferase Mu 1
770457	772111	810857	948880	1074970	1061760	1229130	1122180	1295560	1300640	1258570	P09493	TPM1_HUMAN	TPM1	Tropomyosin alpha-1 chain
147731	168130	163153	122968	183550	187272	176138	175118	201091	186224	200064	P09496	CLCA_HUMAN	CLTA	Clathrin light chain A
94818	110241	100144	82339.4	97180	105865	110029	114702	108232	105406	102735	P09497	CLCB_HUMAN	CLTB	Clathrin light chain B
370175	410565	417372	347624	391394	387285	459383	518338	507316	502643	484394	P09525	ANXA4_HUMAN	ANXA4	Annexin A4
68951.7	64558.7	73773.5	78390.6	67637.3	76321.3	84378.1	65512.2	68419.8	72999.9	81342	P09543	CN37_HUMAN	CNP	2',3'-cyclic-nucleotide 3'-phosphodiesterase
163266	165132	155449	82390.9	87617.2	83647.4	110110	91915.8	92671.2	92202.2	110011	P09601	HMOX1_HUMAN	HMOX1	Heme oxygenase 1
NaN	5692.62	7575.09	NaN	7014.08	NaN	NaN	12327.9	NaN	7125.57	10825.8	P09603	CSF1_HUMAN	CSF1	Macrophage colony-stimulating factor 1
231483	225412	234712	181084	169837	170492	172248	235484	226229	230167	215160	P09622	DLDH_HUMAN	DLD	Dihydrolipoyl dehydrogenase, mitochondrial
742756	800969	852022	805700	872352	886720	926905	623293	638401	887232	659456	P09651	ROA1_HUMAN	HNRNPA1	Heterogeneous nuclear ribonucleoprotein A1
70023.4	78448.9	74714.9	77051.1	86939.2	83742.2	88608.7	66435.8	65505.1	75998	67442	P09661	RU2A_HUMAN	SNRPA1	U2 small nuclear ribonucleoprotein A'
157217	184228	179148	206604	274281	267826	310682	238221	249507	220693	243056	P09668	CATH_HUMAN	CTSH	Pro-cathepsin H
118504	187116	186804	116107	147484	149159	163968	187459	188427	206647	179911	P09669	COX6C_HUMAN	COX6C	Cytochrome c oxidase subunit 6C
NaN	NaN	NaN	NaN	NaN	NaN	NaN	NaN	4956.58	8670.29	8311.98	P09758	TACD2_HUMAN	TACSTD2	Tumor-associated calcium signal transducer 2
18182	15349.7	18614.8	12314.5	12890.8	14111.9	20986	27517.6	29183.9	28797.6	37422.9	P09769	FGR_HUMAN	FGR	Tyrosine-protein kinase Fgr
102256	111507	104333	137345	141011	145656	134630	71592.6	71096.9	81238.5	65106.9	P09874	PARP1_HUMAN	PARP1	Poly [ADP-ribose] polymerase 1
NaN	NaN	6946.31	25119.7	NaN	14735.7	NaN	NaN	NaN	NaN	NaN	P09884	DPOLA_HUMAN	POLA1	DNA polymerase alpha catalytic subunit
48270.9	46249.1	48350.1	73933.9	90845.5	100563	70646.3	28781.9	26399.2	27780.5	23403.8	P09913	IFIT2_HUMAN	IFIT2	Interferon-induced protein with tetratricopeptide repeats 2
105162	94249.4	119712	198723	202461	237896	137422	57524.6	53240.1	85443.7	57387.8	P09914	IFIT1_HUMAN	IFIT1	Interferon-induced protein with tetratricopeptide repeats 1
85905.2	90688.8	96079.9	60397.3	63688.6	63567.1	67756.8	60789.8	57372.1	71583.4	61767.2	P09917	LOX5_HUMAN	ALOX5	Polyunsaturated fatty acid 5-lipoxygenase
115304	129452	130386	130321	145830	156216	172560	231091	242664	200708	246415	P09936	UCHL1_HUMAN	UCHL1	Ubiquitin carboxyl-terminal hydrolase isozyme L1
NaN	NaN	NaN	NaN	NaN	NaN	NaN	NaN	NaN	NaN	NaN	P09958	FURIN_HUMAN	FURIN	Furin
889554	946575	955133	1149890	1262400	1201480	1340250	955889	907021	1028300	960436	P09960	LKHA4_HUMAN	LTA4H	Leukotriene A-4 hydrolase
1066030	640854	943976	1224120	874226	832603	666737	669105	552993	891523	596698	P09972	ALDOC_HUMAN	ALDOC	Fructose-bisphosphate aldolase C
29854.7	NaN	NaN	NaN	25184.4	NaN	NaN	NaN	NaN	NaN	NaN	P0C091	FREM3_HUMAN	FREM3	FRAS1-related extracellular matrix protein 3
NaN	NaN	NaN	NaN	NaN	NaN	NaN	NaN	NaN	NaN	9132.44	P0C0L4	CO4A_HUMAN	C4A	Complement C4-A
89941.7	242763	268291	64831.4	234762	217456	269611	189558	195154	144829	174960	P0C0S5;Q71UI9	H2AV_HUMAN;H2AZ_HUMAN	H2AZ1;H2AZ2	Histone H2A.Z
NaN	NaN	NaN	5109.34	9755.56	12327	NaN	NaN	12223.3	19735.7	6260.63	P0C0S8;P20671;Q96KK5;Q99878;Q9BTM1	H2A1D_HUMAN;H2A1H_HUMAN;H2A1J_HUMAN;H2A1_HUMAN;H2AJ_HUMAN	H2AC11;H2AC12;H2AC14;H2AC7;H2AJ	Histone H2A type 1
2644.04	NaN	NaN	3607.98	2862.61	3199.04	NaN	NaN	NaN	NaN	NaN	P0C1Z6	TFPT_HUMAN	TFPT	TCF3 fusion partner
NaN	NaN	NaN	NaN	1613.2	NaN	NaN	NaN	NaN	NaN	NaN	P0C2S0	CTXN2_HUMAN	CTXN2	Cortexin-2
NaN	NaN	NaN	NaN	NaN	NaN	NaN	NaN	NaN	11287.8	NaN	P0C672	TSN19_HUMAN	TSPAN19	Tetraspanin-19
NaN	NaN	NaN	11811.2	NaN	NaN	NaN	NaN	NaN	NaN	NaN	P0C6S8	LIGO3_HUMAN	LINGO3	Leucine-rich repeat and immunoglobulin-like domain-containing nogo receptor-interacting protein 3
30404.1	23973.7	28236.5	22932.1	27977.5	28803.5	24525.7	28723	NaN	25677	20728.3	P0C7P0	CISD3_HUMAN	CISD3	CDGSH iron-sulfur domain-containing protein 3, mitochondrial
NaN	NaN	NaN	NaN	NaN	NaN	NaN	NaN	NaN	NaN	NaN	P0C7W6	CC172_HUMAN	CCDC172	Coiled-coil domain-containing protein 172
NaN	NaN	NaN	NaN	NaN	NaN	NaN	NaN	4532.76	NaN	NaN	P0C866	F91A2_HUMAN	LINC00869	Putative uncharacterized protein encoded by LINC00869
NaN	NaN	NaN	NaN	NaN	NaN	NaN	NaN	6382.33	NaN	4072.75	P0C870	JMJD7_HUMAN	JMJD7	Bifunctional peptidase and (3S)-lysyl hydroxylase JMJD7
NaN	NaN	NaN	NaN	NaN	NaN	NaN	NaN	NaN	NaN	NaN	P0CAP2	GRL1A_HUMAN	POLR2M	DNA-directed RNA polymerase II subunit GRINL1A
NaN	NaN	NaN	NaN	NaN	NaN	NaN	NaN	NaN	NaN	NaN	P0CB33	ZN735_HUMAN	ZNF735	Putative zinc finger protein 735
NaN	NaN	NaN	NaN	NaN	NaN	NaN	NaN	NaN	NaN	NaN	P0CE67	CC079_HUMAN	LINC02877	Putative uncharacterized protein encoded by LINC02877
NaN	NaN	4537.4	NaN	NaN	NaN	NaN	NaN	NaN	NaN	NaN	P0CE72	ONCO_HUMAN	OCM	Oncomodulin-1
NaN	NaN	NaN	NaN	NaN	NaN	NaN	NaN	11153	NaN	NaN	P0CG20	PRR35_HUMAN	PRR35	Proline-rich protein 35
14926.7	14008.4	13700.1	10767.9	9797.37	10864.3	11123.3	NaN	NaN	NaN	NaN	P0CG29;P0CG30	GST2_HUMAN;GSTT2_HUMAN	GSTT2;GSTT2B	Glutathione S-transferase theta-2
17500.8	19298.3	13537	NaN	13181.8	NaN	19459.5	11590.9	14996	NaN	NaN	P0CG39	POTEJ_HUMAN	POTEJ	POTE ankyrin domain family member J
NaN	12859.9	NaN	NaN	NaN	NaN	NaN	NaN	NaN	NaN	NaN	P0CG47;P0CG48	UBB_HUMAN;UBC_HUMAN	UBB;UBC	Polyubiquitin-B
NaN	NaN	NaN	NaN	NaN	NaN	NaN	3662.14	NaN	NaN	NaN	P0CL85	ST3L3_HUMAN	STAG3L3	STAG3-like protein 3
NaN	NaN	NaN	NaN	NaN	NaN	NaN	NaN	NaN	NaN	NaN	P0CW00	TSPY8_HUMAN	TSPY8	Testis-specific Y-encoded protein 8
14775.3	17150.7	11327.6	10635.3	14271.3	15527.9	17311.3	16412.5	17362.9	15731.4	14590.2	P0DI81;P0DI82	TPC2A_HUMAN;TPC2B_HUMAN	TRAPPC2;TRAPPC2B	Trafficking protein particle complex subunit 2
17088.5	22252.6	20370.5	24277.8	24878.4	28382.6	21601.1	22202.3	21577.2	27363.6	27304.5	P0DJ07	PT100_HUMAN	PET100	Protein PET100 homolog, mitochondrial
NaN	4323.09	4002.1	4743.51	3849.04	4581.12	4002.98	NaN	NaN	NaN	NaN	P0DJD0	RGPD1_HUMAN	RGPD1	RANBP2-like and GRIP domain-containing protein 1
NaN	NaN	NaN	NaN	NaN	NaN	NaN	468.743	NaN	NaN	NaN	P0DKB5	TPBGL_HUMAN	TPBGL	Trophoblast glycoprotein-like
NaN	NaN	NaN	NaN	NaN	NaN	NaN	NaN	NaN	1681.82	NaN	P0DMB2	CH088_HUMAN	C8orf88	Uncharacterized protein C8orf88
NaN	NaN	8991.21	NaN	11652.4	NaN	NaN	10329.7	NaN	2703.89	NaN	P0DMQ9	CH089_HUMAN	C8orf89	Putative uncharacterized protein C8orf89
NaN	NaN	NaN	NaN	NaN	NaN	NaN	NaN	NaN	NaN	NaN	P0DMU7;P0DMU8;P0DMU9;P0DMV0	CT455_HUMAN;CT456_HUMAN;CT457_HUMAN;CT45A_HUMAN	CT45A10;CT45A5;CT45A6;CT45A7	Cancer/testis antigen family 45 member A6
471804	433018	432044	589700	562747	573037	606868	372260	362795	376333	367303	P0DMV8;P0DMV9	HS71A_HUMAN;HS71B_HUMAN	HSPA1A;HSPA1B	Heat shock 70 kDa protein 1A
NaN	NaN	NaN	NaN	NaN	NaN	NaN	4425.02	NaN	NaN	NaN	P0DMW4;P0DMW5	SIL2A_HUMAN;SIL2B_HUMAN	SMIM10L2A;SMIM10L2B	Small integral membrane protein 10-like protein 2A
7333.63	6734.64	6220.06	6836.18	9513.54	NaN	8957.34	9895.67	9741.12	10605.2	5490.11	P0DOX5	IGG1_HUMAN		Immunoglobulin gamma-1 heavy chain
NaN	NaN	NaN	NaN	NaN	NaN	NaN	NaN	NaN	NaN	NaN	P0DOX7	IGK_HUMAN		Immunoglobulin kappa light chain
917758	983201	1185700	633101	832556	1029630	931796	854710	791130	849194	995374	P0DP23;P0DP24;P0DP25	CALM1_HUMAN;CALM2_HUMAN;CALM3_HUMAN	CALM1;CALM2;CALM3	Calmodulin-1
18409.6	19719.5	17246	13167.5	20690.4	21236.6	18524.7	13010.1	15602.9	21689.8	11663.6	P0DPB6	RPAC2_HUMAN	POLR1D	DNA-directed RNA polymerases I and III subunit RPAC2
NaN	NaN	NaN	NaN	NaN	NaN	NaN	NaN	NaN	NaN	NaN	P0DQD5;P50391	NPY42_HUMAN;NPY4R_HUMAN	NPY4R;NPY4R2	Neuropeptide Y receptor type 4-2
NaN	NaN	123727	NaN	NaN	NaN	NaN	NaN	NaN	NaN	NaN	P0DSN6	T2R33_HUMAN	TAS2R33	Putative taste receptor type 2 member 33
NaN	NaN	NaN	NaN	NaN	NaN	NaN	NaN	NaN	NaN	NaN	P0DSO1	F246C_HUMAN	FAM246C	Protein FAM246C
6933.11	9354.26	6215.12	6316.11	7525.65	8006.43	10815.7	9541.61	10008.6	NaN	6082.91	P0DTL6	ZTRF1_HUMAN	ZFTRAF1	Zinc finger TRAF-type-containing protein 1
NaN	NaN	NaN	NaN	NaN	NaN	NaN	NaN	NaN	NaN	NaN	P0DUX1	SPD12_HUMAN	SPDYE12	Speedy protein E12
NaN	NaN	NaN	NaN	NaN	NaN	650.659	NaN	NaN	NaN	NaN	P0DX00;P0DX01	GG6LX_HUMAN;GG6LY_HUMAN	GOLGA6L24;GOLGA6L25	Golgin subfamily A member 6-like protein 24
NaN	NaN	NaN	NaN	NaN	NaN	NaN	NaN	NaN	NaN	NaN	P10070	GLI2_HUMAN	GLI2	Zinc finger protein GLI2
NaN	NaN	NaN	NaN	NaN	NaN	NaN	NaN	NaN	NaN	NaN	P10092	CALCB_HUMAN	CALCB	Calcitonin gene-related peptide 2
86211.8	90659.4	84098.6	79092.7	82211.7	79663.6	73248.1	64789.5	71104.4	84771.8	64192.1	P10109	ADX_HUMAN	FDX1	Adrenodoxin, mitochondrial
53543.6	61048.4	56931.4	35827.2	50753.4	47549.1	49913	70399.7	70400.9	61907.3	66369	P10114	RAP2A_HUMAN	RAP2A	Ras-related protein Rap-2a
27411.8	20766.7	26548.3	NaN	15956.2	18940	14313.5	10655.3	NaN	NaN	NaN	P10124	SRGN_HUMAN	SRGN	Serglycin
NaN	NaN	NaN	NaN	NaN	NaN	NaN	NaN	NaN	NaN	NaN	P10145	IL8_HUMAN	CXCL8	Interleukin-8
15869.8	15241.1	13231.8	10266.4	7339.15	9009.74	14383.1	13946.5	12172.1	12885.6	21055.1	P10147	CCL3_HUMAN	CCL3	C-C motif chemokine 3
119873	118015	117657	121057	129265	127094	106000	110577	103447	111473	96674.7	P10155	RO60_HUMAN	RO60	RNA-binding protein RO60
790085	767603	811176	618848	622894	644169	628146	492574	506815	543300	565155	P10253	LYAG_HUMAN	GAA	Lysosomal alpha-glucosidase
39799.2	40168.9	45040	36803	32250	35262.7	27759.3	44298.6	47396.6	59452.5	51634	P10301	RRAS_HUMAN	RRAS	Ras-related protein R-Ras
50829.1	59578.8	64730.4	57207	72441.9	78668.4	75504.7	59887.9	56888.3	70457.5	61023	P10321	HLAC_HUMAN	HLA-C	HLA class I histocompatibility antigen, C alpha chain
38230.3	35243.5	35707.2	35896	31517.3	34133.5	33519.2	35447.4	36580	32358.4	32629.3	P10398	ARAF_HUMAN	ARAF	Serine/threonine-protein kinase A-Raf
1123040	1138340	1127960	1207480	1213230	1229620	1376990	939482	939439	869087	911194	P10412	H14_HUMAN	H1-4	Histone H1.4
NaN	7757.22	NaN	NaN	NaN	NaN	NaN	NaN	NaN	NaN	NaN	P10415	BCL2_HUMAN	BCL2	Apoptosis regulator Bcl-2
520152	544170	523842	710429	655360	668136	691837	771958	717216	947077	624893	P10451	OSTP_HUMAN	SPP1	Osteopontin
162348	174204	182717	138970	138693	134034	145233	101085	96472.4	99808.8	94280	P10515	ODP2_HUMAN	DLAT	Dihydrolipoyllysine-residue acetyltransferase component of pyruvate dehydrogenase complex, mitochondrial
NaN	NaN	NaN	NaN	NaN	NaN	NaN	NaN	NaN	NaN	NaN	P10523	ARRS_HUMAN	SAG	S-arrestin
NaN	NaN	NaN	NaN	NaN	NaN	NaN	NaN	NaN	NaN	NaN	P10586	PTPRF_HUMAN	PTPRF	Receptor-type tyrosine-protein phosphatase F
539449	575881	533613	446285	501612	482417	597653	591774	597584	565679	821460	P10599	THIO_HUMAN	TXN	Thioredoxin
236916	268759	251477	98229.3	219834	184162	222938	252955	277445	291775	294607	P10606	COX5B_HUMAN	COX5B	Cytochrome c oxidase subunit 5B, mitochondrial
275945	267623	261783	279451	295528	262783	202289	195697	196405	189310	144815	P10619	PPGB_HUMAN	CTSA	Lysosomal protective protein
NaN	NaN	NaN	13226.3	14235.3	13198.4	14175.5	9043.95	9892.8	9789.69	12835.2	P10620	MGST1_HUMAN	MGST1	Microsomal glutathione S-transferase 1
NaN	NaN	54935.8	NaN	NaN	32936.8	45886.7	NaN	NaN	47767.1	61103.6	P10636	TAU_HUMAN	MAPT	Microtubule-associated protein tau
NaN	NaN	NaN	NaN	NaN	NaN	NaN	NaN	NaN	NaN	NaN	P10643	CO7_HUMAN	C7	Complement component C7
101764	113938	116355	115682	109478	113952	96139.3	97015.2	99699.3	106675	94994.1	P10644	KAP0_HUMAN	PRKAR1A	cAMP-dependent protein kinase type I-alpha regulatory subunit
NaN	NaN	NaN	NaN	NaN	NaN	NaN	NaN	NaN	NaN	1187.11	P10720	PF4V_HUMAN	PF4V1	Platelet factor 4 variant
10513.1	NaN	NaN	8437.99	12785.3	NaN	8488.62	9197.09	13862.3	13172.1	NaN	P10746	HEM4_HUMAN	UROS	Uroporphyrinogen-III synthase
NaN	NaN	NaN	NaN	9132.93	NaN	NaN	9059.6	7977.23	NaN	9043.01	P10747	CD28_HUMAN	CD28	T-cell-specific surface glycoprotein CD28
274424	264365	298122	261841	242555	263646	269635	266352	268342	292683	287590	P10768	ESTD_HUMAN	ESD	S-formylglutathione hydrolase
1252370	1324590	1382820	1042580	1147540	1150530	1210860	1295160	1310770	1466730	1374100	P10809	CH60_HUMAN	HSPD1	60 kDa heat shock protein, mitochondrial
NaN	1355.14	NaN	NaN	NaN	NaN	NaN	NaN	NaN	NaN	NaN	P10826	RARB_HUMAN	RARB	Retinoic acid receptor beta
6116.84	4890.04	NaN	6383.44	7816.94	7825.96	NaN	7264.73	7936.42	5880.59	NaN	P10909	CLUS_HUMAN	CLU	Clusterin
2085090	2312400	2334950	2346540	2735690	2705220	2751430	2517210	2543230	2549090	2517910	P11021	BIP_HUMAN	HSPA5	Endoplasmic reticulum chaperone BiP
NaN	NaN	NaN	NaN	NaN	NaN	11213.9	NaN	NaN	NaN	NaN	P11055	MYH3_HUMAN	MYH3	Myosin-3
363508	366376	368932	294159	294058	292207	346552	370748	362049	373524	379212	P11117	PPAL_HUMAN	ACP2	Lysosomal acid phosphatase
2127870	2311490	2303430	2237110	2440560	2422970	2661280	2319590	2428790	2314190	2363970	P11142	HSP7C_HUMAN	HSPA8	Heat shock cognate 71 kDa protein
11582.6	12443.8	11915.5	12596.1	9320.86	11384.3	11859	11494.1	11405.2	9327.59	13825.3	P11161	EGR2_HUMAN	EGR2	E3 SUMO-protein ligase EGR2
NaN	NaN	NaN	NaN	NaN	NaN	NaN	NaN	NaN	NaN	NaN	P11166	GTR1_HUMAN	SLC2A1	Solute carrier family 2, facilitated glucose transporter member 1
NaN	NaN	NaN	NaN	3536.48	NaN	NaN	NaN	3955.83	NaN	5568.64	P11169	GTR3_HUMAN	SLC2A3	Solute carrier family 2, facilitated glucose transporter member 3
12580.8	11369.6	10489.9	10834.8	11027.3	11710.4	12022.3	9881.53	11549.6	11749.5	12156	P11171	EPB41_HUMAN	EPB41	Protein 4.1
44454	50132.9	49885.4	49054.8	53375.9	53497.6	58080.8	45647.2	50771.2	41552.3	49932	P11172	UMPS_HUMAN	UMPS	Uridine 5'-monophosphate synthase
208262	201913	227133	172363	173815	184615	190877	198256	207861	223087	234250	P11177	ODPB_HUMAN	PDHB	Pyruvate dehydrogenase E1 component subunit beta, mitochondrial
47170.1	53412.3	52881.2	36762.1	38126	36744.2	38483.1	54652.8	58659.1	76948	74524.7	P11182	ODB2_HUMAN	DBT	Lipoamide acyltransferase component of branched-chain alpha-keto acid dehydrogenase complex, mitochondrial
205845	224962	219738	218223	221855	233771	259991	288174	292200	288066	281871	P11215	ITAM_HUMAN	ITGAM	Integrin alpha-M
103942	105637	105326	105363	102751	107137	93425.6	121859	121691	122825	116061	P11216	PYGB_HUMAN	PYGB	Glycogen phosphorylase, brain form
11962	13744.8	14199.6	16914.5	NaN	8179.29	NaN	14687.6	NaN	14426.2	NaN	P11217	PYGM_HUMAN	PYGM	Glycogen phosphorylase, muscle form
258878	280193	267610	218620	233456	262321	321499	371934	338861	317581	322190	P11233	RALA_HUMAN	RALA	Ras-related protein Ral-A
38515.7	38359.8	46267.3	35657.1	35674.4	35877.6	44929.1	48116.8	52484.8	49009.2	58957.4	P11234	RALB_HUMAN	RALB	Ras-related protein Ral-B
2647.71	NaN	NaN	NaN	NaN	NaN	NaN	NaN	NaN	NaN	NaN	P11274	BCR_HUMAN	BCR	Breakpoint cluster region protein
NaN	NaN	NaN	4722.57	NaN	NaN	NaN	NaN	NaN	NaN	18760.2	P11277	SPTB1_HUMAN	SPTB	Spectrin beta chain, erythrocytic
780850	1099090	1089290	515809	734395	753597	946051	991116	953395	788050	931684	P11279	LAMP1_HUMAN	LAMP1	Lysosome-associated membrane glycoprotein 1
374323	487072	501587	309511	456382	450160	490862	630521	650201	651742	639007	P11310	ACADM_HUMAN	ACADM	Medium-chain specific acyl-CoA dehydrogenase, mitochondrial
44293	45599.6	45830.2	47076.6	47240.3	53921.4	57655.2	37703.9	36793.9	37822.8	42549.9	P11387	TOP1_HUMAN	TOP1	DNA topoisomerase 1
NaN	NaN	NaN	13256.2	9732.41	12461.3	8568.36	NaN	NaN	NaN	NaN	P11388	TOP2A_HUMAN	TOP2A	DNA topoisomerase 2-alpha
409312	431373	416162	291899	307984	313597	417452	342865	344422	365053	419828	P11413	G6PD_HUMAN	G6PD	Glucose-6-phosphate 1-dehydrogenase
28288.7	22828.1	22963.5	25760.4	24268.9	25620.6	18990.4	23699.1	22906	27915.4	23396	P11441	UBL4A_HUMAN	UBL4A	Ubiquitin-like protein 4A
NaN	NaN	NaN	NaN	NaN	834425	NaN	NaN	377908	NaN	397160	P11465	PSG2_HUMAN	PSG2	Pregnancy-specific beta-1-glycoprotein 2
NaN	NaN	NaN	6738.98	6667.72	NaN	NaN	NaN	NaN	NaN	NaN	P11473	VDR_HUMAN	VDR	Vitamin D3 receptor
88607	92180.1	94261	77545.5	83938.7	82834.3	86563.9	123177	125323	122391	125712	P11498	PYC_HUMAN	PC	Pyruvate carboxylase, mitochondrial
169451	177901	179091	196686	206350	208797	203579	173242	182233	175826	182439	P11586	C1TC_HUMAN	MTHFD1	C-1-tetrahydrofolate synthase, cytoplasmic
138635	147907	148135	160461	173812	168499	200332	279725	271048	304583	305401	P11717	MPRI_HUMAN	IGF2R	Cation-independent mannose-6-phosphate receptor
354815	363719	361280	281340	294172	302298	294263	357336	350679	436342	365635	P11766	ADHX_HUMAN	ADH5	Alcohol dehydrogenase class-3
17650.5	20541.5	16699.3	18903.9	19416.7	18924.4	12996.2	13960.2	17779.5	23694.7	18102.5	P11802	CDK4_HUMAN	CDK4	Cyclin-dependent kinase 4
29079.9	25659.5	29190.9	40973.1	35418.6	34067.7	30154.4	25258.8	24580.5	37651.3	30597.8	P11908	PRPS2_HUMAN	PRPS2	Ribose-phosphate pyrophosphokinase 2
NaN	NaN	NaN	NaN	NaN	26668.9	NaN	NaN	NaN	NaN	NaN	P11912	CD79A_HUMAN	CD79A	B-cell antigen receptor complex-associated protein alpha chain
226692	295301	286523	247289	317608	311653	389272	260753	284709	232614	299077	P11940	PABP1_HUMAN	PABPC1	Polyadenylate-binding protein 1
51461.8	52790.1	53426.5	103780	102431	108934	100691	32143.7	31470.2	35340.1	34935.9	P12004	PCNA_HUMAN	PCNA	Proliferating cell nuclear antigen
NaN	NaN	NaN	NaN	NaN	NaN	NaN	NaN	8595	NaN	NaN	P12035	K2C3_HUMAN	KRT3	Keratin, type II cytoskeletal 3
6600.31	7036.65	5225.94	6618.96	9741.94	7559.28	6167.45	9693.61	9755.35	14725.9	8339.67	P12036	NFH_HUMAN	NEFH	Neurofilament heavy polypeptide
25654.4	9853.56	91251.9	22004	NaN	NaN	NaN	NaN	NaN	27773.1	NaN	P12074	CX6A1_HUMAN	COX6A1	Cytochrome c oxidase subunit 6A1, mitochondrial
116356	122928	123516	118085	121733	120327	138295	104236	119552	123741	131782	P12081	HARS1_HUMAN	HARS1	Histidine--tRNA ligase, cytoplasmic
17622.3	16638.9	16156.5	28888.5	29481.9	27216	36952.4	61059.9	59304.6	71294.4	70569.5	P12109	CO6A1_HUMAN	COL6A1	Collagen alpha-1(VI) chain
NaN	NaN	NaN	13097	11450.1	10018.6	19382.7	19564.6	24224.3	24319	30852.3	P12110	CO6A2_HUMAN	COL6A2	Collagen alpha-2(VI) chain
NaN	NaN	NaN	NaN	NaN	NaN	NaN	NaN	NaN	NaN	NaN	P12111	CO6A3_HUMAN	COL6A3	Collagen alpha-3(VI) chain
119542	132002	134998	91564.2	110875	102259	138079	163194	177004	140260	169002	P12235	ADT1_HUMAN	SLC25A4	ADP/ATP translocase 1
350262	301805	326307	271143	272585	273419	373893	330565	313356	403701	406108	P12236	ADT3_HUMAN	SLC25A6	ADP/ATP translocase 3
NaN	NaN	NaN	NaN	NaN	NaN	NaN	NaN	NaN	NaN	NaN	P12259	FA5_HUMAN	F5	Coagulation factor V
106446	118871	119938	105977	118935	120519	124884	79703.5	81395.3	74695.9	83846.8	P12268	IMDH2_HUMAN	IMPDH2	Inosine-5'-monophosphate dehydrogenase 2
61359.4	60596.8	60271.1	61604.5	64826.9	64699.9	55246.9	52144.3	56259	59925.8	49325.4	P12270	TPR_HUMAN	TPR	Nucleoprotein TPR
NaN	NaN	NaN	NaN	NaN	NaN	NaN	NaN	NaN	NaN	NaN	P12273	PIP_HUMAN	PIP	Prolactin-inducible protein
58318.3	74289.3	78319.4	46502.5	66243.1	83374.5	71629.9	94149.3	120403	98276.4	86070.5	P12277	KCRB_HUMAN	CKB	Creatine kinase B-type
159916	175498	166433	133251	152369	148612	164209	166526	151810	141618	131872	P12314	FCGR1_HUMAN	FCGR1A	High affinity immunoglobulin gamma Fc receptor I
40724.9	38712.8	35085.5	39202.4	34001.9	32121.2	32350.6	45191.8	51893.5	46785.7	41121.1	P12318	FCG2A_HUMAN	FCGR2A	Low affinity immunoglobulin gamma Fc region receptor II-a
NaN	NaN	NaN	NaN	NaN	NaN	NaN	NaN	NaN	2712.22	NaN	P12319	FCERA_HUMAN	FCER1A	High affinity immunoglobulin epsilon receptor subunit alpha
NaN	9949.4	NaN	12710.6	19092.6	18018.6	13583.4	28521.7	26121.8	23886.2	21237.9	P12429	ANXA3_HUMAN	ANXA3	Annexin A3
NaN	NaN	NaN	NaN	NaN	NaN	NaN	3575.49	NaN	NaN	NaN	P12524	MYCL_HUMAN	MYCL	Protein L-Myc
4842.57	7404.41	5460.51	NaN	NaN	NaN	15693.8	11151.6	11616.3	11889.8	19588.6	P12532	KCRU_HUMAN	CKMT1A	Creatine kinase U-type, mitochondrial
42876.1	45346.8	46037.4	37774.1	43358.8	43311.9	42600	55724.9	56851.4	60990.3	53347.3	P12694	ODBA_HUMAN	BCKDHA	2-oxoisovalerate dehydrogenase subunit alpha, mitochondrial
12626.9	NaN	NaN	NaN	NaN	NaN	NaN	NaN	NaN	NaN	NaN	P12724	ECP_HUMAN	RNASE3	Eosinophil cationic protein
14708.7	17440.2	NaN	NaN	NaN	NaN	NaN	NaN	NaN	NaN	NaN	P12755	SKI_HUMAN	SKI	Ski oncogene
578553	538247	588656	649947	612360	615973	629900	667342	683438	791599	812411	P12814	ACTN1_HUMAN	ACTN1	Alpha-actinin-1
93169.4	104570	110547	46587.9	50859.9	49160.9	58394	106142	102869	112101	109565	P12821	ACE_HUMAN	ACE	Angiotensin-converting enzyme
NaN	NaN	NaN	3287.51	NaN	NaN	NaN	NaN	NaN	NaN	NaN	P12838	DEF4_HUMAN	DEFA4	Defensin alpha 4
35792.7	40213.2	35672	36325.9	35665.5	39197	36338.2	42718.3	40913.1	44228.8	43847.4	P12931	SRC_HUMAN	SRC	Proto-oncogene tyrosine-protein kinase Src
231476	244391	241597	241939	228675	241438	289039	302636	309662	286611	309550	P12955	PEPD_HUMAN	PEPD	Xaa-Pro dipeptidase
311860	331199	324886	296970	331653	326756	349855	243518	247882	255875	257830	P12956	XRCC6_HUMAN	XRCC6	X-ray repair cross-complementing protein 6
261205	276846	271386	264014	275782	269995	298042	204837	215332	190052	224942	P13010	XRCC5_HUMAN	XRCC5	X-ray repair cross-complementing protein 5
9707.95	11306.3	10396.6	NaN	8611.43	8460.16	16293	13326.7	12762.2	10562.1	17158	P13051	UNG_HUMAN	UNG	Uracil-DNA glycosylase
NaN	NaN	NaN	NaN	NaN	NaN	NaN	NaN	NaN	NaN	13417.9	P13056	NR2C1_HUMAN	NR2C1	Nuclear receptor subfamily 2 group C member 1
787347	909396	887891	564064	703893	715153	825129	910767	884615	709043	883791	P13073	COX41_HUMAN	COX4I1	Cytochrome c oxidase subunit 4 isoform 1, mitochondrial
5368.74	6819.46	7413.57	4522.41	4995.68	5306.34	8464.3	5470.7	6492.04	10460.6	7693.65	P13196	HEM1_HUMAN	ALAS1	5-aminolevulinate synthase, non-specific, mitochondrial
3074100	3057740	3305820	1062060	1279450	1424180	1273260	1298520	1248800	1430140	5222000	P13284	GILT_HUMAN	IFI30	Gamma-interferon-inducible lysosomal thiol reductase
NaN	NaN	NaN	761.026	NaN	NaN	NaN	NaN	NaN	NaN	NaN	P13349;P15172	MYF5_HUMAN;MYOD1_HUMAN	MYF5;MYOD1	Myogenic factor 5
1216560	1221230	1109160	910704	1178710	1172970	1199600	1074550	1161480	1031000	1308120	P13473	LAMP2_HUMAN	LAMP2	Lysosome-associated membrane glycoprotein 2
310632	314178	316455	390979	387045	394681	410312	362609	356525	372376	369868	P13489	RINI_HUMAN	RNH1	Ribonuclease inhibitor
203226	262203	265536	260713	269170	276331	377460	399954	382026	294726	406310	P13498	CY24A_HUMAN	CYBA	Cytochrome b-245 light chain
3509.48	6510.75	5713.05	7746.97	7711.95	5010.98	NaN	4844.1	NaN	NaN	3268.17	P13500	CCL2_HUMAN	CCL2	C-C motif chemokine 2
12556.8	15891.2	14343.6	15192.9	16540.5	14258.1	11625.2	13380.7	12982.9	11764.2	11373.7	P13612	ITA4_HUMAN	ITGA4	Integrin alpha-4
940858	1038080	1062220	1022600	1088250	1084680	1260580	906858	958549	954699	1044860	P13639	EF2_HUMAN	EEF2	Elongation factor 2
NaN	NaN	NaN	NaN	NaN	NaN	NaN	NaN	NaN	NaN	6195.53	P13640	MT1G_HUMAN	MT1G	Metallothionein-1G
48270.6	44897.8	29150.2	30712.4	30735.2	27175.3	65362.8	21388.2	39367.9	51991.9	27253.1	P13645	K1C10_HUMAN	KRT10	Keratin, type I cytoskeletal 10
NaN	NaN	NaN	NaN	NaN	NaN	NaN	NaN	NaN	NaN	NaN	P13647	K2C5_HUMAN	KRT5	Keratin, type II cytoskeletal 5
541685	523486	520628	567243	580384	605615	589114	587356	566387	664278	606890	P13667	PDIA4_HUMAN	PDIA4	Protein disulfide-isomerase A4
49985.1	54783.1	59489.1	63529.2	72568.2	69867	68681.5	66613.6	69543.2	69780.9	67546.1	P13674	P4HA1_HUMAN	P4HA1	Prolyl 4-hydroxylase subunit alpha-1
134818	130266	143970	104048	97474.2	89839.1	162948	99933.4	86751.6	131011	159587	P13686	PPA5_HUMAN	ACP5	Tartrate-resistant acid phosphatase type 5
307304	297972	357366	329960	346390	375781	343274	248036	263464	355086	317944	P13693	TCTP_HUMAN	TPT1	Translationally-controlled tumor protein
59103.1	73812.1	72347.4	46490.6	54728.5	54015.6	67439.4	72711.8	78726	58382.6	64323.8	P13716	HEM2_HUMAN	ALAD	Delta-aminolevulinic acid dehydratase
49047.8	40313.7	46596.5	48397.5	51221.9	56341.8	73235.1	27163.6	26163.6	50570.5	30422.5	P13747	HLAE_HUMAN	HLA-E	HLA class I histocompatibility antigen, alpha chain E
9524.11	NaN	NaN	14290.1	15183.5	14904.4	12938.5	14823.3	NaN	12833.3	17352.9	P13762	DRB4_HUMAN	HLA-DRB4	HLA class II histocompatibility antigen, DR beta 4 chain
2875720	3070460	3249040	2167980	2410570	2340450	2837540	3049770	3178990	2901490	3471360	P13796	PLSL_HUMAN	LCP1	Plastin-2
147715	183142	172293	120713	153578	141071	175821	171173	186121	180780	171160	P13798	ACPH_HUMAN	APEH	Acylamino-acid-releasing enzyme
441134	451723	428765	335982	327789	332851	333507	432504	440508	448229	448104	P13804	ETFA_HUMAN	ETFA	Electron transfer flavoprotein subunit alpha, mitochondrial
45034.6	50258.3	49803.7	46028.8	46716.6	46035.3	48748.5	43940.3	42503.4	42038.6	40659.2	P13807	GYS1_HUMAN	GYS1	Glycogen [starch] synthase, muscle
81568.2	81545.9	89918.3	74357.2	76022.7	73549.4	76403.3	90179.5	94690.9	113165	99960.9	P13861	KAP2_HUMAN	PRKAR2A	cAMP-dependent protein kinase type II-alpha regulatory subunit
7791.77	9460.7	6517.11	6465.9	6759.31	NaN	NaN	NaN	NaN	NaN	NaN	P13929	ENOB_HUMAN	ENO3	Beta-enolase
NaN	NaN	NaN	NaN	NaN	NaN	NaN	11571.7	NaN	NaN	NaN	P13945	ADRB3_HUMAN	ADRB3	Beta-3 adrenergic receptor
23860.1	18089.9	23996.5	22868.5	24925.1	26084.5	24587.3	18840.4	15362.5	17934	18199.8	P13984	T2FB_HUMAN	GTF2F2	General transcription factor IIF subunit 2
37092.7	37251.9	39733.4	42923.1	43815.5	47542	49123	50193.9	51221.9	54332.8	51545.3	P13987	CD59_HUMAN	CD59	CD59 glycoprotein
NaN	NaN	NaN	3091.56	NaN	3993.26	NaN	NaN	NaN	NaN	NaN	P13994	YJU2B_HUMAN	YJU2B	Probable splicing factor YJU2B
57533.6	60610.3	65548.2	77129.8	79938.6	90218.7	65255.1	77013.6	72618.2	89192.9	61046.2	P13995	MTDC_HUMAN	MTHFD2	Bifunctional methylenetetrahydrofolate dehydrogenase/cyclohydrolase, mitochondrial
800712	967335	1208480	629219	954095	1009240	1350910	1261230	1139780	1148890	1052660	P14174	MIF_HUMAN	MIF	Macrophage migration inhibitory factor
NaN	10301.1	5866.62	15836.9	16231.1	14016.9	12090.9	43006.3	45261.4	48792.6	36091.3	P14207	FOLR2_HUMAN	FOLR2	Folate receptor beta
NaN	2133.85	NaN	4514.85	3917.93	12225.2	7609.75	5693.7	5229.72	9674.33	4561.27	P14209	CD99_HUMAN	CD99	CD99 antigen
306350	304409	302995	305549	315844	330259	335999	329394	332858	319993	359788	P14314	GLU2B_HUMAN	PRKCSH	Glucosidase 2 subunit beta
406050	409039	399912	350698	361041	378105	337008	414081	438073	427619	410700	P14317	HCLS1_HUMAN	HCLS1	Hematopoietic lineage cell-specific protein
87729.1	92882.8	87299	101020	109586	104567	86568.7	79226.9	70457.5	80952.3	63802.2	P14324	FPPS_HUMAN	FDPS	Farnesyl pyrophosphate synthase
NaN	22518.6	NaN	NaN	NaN	NaN	NaN	NaN	NaN	NaN	NaN	P14373	TRI27_HUMAN	TRIM27	Zinc finger protein RFP
40433.2	38906.2	44156.8	63967.6	59117.1	52448.6	79597.7	64913.7	76736.2	92161	96482.5	P14384	CBPM_HUMAN	CPM	Carboxypeptidase M
254060	246674	280997	173622	189861	194948	153064	185232	191053	201946	210623	P14406	CX7A2_HUMAN	COX7A2	Cytochrome c oxidase subunit 7A2, mitochondrial
620620	684024	639440	673378	765288	739176	730185	934414	937282	834932	854713	P14550	AK1A1_HUMAN	AKR1A1	Aldo-keto reductase family 1 member A1
97696	92861	97139.1	84404.5	74269.6	77176.6	73187.7	87025.8	87468.1	107769	81268.3	P14598	NCF1_HUMAN	NCF1	Neutrophil cytosol factor 1
2576610	2898080	3134100	2630690	2720640	2769630	3239630	2767950	2947930	3630050	3595840	P14618	KPYM_HUMAN	PKM	Pyruvate kinase PKM
59620.1	74843.7	75375.2	51197.3	62112.6	57659.2	70642.9	88008.4	107199	74422.6	110345	P14621	ACYP2_HUMAN	ACYP2	Acylphosphatase-2
1557460	1746020	1836690	1715160	1922900	1910950	2277950	1822760	1854110	1782410	1934780	P14625	ENPL_HUMAN	HSP90B1	Endoplasmin
NaN	NaN	NaN	3866.01	NaN	NaN	NaN	NaN	NaN	NaN	NaN	P14635	CCNB1_HUMAN	CCNB1	G2/mitotic-specific cyclin-B1
2806.11	NaN	NaN	NaN	NaN	3663.03	NaN	NaN	4174.04	5481.58	NaN	P14649	MYL6B_HUMAN	MYL6B	Myosin light chain 6B
250327	289695	254021	295663	310396	318648	288522	224578	253658	270588	200612	P14678	RSMB_HUMAN	SNRPB	Small nuclear ribonucleoprotein-associated proteins B and B'
53227.9	56415.6	56631.1	58233	62935.7	57688.1	74123.6	50831.4	56897.9	47531.9	57362.8	P14735	IDE_HUMAN	IDE	Insulin-degrading enzyme
13882.6	12718.9	13057.7	48194.4	46508.4	49745.2	48669.4	39317.7	36433.1	38960.2	44302.2	P14780	MMP9_HUMAN	MMP9	Matrix metalloproteinase-9
766545	718248	807806	589206	537801	539736	482769	616225	587237	769318	657473	P14854	CX6B1_HUMAN	COX6B1	Cytochrome c oxidase subunit 6B1
NaN	4221.51	4351.64	6372.88	7345.7	NaN	4323.94	NaN	NaN	NaN	3524	P14859	PO2F1_HUMAN	POU2F1	POU domain, class 2, transcription factor 1
178194	174250	179303	190434	195060	209397	199250	142616	156253	161221	160366	P14866	HNRPL_HUMAN	HNRNPL	Heterogeneous nuclear ribonucleoprotein L
144518	159315	150930	144111	162069	159377	173192	154917	155498	148759	154464	P14868	SYDC_HUMAN	DARS1	Aspartate--tRNA ligase, cytoplasmic
261343	241687	276006	231883	205242	221715	241162	183979	185316	217998	216622	P14927	QCR7_HUMAN	UQCRB	Cytochrome b-c1 complex subunit 7
NaN	NaN	NaN	NaN	NaN	NaN	NaN	NaN	NaN	NaN	NaN	P15036	ETS2_HUMAN	ETS2	Protein C-ets-2
877075	1193140	1152210	68628.4	53972.6	62314.1	1059540	140528	138335	109957	652169	P15090	FABP4_HUMAN	FABP4	Fatty acid-binding protein, adipocyte
138869	129931	134253	159920	153628	163843	167354	111286	112528	124008	129048	P15104	GLNA_HUMAN	GLUL	Glutamine synthetase
610606	594404	617853	517112	528142	464109	678227	595616	591974	653125	694323	P15121	ALDR_HUMAN	AKR1B1	Aldo-keto reductase family 1 member B1
108346	104582	112663	79134.4	80565.8	82998.7	95169.4	101695	100653	108779	100875	P15144	AMPN_HUMAN	ANPEP	Aminopeptidase N
16297.3	NaN	15127.9	13835.6	NaN	NaN	NaN	22859.7	23224.5	27664.3	22634.6	P15151	PVR_HUMAN	PVR	Poliovirus receptor
962582	1029860	1015460	802672	845323	846341	929838	1230380	1211680	1102390	1204340	P15153	RAC2_HUMAN	RAC2	Ras-related C3 botulinum toxin substrate 2
59306	62472.3	66123.8	62362.8	58030.7	57010.3	74593.4	57570.2	50026.6	64479.8	74818.1	P15170	ERF3A_HUMAN	GSPT1	Eukaryotic peptide chain release factor GTP-binding subunit ERF3A
NaN	NaN	NaN	NaN	NaN	NaN	NaN	NaN	NaN	NaN	NaN	P15248	IL9_HUMAN	IL9	Interleukin-9
6253.46	8587.63	8312.95	6919.52	6598.94	8398.99	4901.19	10293	7876.27	11751.6	5745.29	P15260	INGR1_HUMAN	IFNGR1	Interferon gamma receptor 1
84909.7	83972.3	78631	69812.4	77566.1	73658.9	76506.1	40394.3	38725.1	44681.6	46443.9	P15289	ARSA_HUMAN	ARSA	Arylsulfatase A
8477.35	14054.5	14134.5	5720.92	11795.1	11995.1	14531.8	13101.4	20257.6	16711.1	7239.93	P15291	B4GT1_HUMAN	B4GALT1	Beta-1,4-galactosyltransferase 1
5721.1	6885.85	5962.63	12285.6	10347	13511	5481.06	NaN	NaN	5485.69	NaN	P15309	PPAP_HUMAN	ACP3	Prostatic acid phosphatase
96117.5	101398	101497	108365	120285	116657	131323	112076	119205	138098	117694	P15311	EZRI_HUMAN	EZR	Ezrin
147431	140454	141945	113900	121827	114849	113369	150899	141755	184758	154863	P15374	UCHL3_HUMAN	UCHL3	Ubiquitin carboxyl-terminal hydrolase isozyme L3
NaN	NaN	NaN	NaN	NaN	NaN	NaN	NaN	NaN	NaN	NaN	P15408	FOSL2_HUMAN	FOSL2	Fos-related antigen 2
67510.7	74664.9	78675.2	67082	71785.4	69314.1	79360.4	74596.4	79703	77711.9	80125.6	P15498	VAV_HUMAN	VAV1	Proto-oncogene vav
NaN	NaN	NaN	NaN	NaN	NaN	NaN	NaN	NaN	NaN	NaN	P15514	AREG_HUMAN	AREG	Amphiregulin
85696.7	135248	143674	124453	144866	135379	173335	147270	141657	137703	146153	P15529	MCP_HUMAN	CD46	Membrane cofactor protein
846327	848975	878130	796803	783682	782607	881701	746092	796539	727761	805103	P15531	NDKA_HUMAN	NME1	Nucleoside diphosphate kinase A
16431.3	11124.2	18466.2	5734.01	7211.17	12490.3	10149.4	7984.05	NaN	NaN	13157.6	P15559	NQO1_HUMAN	NQO1	NAD(P)H dehydrogenase [quinone] 1
458842	477388	446251	338835	394723	363874	415682	359708	362442	373569	389680	P15586	GNS_HUMAN	GNS	N-acetylglucosamine-6-sulfatase
NaN	NaN	NaN	NaN	NaN	NaN	NaN	NaN	NaN	NaN	NaN	P15622	ZN250_HUMAN	ZNF250	Zinc finger protein 250
8718.79	10570.9	10871.4	8450.91	9123.5	11418.8	NaN	8744.04	8132.97	12534.4	11644.2	P15735	PHKG2_HUMAN	PHKG2	Phosphorylase b kinase gamma catalytic chain, liver/testis isoform
191025	172250	174892	79704.4	80977.7	81915.8	95722.8	56661.2	54150.4	50927.2	61905.6	P15848	ARSB_HUMAN	ARSB	Arylsulfatase B
517040	555272	594632	607365	627443	637749	684015	542775	525450	601474	580943	P15880	RS2_HUMAN	RPS2	Small ribosomal subunit protein uS5
NaN	NaN	NaN	NaN	NaN	NaN	NaN	NaN	NaN	NaN	13685.8	P15882	CHIN_HUMAN	CHN1	N-chimaerin
16665.1	18482	16692.4	22095.3	23038.6	18575.4	17958.8	21703.7	17421.6	21084.7	18061.3	P15907	SIAT1_HUMAN	ST6GAL1	Beta-galactoside alpha-2,6-sialyltransferase 1
62189.6	60211	65310.1	70969.7	71886.3	68826.5	72644.9	39659.9	40088.4	48220.2	40493.7	P15927	RFA2_HUMAN	RPA2	Replication protein A 32 kDa subunit
16364.9	21123.2	20905.9	11150.6	10612.2	13155.4	13639.9	15579	17275.2	15320.5	19551.7	P15954	COX7C_HUMAN	COX7C	Cytochrome c oxidase subunit 7C, mitochondrial
8642.19	10033.3	9069.76	7205.5	8781.14	9877.54	7777.55	10629.7	10982.4	9953.45	9277.29	P16035	TIMP2_HUMAN	TIMP2	Metalloproteinase inhibitor 2
532181	534846	561669	408190	437888	453093	535269	502938	531299	560361	519060	P16070	CD44_HUMAN	CD44	CD44 antigen
42671.3	45043.7	55222.9	47582.8	43156.1	47083.3	54170.5	53380.1	53348.6	61025.3	65754.2	P16083	NQO2_HUMAN	NQO2	Ribosyldihydronicotinamide dehydrogenase [quinone]
3883450	4965170	5049670	2944590	4810790	5154550	6193590	3797920	4882570	3579650	4875530	P16104	H2AX_HUMAN	H2AX	Histone H2AX
NaN	NaN	NaN	NaN	NaN	NaN	NaN	NaN	NaN	NaN	NaN	P16118	F261_HUMAN	PFKFB1	6-phosphofructo-2-kinase/fructose-2,6-bisphosphatase 1
67061.8	73631.7	66833.1	43817.2	34515.2	37728.5	51933	87113.3	89860.5	82498.7	82098.5	P16150	LEUK_HUMAN	SPN	Leukosialin
169971	195084	206335	135771	155056	165752	168003	162337	177949	167072	174156	P16152	CBR1_HUMAN	CBR1	Carbonyl reductase [NADPH] 1
127915	136579	127726	54740.1	59194.4	53086.5	50115.9	114412	113548	106974	117037	P16219	ACADS_HUMAN	ACADS	Short-chain specific acyl-CoA dehydrogenase, mitochondrial
28269.8	30105.1	32985.7	33507.5	29478.7	33746.4	30473.8	24223.3	22094.8	20874	21940.2	P16220	CREB1_HUMAN	CREB1	Cyclic AMP-responsive element-binding protein 1
8459.28	10416.2	NaN	14123.4	8373.15	9968.31	NaN	28430.8	21685	14877.1	20948.1	P16260	GDC_HUMAN	SLC25A16	Solute carrier family 25 member 16
565873	573475	525919	541568	613805	593604	416785	387772	391273	416476	322623	P16278	BGAL_HUMAN	GLB1	Beta-galactosidase
68437	72130.7	74803.9	32870.2	35014.5	35173.8	48889.3	60541.4	52288.2	66144.3	63190.6	P16284	PECA1_HUMAN	PECAM1	Platelet endothelial cell adhesion molecule
83467.6	88173.2	82021.4	87389.6	88375.9	89687.4	89945.4	89809.5	87995.9	74815.8	81057.8	P16298	PP2BB_HUMAN	PPP3CB	Serine/threonine-protein phosphatase 2B catalytic subunit beta isoform
44980.1	44278.9	46080.2	46866.8	48370.1	45227.6	52011.5	56408.1	58117.3	58567	60270.8	P16333	NCK1_HUMAN	NCK1	Cytoplasmic protein NCK1
627894	553910	581863	760574	774341	756804	738173	381667	389816	401137	370963	P16401	H15_HUMAN	H1-5	Histone H1.5
38896.4	36824.2	22635.1	49933.6	23932.7	61242.9	24068	9270.88	6334.6	14050.8	5942.04	P16402	H13_HUMAN	H1-3	Histone H1.3
NaN	NaN	NaN	NaN	NaN	NaN	NaN	NaN	NaN	NaN	NaN	P16403	H12_HUMAN	H1-2	Histone H1.2
127900	127063	127610	97020.3	98111.1	98693.5	120902	94757.4	96592.9	105735	114990	P16435	NCPR_HUMAN	POR	NADPH--cytochrome P450 reductase
NaN	NaN	NaN	4886.45	NaN	6149.52	NaN	8649.61	7830.72	12050.2	9102.89	P16455	MGMT_HUMAN	MGMT	Methylated-DNA--protein-cysteine methyltransferase
NaN	NaN	NaN	13500.1	NaN	NaN	NaN	NaN	NaN	NaN	NaN	P16591	FER_HUMAN	FER	Tyrosine-protein kinase Fer
287182	299840	290118	281166	301307	306096	302457	301258	295786	315408	291441	P16615	AT2A2_HUMAN	ATP2A2	Sarcoplasmic/endoplasmic reticulum calcium ATPase 2
381815	443382	448861	93290.4	110098	101742	239186	279907	285476	283571	397129	P16671	CD36_HUMAN	CD36	Platelet glycoprotein 4
17233.4	NaN	NaN	23103.9	19815.6	NaN	NaN	NaN	NaN	NaN	NaN	P16870	CBPE_HUMAN	CPE	Carboxypeptidase E
115184	122696	114229	56021.3	59236.3	54446.5	49605.6	119525	124046	118837	106175	P16885	PLCG2_HUMAN	PLCG2	1-phosphatidylinositol 4,5-bisphosphate phosphodiesterase gamma-2
85204.8	106867	94835.6	76562.8	94668.5	91076.9	89496	122323	120708	101922	110064	P16930	FAAA_HUMAN	FAH	Fumarylacetoacetase
90790.2	134878	117676	84109.3	122164	114223	164590	55516.3	64087.8	38333	62179.3	P16949	STMN1_HUMAN	STMN1	Stathmin
42661.1	40182.4	42282.8	46725.4	44058.6	42927.8	44814.5	32540.2	34566.6	37562.9	37353	P16989	YBOX3_HUMAN	YBX3	Y-box-binding protein 3
NaN	NaN	NaN	NaN	NaN	NaN	NaN	NaN	NaN	1836.12	NaN	P17010	ZFX_HUMAN	ZFX	Zinc finger X-chromosomal protein
NaN	NaN	NaN	NaN	NaN	NaN	NaN	NaN	NaN	NaN	NaN	P17039	ZNF30_HUMAN	ZNF30	Zinc finger protein 30
498042	505110	520938	352752	372257	383156	397818	265667	270346	344638	335947	P17050	NAGAB_HUMAN	NAGA	Alpha-N-acetylgalactosaminidase
445312	423041	446446	541871	568704	575589	541267	389695	361045	320652	335877	P17066	HSP76_HUMAN	HSPA6	Heat shock 70 kDa protein 6
200614	202679	225114	234356	231333	233027	250667	173812	167420	178875	185547	P17096	HMGA1_HUMAN	HMGA1	High mobility group protein HMG-I/HMG-Y
29695.6	35911.5	35447.5	27024	29580.9	31574.7	32082.5	37044.6	35332.4	36962.7	32188	P17152	TMM11_HUMAN	TMEM11	Transmembrane protein 11, mitochondrial
115675	121031	123475	119083	108985	102064	104506	115455	124550	118511	126387	P17174	AATC_HUMAN	GOT1	Aspartate aminotransferase, cytoplasmic
NaN	NaN	NaN	5933.55	NaN	NaN	NaN	NaN	NaN	8674.41	NaN	P17181	INAR1_HUMAN	IFNAR1	Interferon alpha/beta receptor 1
44387.7	45777.4	48689.7	52861.4	51579.7	52809.2	49224.3	64226.3	59710.6	81649.3	63916.3	P17252	KPCA_HUMAN	PRKCA	Protein kinase C alpha type
NaN	90917.2	NaN	98208.1	93450.5	85686.4	106712	72948.7	46995.6	95918	NaN	P17275	JUNB_HUMAN	JUNB	Transcription factor JunB
8812.35	8993.33	5500.31	NaN	NaN	NaN	NaN	9190.01	12863.7	14639.2	12510.8	P17301	ITA2_HUMAN	ITGA2	Integrin alpha-2
NaN	12672.1	11013	7870.67	10660.3	9581.62	10895.6	10269.2	11217.8	7061.78	13818.9	P17405	ASM_HUMAN	SMPD1	Sphingomyelin phosphodiesterase
42916	43555.8	42573.9	44592	47692	45649.3	43128.1	35900	30876	45956.5	35462.9	P17480	UBF1_HUMAN	UBTF	Nucleolar transcription factor 1
NaN	NaN	NaN	12859.5	NaN	NaN	NaN	NaN	NaN	NaN	NaN	P17535	JUND_HUMAN	JUND	Transcription factor JunD
NaN	NaN	NaN	NaN	NaN	2624.07	NaN	NaN	NaN	NaN	1625.52	P17544	ATF7_HUMAN	ATF7	Cyclic AMP-dependent transcription factor ATF-7
44333.5	60060.2	57504.2	38202.2	55135.9	49047.6	63062	31475.6	37730.5	54970.8	36152.1	P17568	NDUB7_HUMAN	NDUFB7	NADH dehydrogenase [ubiquinone] 1 beta subcomplex subunit 7
88096.1	100257	81787.6	70938.2	92064.1	77668.6	77740.9	91288.2	87460.6	59613.6	60619.7	P17612	KAPCA_HUMAN	PRKACA	cAMP-dependent protein kinase catalytic subunit alpha
38245.4	41780.2	43818.8	50583.5	53359.3	51279	57107.7	23724.5	23367.6	21498.7	25005.5	P17655	CAN2_HUMAN	CAPN2	Calpain-2 catalytic subunit
238827	231720	236906	313979	327669	308279	350046	242557	229611	211934	265900	P17676	CEBPB_HUMAN	CEBPB	CCAAT/enhancer-binding protein beta
16626.4	21035.3	16331	22221.5	22603	23831.1	23660.2	17531.7	19061.9	21968	16733.7	P17706	PTN2_HUMAN	PTPN2	Tyrosine-protein phosphatase non-receptor type 2
36191.4	41294.8	41620	43580.6	47675	48732.6	47182.2	31799.3	30572.4	32355	30740.8	P17812	PYRG1_HUMAN	CTPS1	CTP synthase 1
94860.2	91859.1	97128.4	89050.2	84771	84210.6	82643.4	93557.1	92633.5	94441.3	86614.7	P17813	EGLN_HUMAN	ENG	Endoglin
109900	131433	135090	125413	139358	144000	151430	111955	115154	102698	121827	P17844	DDX5_HUMAN	DDX5	Probable ATP-dependent RNA helicase DDX5
269748	271728	287843	272783	268447	266346	256932	280043	285365	373991	288079	P17858	PFKAL_HUMAN	PFKL	ATP-dependent 6-phosphofructokinase, liver type
416878	433817	441272	380148	464635	435723	675180	485276	553575	405904	561681	P17900	SAP3_HUMAN	GM2A	Ganglioside GM2 activator
496739	489556	526076	415693	432463	454355	498947	354739	346145	398909	338111	P17931	LEG3_HUMAN	LGALS3	Galectin-3
33908.7	37242.1	38436.3	40668.5	34774.2	32734	43068.5	31920.5	28722.5	30468.5	32028.6	P17947	SPI1_HUMAN	SPI1	Transcription factor PU.1
145588	229587	225689	126326	203511	NaN	248962	204074	208588	175179	209367	P17948	VGFR1_HUMAN	FLT1	Vascular endothelial growth factor receptor 1
302384	308484	299748	324910	318995	315911	308146	312372	340030	353326	307001	P17980	PRS6A_HUMAN	PSMC3	26S proteasome regulatory subunit 6A
197347	217346	217142	198083	225771	228858	235994	211004	210094	230478	228105	P17987	TCPA_HUMAN	TCP1	T-complex protein 1 subunit alpha
95464.7	99010.6	95597.8	91053.9	100186	101604	108635	97861.9	97668.4	104295	106539	P18031	PTN1_HUMAN	PTPN1	Tyrosine-protein phosphatase non-receptor type 1
17772.3	22631.6	18002	22416.3	23209.3	20973.7	20931.2	17961.7	20813.6	18050.8	NaN	P18074	ERCC2_HUMAN	ERCC2	General transcription and DNA repair factor IIH helicase subunit XPD
172676	226512	225081	203188	207636	228100	275195	187068	216857	176082	201300	P18077	RL35A_HUMAN	RPL35A	Large ribosomal subunit protein eL33
614729	761008	761408	452935	596890	561680	800771	707138	905209	770411	960754	P18084	ITB5_HUMAN	ITGB5	Integrin beta-5
319216	326194	323324	324211	368184	368962	402406	362655	348977	356790	363672	P18085	ARF4_HUMAN	ARF4	ADP-ribosylation factor 4
663393	713717	735907	744054	811399	839452	938874	702914	701918	645713	714242	P18124	RL7_HUMAN	RPL7	Large ribosomal subunit protein uL30
173987	171644	175567	150787	148360	147165	156733	242172	225652	244505	240512	P18206	VINC_HUMAN	VCL	Vinculin
27670	28530.5	27989.2	20678.9	23428.3	19024	17779.7	38928.3	39551.2	40914.4	34250.8	P18433	PTPRA_HUMAN	PTPRA	Receptor-type tyrosine-protein phosphatase alpha
8196.67	7957.41	13931.7	9287.14	9385.89	9121.75	10176.1	13554.5	8220.15	6684.05	10274.2	P18440	ARY1_HUMAN	NAT1	Arylamine N-acetyltransferase 1
48343.3	40575.4	51807.7	51050.1	36462.4	40480.5	36053.5	32350.1	35474.4	50921.1	55324.5	P18510	IL1RA_HUMAN	IL1RN	Interleukin-1 receptor antagonist protein
146287	217788	219330	100879	185688	167278	247804	185293	294962	168685	314230	P18564	ITB6_HUMAN	ITGB6	Integrin beta-6
44452.6	50406.8	49606.5	48354.1	54284.1	54364.3	57907.4	42679.7	42534.2	36981.7	40772.6	P18583	SON_HUMAN	SON	Protein SON
8872.87	10430	9460.57	11362.8	11508	11991.2	10485.2	6742.44	10636.6	9509.42	9599.85	P18615	NELFE_HUMAN	NELFE	Negative elongation factor E
348758	305250	347362	371671	347168	330803	344133	281728	300078	388675	358872	P18621	RL17_HUMAN	RPL17	Large ribosomal subunit protein uL22
633288	591515	668963	666447	613863	638697	596950	618659	610501	710783	748438	P18669	PGAM1_HUMAN	PGAM1	Phosphoglycerate mutase 1
100691	102054	101184	94741	103552	113316	98284.7	85930.7	85977.6	88617.5	92988.2	P18754	RCC1_HUMAN	RCC1	Regulator of chromosome condensation
NaN	NaN	NaN	NaN	NaN	NaN	NaN	3628.86	NaN	NaN	NaN	P18846	ATF1_HUMAN	ATF1	Cyclic AMP-dependent transcription factor ATF-1
NaN	NaN	NaN	24402.8	33129.6	45566.4	24931.1	NaN	NaN	NaN	34518.5	P18858	DNLI1_HUMAN	LIG1	DNA ligase 1
6243.44	8929.9	6862.11	NaN	5257.38	8851.9	NaN	7268.06	4702.16	8879.83	NaN	P18859	ATP5J_HUMAN	ATP5PF	ATP synthase-coupling factor 6, mitochondrial
31248.7	34803.5	28200.2	39228.8	42917.4	43115.4	31747.1	37509.5	26183.3	27869.9	23352.5	P18887	XRCC1_HUMAN	XRCC1	DNA repair protein XRCC1
9966.71	11211.5	7009.73	10183.3	12539.1	10547	10894.4	11250.8	10432.6	12310.1	10580.9	P19174	PLCG1_HUMAN	PLCG1	1-phosphatidylinositol 4,5-bisphosphate phosphodiesterase gamma-1
54370.9	56515.3	54378.6	53317.4	54944.7	49857.1	52892.1	56763.1	59117.5	53804.7	66951.9	P19256	LFA3_HUMAN	CD58	Lymphocyte function-associated antigen 3
NaN	NaN	NaN	NaN	NaN	NaN	NaN	NaN	NaN	7177.18	NaN	P19320	VCAM1_HUMAN	VCAM1	Vascular cell adhesion protein 1
417018	470360	500653	426317	499950	506415	602489	381751	377108	475420	452652	P19338	NUCL_HUMAN	NCL	Nucleolin
429454	428037	436098	374119	377071	369309	444330	341180	383086	435294	419695	P19367	HXK1_HUMAN	HK1	Hexokinase-1
13185.2	11781.8	12601.3	12617.8	7675.34	10661.2	12340.9	11370.7	12373.9	13144.7	10661.6	P19387	RPB3_HUMAN	POLR2C	DNA-directed RNA polymerase II subunit RPB3
26664.4	27782.5	27161.3	34024.7	28364.1	28884.7	33716.7	24284.4	25695.4	28549.7	24736.9	P19388	RPAB1_HUMAN	POLR2E	DNA-directed RNA polymerases I, II, and III subunit RPABC1
98161.4	95892.8	103347	73287.3	72311.9	66600.2	81893.8	106360	102455	105651	102294	P19397	CD53_HUMAN	CD53	Leukocyte surface antigen CD53
247080	261221	224936	217431	232048	238781	256208	158976	148181	130326	154837	P19404	NDUV2_HUMAN	NDUFV2	NADH dehydrogenase [ubiquinone] flavoprotein 2, mitochondrial
NaN	NaN	NaN	NaN	NaN	NaN	NaN	13607.5	20508.3	NaN	15517.8	P19440	GGT1_HUMAN	GGT1	Glutathione hydrolase 1 proenzyme
19584.7	27913.7	50143.2	24881.8	19433	24759.3	NaN	26455.3	30500.5	27641.8	24552.4	P19447	ERCC3_HUMAN	ERCC3	General transcription and DNA repair factor IIH helicase subunit XPB
79329.7	86089.1	90234.9	92624.4	106482	105856	111357	90145	94151.4	85687.7	99417.6	P19474	RO52_HUMAN	TRIM21	E3 ubiquitin-protein ligase TRIM21
12487.4	7996.7	13861	13030.3	9359.02	10101.7	7028.35	5789.59	5389.96	7132.38	7100.04	P19484	TFEB_HUMAN	TFEB	Transcription factor EB
38366.6	34132.3	35186.8	66751.7	71469.1	76933.2	66573.3	34824.7	35193.1	43935.6	34735.8	P19525	E2AK2_HUMAN	EIF2AK2	Interferon-induced, double-stranded RNA-activated protein kinase
NaN	11745.7	9593.92	NaN	NaN	NaN	8700.98	NaN	NaN	7770.18	11011.4	P19532	TFE3_HUMAN	TFE3	Transcription factor E3
127492	149289	138391	136471	134314	135891	158023	135254	128983	110931	132910	P19623	SPEE_HUMAN	SRM	Spermidine synthase
46696.5	42191	45267.1	39668	38930.1	40108.6	33892.3	41399	54409.5	59383	63374	P19634	SL9A1_HUMAN	SLC9A1	Sodium/hydrogen exchanger 1
32014.3	33786.9	35484.3	34786.9	34519.8	37562.7	30024.4	31979.4	33228.3	37753.9	31670	P19784	CSK22_HUMAN	CSNK2A2	Casein kinase II subunit alpha'
6653.25	7658.24	5742.22	7376.21	9249.56	6334.21	NaN	5787.48	6550.02	11726.2	5887.4	P19793	RXRA_HUMAN	RXRA	Retinoic acid receptor RXR-alpha
27270.7	31856.7	32962.5	23924.4	29270.6	27829.1	22513.3	26885.9	24746.2	24216.8	22720.9	P19838	NFKB1_HUMAN	NFKB1	Nuclear factor NF-kappa-B p105 subunit
226192	244177	231279	225974	242131	250814	273351	195068	180571	188343	200181	P19878	NCF2_HUMAN	NCF2	Neutrophil cytosol factor 2
NaN	NaN	NaN	NaN	NaN	NaN	NaN	NaN	NaN	NaN	NaN	P19961	AMY2B_HUMAN	AMY2B	Alpha-amylase 2B
666039	642369	656445	697905	688882	735902	657919	506017	513491	513388	496220	P19971	TYPH_HUMAN	TYMP	Thymidine phosphorylase
28191.2	31534.6	28668.3	24325.5	25864.3	25881.2	31123.7	38399.7	36921.9	32683.7	39698.7	P20020	AT2B1_HUMAN	ATP2B1	Plasma membrane calcium-transporting ATPase 1
NaN	NaN	NaN	NaN	NaN	NaN	NaN	NaN	NaN	NaN	NaN	P20023	CR2_HUMAN	CR2	Complement receptor type 2
16555.4	15066.4	NaN	15062.6	16841.6	20433.1	12211.2	29961.5	31470.2	28544.4	27135.5	P20036	DPA1_HUMAN	HLA-DPA1	HLA class II histocompatibility antigen, DP alpha 1 chain
137838	144510	143397	132686	153203	147497	153638	124767	118145	114554	121479	P20042	IF2B_HUMAN	EIF2S2	Eukaryotic translation initiation factor 2 subunit 2
175642	168885	174812	156216	156859	157581	155483	171777	169325	198915	171711	P20073	ANXA7_HUMAN	ANXA7	Annexin A7
9972.16	7431.51	10472.8	10667.1	8677.78	6623.19	NaN	NaN	7598.72	7741.57	14403.7	P20132	SDHL_HUMAN	SDS	L-serine dehydratase/L-threonine deaminase
16526.3	12821	14108	NaN	NaN	NaN	NaN	16034.9	16596.1	15282.7	16119.1	P20138	CD33_HUMAN	CD33	Myeloid cell surface antigen CD33
16055.1	12392.9	12079.2	28357.9	20804.1	7089.07	21504.1	9509.76	12718.7	11647.6	15561.5	P20290	BTF3_HUMAN	BTF3	Transcription factor BTF3
820382	1321360	1265310	510708	782026	822838	944649	1220600	1123370	692465	1025670	P20292	AL5AP_HUMAN	ALOX5AP	Arachidonate 5-lipoxygenase-activating protein
62370.1	61598.2	65076.3	50145.2	51860.5	54493.1	55457.8	62015.9	63077.9	71319.8	79337.3	P20338	RAB4A_HUMAN	RAB4A	Ras-related protein Rab-4A
341024	322104	329592	332231	294427	351111	339436	397508	410908	386497	363529	P20339	RAB5A_HUMAN	RAB5A	Ras-related protein Rab-5A
127312	139809	142117	121640	138593	132001	149661	129374	139348	183577	128227	P20340	RAB6A_HUMAN	RAB6A	Ras-related protein Rab-6A
9650.1	12099.8	9691.97	7576.1	8547.03	11308.1	6480.27	13343.6	14170.6	16451	12809.4	P20472	PRVA_HUMAN	PVALB	Parvalbumin alpha
NaN	NaN	NaN	7968.94	11477.3	10335.3	8802.39	5770.52	NaN	NaN	NaN	P20585	MSH3_HUMAN	MSH3	DNA mismatch repair protein Msh3
35138.2	23920.1	36893	270576	323096	379830	279048	32894.5	37047.1	41567	32334.4	P20591	MX1_HUMAN	MX1	Interferon-induced GTP-binding protein Mx1
11567.1	NaN	11117.5	42837.4	53214.2	59640	44640	11018.1	11107.5	13308.3	12157.9	P20592	MX2_HUMAN	MX2	Interferon-induced GTP-binding protein Mx2
220069	230746	239640	279735	283810	285277	271224	256814	255087	247055	246922	P20618	PSB1_HUMAN	PSMB1	Proteasome subunit beta type-1
108640	117193	131360	123213	109693	126423	158520	166865	173084	179799	178418	P20645	MPRD_HUMAN	M6PR	Cation-dependent mannose-6-phosphate receptor
185551	262060	177062	113296	188494	205528	153309	205103	153785	249923	242454	P20674	COX5A_HUMAN	COX5A	Cytochrome c oxidase subunit 5A, mitochondrial
163338	169022	161759	191473	187860	192612	186968	150171	143575	154690	147070	P20700	LMNB1_HUMAN	LMNB1	Lamin-B1
123512	122793	125310	96265.4	90161.1	98255.6	107246	137368	141714	163748	153755	P20701	ITAL_HUMAN	ITGAL	Integrin alpha-L
181314	198928	207962	96780.7	108240	101717	108795	296253	291463	317706	286512	P20702	ITAX_HUMAN	ITGAX	Integrin alpha-X
NaN	NaN	NaN	NaN	76614.4	NaN	NaN	NaN	NaN	NaN	NaN	P20774	MIME_HUMAN	OGN	Mimecan
NaN	NaN	NaN	NaN	NaN	NaN	NaN	NaN	NaN	2899.61	NaN	P20809	IL11_HUMAN	IL11	Interleukin-11
139945	120216	130378	132792	119758	133899	123221	125709	134047	121915	133460	P20810	ICAL_HUMAN	CAST	Calpastatin
NaN	NaN	NaN	NaN	NaN	NaN	NaN	NaN	NaN	NaN	NaN	P20827	EFNA1_HUMAN	EFNA1	Ephrin-A1
28543	32118.9	36042.3	37377.4	31233.2	38680.8	39460.3	20327.3	17273.1	21253.3	14827.7	P20839	IMDH1_HUMAN	IMPDH1	Inosine-5'-monophosphate dehydrogenase 1
NaN	NaN	NaN	NaN	NaN	NaN	NaN	NaN	NaN	NaN	NaN	P20929	NEBU_HUMAN	NEB	Nebulin
267643	263057	283239	135719	168361	173671	163051	145315	144229	140196	125504	P20933	ASPG_HUMAN	AGA	N(4)-(beta-N-acetylglucosaminyl)-L-asparaginase
185127	198467	186358	138452	153160	145295	135373	192170	190661	193105	162125	P20936	RASA1_HUMAN	RASA1	Ras GTPase-activating protein 1
160740	140214	144442	140872	153227	147501	131497	102081	110557	114049	107640	P20962	PTMS_HUMAN	PTMS	Parathymosin
22384.9	21978.8	24265.4	22319.6	24493.1	26208.1	24824.4	17246.3	20260.3	19963	21269.8	P21127	CD11B_HUMAN	CDK11B	Cyclin-dependent kinase 11B
NaN	NaN	NaN	NaN	NaN	NaN	NaN	NaN	NaN	NaN	NaN	P21246	PTN_HUMAN	PTN	Pleiotrophin
61754.4	69728	62605.8	42634.4	43258.1	40445.6	42826.9	58415.4	61400.7	52356.5	55284.5	P21266	GSTM3_HUMAN	GSTM3	Glutathione S-transferase Mu 3
381602	369657	390149	335156	342496	344371	354541	476276	461841	567446	521524	P21281	VATB2_HUMAN	ATP6V1B2	V-type proton ATPase subunit B, brain isoform
147521	154207	159939	126657	137057	136985	170533	185711	189332	173226	212948	P21283	VATC1_HUMAN	ATP6V1C1	V-type proton ATPase subunit C 1
323351	344319	347755	162210	172176	170519	173066	342699	325687	380750	328942	P21291	CSRP1_HUMAN	CSRP1	Cysteine and glycine-rich protein 1
1053860	1054810	1084860	1165570	1194180	1189880	1282720	977006	980797	1006210	1098790	P21333	FLNA_HUMAN	FLNA	Filamin-A
28522.9	29377.8	25041.4	28909.4	27694.4	28770.2	34682.4	29712	32351.7	36755.6	29339.5	P21359	NF1_HUMAN	NF1	Neurofibromin
48073.8	54302.6	53389.4	62847.9	71091.5	72723.3	80435.2	58138	56957.6	56919.6	61731.5	P21397	AOFA_HUMAN	MAOA	Amine oxidase [flavin-containing] A
121766	125727	124663	104943	106514	99926.9	131206	137327	141820	142425	159765	P21399	ACOHC_HUMAN	ACO1	Cytoplasmic aconitate hydratase
NaN	NaN	NaN	NaN	NaN	NaN	9645.51	NaN	NaN	NaN	NaN	P21675	TAF1_HUMAN	TAF1	Transcription initiation factor TFIID subunit 1
262087	255081	261084	258520	264337	276488	328242	445353	426677	502289	522133	P21695	GPDA_HUMAN	GPD1	Glycerol-3-phosphate dehydrogenase [NAD(+)], cytoplasmic
52998	51067.3	41539.6	67700	64122.4	66173.7	106166	77649.8	77972.9	69979.1	95308.8	P21730	C5AR1_HUMAN	C5AR1	C5a anaphylatoxin chemotactic receptor 1
NaN	NaN	NaN	NaN	NaN	NaN	NaN	NaN	NaN	NaN	NaN	P21741	MK_HUMAN	MDK	Midkine
56394.4	57796	62660.6	49529.2	48607.7	49350.2	58285	58720.4	59897.5	78516.4	69407.2	P21757	MSRE_HUMAN	MSR1	Macrophage scavenger receptor types I and II
1423010	1424550	1547510	1316640	1329330	1366320	1587770	1424180	1640320	1523900	1832380	P21796	VDAC1_HUMAN	VDAC1	Voltage-dependent anion-selective channel protein 1
NaN	NaN	NaN	7367.12	9690.05	8779.96	9408.21	NaN	6089.83	NaN	NaN	P21815	SIAL_HUMAN	IBSP	Bone sialoprotein 2
341314	368325	339049	261595	298009	269298	275247	315889	343960	294229	336438	P21912	SDHB_HUMAN	SDHB	Succinate dehydrogenase [ubiquinone] iron-sulfur subunit, mitochondrial
1207140	1227890	1355310	587358	573540	565056	712518	1275450	1114290	1332960	1355040	P21926	CD9_HUMAN	CD9	CD9 antigen
43379	39247.1	43888.4	38595	35288.2	42102.4	39252.9	45321.6	45569.1	44518.9	42861.4	P21953	ODBB_HUMAN	BCKDHB	2-oxoisovalerate dehydrogenase subunit beta, mitochondrial
158934	127834	165418	165233	137646	127048	126166	131020	132374	224712	200475	P21964	COMT_HUMAN	COMT	Catechol O-methyltransferase
1483310	1577360	1672150	1238220	1346230	1396710	1644060	1972290	1981100	2069140	2439770	P21980	TGM2_HUMAN	TGM2	Protein-glutamine gamma-glutamyltransferase 2
NaN	11928.2	NaN	NaN	NaN	NaN	NaN	NaN	NaN	NaN	NaN	P22001	KCNA3_HUMAN	KCNA3	Potassium voltage-gated channel subfamily A member 3
76303	79006.9	73799.4	58271.2	62398.6	62883	52201	75196.4	78381.2	95439.1	71445.4	P22033	MUTA_HUMAN	MMUT	Methylmalonyl-CoA mutase, mitochondrial
60861.6	55395.3	58563.8	58334.3	54774.5	57375.5	52571.4	58484.3	57954.8	55420.3	56010.8	P22059	OSBP1_HUMAN	OSBP	Oxysterol-binding protein 1
108568	110994	120058	102783	101294	106890	110682	111913	112258	113631	118837	P22061	PIMT_HUMAN	PCMT1	Protein-L-isoaspartate(D-aspartate) O-methyltransferase
NaN	NaN	NaN	NaN	NaN	16277.2	NaN	17045.1	NaN	11734.4	NaN	P22083	FUT4_HUMAN	FUT4	Alpha-(1,3)-fucosyltransferase 4
128313	137447	135539	109934	138024	140099	137087	102225	109878	118423	98982	P22087	FBRL_HUMAN	FBL	rRNA 2'-O-methyltransferase fibrillarin
NaN	NaN	NaN	NaN	NaN	NaN	NaN	26482.8	35808.5	39471	31717.9	P22090	RS4Y1_HUMAN	RPS4Y1	Small ribosomal subunit protein eS4, Y isoform 1
107968	117495	121909	115521	126822	134283	137896	98324.6	103086	100036	108988	P22102	PUR2_HUMAN	GART	Trifunctional purine biosynthetic protein adenosine-3
NaN	NaN	NaN	NaN	NaN	NaN	NaN	NaN	NaN	NaN	NaN	P22103	PNEU_HUMAN		Pneumadin
105105	107495	111629	123829	119838	124690	135898	78023	75724.2	107808	104061	P22234	PUR6_HUMAN	PAICS	Bifunctional phosphoribosylaminoimidazole carboxylase/phosphoribosylaminoimidazole succinocarboxamide synthetase
26803.2	33662.4	33082.7	17835.1	19427.2	19945.8	19178.3	24207	21118.6	26707.8	23678.3	P22304	IDS_HUMAN	IDS	Iduronate 2-sulfatase
252596	277021	275061	217965	237390	229257	292913	312885	324143	282353	363972	P22307	SCP2_HUMAN	SCP2	Sterol carrier protein 2
534906	538306	552924	478637	487764	477274	476118	391094	389563	417525	390149	P22314	UBA1_HUMAN	UBA1	Ubiquitin-like modifier-activating enzyme 1
NaN	NaN	NaN	NaN	NaN	NaN	NaN	12212.4	11046.8	15371.4	10300.9	P22362	CCL1_HUMAN	CCL1	C-C motif chemokine 1
564650	652589	654944	523914	577148	560460	683708	614846	615532	624001	817591	P22392	NDKB_HUMAN	NME2	Nucleoside diphosphate kinase B
NaN	13524.7	NaN	17057.7	13942.2	20240	NaN	NaN	NaN	NaN	NaN	P22415	USF1_HUMAN	USF1	Upstream stimulatory factor 1
1511460	1324880	1507530	1778130	1839380	1873410	1622230	1070980	1136690	1351840	1173750	P22492	H1T_HUMAN	H1-6	Histone H1t
NaN	NaN	NaN	NaN	NaN	NaN	NaN	NaN	NaN	NaN	NaN	P22528	SPR1B_HUMAN	SPRR1B	Cornifin-B
27224	27817.3	29033.2	38172.8	39157.7	43957.2	37260.4	80072.8	80612.9	90637.2	73762.2	P22570	ADRO_HUMAN	FDXR	NADPH:adrenodoxin oxidoreductase, mitochondrial
41317.2	27046.7	30599.8	42864.9	31859.8	33970	30695.6	29746.3	33569.4	37627.1	39846.8	P22612	KAPCG_HUMAN	PRKACG	cAMP-dependent protein kinase catalytic subunit gamma
928935	1058220	1087880	942210	1103290	1136100	1208400	927079	906471	926718	944198	P22626	ROA2_HUMAN	HNRNPA2B1	Heterogeneous nuclear ribonucleoproteins A2/B1
6190.78	NaN	6568.83	11969.6	6064.87	6776.28	4821.43	3479.9	NaN	6236.99	NaN	P22670	RFX1_HUMAN	RFX1	MHC class II regulatory factor RFX1
18695.9	19498.8	15538.6	14463.2	16905	15783.4	11551.6	34037.1	31372.8	28702.9	24772.3	P22676	CALB2_HUMAN	CALB2	Calretinin
38766.1	37703.5	34523.3	36143.1	37287.3	34980	36493.1	35252.7	34588.6	30526.7	33362.8	P22681	CBL_HUMAN	CBL	E3 ubiquitin-protein ligase CBL
NaN	NaN	NaN	NaN	3065.71	2345.92	3077.3	NaN	NaN	NaN	NaN	P22692	IBP4_HUMAN	IGFBP4	Insulin-like growth factor-binding protein 4
12907.7	14754.1	12823.2	13104.5	12158.7	12995.1	6714.46	20310.7	17107	12746.8	15594.6	P22694	KAPCB_HUMAN	PRKACB	cAMP-dependent protein kinase catalytic subunit beta
390599	393765	402777	333668	344271	345110	323423	333833	312260	305973	303375	P22695	QCR2_HUMAN	UQCRC2	Cytochrome b-c1 complex subunit 2, mitochondrial
15582.4	16027.8	16428.1	24874.6	28496.1	25333.1	20077.8	41826.9	47101.7	56922.6	34550.7	P22732	GTR5_HUMAN	SLC2A5	Solute carrier family 2, facilitated glucose transporter member 5
96916.5	108006	104051	57754.6	66764.6	65179.5	75410.2	64100.3	75048.3	66996.4	74453.8	P22830	HEMH_HUMAN	FECH	Ferrochelatase, mitochondrial
162560	166601	151236	109201	101458	107183	166862	147882	137315	120510	171620	P22897	MRC1_HUMAN	MRC1	Macrophage mannose receptor 1
NaN	NaN	NaN	10395.4	18103.4	9186.48	18823	NaN	NaN	NaN	NaN	P23141	EST1_HUMAN	CES1	Liver carboxylesterase 1
29153.2	27136.5	24667.5	32341	32451.6	33279.1	32302.8	22821.9	22447.2	23149.8	23669.8	P23193	TCEA1_HUMAN	TCEA1	Transcription elongation factor A protein 1
157313	178277	175068	139696	148574	141590	143685	176710	160531	168024	151919	P23219	PGH1_HUMAN	PTGS1	Prostaglandin G/H synthase 1
63318.6	68181.3	73219.3	38802.9	37119.8	37355.5	39008.9	51241.8	55798	66357.2	59736.4	P23229	ITA6_HUMAN	ITGA6	Integrin alpha-6
209790	183485	207851	223125	203567	214353	195124	155108	144744	157348	159264	P23246	SFPQ_HUMAN	SFPQ	Splicing factor, proline- and glutamine-rich
32927.2	26354.5	31404.6	33134.2	27013.6	27692.8	35893.2	26686.2	29292.8	30179.4	35412.8	P23258	TBG1_HUMAN	TUBG1	Tubulin gamma-1 chain
1108810	1444270	1401500	939162	1243410	1234650	1632450	1345280	1355900	1179120	1319010	P23284	PPIB_HUMAN	PPIB	Peptidyl-prolyl cis-trans isomerase B
NaN	NaN	NaN	NaN	NaN	NaN	NaN	NaN	NaN	NaN	NaN	P23352	KALM_HUMAN	ANOS1	Anosmin-1
271667	287622	292760	253832	261550	266196	317491	178643	184637	179210	195139	P23368	MAOM_HUMAN	ME2	NAD-dependent malic enzyme, mitochondrial
618992	642955	637422	611260	661600	630490	640237	1040510	982929	977027	945664	P23381	SYWC_HUMAN	WARS1	Tryptophan--tRNA ligase, cytoplasmic
753223	836218	833048	696381	879300	858935	937256	742092	758754	740099	788313	P23396	RS3_HUMAN	RPS3	Small ribosomal subunit protein uS3
37991.7	40785.8	40578.4	44813.2	50208.2	51178.7	70947.2	54195.9	48279.8	44118.3	53247.4	P23434	GCSH_HUMAN	GCSH	Glycine cleavage system H protein, mitochondrial
7953.85	6375.79	7632.59	8219.45	7708.7	9130.89	9778.39	9136.12	8552.19	9160.04	7409.15	P23443	KS6B1_HUMAN	RPS6KB1	Ribosomal protein S6 kinase beta-1
16588.1	18010.3	16859.6	16715.1	16483.8	15748.4	17777.4	19191.7	19751.8	16106.2	13911.6	P23458	JAK1_HUMAN	JAK1	Tyrosine-protein kinase JAK1
NaN	NaN	NaN	NaN	NaN	NaN	23197.8	14804.5	19378.1	12444.4	NaN	P23467	PTPRB_HUMAN	PTPRB	Receptor-type tyrosine-protein phosphatase beta
100435	115789	111067	99568.8	118008	114632	112631	129481	115653	113319	115420	P23469	PTPRE_HUMAN	PTPRE	Receptor-type tyrosine-protein phosphatase epsilon
12269.5	10736.5	10231.3	7082.16	8126.36	9486.64	10760.9	14799.4	15018.1	13442.2	13167	P23470	PTPRG_HUMAN	PTPRG	Receptor-type tyrosine-protein phosphatase gamma
129485	129437	125174	156288	167976	170712	160406	107274	117892	99917.8	93787.2	P23497	SP100_HUMAN	SP100	Nuclear autoantigen Sp-100
NaN	NaN	NaN	NaN	25818.3	NaN	NaN	NaN	NaN	NaN	NaN	P23508	CRCM_HUMAN	MCC	Colorectal mutant cancer protein
494797	538834	543235	441998	465147	457636	485554	415322	442498	417398	440218	P23526	SAHH_HUMAN	AHCY	Adenosylhomocysteinase
2222380	2819340	3093530	2371680	2472960	2487770	3239760	2933100	3098170	3428580	2823710	P23528	COF1_HUMAN	CFL1	Cofilin-1
113081	110625	100079	127456	106890	116383	120220	94681.2	97523.3	110841	103050	P23588	IF4B_HUMAN	EIF4B	Eukaryotic translation initiation factor 4B
22719.2	23257.6	21638.8	21212.2	26380.7	21835.7	24940	23776.6	28764.4	27635.4	27747.3	P23610	HAP40_HUMAN	F8A1	40-kDa huntingtin-associated protein
46009.2	42228.2	47191.9	54290.4	48794.9	51170.3	44499.4	53247.9	51367.1	61142.1	50142.2	P23634	AT2B4_HUMAN	ATP2B4	Plasma membrane calcium-transporting ATPase 4
11452.9	13663.9	13031.6	12078.4	13645.9	13624.4	11134.6	13836.3	15517.2	11337.6	11330.7	P23743	DGKA_HUMAN	DGKA	Diacylglycerol kinase alpha
NaN	NaN	NaN	NaN	NaN	NaN	NaN	NaN	8175.52	NaN	NaN	P23763	VAMP1_HUMAN	VAMP1	Vesicle-associated membrane protein 1
127068	146838	144726	91190.5	102166	106600	114732	176523	189677	181558	182156	P23786	CPT2_HUMAN	CPT2	Carnitine O-palmitoyltransferase 2, mitochondrial
64758.9	66341	70466.7	59302	64121.9	66377.9	72891.7	56070	62310.3	60355.6	61418.6	P23919	KTHY_HUMAN	DTYMK	Thymidylate kinase
8088.49	7295.38	7800.85	17721.5	17008.4	22025.5	18114.5	NaN	NaN	5295.62	NaN	P23921	RIR1_HUMAN	RRM1	Ribonucleoside-diphosphate reductase large subunit
NaN	NaN	NaN	NaN	NaN	NaN	NaN	NaN	NaN	NaN	NaN	P24043	LAMA2_HUMAN	LAMA2	Laminin subunit alpha-2
NaN	NaN	NaN	NaN	NaN	NaN	NaN	NaN	NaN	NaN	NaN	P24158	PRTN3_HUMAN	PRTN3	Myeloblastin
NaN	NaN	NaN	NaN	NaN	NaN	NaN	NaN	NaN	NaN	NaN	P24310	CX7A1_HUMAN	COX7A1	Cytochrome c oxidase subunit 7A1, mitochondrial
77227.3	83258.4	52398.3	49430.6	61301.8	55180.7	42559	57120.3	49284.6	54965	58039.4	P24311	COX7B_HUMAN	COX7B	Cytochrome c oxidase subunit 7B, mitochondrial
NaN	6684.03	NaN	NaN	NaN	NaN	NaN	NaN	10305.4	13591.6	11859.4	P24385	CCND1_HUMAN	CCND1	G1/S-specific cyclin-D1
17496.4	16028	19170.6	22547.3	14753.8	18359.5	18418.5	18265.3	16529.3	22899.7	20858.8	P24386	RAE1_HUMAN	CHM	Rab proteins geranylgeranyltransferase component A 1
290488	269039	343258	289756	291569	312892	365097	212647	235838	245850	332435	P24534	EF1B_HUMAN	EEF1B2	Elongation factor 1-beta
700195	656422	665296	541308	495146	484371	523798	634425	619315	649920	653505	P24539	AT5F1_HUMAN	ATP5PB	ATP synthase F(0) complex subunit B1, mitochondrial
139814	158193	139181	157357	173745	167070	175472	133474	144094	124176	123296	P24557	THAS_HUMAN	TBXAS1	Thromboxane-A synthase
216499	229764	218143	210076	240707	232956	249596	247736	251675	284059	243094	P24666	PPAC_HUMAN	ACP1	Low molecular weight phosphotyrosine protein phosphatase
588508	647480	665078	449531	502959	514890	463404	598117	586058	604988	535280	P24752	THIL_HUMAN	ACAT1	Acetyl-CoA acetyltransferase, mitochondrial
6615.33	8361.32	6948.26	9238.14	11192.3	13728.3	12419.6	NaN	NaN	NaN	NaN	P24821	TENA_HUMAN	TNC	Tenascin
712606	772906	849676	725248	752645	717311	815656	780889	714771	792817	847496	P24844	MYL9_HUMAN	MYL9	Myosin regulatory light polypeptide 9
NaN	NaN	NaN	NaN	NaN	NaN	35617	NaN	NaN	NaN	NaN	P24855	DNAS1_HUMAN	DNASE1	Deoxyribonuclease-1
NaN	4573.17	NaN	NaN	NaN	NaN	NaN	NaN	NaN	NaN	NaN	P24864	CCNE1_HUMAN	CCNE1	G1/S-specific cyclin-E1
21056	22822.2	20077.6	24639.1	26325.2	24098.7	26191.6	18440.8	20084.7	17652.3	20875.9	P24928	RPB1_HUMAN	POLR2A	DNA-directed RNA polymerase II subunit RPB1
12777.3	9395.85	NaN	22218.3	13867.9	15662.9	12875.4	8429.73	NaN	NaN	NaN	P24941	CDK2_HUMAN	CDK2	Cyclin-dependent kinase 2
NaN	NaN	NaN	NaN	NaN	NaN	NaN	NaN	NaN	NaN	NaN	P25089	FPR3_HUMAN	FPR3	N-formyl peptide receptor 3
64391.5	69670.7	67946.8	61283.4	68516.3	66579.2	68887.7	72782.6	73723.2	66875.3	65603.2	P25098	ARBK1_HUMAN	GRK2	Beta-adrenergic receptor kinase 1
NaN	NaN	NaN	NaN	NaN	NaN	NaN	NaN	NaN	NaN	NaN	P25100	ADA1D_HUMAN	ADRA1D	Alpha-1D adrenergic receptor
7036.67	NaN	7502.33	12932.6	9201.97	8313.39	11027.7	14898.1	10523	17514.2	18330.3	P25105	PTAFR_HUMAN	PTAFR	Platelet-activating factor receptor
21006.2	21610.6	23548.4	52071.1	50187.8	51471.5	47347.4	7324.89	7828.46	11163.7	2727.59	P25205	MCM3_HUMAN	MCM3	DNA replication licensing factor MCM3
16899.9	16066.2	18814.1	22527.4	20584.4	16106.8	14822.5	12322.7	10899.7	12417.6	8830.95	P25208	NFYB_HUMAN	NFYB	Nuclear transcription factor Y subunit beta
NaN	17613.6	NaN	NaN	NaN	13643.8	NaN	16652.5	NaN	NaN	NaN	P25311	ZA2G_HUMAN	AZGP1	Zinc-alpha-2-glycoprotein
44504	46021.8	45475.4	40110.1	41810.3	34518.3	44629.5	37293.7	40787.6	58603.4	49134.7	P25325	THTM_HUMAN	MPST	3-mercaptopyruvate sulfurtransferase
336937	342153	353180	378574	384429	389107	404159	306197	317244	372094	337521	P25398	RS12_HUMAN	RPS12	Small ribosomal subunit protein eS12
NaN	10398.9	10204.9	11484.6	NaN	12364.8	NaN	8907.41	NaN	8653.5	9836.7	P25440	BRD2_HUMAN	BRD2	Bromodomain-containing protein 2
5109.74	NaN	5819.97	8912.51	6901.94	6845.99	9999.38	11833.5	17769.3	17709.6	13760.9	P25445	TNR6_HUMAN	FAS	Tumor necrosis factor receptor superfamily member 6
12870	10110.4	10814.5	11944.2	10540.5	11640.6	13341.9	7923.99	10401	8225.62	9368.17	P25490	TYY1_HUMAN	YY1	Transcriptional repressor protein YY1
87205.8	85949.2	81785.9	83177.4	83129.6	84533.3	77367	76299.7	78810.8	77157.1	77628.5	P25685	DNJB1_HUMAN	DNAJB1	DnaJ homolog subfamily B member 1
14611.6	11297.7	13435.8	12603.6	10867.9	13211.6	10988.6	13131.3	13624.1	17842.9	16264.1	P25686	DNJB2_HUMAN	DNAJB2	DnaJ homolog subfamily B member 2
1948200	2162880	2308860	1595560	1744670	1828140	1800940	2447070	2546610	2512460	2557450	P25705	ATPA_HUMAN	ATP5F1A	ATP synthase subunit alpha, mitochondrial
NaN	NaN	NaN	NaN	NaN	NaN	NaN	NaN	NaN	NaN	2059.19	P25713	MT3_HUMAN	MT3	Metallothionein-3
403994	440726	451348	758234	799434	879254	858588	560273	543413	635157	584450	P25774	CATS_HUMAN	CTSS	Cathepsin S
134982	149683	158864	147450	160335	177426	206272	147806	170112	165643	175138	P25786	PSA1_HUMAN	PSMA1	Proteasome subunit alpha type-1
89283.7	83188	92682.1	108724	102464	93149.2	115263	86690.6	89225.8	140580	109893	P25787	PSA2_HUMAN	PSMA2	Proteasome subunit alpha type-2
105350	110223	113428	131223	123850	130267	129077	110094	111920	131125	120095	P25788	PSA3_HUMAN	PSMA3	Proteasome subunit alpha type-3
161777	211430	216596	238195	228896	248725	303703	241195	242237	261138	227945	P25789	PSA4_HUMAN	PSMA4	Proteasome subunit alpha type-4
101370	108229	96468.3	104635	108418	101245	108161	204962	202221	199701	201940	P25942	TNR5_HUMAN	CD40	Tumor necrosis factor receptor superfamily member 5
NaN	NaN	NaN	5815.75	4866.9	6166.31	NaN	NaN	NaN	NaN	5069.53	P25963	IKBA_HUMAN	NFKBIA	NF-kappa-B inhibitor alpha
12636.7	NaN	8203.01	12801.2	15794.7	19803.4	15282	21896.9	17492.8	27061.8	22711.6	P26006	ITA3_HUMAN	ITGA3	Integrin alpha-3
NaN	NaN	NaN	11033.1	7501.01	9557.29	NaN	NaN	NaN	NaN	NaN	P26010	ITB7_HUMAN	ITGB7	Integrin beta-7
2495570	2672410	2824970	2250670	2480170	2464040	2579970	2633680	2867400	3072030	3065000	P26038	MOES_HUMAN	MSN	Moesin
156921	171256	166734	172402	184880	177895	180800	170431	165176	158479	155768	P26196	DDX6_HUMAN	DDX6	Probable ATP-dependent RNA helicase DDX6
65737	65082.1	61381.3	85382.9	77674.6	78145.5	67464.5	44054.2	47212.5	53209.3	45449.4	P26358	DNMT1_HUMAN	DNMT1	DNA (cytosine-5)-methyltransferase 1
137077	164035	157067	158493	156050	178460	158588	140334	127654	128755	127253	P26368	U2AF2_HUMAN	U2AF2	Splicing factor U2AF 65 kDa subunit
385534	483615	509264	336081	428274	430903	591598	452506	465107	393551	473126	P26373	RL13_HUMAN	RPL13	Large ribosomal subunit protein eL13
NaN	NaN	NaN	NaN	NaN	NaN	NaN	NaN	NaN	NaN	NaN	P26374	RAE2_HUMAN	CHML	Rab proteins geranylgeranyltransferase component A 2
NaN	NaN	NaN	NaN	NaN	1606.01	NaN	NaN	NaN	NaN	NaN	P26439	3BHS2_HUMAN	HSD3B2	3 beta-hydroxysteroid dehydrogenase/Delta 5-->4-isomerase type 2
182646	185020	185766	147907	154956	152370	159271	274093	289633	331875	292144	P26440	IVD_HUMAN	IVD	Isovaleryl-CoA dehydrogenase, mitochondrial
1550780	1527210	1634670	1661480	1877520	1883950	1767620	1445150	1545250	1696690	1435380	P26447	S10A4_HUMAN	S100A4	Protein S100-A4
47657.2	54046.5	58457.1	36262.3	39135.8	40497.1	55709.4	54094.2	46826	46876.1	60552.9	P26572	MGAT1_HUMAN	MGAT1	Alpha-1,3-mannosyl-glycoprotein 2-beta-N-acetylglucosaminyltransferase
41850.1	41547.9	41752.8	62911.2	61869	65286.9	62113.1	24530.4	21308	22076.1	19012	P26583	HMGB2_HUMAN	HMGB2	High mobility group protein B2
209685	208935	215481	230950	210493	214473	239607	160515	178062	189878	217177	P26599	PTBP1_HUMAN	PTBP1	Polypyrimidine tract-binding protein 1
176826	196375	177764	195289	225156	212088	236316	156909	160891	153816	162489	P26639	SYTC_HUMAN	TARS1	Threonine--tRNA ligase 1, cytoplasmic
136943	141192	139018	128855	129090	129826	127611	136254	140990	134000	136225	P26640	SYVC_HUMAN	VARS1	Valine--tRNA ligase
420390	502135	509852	465735	501627	510923	546579	379931	420525	423060	408771	P26641	EF1G_HUMAN	EEF1G	Elongation factor 1-gamma
NaN	NaN	NaN	NaN	NaN	NaN	NaN	NaN	NaN	NaN	NaN	P26717	NKG2C_HUMAN	KLRC2	NKG2-C type II integral membrane protein
286556	301024	293604	276924	305989	302106	312695	320450	307060	286474	311709	P26885	FKBP2_HUMAN	FKBP2	Peptidyl-prolyl cis-trans isomerase FKBP2
NaN	NaN	NaN	5796.79	NaN	NaN	NaN	NaN	15399.8	NaN	NaN	P26927	HGFL_HUMAN	MST1	Hepatocyte growth factor-like protein
NaN	NaN	NaN	NaN	NaN	5318.04	NaN	NaN	NaN	NaN	NaN	P26998	CRBB3_HUMAN	CRYBB3	Beta-crystallin B3
121401	124527	118635	136152	137941	145713	146008	100053	109135	119419	106092	P27105	STOM_HUMAN	STOM	Stomatin
NaN	NaN	NaN	NaN	NaN	4656.06	NaN	NaN	7563.93	NaN	NaN	P27144	KAD4_HUMAN	AK4	Adenylate kinase 4, mitochondrial
497360	493936	496478	522464	487192	497088	466892	409049	426503	541067	480530	P27348	1433T_HUMAN	YWHAQ	14-3-3 protein theta
124416	134648	128465	121809	117597	124414	119981	119207	113740	111485	112504	P27361	MK03_HUMAN	MAPK3	Mitogen-activated protein kinase 3
5250.19	5315.49	4894.95	5049.34	4643.59	6289.14	7074.47	4009.04	5394	4696.63	6176	P27448	MARK3_HUMAN	MARK3	MAP/microtubule affinity-regulating kinase 3
302291	426153	408977	327439	342918	351499	385060	373626	310481	388816	407423	P27449	VATL_HUMAN	ATP6V0C	V-type proton ATPase 16 kDa proteolipid subunit c
53002.3	212795	216612	NaN	101210	97769.9	304949	110248	179231	101130	205686	P27482	CALL3_HUMAN	CALML3	Calmodulin-like protein 3
143234	127531	140288	138606	133081	140889	129787	195949	176392	208833	188964	P27487	DPP4_HUMAN	DPP4	Dipeptidyl peptidase 4
NaN	NaN	NaN	NaN	NaN	NaN	NaN	NaN	NaN	7739.01	NaN	P27540	ARNT_HUMAN	ARNT	Aryl hydrocarbon receptor nuclear translocator
370755	369002	393772	406826	371537	377731	430862	304378	322003	386360	357592	P27635	RL10_HUMAN	RPL10	Large ribosomal subunit protein uL16
45252.2	49858.6	47278.2	52230.7	57734.6	58917.1	59566.8	21164.7	16823.2	22141.2	18934.3	P27694	RFA1_HUMAN	RPA1	Replication protein A 70 kDa DNA-binding subunit
288692	269093	261339	293650	271559	262839	295552	204219	185860	211102	221157	P27695	APEX1_HUMAN	APEX1	DNA-(apurinic or apyrimidinic site) endonuclease
31079.8	36453.8	41863.4	34743.5	46000.5	47650.4	78970.7	62775.2	65591.5	75372.8	91149	P27701	CD82_HUMAN	CD82	CD82 antigen
26196.1	27812.8	25884.9	38053.2	33354.5	36561.6	30864.6	16643	17385.4	19460.9	14089.3	P27707	DCK_HUMAN	DCK	Deoxycytidine kinase
96564.5	96795.2	98925.4	104302	103800	104292	90140.2	89708	90865.5	90780.7	85543.6	P27708	PYR1_HUMAN	CAD	CAD protein
2242650	2067840	2236620	2625730	2287090	2244700	2819660	2270140	2257450	2479810	2650750	P27797	CALR_HUMAN	CALR	Calreticulin
109454	115191	113949	100603	109148	106742	107420	111468	105536	110494	108630	P27816	MAP4_HUMAN	MAP4	Microtubule-associated protein 4
755038	748026	727598	828406	832143	831304	931641	752619	715574	661453	810032	P27824	CALX_HUMAN	CANX	Calnexin
26109.9	30527.6	29427.6	29755.2	28947.4	27696.3	27962.3	27624.3	29644	30260.7	27843.8	P27986	P85A_HUMAN	PIK3R1	Phosphatidylinositol 3-kinase regulatory subunit alpha
14452.3	NaN	23565.1	NaN	NaN	NaN	NaN	NaN	NaN	10516.1	NaN	P27987	IP3KB_HUMAN	ITPKB	Inositol-trisphosphate 3-kinase B
NaN	NaN	NaN	NaN	NaN	7211.47	NaN	11715.1	NaN	NaN	NaN	P28039	AOAH_HUMAN	AOAH	Acyloxyacyl hydrolase
70870.8	75516	73134.8	99548.7	101488	113607	104268	69599.3	65190.1	67425.7	60616.4	P28062	PSB8_HUMAN	PSMB8	Proteasome subunit beta type-8
39946.6	38547.3	40973.2	62779.9	59418.4	73288.1	68765.4	29498.3	30055.3	30651.2	34734.3	P28065	PSB9_HUMAN	PSMB9	Proteasome subunit beta type-9
217565	227729	233222	248832	273660	278902	241894	232521	218921	304547	259890	P28066	PSA5_HUMAN	PSMA5	Proteasome subunit alpha type-5
6030.78	NaN	NaN	7359.8	5888.04	4744.64	NaN	NaN	NaN	6130.9	NaN	P28067	DMA_HUMAN	HLA-DMA	HLA class II histocompatibility antigen, DM alpha chain
18466.9	18949.8	19442.4	25944.5	26181.1	29452	22929.8	24591	24513.6	28998.7	18045.8	P28068	DMB_HUMAN	HLA-DMB	HLA class II histocompatibility antigen, DM beta chain
118681	118849	111988	132764	131765	125054	136184	123838	120982	130542	144805	P28070	PSB4_HUMAN	PSMB4	Proteasome subunit beta type-4
118659	151780	161856	131493	160579	166652	173999	160796	179219	166614	162519	P28072	PSB6_HUMAN	PSMB6	Proteasome subunit beta type-6
62858.7	71338.7	67370.7	68476.5	61426.2	62867.1	72879.7	90502.2	78358.1	88818.8	86275.2	P28074	PSB5_HUMAN	PSMB5	Proteasome subunit beta type-5
17800.4	17540.6	17680.5	29087.4	26617.7	26925.8	24696.7	22087.5	23656.3	20424.9	19035.3	P28161	GSTM2_HUMAN	GSTM2	Glutathione S-transferase Mu 2
32821.4	35803.7	42738	33340.8	40464.9	40014	44664.6	36870.6	38197.1	34838.6	40656.8	P28288	ABCD3_HUMAN	ABCD3	ATP-binding cassette sub-family D member 3
24165	25135.8	28778.5	24450.8	28279.6	25388.1	22702.6	25684.9	18703.1	23174.1	18535	P28290	ITPI2_HUMAN	ITPRID2	Protein ITPRID2
502310	505521	529143	515862	525975	531616	470903	314211	316940	338088	312783	P28331	NDUS1_HUMAN	NDUFS1	NADH-ubiquinone oxidoreductase 75 kDa subunit, mitochondrial
13076	16246.7	13599.1	20788.6	21596.7	23803.2	23205.9	8892.17	12160.3	12620.6	13059.5	P28340	DPOD1_HUMAN	POLD1	DNA polymerase delta catalytic subunit
NaN	NaN	NaN	NaN	NaN	NaN	NaN	NaN	NaN	NaN	5358.73	P28370	SMCA1_HUMAN	SMARCA1	Probable global transcription activator SNF2L1
184533	178074	182118	156881	179589	162710	189658	163100	160883	190976	141992	P28482	MK01_HUMAN	MAPK1	Mitogen-activated protein kinase 1
58878.8	62473.8	68208.7	51099.2	65717.5	65348.6	78148.5	64367.8	76344.1	73590.7	85346.5	P28676	GRAN_HUMAN	GCA	Grancalcin
NaN	NaN	9922.99	9146.97	NaN	NaN	NaN	NaN	NaN	NaN	NaN	P28702	RXRB_HUMAN	RXRB	Retinoic acid receptor RXR-beta
7488.21	10136.3	8743.12	9083.44	8087.75	9421.8	9943.25	6870.04	5579.92	9038.2	8572.75	P28715	ERCC5_HUMAN	ERCC5	DNA excision repair protein ERCC-5
80318.6	75939.2	73759.6	61325.2	63027.7	68929.1	68635	62832.8	64174.2	65306.6	70556.3	P28799	GRN_HUMAN	GRN	Progranulin
390245	399889	429206	536899	572052	607890	561667	457058	479424	550134	494796	P28838	AMPL_HUMAN	LAP3	Cytosol aminopeptidase
NaN	NaN	NaN	5516.79	NaN	4245.98	5284.81	15021.8	15258.4	11929.5	12494.5	P28845	DHI1_HUMAN	HSD11B1	11-beta-hydroxysteroid dehydrogenase 1
2889.29	NaN	NaN	NaN	NaN	NaN	NaN	NaN	3679.34	3566.3	4792.6	P29016	CD1B_HUMAN	CD1B	T-cell surface glycoprotein CD1b
4451.41	6734.19	5069.67	3610.16	4217.52	NaN	NaN	10579.7	11882.6	9447.93	7622.4	P29017	CD1C_HUMAN	CD1C	T-cell surface glycoprotein CD1c
NaN	NaN	NaN	NaN	NaN	NaN	NaN	NaN	NaN	NaN	NaN	P29034	S10A2_HUMAN	S100A2	Protein S100-A2
11570.9	9102.5	10050.3	11142	8568.82	10551.1	9583.55	7520.57	6575.17	6687.66	7484	P29083	T2EA_HUMAN	GTF2E1	General transcription factor IIE subunit 1
9971.39	10846.9	8866.41	11085.4	14082.6	11615.7	10185	6528.1	7523.5	9247.52	9074.64	P29084	T2EB_HUMAN	GTF2E2	Transcription initiation factor IIE subunit beta
NaN	NaN	NaN	NaN	NaN	NaN	NaN	NaN	NaN	NaN	NaN	P29122	PCSK6_HUMAN	PCSK6	Proprotein convertase subtilisin/kexin type 6
87274.7	86288.8	89184.5	85714.4	80590.6	78456.5	83049.4	84239.9	81996	85095.4	86635	P29144	TPP2_HUMAN	TPP2	Tripeptidyl-peptidase 2
89469.5	97329.6	96059.4	81894.5	89986.7	88463.9	92006	81375.9	86492.5	78061.8	92274.6	P29218	IMPA1_HUMAN	IMPA1	Inositol monophosphatase 1
NaN	NaN	NaN	NaN	NaN	NaN	NaN	NaN	NaN	NaN	NaN	P29317	EPHA2_HUMAN	EPHA2	Ephrin type-A receptor 2
NaN	3179.97	4362.03	3874.49	3035.21	4642.85	NaN	NaN	NaN	NaN	NaN	P29323	EPHB2_HUMAN	EPHB2	Ephrin type-B receptor 2
838536	787206	813961	687590	672800	661210	634390	778570	774876	847277	808033	P29350	PTN6_HUMAN	PTPN6	Tyrosine-protein phosphatase non-receptor type 6
16922.3	16992.4	16756.8	17346.4	16247.3	14927.2	16350.8	16125	14938.8	15463.8	15458.3	P29353	SHC1_HUMAN	SHC1	SHC-transforming protein 1
3446.23	3265.93	5692.99	8049.49	4519.83	9216.01	7781.97	3043.65	NaN	NaN	5040.19	P29372	3MG_HUMAN	MPG	DNA-3-methyladenine glycosylase
86762	99243	106992	108674	125878	129987	174362	137539	138891	125541	172399	P29373	RABP2_HUMAN	CRABP2	Cellular retinoic acid-binding protein 2
NaN	NaN	NaN	NaN	NaN	NaN	16268.1	NaN	NaN	NaN	NaN	P29375	KDM5A_HUMAN	KDM5A	Lysine-specific demethylase 5A
754414	912165	872578	639283	719473	726374	780988	847617	868803	851807	861248	P29401	TKT_HUMAN	TKT	Transketolase
112643	133456	138270	130133	147518	147146	159314	158076	159006	200207	171188	P29466	CASP1_HUMAN	CASP1	Caspase-1
NaN	NaN	NaN	NaN	NaN	NaN	NaN	10777.1	NaN	NaN	NaN	P29536	LMOD1_HUMAN	LMOD1	Leiomodin-1
37602.8	39631.4	33570.6	48582.7	46954.8	47807.8	45919.1	45045.2	41849	38524.4	46390.3	P29558	RBMS1_HUMAN	RBMS1	RNA-binding motif, single-stranded-interacting protein 1
50067.9	49471.8	52182	63489	63367.2	70574.2	58977.5	49462.1	50624.3	52312.4	47441.8	P29590	PML_HUMAN	PML	Protein PML
4943.32	7577.25	5858.18	2900.14	6991.83	6857.7	10704.8	9466.67	8437.91	13747.8	8811.62	P29597	TYK2_HUMAN	TYK2	Non-receptor tyrosine-protein kinase TYK2
397942	410266	406106	445178	462838	439129	457910	345399	360150	377717	374134	P29692	EF1D_HUMAN	EEF1D	Elongation factor 1-delta
47014.4	44096.1	42672.1	155181	155706	177593	177017	35592.2	35103.3	37154.1	34869.5	P29728	OAS2_HUMAN	OAS2	2'-5'-oligoadenylate synthase 2
131188	119523	123819	160437	156835	163636	136759	185484	197130	201980	173944	P29966	MARCS_HUMAN	MARCKS	Myristoylated alanine-rich C-kinase substrate
22527.2	23416.4	27389.6	25755.2	23827.6	24234	19742.6	38761	34631.1	40925.4	36197.8	P29992	GNA11_HUMAN	GNA11	Guanine nucleotide-binding protein subunit alpha-11
53459.4	63110	61934.9	40594	44007.3	46007.5	52553.4	68437.5	75025.3	73977.3	75452.8	P30038	AL4A1_HUMAN	ALDH4A1	Delta-1-pyrroline-5-carboxylate dehydrogenase, mitochondrial
558339	682836	607285	654099	832079	838903	790114	900166	865262	702497	788885	P30040	ERP29_HUMAN	ERP29	Endoplasmic reticulum resident protein 29
1395370	1527030	1551490	1072110	1278300	1282630	1609060	1380900	1510650	1720140	1822960	P30041	PRDX6_HUMAN	PRDX6	Peroxiredoxin-6
258643	276012	254542	235647	265406	272030	269751	240868	228458	265304	241413	P30043	BLVRB_HUMAN	BLVRB	Flavin reductase (NADPH)
488931	556861	534938	432381	514782	482399	566828	595369	625779	523426	567938	P30044	PRDX5_HUMAN	PRDX5	Peroxiredoxin-5, mitochondrial
537741	561417	556187	411483	448468	425203	426378	464286	463041	489628	466244	P30046	DOPD_HUMAN	DDT	D-dopachrome decarboxylase
66234.6	56969.7	90911.7	119540	89252.5	89153.5	82605.7	65802.6	66877.8	130786	123237	P30047	GFRP_HUMAN	GCHFR	GTP cyclohydrolase 1 feedback regulatory protein
1053670	1098370	1069930	946347	975853	970540	904790	1133530	1186330	1391670	1259720	P30048	PRDX3_HUMAN	PRDX3	Thioredoxin-dependent peroxide reductase, mitochondrial
641378	585006	600678	493080	483727	481546	449830	640055	643281	720697	590268	P30049	ATPD_HUMAN	ATP5F1D	ATP synthase subunit delta, mitochondrial
607440	595765	610076	611053	614931	623137	574239	461323	530032	580579	549639	P30050	RL12_HUMAN	RPL12	Large ribosomal subunit protein uL11
209540	214101	217212	154007	152333	161789	178550	220724	217759	233763	240023	P30084	ECHM_HUMAN	ECHS1	Enoyl-CoA hydratase, mitochondrial
173965	174659	165245	161198	165650	160855	168284	184622	177879	214229	204007	P30085	KCY_HUMAN	CMPK1	UMP-CMP kinase
1034780	1032550	1155070	845244	857053	893410	828348	1234480	1229340	1897620	1286790	P30086	PEBP1_HUMAN	PEBP1	Phosphatidylethanolamine-binding protein 1
1100870	1139350	1166100	1211890	1287330	1309330	1318080	1195350	1176030	1308820	1234270	P30101	PDIA3_HUMAN	PDIA3	Protein disulfide-isomerase A3
244457	243069	249787	257462	260487	255901	266580	268635	265688	278983	296517	P30153	2AAA_HUMAN	PPP2R1A	Serine/threonine-protein phosphatase 2A 65 kDa regulatory subunit A alpha isoform
5005.24	4030.54	4184.61	6426.85	5353.6	4746.85	NaN	3065.63	NaN	2627.59	NaN	P30154	2AAB_HUMAN	PPP2R1B	Serine/threonine-protein phosphatase 2A 65 kDa regulatory subunit A beta isoform
11997	10544.8	11267.8	16172.3	15980.5	15496.3	13028.8	11664.9	9926.24	13171.9	8655.66	P30260	CDC27_HUMAN	CDC27	Cell division cycle protein 27 homolog
329609	390845	350195	369366	395384	398150	362022	364468	364628	332916	339950	P30273	FCERG_HUMAN	FCER1G	High affinity immunoglobulin epsilon receptor subunit gamma
NaN	NaN	NaN	NaN	NaN	NaN	NaN	NaN	NaN	NaN	NaN	P30305	MPIP2_HUMAN	CDC25B	M-phase inducer phosphatase 2
107980	117767	124597	119546	131976	126124	141552	137727	154507	145921	162691	P30405	PPIF_HUMAN	PPIF	Peptidyl-prolyl cis-trans isomerase F, mitochondrial
NaN	2028.67	NaN	NaN	NaN	NaN	NaN	NaN	NaN	NaN	NaN	P30414	NKTR_HUMAN	NKTR	NK-tumor recognition protein
94893	110353	100258	103865	117894	113916	123151	105548	110492	103612	109745	P30419	NMT1_HUMAN	NMT1	Glycylpeptide N-tetradecanoyltransferase 1
NaN	NaN	NaN	4365.82	3032.35	4303.86	NaN	NaN	NaN	NaN	NaN	P30511	HLAF_HUMAN	HLA-F	HLA class I histocompatibility antigen, alpha chain F
78166	91193.2	85373.9	80701.2	90511.9	88008.3	94997.8	92818.2	90065.1	98676.8	84343.5	P30519	HMOX2_HUMAN	HMOX2	Heme oxygenase 2
96338.8	99985	101765	113912	117148	123392	113775	85547.5	82613.9	90965.6	88466.5	P30520	PURA2_HUMAN	ADSS2	Adenylosuccinate synthetase isozyme 2
15976.2	19297.4	14886.5	17931.9	NaN	19037.6	NaN	NaN	NaN	9492.7	NaN	P30530	UFO_HUMAN	AXL	Tyrosine-protein kinase receptor UFO
116858	139429	140574	146796	158651	165261	167387	133695	152674	153606	137014	P30533	AMRP_HUMAN	LRPAP1	Alpha-2-macroglobulin receptor-associated protein
210470	203072	196154	189698	168895	199582	207138	235089	252829	250016	255201	P30536	TSPO_HUMAN	TSPO	Translocator protein
NaN	NaN	NaN	NaN	NaN	NaN	NaN	NaN	NaN	NaN	NaN	P30559	OXYR_HUMAN	OXTR	Oxytocin receptor
63755.9	59309.6	67129.7	75355.9	67972.5	69630.6	69845.3	57065.8	55441.7	59317.9	59349.6	P30566	PUR8_HUMAN	ADSL	Adenylosuccinate lyase
NaN	10361.5	13089.1	NaN	NaN	NaN	NaN	NaN	NaN	NaN	10966	P30613	KPYR_HUMAN	PKLR	Pyruvate kinase PKLR
24971.6	25244.3	25526.5	28082.9	27271.2	26432.1	25648	26204.5	26502.8	29341.2	24611.3	P30622	CLIP1_HUMAN	CLIP1	CAP-Gly domain-containing linker protein 1
82619.5	94476.8	107004	69293.4	72992.3	87344.6	90463.8	86552	96815.2	101350	121566	P30626	SORCN_HUMAN	SRI	Sorcin
6934.76	5949.39	6399.6	6882.47	7983.26	7951.35	8058.21	8721.75	6501.55	9262.18	6754.26	P30679	GNA15_HUMAN	GNA15	Guanine nucleotide-binding protein subunit alpha-15
50477.1	51741.4	54430.7	10264.7	11028.1	8460.13	11467	29428.3	25554.6	36802.3	33883.1	P30711	GSTT1_HUMAN	GSTT1	Glutathione S-transferase theta-1
320546	324778	320436	291268	296160	296358	274188	332185	316779	357812	296628	P30740	ILEU_HUMAN	SERPINB1	Leukocyte elastase inhibitor
NaN	NaN	NaN	17866.5	23136.2	17232.1	17278	NaN	NaN	NaN	NaN	P30825	CTR1_HUMAN	SLC7A1	High affinity cationic amino acid transporter 1
45205.7	49163.7	48876.2	42394.1	45314.8	47614.6	46613.5	25947.5	31253.5	34338.6	30683	P30837	AL1B1_HUMAN	ALDH1B1	Aldehyde dehydrogenase X, mitochondrial
32277.1	32425	32356.6	35066.6	35976.8	34696.1	32555.8	29536.4	28404.2	29631.5	28866.8	P30876	RPB2_HUMAN	POLR2B	DNA-directed RNA polymerase II subunit RPB2
NaN	NaN	NaN	NaN	NaN	NaN	NaN	NaN	NaN	NaN	NaN	P30926	ACHB4_HUMAN	CHRNB4	Neuronal acetylcholine receptor subunit beta-4
NaN	NaN	NaN	NaN	NaN	NaN	1086.68	NaN	NaN	NaN	NaN	P30953	OR1E1_HUMAN	OR1E1	Olfactory receptor 1E1
252266	245463	249587	197767	197761	196649	175790	235463	224968	258279	226489	P31040	SDHA_HUMAN	SDHA	Succinate dehydrogenase [ubiquinone] flavoprotein subunit, mitochondrial
675104	777619	718981	676879	765329	749862	720380	839060	879393	770871	797424	P31146	COR1A_HUMAN	CORO1A	Coronin-1A
165800	160455	155698	159122	163967	167573	167947	180199	166339	189338	169929	P31150	GDIA_HUMAN	GDI1	Rab GDP dissociation inhibitor alpha
NaN	NaN	NaN	NaN	NaN	NaN	NaN	NaN	NaN	5757.1	NaN	P31151	S10A7_HUMAN	S100A7	Protein S100-A7
108859	106309	118326	109296	115595	111696	123977	104411	106402	124826	117191	P31153	METK2_HUMAN	MAT2A	S-adenosylmethionine synthase isoform type-2
3757.89	NaN	NaN	NaN	NaN	NaN	NaN	NaN	NaN	NaN	NaN	P31213	S5A2_HUMAN	SRD5A2	3-oxo-5-alpha-steroid 4-dehydrogenase 2
NaN	NaN	NaN	NaN	NaN	NaN	NaN	NaN	NaN	NaN	NaN	P31277	HXD11_HUMAN	HOXD11	Homeobox protein Hox-D11
5477.91	NaN	NaN	NaN	NaN	NaN	NaN	NaN	NaN	7386.41	NaN	P31323	KAP3_HUMAN	PRKAR2B	cAMP-dependent protein kinase type II-beta regulatory subunit
NaN	NaN	NaN	NaN	NaN	400996	NaN	NaN	228536	NaN	NaN	P31327	CPSM_HUMAN	CPS1	Carbamoyl-phosphate synthase [ammonia], mitochondrial
18217.8	23175.7	23103.5	24731.4	25174.9	28232.2	31156.1	26816.6	20548.1	20552.2	30107.7	P31350	RIR2_HUMAN	RRM2	Ribonucleoside-diphosphate reductase subunit M2
NaN	NaN	NaN	NaN	NaN	NaN	NaN	NaN	NaN	NaN	NaN	P31391	SSR4_HUMAN	SSTR4	Somatostatin receptor type 4
34805.1	40992.7	37836	35973	37189.3	32427.6	34809.4	33707.4	36208.2	36809	30865.6	P31483	TIA1_HUMAN	TIA1	Cytotoxic granule associated RNA binding protein TIA1
NaN	NaN	NaN	NaN	NaN	NaN	NaN	4732.31	NaN	NaN	6261.93	P31512	FMO4_HUMAN	FMO4	Dimethylaniline monooxygenase [N-oxide-forming] 4
18925.3	25873.5	22720.2	21547.3	26543.3	22253.8	35487.8	25971.7	26904.9	22999.9	27209.5	P31641	SC6A6_HUMAN	SLC6A6	Sodium- and chloride-dependent taurine transporter
66806	62887.5	67505.3	74673.2	76942.6	74376.7	72650.1	62158	54242.1	71953.2	67949	P31689	DNJA1_HUMAN	DNAJA1	DnaJ homolog subfamily A member 1
20545.7	27176.9	20758.8	23916	25089.4	23056.7	31359.9	23006.4	21422.7	17882.9	18442.2	P31749	AKT1_HUMAN	AKT1	RAC-alpha serine/threonine-protein kinase
48604.4	52929.3	53612.7	46088	44837.4	48070.6	52362.8	55745.6	50198.6	40456.9	44241.5	P31751	AKT2_HUMAN	AKT2	RAC-beta serine/threonine-protein kinase
333015	365826	383450	284600	328517	330298	314490	299652	305741	343436	306246	P31930	QCR1_HUMAN	UQCRC1	Cytochrome b-c1 complex subunit 1, mitochondrial
249158	241901	238806	191877	199139	186433	190947	316222	297660	298602	291431	P31937	3HIDH_HUMAN	HIBADH	3-hydroxyisobutyrate dehydrogenase, mitochondrial
223310	226174	232252	213438	220123	218376	240664	197302	206060	214361	234050	P31939	PUR9_HUMAN	ATIC	Bifunctional purine biosynthesis protein ATIC
81073.9	80480.4	91836.2	87124	80100.7	87062.7	95045.6	67054.4	72207.1	60989.4	70993	P31942	HNRH3_HUMAN	HNRNPH3	Heterogeneous nuclear ribonucleoprotein H3
376427	387061	407814	414292	423703	419762	453019	324711	337194	405359	332429	P31943	HNRH1_HUMAN	HNRNPH1	Heterogeneous nuclear ribonucleoprotein H
582136	529695	500819	507460	494766	485888	492486	489382	479000	549875	497071	P31946	1433B_HUMAN	YWHAB	14-3-3 protein beta/alpha
669930	712734	746075	682379	736145	734609	763437	804010	797727	820954	826312	P31948	STIP1_HUMAN	STIP1	Stress-induced-phosphoprotein 1
1706570	1884760	2099400	1146110	1628750	1504720	1678160	1931070	2001570	2165260	1640450	P31949	S10AB_HUMAN	S100A11	Protein S100-A11
1950.7	NaN	NaN	3143.58	NaN	NaN	NaN	NaN	NaN	1554.23	NaN	P31995	FCG2C_HUMAN	FCGR2C	Low affinity immunoglobulin gamma Fc region receptor II-c
13380.1	13085.7	NaN	12813.6	13309.3	11538.7	16392.2	14038.1	NaN	NaN	NaN	P32019	I5P2_HUMAN	INPP5B	Type II inositol 1,4,5-trisphosphate 5-phosphatase
181429	205445	204172	173309	183188	181975	195191	243354	246457	190385	217040	P32119	PRDX2_HUMAN	PRDX2	Peroxiredoxin-2
82592.2	92595	91307.4	98428.9	107066	110312	111743	89145.2	87388.7	88092.9	84194	P32121	ARRB2_HUMAN	ARRB2	Beta-arrestin-2
64686.7	67530.2	63483.5	56295.4	60063.6	59108.7	65121.4	60108.4	59446.6	61980.5	57827.8	P32189	GLPK_HUMAN	GK	Glycerol kinase
18181.2	25494.1	16815.3	37589.8	61549.8	51355	61485.4	43839.2	53766.2	29845.1	40688.1	P32246	CCR1_HUMAN	CCR1	C-C chemokine receptor type 1
NaN	NaN	NaN	NaN	NaN	NaN	NaN	NaN	NaN	NaN	NaN	P32248	CCR7_HUMAN	CCR7	C-C chemokine receptor type 7
NaN	NaN	NaN	NaN	NaN	NaN	NaN	17527.5	14554.4	10239.4	16717.3	P32320	CDD_HUMAN	CDA	Cytidine deaminase
43755.2	50910.1	50772.1	41116.6	48282.9	47257.7	46901.8	47997.7	45553.8	47133.5	48294	P32321	DCTD_HUMAN	DCTD	Deoxycytidylate deaminase
24109	25056.3	24961.4	13953.9	15497.7	16244	13824	24220.7	29907	38517.4	28896.4	P32418	NAC1_HUMAN	SLC8A1	Sodium/calcium exchanger 1
11278.8	8119.6	20157.2	30536.3	31055.3	35035.6	30782.3	NaN	NaN	NaN	NaN	P32455	GBP1_HUMAN	GBP1	Guanylate-binding protein 1
22984.9	15172.4	18053.8	24905.1	21142.7	19288.4	20193.7	9005.85	11223.1	11921	14649.2	P32456	GBP2_HUMAN	GBP2	Guanylate-binding protein 2
11090.8	9849.43	9861.84	11029.3	10444	12270.5	8758.08	8605.59	10362.7	9250.62	6844.42	P32519	ELF1_HUMAN	ELF1	ETS-related transcription factor Elf-1
8545.37	8745.09	9243.31	7503.25	7712.89	8858.09	7024	10939.1	NaN	15598.7	NaN	P32780	TF2H1_HUMAN	GTF2H1	General transcription factor IIH subunit 1
NaN	NaN	NaN	993.997	NaN	NaN	NaN	NaN	NaN	NaN	NaN	P32856	STX2_HUMAN	STX2	Syntaxin-2
9106.61	NaN	NaN	NaN	NaN	NaN	NaN	NaN	NaN	9917.6	NaN	P32927	IL3RB_HUMAN	CSF2RB	Cytokine receptor common subunit beta
252684	227255	232161	245192	214554	227126	261496	182569	174497	283155	335282	P32969	RL9_HUMAN	RPL9	Large ribosomal subunit protein uL6
433912	472397	450441	283206	306785	302991	379028	559933	560440	524609	569039	P33121	ACSL1_HUMAN	ACSL1	Long-chain-fatty-acid--CoA ligase 1
96637.1	96145.6	99931.5	96624.4	106595	103234	102913	95743.3	102167	104169	103036	P33176	KINH_HUMAN	KIF5B	Kinesin-1 heavy chain
[truncated: 6,102 more rows]

## Sheet: TP_PROCESSED
840_C	840_M	840_F	856_C	856_M	856_F	856_B	KOLF_C	KOLF_M	KOLF_F	KOLF_B	T: Protein.Group	T: Protein.Names	T: Genes	T: First.Protein.Description
3.28391	2.84638	2.98972	2.82352	2.55469	2.40106	2.345	2.95246	2.81732	2.99657	2.94001	A0A0B4J2D5	GAL3B_HUMAN	GATD3B	Putative glutamine amidotransferase-like class 1 domain-containing protein 3B, mitochondrial
4.86539	6.41267	6.69901	3.54826	6.3283	5.98762	7.05177	5.88993	6.44107	4.76534	6.94632	A0A2R8Y619	H2BK1_HUMAN	H2BK1	Histone H2B type 2-K1
-0.19896	-0.194659	-0.193915	-0.237208	-0.287417	-0.208477	-0.311666	-0.290743	-0.12931	0.0418282	-0.0949783	A0AV96	RBM47_HUMAN	RBM47	RNA-binding protein 47
-2.43467	-2.94274	-2.62722	-2.99798	-2.88189	-2.83865	-2.3909	-3.63847	-2.80701	-3.24322	-3.52652	A0AVI4	TM129_HUMAN	TMEM129	E3 ubiquitin-protein ligase TM129
2.47017	2.39832	2.43935	2.39433	2.26776	2.27486	2.22685	2.43203	2.39725	2.38983	2.48327	A0AVT1	UBA6_HUMAN	UBA6	Ubiquitin-like modifier-activating enzyme 6
0.51443	0.495382	0.465156	0.264657	0.296317	0.272837	0.301133	0.343883	0.300935	0.393488	0.404701	A0FGR8	ESYT2_HUMAN	ESYT2	Extended synaptotagmin-2
-0.359924	-0.515908	-0.389914	-0.340693	-0.258593	-0.159363	-0.469722	-0.443641	-0.61924	-0.266669	-0.297208	A0JNW5	BLT3B_HUMAN	BLTP3B	Bridge-like lipid transfer protein family member 3B
1.09661	1.09854	1.04479	1.16216	1.09212	1.01894	0.96683	1.07782	1.09854	1.08948	1.03721	A0MZ66	SHOT1_HUMAN	SHTN1	Shootin-1
-0.204522	-0.302124	-0.151132	-0.371436	-0.304544	-0.532626	-0.402946	-0.592858	-0.585389	-0.396379	-0.35268	A1A4S6	RHG10_HUMAN	ARHGAP10	Rho GTPase-activating protein 10
2.47789	2.30866	2.28608	2.23181	2.23789	2.20793	2.08583	2.24583	2.19222	2.13664	2.20632	A1L0T0	HACL2_HUMAN	ILVBL	2-hydroxyacyl-CoA lyase 2
0.575994	0.466315	0.563069	0.420425	0.404783	0.37463	0.432817	0.438686	0.469231	0.397458	0.544044	A1X283	SPD2B_HUMAN	SH3PXD2B	SH3 and PX domain-containing protein 2B
-2.70234	-2.52396	-2.19081	-2.53298	-2.56911	-2.43158	-4.01749	-3.15821	-2.11905	-2.74091	-3.16688	A2A288	ZC12D_HUMAN	ZC3H12D	Probable ribonuclease ZC3H12D
-0.399469	-0.335577	-0.50532	-0.336632	-0.21531	-0.327321	-0.409597	-0.166827	-0.233375	-0.50936	-0.499255	A2RRP1	NBAS_HUMAN	NBAS	NBAS subunit of NRZ tethering complex
-1.19608	-1.18606	-1.20382	-0.164914	-0.191028	-0.178142	-0.669563	0.414275	0.320316	0.296728	0.159247	A2RUS2	DEND3_HUMAN	DENND3	DENN domain-containing protein 3
0.103348	0.00290966	0.0344629	-0.372345	-0.354834	-0.28584	-0.51915	-0.576494	-0.77056	-0.467667	-0.770614	A3KMH1	VWA8_HUMAN	VWA8	von Willebrand factor A domain-containing protein 8
-1.39605	-1.22065	-3.59054	-0.601727	-3.05797	-3.25433	-1.44464	-0.62138	-1.33759	-3.03905	-3.9785	A3KN83	SBNO1_HUMAN	SBNO1	Protein strawberry notch homolog 1
-1.84642	-1.33069	-2.1431	-1.86783	-1.15704	-1.73964	-3.69863	-1.52629	-1.65161	-2.08762	-2.22331	A4D1E9	GTPBA_HUMAN	GTPBP10	GTP-binding protein 10
1.44302	1.31667	1.31779	1.39238	1.38379	1.41027	1.18816	1.72731	1.68771	1.69356	1.61377	A4D1P6	WDR91_HUMAN	WDR91	WD repeat-containing protein 91
-0.537855	-0.581061	-0.636249	-0.346462	-0.291063	-0.281161	-0.741428	-0.172508	-0.391671	-0.522835	-0.709779	A4D1U4	DEN11_HUMAN	DENND11	DENN domain-containing protein 11
-1.28859	-1.21516	-1.24148	-1.46742	-1.30389	-1.47405	-1.75931	-1.42652	-1.50606	-2.19609	-1.7017	A5PLN9	TPC13_HUMAN	TRAPPC13	Trafficking protein particle complex subunit 13
-0.14405	-0.0547562	-0.295689	-0.0595245	0.087719	-0.00632334	-0.0327787	-0.194328	-0.270061	-0.21136	-0.388088	A5YKK6	CNOT1_HUMAN	CNOT1	CCR4-NOT transcription complex subunit 1
-1.51522	-2.20349	-1.56642	-1.82376	-1.57684	-1.53063	-1.8104	-1.76392	-1.66689	-1.78615	-1.75574	A6NC98	CC88B_HUMAN	CCDC88B	Coiled-coil domain-containing protein 88B
-3.4302	-0.347081	-0.300002	-0.749045	-0.216524	-0.0353827	-0.164554	-0.332714	-0.803896	-0.63004	0.0266447	A6NCE7;Q9GZQ8	MLP3B_HUMAN;MP3B2_HUMAN	MAP1LC3B;MAP1LC3B2	Microtubule-associated proteins 1A/1B light chain 3 beta 2
1.18234	1.27883	1.21003	0.945148	1.19382	1.13518	1.0718	1.17	1.11367	1.28013	1.29467	A6NDG6	PGP_HUMAN	PGP	Glycerol-3-phosphate phosphatase
-2.83588	-2.77343	-2.92926	-2.44011	-3.04951	-3.88214	-2.96886	-2.82545	-4.20691	-2.89148	-2.84621	A6NDU8	RIMC1_HUMAN	RIMOC1	RAB7A-interacting MON1-CCZ1 complex subunit 1
5.33128	5.43175	5.42043	5.49139	5.58451	5.59589	5.45879	5.22896	5.3343	5.19846	5.22603	A6NHL2	TBAL3_HUMAN	TUBAL3	Tubulin alpha chain-like 3
-1.84333	-1.51179	-1.24117	-1.2035	-1.05701	-1.16983	-1.47082	-2.68301	-1.79467	-3.1258	-3.75315	A6NHR9	SMHD1_HUMAN	SMCHD1	Structural maintenance of chromosomes flexible hinge domain-containing protein 1
-2.67303	-2.82429	-2.654	-3.3071	-2.79077	-2.78858	-4.40944	-3.77228	-3.96553	-3.34966	-3.26694	A6NIH7	U119B_HUMAN	UNC119B	Protein unc-119 homolog B
-1.6839	-1.49355	-1.42156	-0.987164	-1.11194	-1.18151	-1.40862	-1.44608	-1.40992	-0.927279	-1.71715	A6NJG2	SWAHD_HUMAN	SOWAHD	Ankyrin repeat domain-containing protein SOWAHD
-2.73728	-2.65318	-3.91638	-2.61039	-2.18885	-3.47085	-2.81549	-2.88403	-2.72428	-2.86757	-2.91389	A7E2V4	ZSWM8_HUMAN	ZSWIM8	Zinc finger SWIM domain-containing protein 8
-0.985976	-1.36177	-1.27268	-1.03961	-1.5222	-1.39564	-1.56324	-1.26488	-1.02468	-1.09583	-0.986262	A8K0Z3	WASH1_HUMAN	WASHC1	WASH complex subunit 1
-3.49918	-3.32972	0.541986	-3.13015	0.675396	1.08098	0.976775	-3.28172	-3.43158	1.65307	-4.0305	A8MPX8	PP2D1_HUMAN	PP2D1	Protein phosphatase 2C-like domain-containing protein 1
-0.614017	-1.57787	-0.933564	-1.15051	-1.86563	-1.77708	-2.40509	-2.00144	-1.63168	-1.70449	-1.57262	A8MV81	HIG1C_HUMAN	HIGD1C	HIG1 domain family member 1C
2.10824	2.07993	2.01888	2.13839	2.16338	2.1307	2.14208	1.62873	1.65939	1.94389	1.7357	A8MWD9	RUXGL_HUMAN	SNRPGP15	Putative small nuclear ribonucleoprotein G-like protein 15
0.521371	0.647695	0.541214	0.523113	0.577011	0.448395	0.594296	0.854298	0.846683	0.411508	0.801589	A8MWX3	WASH4_HUMAN	WASH4P	Putative WAS protein family homolog 4
-1.26482	-1.03195	-1.02316	-1.80213	-1.6139	-1.51996	-1.38889	-0.806431	-0.723598	-0.0102568	-0.550127	A8MXV4	NUD19_HUMAN	NUDT19	Acyl-coenzyme A diphosphatase NUDT19
-1.11096	-1.0489	-1.27915	-1.10247	-0.916021	-0.884513	-1.92302	-1.29705	-1.56534	-0.962633	-1.7358	A9UHW6	MI4GD_HUMAN	MIF4GD	MIF4G domain-containing protein
-3.19082	-4.12671	-2.46243	-2.86269	-2.99606	-3.92684	-3.80478	-3.13126	-3.74833	-3.25645	-4.19012	B7ZAP0	RBG10_HUMAN	RABGAP1L	Rab GTPase-activating protein 1-like, isoform 10
-0.865295	-1.26283	-2.99868	-1.50076	-0.921862	-1.39278	-1.30822	-0.945447	-1.24423	-1.18097	-1.44163	B7ZAQ6;P0CG08	GPHRA_HUMAN;GPHRB_HUMAN	GPR89A;GPR89B	Golgi pH regulator A
-0.692579	-0.699271	-0.317332	-1.51279	-0.557356	-0.336768	-0.984536	-0.501686	-0.35064	-0.434949	-0.229877	C4AMC7;Q6VEQ5	WASH2_HUMAN;WASH3_HUMAN	WASH2P;WASH3P	Putative WAS protein family homolog 3
-0.391935	-0.602796	-0.550185	-0.57312	-0.753018	-0.58382	-0.716974	-0.647962	-0.435916	-0.441188	-0.795477	C9JLW8	MCRI1_HUMAN	MCRIP1	Mapk-regulated corepressor-interacting protein 1
3.17743	2.93313	2.85204	3.41296	3.21233	3.15461	3.04907	2.7645	2.63265	3.01429	2.74233	E9PAV3	NACAM_HUMAN	NACA	Nascent polypeptide-associated complex subunit alpha, muscle-specific form
0.278516	-0.200175	-0.0101137	0.36684	0.264689	0.254117	-0.267328	-0.696392	-0.457072	-0.173355	-0.453142	E9PRG8	CK098_HUMAN	C11orf98	Uncharacterized protein C11orf98
-1.02328	-0.873259	-1.09317	-1.70413	-3.60192	-2.68511	-3.56485	-1.98711	-2.19191	-1.30814	-3.30557	G9CGD6	CNIPF_HUMAN	CNK3/IPCEF1	CNK3/IPCEF1 fusion protein
0.925888	1.13574	1.3743	0.659211	0.677414	0.762996	0.880252	0.808677	1.13731	0.704182	1.16435	L0R6Q1	S35U4_HUMAN	SLC35A4	SLC35A4 upstream open reading frame protein
-3.16864	-1.31191	-4.45631	-2.40129	-1.3371	-1.02113	-1.29363	-4.39573	-3.29155	-2.20763	-1.52554	L0R819	ASURF_HUMAN	ASDURF	ASNSD1 upstream open reading frame protein
-1.99016	-1.77421	-1.53432	-2.21095	-1.54195	-1.77009	-1.98148	-1.88198	-2.10785	-0.95387	-2.05309	L0R8F8	MIDUO_HUMAN	MIEF1	Mitochondrial ribosome and complex I assembly factor AltMIEF1
1.25537	0.918516	0.967446	0.750015	0.915518	0.818563	0.834426	1.19299	1.20133	1.22636	1.38072	O00115	DNS2A_HUMAN	DNASE2	Deoxyribonuclease-2-alpha
1.38123	1.1952	1.28809	1.16063	0.96476	0.976902	0.955413	0.83392	0.87119	1.11718	1.00198	O00116	ADAS_HUMAN	AGPS	Alkyldihydroxyacetonephosphate synthase, peroxisomal
0.439158	0.486558	0.389001	0.497716	0.658912	0.663626	0.60067	0.488641	0.549343	0.45902	0.47219	O00139	KIF2A_HUMAN	KIF2A	Kinesin-like protein KIF2A
0.610927	0.661868	0.542879	0.623765	0.611345	0.410623	0.513964	1.42608	1.31656	1.36007	1.19009	O00142	KITM_HUMAN	TK2	Thymidine kinase 2, mitochondrial
0.545788	0.458397	0.439602	1.04054	0.907806	0.885899	0.739953	-0.0185709	-0.0341043	0.123738	0.0554771	O00148	DX39A_HUMAN	DDX39A	ATP-dependent RNA helicase DDX39A
0.19001	0.113748	0.0688391	0.703646	0.568522	0.576195	0.451515	-0.305028	-0.266134	-0.018013	-0.20847	O00154	BACH_HUMAN	ACOT7	Cytosolic acyl coenzyme A thioester hydrolase
0.166544	0.141562	0.114448	0.244894	0.161667	0.235152	0.0747604	0.0857573	0.0495338	0.00418186	0.0381575	O00159	MYO1C_HUMAN	MYO1C	Unconventional myosin-Ic
2.38046	2.4237	2.46595	2.02949	2.0935	2.09029	2.05773	2.37028	2.39961	2.3245	2.43867	O00160	MYO1F_HUMAN	MYO1F	Unconventional myosin-If
0.691957	0.750664	0.835074	0.87211	0.58069	0.735718	0.56649	1.09994	1.04551	1.00658	1.04037	O00161	SNP23_HUMAN	SNAP23	Synaptosomal-associated protein 23
-0.57108	-0.481743	-0.615663	-0.533147	-0.274837	-0.569978	-0.198792	-0.142467	-0.266336	-0.439913	-0.19043	O00165	HAX1_HUMAN	HAX1	HCLS1-associated protein X-1
1.3723	1.53378	1.50622	1.4359	1.6079	1.55724	1.36037	1.41446	1.30517	1.38576	1.32293	O00170	AIP_HUMAN	AIP	AH receptor-interacting protein
-0.830415	-1.30927	-0.850298	-0.239522	-0.638028	-0.387047	-0.469069	-1.05721	-1.09725	-1.13865	-1.29944	O00178	GTPB1_HUMAN	GTPBP1	GTP-binding protein 1
3.07891	2.96208	2.93757	3.22356	3.13048	3.12584	3.21664	2.81896	2.91255	3.2973	2.98464	O00182	LEG9_HUMAN	LGALS9	Galectin-9
1.06126	1.086	1.04728	0.947125	1.03186	0.962164	1.06797	1.50291	1.52698	1.36783	1.48435	O00186	STXB3_HUMAN	STXBP3	Syntaxin-binding protein 3
-1.92041	-2.20284	-1.83747	-2.28255	-3.46394	-2.47466	-4.02443	-2.53959	-4.11101	-3.48853	-1.66464	O00189	AP4M1_HUMAN	AP4M1	AP-4 complex subunit mu-1
0.751211	0.572753	0.684505	1.10333	0.903988	0.895252	0.731711	0.0556955	0.414773	0.69483	0.626224	O00193	SMAP_HUMAN	SMAP	Small acidic protein
1.61052	1.69869	1.63644	1.59921	1.63273	1.63102	1.64854	1.76342	1.88574	1.86581	1.91602	O00203	AP3B1_HUMAN	AP3B1	AP-3 complex subunit beta-1
-1.40993	-1.56758	-1.69544	-1.19662	-1.146	-1.28615	-1.16681	-1.60283	-1.29506	-0.904604	-1.29736	O00214	LEG8_HUMAN	LGALS8	Galectin-8
0.62783	0.588737	0.547519	0.489988	0.388759	0.593418	0.17833	0.541431	0.441976	0.272109	0.440629	O00217	NDUS8_HUMAN	NDUFS8	NADH dehydrogenase [ubiquinone] iron-sulfur protein 8, mitochondrial
-1.12736	-1.182	-1.30531	-1.05778	-1.02125	-1.03863	-1.3283	-0.986428	-1.07237	-0.860403	-1.21339	O00221	IKBE_HUMAN	NFKBIE	NF-kappa-B inhibitor epsilon
2.07342	2.05416	2.03709	2.07341	2.10532	2.16649	1.86314	2.06483	2.11722	2.10823	1.97508	O00231	PSD11_HUMAN	PSMD11	26S proteasome non-ATPase regulatory subunit 11
1.77236	1.84184	1.90485	1.76917	1.99492	1.94653	2.10067	1.98667	1.97866	1.84565	2.03726	O00232	PSD12_HUMAN	PSMD12	26S proteasome non-ATPase regulatory subunit 12
1.48294	1.52922	1.53883	1.50296	1.5927	1.63678	1.47247	1.47477	1.44517	1.24766	1.3888	O00233	PSMD9_HUMAN	PSMD9	26S proteasome non-ATPase regulatory subunit 9
2.72399	2.45424	2.71789	2.58277	2.28473	2.41074	2.19502	2.54876	2.57713	3.2784	2.73859	O00244	ATOX1_HUMAN	ATOX1	Copper transport protein ATOX1
-2.96348	-3.30508	-2.96911	-2.72786	-2.77273	-3.38898	-3.40308	-2.05614	-2.16925	-3.04277	-3.1844	O00258	GET1_HUMAN	GET1	Guided entry of tail-anchored proteins factor 1
1.28563	1.30786	1.32404	1.5195	1.63753	1.58501	1.61927	1.2543	1.22487	1.22865	1.47777	O00264	PGRC1_HUMAN	PGRMC1	Membrane-associated progesterone receptor component 1
0.400659	0.233153	0.365425	0.663437	0.407249	0.4492	0.163302	-0.0981951	-0.0276327	0.309506	-0.117324	O00267	SPT5H_HUMAN	SUPT5H	Transcription elongation factor SPT5
0.756865	0.55731	0.604408	0.676842	0.547234	0.811342	0.683157	0.615854	0.814842	0.638244	0.462549	O00273	DFFA_HUMAN	DFFA	DNA fragmentation factor subunit alpha
4.96886	4.75775	4.83618	4.97704	4.81986	4.89272	4.77047	4.67628	4.65636	4.57729	4.78845	O00299	CLIC1_HUMAN	CLIC1	Chloride intracellular channel protein 1
2.20406	2.28513	2.26327	2.34312	2.38945	2.35572	2.20389	2.00634	1.99693	1.91341	2.04773	O00303	EIF3F_HUMAN	EIF3F	Eukaryotic translation initiation factor 3 subunit F
-0.86279	-0.962633	-0.935016	-0.79926	-0.616275	-0.768096	-0.850193	-0.80522	-0.920927	-1.1561	-0.976662	O00329	PK3CD_HUMAN	PIK3CD	Phosphatidylinositol 4,5-bisphosphate 3-kinase catalytic subunit delta isoform
0.750796	0.633949	0.80962	0.693935	0.640635	0.721073	0.497472	0.0869703	0.305103	0.0802727	0.165677	O00330	ODPX_HUMAN	PDHX	Pyruvate dehydrogenase protein X component, mitochondrial
-1.90378	-1.87248	-1.76093	-1.90591	-1.95606	-2.23735	-2.59353	-0.443084	-0.312366	-0.315809	-0.220819	O00338	ST1C2_HUMAN	SULT1C2	Sulfotransferase 1C2
-0.825282	-0.78553	-1.0583	-0.634321	-0.931785	-0.806647	-1.08928	-0.980678	-0.90893	-0.815404	-0.740703	O00399	DCTN6_HUMAN	DCTN6	Dynactin subunit 6
0.728978	0.751928	0.568556	0.729223	0.741498	0.459318	0.476169	1.00502	0.738795	0.827516	0.789489	O00400	ACATN_HUMAN	SLC33A1	Acetyl-coenzyme A transporter 1
1.64152	1.56734	1.67417	1.924	1.88822	1.91496	1.72879	1.44674	1.50946	1.75864	1.52891	O00410	IPO5_HUMAN	IPO5	Importin-5
-2.05935	-1.45747	-1.96572	-2.76692	-3.03903	-2.77228	-1.60232	-3.63696	-2.16511	-1.37395	-1.93896	O00411	RPOM_HUMAN	POLRMT	DNA-directed RNA polymerase, mitochondrial
-0.525529	-0.563836	-0.502275	-0.235621	-0.391232	-0.293395	-3.3879	-1.04634	-1.19382	-1.33186	-1.11924	O00418	EF2K_HUMAN	EEF2K	Eukaryotic elongation factor 2 kinase
-1.74187	-1.58898	-1.74084	-2.1811	-1.89425	-2.44789	-2.14735	-0.422016	-0.746205	-1.14271	-0.793794	O00421	CCRL2_HUMAN	CCRL2	C-C chemokine receptor-like 2
-0.0303602	-0.0668764	-0.0411444	0.0236807	0.0692196	-0.0485902	-0.0429449	-0.370608	-0.387682	-0.177397	-0.26984	O00422	SAP18_HUMAN	SAP18	Histone deacetylase complex subunit SAP18
1.50693	1.35059	1.3625	1.81134	1.69221	1.70971	1.40098	1.40893	1.41036	1.50978	1.44433	O00425	IF2B3_HUMAN	IGF2BP3	Insulin-like growth factor 2 mRNA-binding protein 3
1.49202	1.74631	1.66677	1.18674	1.43112	1.41209	1.36081	1.30612	1.48527	1.24139	1.30182	O00429	DNM1L_HUMAN	DNM1L	Dynamin-1-like protein
1.39788	1.38536	1.37996	1.47003	1.36462	1.22576	1.24655	1.57968	1.46435	1.48894	1.53734	O00442	RTCA_HUMAN	RTCA	RNA 3'-terminal phosphate cyclase
-3.01898	-3.09415	-2.974	-2.95408	-2.91305	-3.81034	-2.35015	-2.61335	-2.02911	-0.858577	-3.91937	O00443	P3C2A_HUMAN	PIK3C2A	Phosphatidylinositol 4-phosphate 3-kinase C2 domain-containing subunit alpha
-0.444175	-0.393682	-0.726401	-0.997149	-0.688519	-0.637506	-1.07277	0.221438	0.186326	0.475904	0.393151	O00453	LST1_HUMAN	LST1	Leukocyte-specific transcript 1 protein
-2.58925	-2.22427	-2.69279	-2.75833	-2.30842	-2.24757	-2.62898	-1.98567	-2.19033	-2.24075	-2.36348	O00459	P85B_HUMAN	PIK3R2	Phosphatidylinositol 3-kinase regulatory subunit beta
0.227841	0.122851	0	-0.168836	-0.245785	-0.273417	-0.210493	-0.0811691	0.0887442	0.333053	-0.0221996	O00461	GOLI4_HUMAN	GOLIM4	Golgi integral membrane protein 4
1.00387	0.803033	0.577614	0.773317	0.799701	0.737438	0.893807	0.819286	0.66304	0.972285	0.953094	O00462	MANBA_HUMAN	MANBA	Beta-mannosidase
1.75574	1.61732	1.66093	1.86568	1.5849	1.57753	1.81014	1.74802	1.98114	1.71328	1.85644	O00471	EXOC5_HUMAN	EXOC5	Exocyst complex component 5
0.774479	0.898026	0.702052	0.49521	0.207771	0.601883	0.638494	0.820431	0.521126	0.485321	0.430904	O00479	HMGN4_HUMAN	HMGN4	High mobility group nucleosome-binding domain-containing protein 4
1.90537	1.94393	1.85397	1.39588	1.51562	1.48324	1.24037	1.49371	1.51863	1.28772	1.63165	O00483	NDUA4_HUMAN	NDUFA4	Cytochrome c oxidase subunit NDUFA4
0.356106	0.491766	0.596777	0.360213	0.52202	0.499541	0.421151	0.470514	0.377997	0.315109	0.51341	O00487	PSDE_HUMAN	PSMD14	26S proteasome non-ATPase regulatory subunit 14
-2.18063	-2.62047	-2.32076	-2.39613	-2.34883	-2.19812	-3.85728	-2.8598	-3.95444	-3.48899	-3.32497	O00488	ZN593_HUMAN	ZNF593	Zinc finger protein 593
1.27127	1.40734	1.34718	1.25064	1.38652	1.27288	0.928172	1.29912	1.35553	1.22479	1.07697	O00499	BIN1_HUMAN	BIN1	Myc box-dependent-interacting protein 1
-0.111402	-0.10288	-0.144901	0.188882	0.0793657	-0.0578036	0.0788813	-0.3347	-0.0684271	-0.297168	0.022831	O00505	IMA4_HUMAN	KPNA3	Importin subunit alpha-4
-1.94457	-1.0946	-1.906	-1.99162	-2.10152	-1.74697	-1.41214	-1.57512	-3.07988	-2.18334	-2.32156	O00506	STK25_HUMAN	STK25	Serine/threonine-protein kinase 25
-3.09271	-2.7222	-3.49786	-2.84691	-2.2907	-2.54592	-3.20904	-2.55187	-2.85963	-3.14444	-2.70695	O00522	KRIT1_HUMAN	KRIT1	Krev interaction trapped protein 1
2.19419	2.13183	2.09823	2.27059	2.23486	2.27066	2.2877	2.83053	2.78865	2.68027	2.88203	O00534	VMA5A_HUMAN	VWA5A	von Willebrand factor A domain-containing protein 5A
0.179648	0.0468178	-0.0382204	0.381122	0.183065	0.137065	0.177424	-0.388927	-0.154777	-0.407536	-0.335914	O00541	PESC_HUMAN	PES1	Pescadillo homolog
-2.20171	-2.79967	-2.82959	-2.26923	-2.19083	-3.33793	-1.75964	-2.36257	-3.55652	-2.01668	-2.83307	O00559	RCAS1_HUMAN	EBAG9	Receptor-binding cancer antigen expressed on SiSo cells
1.67215	1.56149	1.60053	1.6267	1.54262	1.60165	1.61382	1.73744	1.72019	1.45068	1.67294	O00560	SDCB1_HUMAN	SDCBP	Syntenin-1
0.368696	0.385212	0.533411	0.337283	0.047101	0.0640159	0.0388451	0.467957	0.417037	0.472973	0.310146	O00562	PITM1_HUMAN	PITPNM1	Membrane-associated phosphatidylinositol transfer protein 1
-0.765003	-1.16991	-0.844163	-0.745974	-0.808789	-0.796209	-1.4871	-1.04742	-1.0871	-0.810072	-1.40872	O00566	MPP10_HUMAN	MPHOSPH10	U3 small nucleolar ribonucleoprotein protein MPP10
1.31901	1.18813	1.27667	1.23884	1.16303	1.1612	0.950027	0.780059	0.788939	0.978459	0.803286	O00567	NOP56_HUMAN	NOP56	Nucleolar protein 56
2.66982	2.62535	2.7165	2.9587	2.80271	2.81011	2.67439	2.47623	2.49108	2.63055	2.59358	O00571	DDX3X_HUMAN	DDX3X	ATP-dependent RNA helicase DDX3X
0.548209	0.306039	0.513075	0.567749	0.764678	0.503198	0.366079	0.340355	0.168756	0.190989	-0.0271378	O00584	RNT2_HUMAN	RNASET2	Ribonuclease T2
-2.42126	-2.24182	-4.09759	-1.80886	-3.32879	-3.0108	-1.02508	-3.63032	-1.44573	-1.54564	-1.27209	O00592	PODXL_HUMAN	PODXL	Podocalyxin
-0.65347	-0.604154	-0.580313	0.186524	-0.259522	-0.142112	-9.63211e-05	-0.841406	-0.599799	-0.800951	-0.718388	O00625	PIR_HUMAN	PIR	Pirin
-2.55107	-2.8575	-2.14282	-1.52625	-1.53342	-1.49157	-1.07943	-0.210791	-0.138315	-0.161022	-0.437079	O00626	CCL22_HUMAN	CCL22	C-C motif chemokine 22
1.16118	1.17701	1.20318	1.30258	1.32095	1.44699	1.28988	1.32195	1.22407	1.1773	1.5061	O00629	IMA3_HUMAN	KPNA4	Importin subunit alpha-3
-1.45762	-1.58098	-1.43716	-1.34573	-1.52019	-1.3412	-1.60514	-1.29989	-1.55253	-1.6987	-1.51708	O00635	TRI38_HUMAN	TRIM38	E3 ubiquitin-protein ligase TRIM38
0.382267	0.449038	0.399969	0.276526	0.524681	0.40787	0.475855	0.314678	0.388844	0.0565367	0.382811	O00743	PPP6_HUMAN	PPP6C	Serine/threonine-protein phosphatase 6 catalytic subunit
-2.03725	-1.74208	-2.01169	-1.75272	-2.149	-2.31186	-2.57677	-2.38986	-2.0938	-2.23814	-2.52025	O00750	P3C2B_HUMAN	PIK3C2B	Phosphatidylinositol 4-phosphate 3-kinase C2 domain-containing subunit beta
3.34505	3.21546	3.22321	3.09618	3.22336	3.1976	2.82987	3.11803	3.04759	3.38592	2.96132	O00754	MA2B1_HUMAN	MAN2B1	Lysosomal alpha-mannosidase
3.80669	3.77539	3.7781	4.15998	4.09172	4.03264	3.94232	4.2366	4.18888	4.13581	4.37385	O00757	F16P2_HUMAN	FBP2	Fructose-1,6-bisphosphatase isozyme 2
3.1619	3.15228	3.11742	3.0518	2.95843	2.94173	2.9498	3.29176	3.3317	3.19306	3.47802	O00764	PDXK_HUMAN	PDXK	Pyridoxal kinase
-0.542003	-0.293135	-0.542154	0.175128	0.0925522	0.314531	0.734552	-0.129789	-0.0881557	-0.315378	0.273315	O00767	SCD_HUMAN	SCD	Stearoyl-CoA desaturase
-2.55993	-2.55254	-1.96326	-2.32747	-1.75489	-1.88427	-3.38212	-1.82713	-1.63231	-1.63906	-1.19458	O14492	SH2B2_HUMAN	SH2B2	SH2B adapter protein 2
-1.04618	-1.15483	-1.40266	-0.856044	-1.02288	-1.07792	-1.18394	-1.44009	-1.69202	-1.29285	-1.75321	O14497	ARI1A_HUMAN	ARID1A	AT-rich interactive domain-containing protein 1A
-0.184625	-0.267138	-0.341197	-0.873519	-1.55291	-1.24216	-1.00583	-0.960328	-1.36546	-1.05367	-1.06263	O14521	DHSD_HUMAN	SDHD	Succinate dehydrogenase [ubiquinone] cytochrome b small subunit, mitochondrial
-0.880672	-1.20887	-0.899663	-0.921515	-1.29955	-1.18697	-1.23327	-0.968366	-1.33796	-1.27221	-1.25883	O14523	C2C2L_HUMAN	C2CD2L	Phospholipid transfer protein C2CD2L
-3.88894	-2.10776	-3.77442	-1.70598	-1.88966	-1.70758	-2.06058	-2.49549	-2.97527	-2.23564	-2.34486	O14524	NEMP1_HUMAN	NEMP1	Nuclear envelope integral membrane protein 1
-0.337962	-0.132962	-0.130548	-0.574537	0.0898418	-0.0495467	0.120943	-0.0625782	-0.162843	-0.92921	-0.147067	O14530	TXND9_HUMAN	TXNDC9	Thioredoxin domain-containing protein 9
-1.61357	-1.50444	-1.44316	-1.65304	-1.41604	-1.27269	-2.80999	-1.63627	-1.49459	-1.5852	-1.5868	O14544	SOCS6_HUMAN	SOCS6	Suppressor of cytokine signaling 6
-1.86261	-2.38806	-1.68716	-1.97535	-1.87345	-1.85338	-1.89719	-2.25256	-2.10304	-2.02511	-2.34476	O14545	TRAD1_HUMAN	TRAFD1	TRAF-type zinc finger domain-containing protein 1
1.18083	0.811021	0.782502	0.683226	0.620823	0.691451	0.557824	0.697519	0.724908	0.830853	0.612308	O14548	COX7R_HUMAN	COX7A2L	Cytochrome c oxidase subunit 7A-related protein, mitochondrial
-1.01608	-0.355447	-0.495164	-1.3017	-1.22253	0.215643	-1.74649	-0.747551	-1.48388	-0.823092	-0.830897	O14561	ACPM_HUMAN	NDUFAB1	Acyl carrier protein, mitochondrial
0.11617	0.224823	-0.0290079	0.361798	0.493951	0.250988	0.310596	0.168158	0.105241	0.314006	0.209498	O14562	UBFD1_HUMAN	UBFD1	Ubiquitin domain-containing protein UBFD1
-0.563919	-0.234515	-0.26102	-0.328918	-0.180451	-0.569916	-0.548798	-0.0831165	-0.0310965	0.0988188	0.236339	O14569	C56D2_HUMAN	CYB561D2	Transmembrane reductase CYB561D2
1.95041	1.5236	1.72829	1.78855	1.75195	1.74042	1.67047	1.22637	1.37206	1.79471	1.67921	O14579	COPE_HUMAN	COPE	Coatomer subunit epsilon
1.06016	1.1202	1.07291	1.06189	1.04766	0.965054	1.08543	1.13494	1.13991	1.13034	1.22995	O14617	AP3D1_HUMAN	AP3D1	AP-3 complex subunit delta-1
-1.06606	-0.548632	-0.530097	-0.218396	-0.197287	-0.0140414	-0.0835829	-0.140997	-0.141626	-0.121842	-0.121472	O14618	CCS_HUMAN	CCS	Copper chaperone for superoxide dismutase
-3.08292	-2.54938	-2.8026	-2.77516	-2.8611	-3.45777	-2.99781	-3.16416	-3.52218	-3.1009	-3.04863	O14641	DVL2_HUMAN	DVL2	Segment polarity protein dishevelled homolog DVL-2
-1.158	-1.47863	-0.944996	-1.1386	-0.997361	-3.35164	-1.62722	-1.75726	-3.501	-1.79731	-3.47326	O14646	CHD1_HUMAN	CHD1	Chromodomain-helicase-DNA-binding protein 1
-2.01068	-3.13578	-2.16497	-2.45412	-2.02499	-2.28979	-1.81606	-3.91269	-3.62597	-3.79072	-4.51187	O14647	CHD2_HUMAN	CHD2	Chromodomain-helicase-DNA-binding protein 2
0.11972	0.0599775	-0.0443087	0.472762	0.247845	0.182541	0.435345	0.331153	0.227769	0.0143452	0.319518	O14653	GOSR2_HUMAN	GOSR2	Golgi SNAP receptor complex member 2
0.934303	0.972475	0.970746	0.973188	1.01233	0.829146	1.07479	1.09526	1.02334	1.39083	1.19765	O14656	TOR1A_HUMAN	TOR1A	Torsin-1A
-1.2114	-1.50803	-1.35635	0.237325	0.42846	0.380539	0.17345	-0.840775	-0.934288	-0.771699	-0.803431	O14657	TOR1B_HUMAN	TOR1B	Torsin-1B
-0.69035	-0.493873	-0.640496	-0.568193	-0.464988	-0.59422	-0.669744	-0.175812	-0.188215	-0.560888	-0.689457	O14662	STX16_HUMAN	STX16	Syntaxin-16
1.84462	1.80774	1.97653	1.34772	1.26765	1.3419	1.40118	1.50401	1.55298	1.6693	1.59463	O14672	ADA10_HUMAN	ADAM10	Disintegrin and metalloproteinase domain-containing protein 10
-0.219857	-0.211699	-0.414333	0.128172	-0.0248451	0.165794	-0.270681	0.273609	0.243696	0.585526	0.256144	O14678	ABCD4_HUMAN	ABCD4	Lysosomal cobalamin transporter ABCD4
-0.754447	-0.421052	-0.399439	-0.00787354	0.114935	0.0914159	0.454633	-0.0585737	0.114631	-0.329576	0.126306	O14681	EI24_HUMAN	EI24	Etoposide-induced protein 2.4 homolog
-0.151017	-0.198915	-0.195058	-0.418633	-0.313933	-0.376259	-0.444925	0.327475	0.261326	0.236886	0.360906	O14683	P5I11_HUMAN	TP53I11	Tumor protein p53-inducible protein 11
-1.70945	-1.8199	-1.68617	-1.63699	-1.46798	-1.47723	-1.26702	-1.49827	-1.6065	-0.921622	-1.2354	O14727	APAF_HUMAN	APAF1	Apoptotic protease-activating factor 1
-3.16449	-0.918874	-1.07405	-0.891241	-0.741275	-0.826607	-0.841702	-0.8365	-0.81742	-2.48305	-1.24023	O14730	RIOK3_HUMAN	RIOK3	Serine/threonine-protein kinase RIO3
0.472982	0.114011	0.495887	0.188024	0.0170507	0.0264859	-0.373147	-0.0845928	0.045042	0.501845	0.169349	O14734	ACOT8_HUMAN	ACOT8	Acyl-coenzyme A thioesterase 8
1.08606	1.43065	1.41007	0.541153	1.19566	1.20417	1.29018	1.49929	1.62206	1.07145	1.51146	O14735	CDIPT_HUMAN	CDIPT	CDP-diacylglycerol--inositol 3-phosphatidyltransferase
1.06693	1.05053	0.934514	1.24566	1.36021	1.3325	0.994191	1.03012	0.899777	0.954015	0.814928	O14737	PDCD5_HUMAN	PDCD5	Programmed cell death protein 5
1.2626	1.30319	1.21311	1.16725	1.31946	1.26622	1.31938	1.036	1.02416	0.955102	1.02086	O14744	ANM5_HUMAN	PRMT5	Protein arginine N-methyltransferase 5
-0.254371	-0.59498	-0.598577	0.186143	0.212111	0.302666	-0.0368052	0.543831	0.865345	0.676309	0.595833	O14745	NHRF1_HUMAN	NHERF1	Na(+)/H(+) exchange regulatory cofactor NHE-RF1
-1.93746	-1.68093	-2.14704	-0.889647	-0.520614	-0.495154	-0.789705	-0.56274	-3.39219	-1.2706	-0.884923	O14772	FPGT_HUMAN	FPGT	Fucose-1-phosphate guanylyltransferase
4.2529	4.21051	4.3302	4.12787	4.15984	4.1408	4.04812	4.40927	4.47784	4.66125	4.5646	O14773	TPP1_HUMAN	TPP1	Tripeptidyl-peptidase 1
0.689417	0.617085	0.642958	0.751733	0.624637	0.735695	0.527751	0.348525	0.198267	0.466319	0.222139	O14776	TCRG1_HUMAN	TCERG1	Transcription elongation regulator 1
0.32539	0.301582	0.456146	0.374381	0.368746	0.322073	0.524299	0.290991	0.443076	0.691473	0.510712	O14786	NRP1_HUMAN	NRP1	Neuropilin-1
-0.97996	-0.970016	-0.896547	-0.749562	-0.761707	-1.14072	-0.770836	-1.03482	-0.995759	-0.723852	-1.28178	O14787	TNPO2_HUMAN	TNPO2	Transportin-2
-0.1387	-4.69748	-0.598476	-0.95829	-2.42817	-0.284003	-0.579679	-0.547517	-3.47472	-2.88209	-0.560456	O14795	UN13B_HUMAN	UNC13B	Protein unc-13 homolog B
-0.961675	-1.63176	-1.06326	-0.886034	-3.64539	-1.07215	0.490804	-3.09785	-2.43091	-2.18805	-1.18042	O14802	RPC1_HUMAN	POLR3A	DNA-directed RNA polymerase III subunit RPC1
-3.16742	-1.50947	-1.94869	-1.68967	-3.57412	-1.36452	-1.95626	-2.33558	-1.32835	-1.6107	-1.20746	O14807	RASM_HUMAN	MRAS	Ras-related protein M-Ras
2.23176	2.09163	2.32671	2.48065	2.42131	2.59169	2.38525	2.39578	2.30836	2.40199	2.35322	O14818	PSA7_HUMAN	PSMA7	Proteasome subunit alpha type-7
2.25002	2.00609	2.12423	2.21085	2.03133	2.08487	1.86709	2.13114	2.13394	2.48281	2.31962	O14828	SCAM3_HUMAN	SCAMP3	Secretory carrier-associated membrane protein 3
-0.766604	-1.01552	-1.12765	-1.17413	-1.21369	-1.26793	-1.5867	-1.1219	-1.40365	-1.26104	-1.22417	O14841	OPLA_HUMAN	OPLAH	5-oxoprolinase
0.766702	0.732949	0.668916	1.21982	1.11517	0.979081	0.545941	0.94588	1.02468	0.668962	0.965228	O14867	BACH1_HUMAN	BACH1	Transcription regulator protein BACH1
0.768833	0.239561	0.856752	0.572499	0.559876	0.585548	0.601346	0.847965	0.864822	1.18474	0.936267	O14874	BCKD_HUMAN	BCKDK	[3-methyl-2-oxobutanoate dehydrogenase [lipoamide]] kinase, mitochondrial
1.14155	0.947378	1.24618	2.165	2.3286	2.53283	1.8264	0.201262	0.126928	0.362205	-0.130347	O14879	IFIT3_HUMAN	IFIT3	Interferon-induced protein with tetratricopeptide repeats 3
4.32994	3.94805	4.10008	3.84923	3.47636	3.6327	3.74078	3.84723	3.97928	4.19876	4.49697	O14880	MGST3_HUMAN	MGST3	Glutathione S-transferase 3, mitochondrial
1.08111	1.25702	1.21752	1.22844	1.02733	0.930121	1.04807	1.24355	1.23903	0.496146	1.22666	O14907	TX1B3_HUMAN	TAX1BP3	Tax1-binding protein 3
-0.169717	-0.291433	-0.205656	-0.349148	-0.236533	-0.372739	-0.488019	-0.225552	-0.243085	-0.206133	-0.285629	O14908	GIPC1_HUMAN	GIPC1	PDZ domain-containing protein GIPC1
-0.355357	-0.360978	-0.519228	-0.465775	-0.471371	-0.35584	-0.802274	-0.347939	-0.332144	-0.429462	-0.446933	O14920	IKKB_HUMAN	IKBKB	Inhibitor of nuclear factor kappa-B kinase subunit beta
-1.48573	-1.55451	-1.99338	-1.70764	-1.4219	-1.38015	-2.33381	-2.10609	-1.44801	-2.53554	-2.08975	O14924	RGS12_HUMAN	RGS12	Regulator of G-protein signaling 12
1.09449	0.634931	0.671497	1.22536	0.632994	0.555418	0.465172	0.440517	0.538062	0.732576	0.601287	O14925	TIM23_HUMAN	TIMM23	Mitochondrial import inner membrane translocase subunit Tim23
0.76811	0.552876	0.554749	1.40504	1.17193	1.196	0.737978	0.0362749	-0.103667	0.244454	-0.11109	O14929	HAT1_HUMAN	HAT1	Histone acetyltransferase type B catalytic subunit
-1.32779	-1.33252	-1.15555	-0.312886	-0.242004	-0.515557	-0.161835	-1.26391	-1.37542	-0.663116	-0.709566	O14933	UB2L6_HUMAN	UBE2L6	Ubiquitin/ISG15-conjugating enzyme E2 L6
-1.241	-1.51301	-1.70302	-1.13805	-1.42817	-1.18173	-1.11832	-0.879968	-1.20857	-1.16906	-1.08255	O14939	PLD2_HUMAN	PLD2	Phospholipase D2
1.9163	1.67117	1.60783	1.60865	1.46568	1.32377	1.43127	1.34597	1.49973	1.32544	1.20716	O14949	QCR8_HUMAN	UQCRQ	Cytochrome b-c1 complex subunit 8
4.63818	4.67151	4.67507	4.51457	4.68149	4.67087	4.6166	4.64368	4.75348	4.50329	4.57158	O14950	ML12B_HUMAN	MYL12B	Myosin regulatory light chain 12B
1.01139	0.956381	0.995517	1.16088	1.1255	1.13859	1.07372	1.04813	1.09046	0.89252	0.929847	O14964	HGS_HUMAN	HGS	Hepatocyte growth factor-regulated tyrosine kinase substrate
-0.329088	-0.0894337	-0.202626	-0.274113	-0.121254	-0.0937486	-0.128956	0.0985212	0.275673	0.207503	-0.106258	O14966	RAB7L_HUMAN	RAB29	Ras-related protein Rab-7L1
0.447023	0.302818	0.188343	0.121617	-0.122887	-0.0804582	-0.251337	0.115048	-0.0303955	0.228677	0.0982008	O14972	VP26C_HUMAN	VPS26C	Vacuolar protein sorting-associated protein 26C
0.498207	0.432468	0.461762	0.722503	0.635904	0.614915	0.44517	0.300447	0.382777	0.454963	0.264642	O14974	MYPT1_HUMAN	PPP1R12A	Protein phosphatase 1 regulatory subunit 12A
1.15626	1.10227	1.13	1.17038	1.14316	1.09026	0.990615	1.23557	1.14446	1.13572	1.13364	O14976	GAK_HUMAN	GAK	Cyclin-G-associated kinase
3.00953	2.78072	2.75464	3.19696	3.12721	3.11631	3.08145	2.53844	2.48571	2.71784	2.72507	O14979	HNRDL_HUMAN	HNRNPDL	Heterogeneous nuclear ribonucleoprotein D-like
1.17541	1.07704	1.1827	1.20398	1.17586	1.23688	1.22991	0.735972	0.817624	1.07981	0.872878	O14980	XPO1_HUMAN	XPO1	Exportin-1
-0.630047	-0.972031	-0.521235	-0.301479	-0.859512	-0.864454	-1.04732	-0.808543	-0.856735	-1.23601	-1.23601	O14981	BTAF1_HUMAN	BTAF1	TATA-binding protein-associated factor 172
-0.272841	-0.237765	-0.354729	0.00715351	-0.0693007	-0.0325217	-0.292365	-0.069664	-0.14913	-0.0894194	-0.2487	O15027	SC16A_HUMAN	SEC16A	Protein transport protein Sec16A
-0.0722914	-0.252181	-0.129956	0.0447159	-0.146396	-0.166778	-0.2419	0.12099	0.108869	0.306139	0.125268	O15031	PLXB2_HUMAN	PLXNB2	Plexin-B2
-1.62768	-2.07288	-1.88583	-1.971	-1.51648	-2.63708	-2.44772	-2.06392	-2.00741	-1.51128	-2.09276	O15037	KHNYN_HUMAN	KHNYN	Protein KHNYN
-0.102023	-0.309426	-0.235913	0.132854	-0.0330496	0.0219035	-0.204358	-0.418201	-0.582485	-0.302294	-0.483679	O15042	SR140_HUMAN	U2SURP	U2 snRNP-associated SURP motif-containing protein
0.131454	-4.0678	-0.421769	-0.456305	-2.57301	-3.06842	-1.76141	-4.17928	-3.28124	-0.0430241	-0.284971	O15047	SET1A_HUMAN	SETD1A	Histone-lysine N-methyltransferase SETD1A
2.27091	2.24608	2.18937	2.373	2.45744	2.48705	2.35319	1.9335	1.79358	1.86678	2.0478	O15067	PUR4_HUMAN	PFAS	Phosphoribosylformylglycinamidine synthase
-2.82737	0.596943	0.557756	-4.44461	0.120812	0.0482602	0.827721	0.50758	-3.22674	-0.536756	0.458199	O15078	CE290_HUMAN	CEP290	Centrosomal protein of 290 kDa
-2.09888	-2.44666	-2.09923	-2.12437	-2.30362	-2.34671	-2.58778	-3.72673	-2.45897	-2.00622	-2.20389	O15084	ANR28_HUMAN	ANKRD28	Serine/threonine-protein phosphatase 6 regulatory ankyrin repeat subunit A
-1.40293	-1.24114	-1.30513	-1.32735	-1.25916	-1.2439	-1.6825	-0.879781	-0.87219	-0.611662	-1.18043	O15085	ARHGB_HUMAN	ARHGEF11	Rho guanine nucleotide exchange factor 11
-1.77026	-1.6446	-1.63219	-1.37637	-1.63904	-1.7525	-1.44864	-1.84847	-3.38547	-1.52348	-1.34026	O15091	MRPP3_HUMAN	PRORP	Mitochondrial ribonuclease P catalytic subunit
-1.04809	-1.46318	-1.11724	-1.17159	-1.16359	-1.15756	-1.52542	-1.23253	-1.24514	-0.93356	-1.35402	O15111	IKKA_HUMAN	CHUK	Inhibitor of nuclear factor kappa-B kinase subunit alpha
-0.430156	-0.574893	-0.340664	-0.407176	-0.458915	-0.504512	0.00219631	-0.688988	-0.431131	-0.758613	-0.575462	O15116	LSM1_HUMAN	LSM1	U6 snRNA-associated Sm-like protein LSm1
-0.332091	-0.449432	-0.426001	-0.20482	-0.26971	-0.119806	-0.235724	-0.0276871	0.0901012	0.0058403	-0.114522	O15117	FYB1_HUMAN	FYB1	FYN-binding protein 1
1.49749	1.50695	1.36237	1.43071	1.41669	1.54666	1.38171	1.61249	1.47338	1.38038	1.519	O15118	NPC1_HUMAN	NPC1	NPC intracellular cholesterol transporter 1
2.27904	2.2218	2.33909	2.37375	2.25717	2.18367	2.54846	1.9981	1.78543	2.27352	2.44911	O15120	PLCB_HUMAN	AGPAT2	1-acyl-sn-glycerol-3-phosphate acyltransferase beta
-1.40683	-1.46806	-1.22703	-1.38959	-1.41091	-1.43006	-1.21887	-1.75103	-1.54992	-1.0484	-1.1051	O15121	DEGS1_HUMAN	DEGS1	Sphingolipid delta(4)-desaturase DES1
2.66554	2.42951	2.67508	2.71111	2.46443	2.78295	2.52967	2.57356	2.55113	2.87224	2.93569	O15126	SCAM1_HUMAN	SCAMP1	Secretory carrier-associated membrane protein 1
1.58231	1.68411	1.77639	1.63731	1.54792	1.53454	1.56542	1.70153	1.82441	1.92521	1.90529	O15127	SCAM2_HUMAN	SCAMP2	Secretory carrier-associated membrane protein 2
4.19183	4.30805	4.28887	4.12574	4.10806	4.06633	4.2388	4.37504	4.39632	4.47116	4.47413	O15143	ARC1B_HUMAN	ARPC1B	Actin-related protein 2/3 complex subunit 1B
4.04342	4.02558	4.06957	3.77989	3.79475	3.78748	3.86166	4.03868	4.04452	3.94684	4.09886	O15144	ARPC2_HUMAN	ARPC2	Actin-related protein 2/3 complex subunit 2
5.16661	5.29628	5.23049	5.04899	5.26449	5.235	5.18437	5.55201	5.5527	5.38763	5.44059	O15145	ARPC3_HUMAN	ARPC3	Actin-related protein 2/3 complex subunit 3
-0.179394	-0.796512	-0.765822	-1.02185	-0.872844	-1.30609	-1.34503	-0.904831	-1.03704	-0.510065	-0.703586	O15155	BET1_HUMAN	BET1	BET1 homolog
0.00798798	0.067256	0.0142231	0.0739698	0.199079	-0.0314698	-0.205491	-0.468421	-0.316197	-0.236501	-0.235174	O15160	RPAC1_HUMAN	POLR1C	DNA-directed RNA polymerases I and III subunit RPAC1
0.245029	-0.0436573	0.109214	1.02977	0.796341	0.821335	0.712961	0.452341	0.336709	0.504378	0.340463	O15162	PLS1_HUMAN	PLSCR1	Phospholipid scramblase 1
2.10758	2.30231	2.38614	2.25628	2.44063	2.25277	2.61619	2.33438	2.43943	1.92974	2.55114	O15173	PGRC2_HUMAN	PGRMC2	Membrane-associated progesterone receptor component 2
-3.30659	-2.76827	-2.86312	-3.09887	-2.23549	-3.02545	-1.80023	-2.47225	-2.31716	-2.66648	-2.94715	O15211	RGL2_HUMAN	RGL2	Ral guanine nucleotide dissociation stimulator-like 2
0.330955	-0.00607967	-0.218112	-0.0720615	-0.0779743	-0.0658851	-0.25637	-0.389446	-0.120173	-0.0722332	-0.36649	O15212	PFD6_HUMAN	PFDN6	Prefoldin subunit 6
-0.921065	-0.888131	-0.939767	-0.913599	-0.925889	-0.958754	-1.04331	-1.10554	-1.55825	-0.891406	-1.35317	O15226	NKRF_HUMAN	NKRF	NF-kappa-B-repressing factor
-0.241343	-0.464782	-0.258119	-0.103576	-0.273307	-0.380027	-0.368178	-0.530509	-0.542068	-0.214678	-0.56069	O15228	GNPAT_HUMAN	GNPAT	Dihydroxyacetone phosphate acyltransferase
0.959271	0.827945	0.87645	0.654341	0.521662	0.47428	0.315825	0.993182	0.901673	1.58877	1.04883	O15229	KMO_HUMAN	KMO	Kynurenine 3-monooxygenase
-0.109039	0.0384636	0.475537	-0.117132	-0.157778	-0.119865	0.0581427	-0.108162	0.0694637	0.289507	0.280954	O15235	RT12_HUMAN	MRPS12	Small ribosomal subunit protein uS12m
-1.42992	-1.74719	-0.907517	-1.0777	-3.00335	-1.23094	-1.88491	-4.13964	-2.40993	-0.590533	-4.06877	O15239	NDUA1_HUMAN	NDUFA1	NADH dehydrogenase [ubiquinone] 1 alpha subcomplex subunit 1
-1.65516	-1.78131	-1.98085	-2.12313	-2.20343	-2.67391	-1.97547	-1.84203	-1.78559	-1.84552	-1.75942	O15243	OBRG_HUMAN	LEPROT	Leptin receptor gene-related protein
0.673647	0.23735	0.422946	-0.12845	-0.742106	-0.337973	-0.36445	0.17906	0.102852	0.276687	0.359996	O15254	ACOX3_HUMAN	ACOX3	Peroxisomal acyl-coenzyme A oxidase 3
2.32036	2.1138	2.22771	2.42366	2.26082	2.22063	2.12651	2.29381	2.15754	2.11022	2.12981	O15258	RER1_HUMAN	RER1	Protein RER1
1.34174	1.6857	1.74764	1.27386	1.58479	1.38738	2.01055	1.33571	1.5198	0.854051	1.9616	O15260	SURF4_HUMAN	SURF4	Surfeit locus protein 4
1.07917	1.42992	1.37892	1.29557	1.59207	1.55215	1.67284	1.5217	1.60204	1.4791	1.67528	O15264	MK13_HUMAN	MAPK13	Mitogen-activated protein kinase 13
0.229612	0.0122185	-0.0881243	0.54178	0.444469	0.513969	-0.0177746	-0.110097	-0.116845	0.504708	0.0407877	O15269	SPTC1_HUMAN	SPTLC1	Serine palmitoyltransferase 1
-1.27905	-1.69001	-1.83442	-1.22556	-1.31832	-1.28092	-1.87864	-1.98599	-1.98384	-1.56454	-2.17532	O15270	SPTC2_HUMAN	SPTLC2	Serine palmitoyltransferase 2
0.409737	0.300241	0.311652	0.589234	0.590352	0.590517	0.371934	0.0743313	0.301628	0.209303	0.264524	O15294	OGT1_HUMAN	OGT	UDP-N-acetylglucosamine--peptide N-acetylglucosaminyltransferase 110 kDa subunit
1.48121	1.41313	1.64972	1.69787	1.39426	1.42042	1.64626	1.41	1.38325	1.32219	1.41067	O15305	PMM2_HUMAN	PMM2	Phosphomannomutase 2
0.0995598	0.304049	0.177823	-0.269509	0.148719	0.0328193	0.213761	0.171685	0.11281	-0.15098	0.204576	O15321	TM9S1_HUMAN	TM9SF1	Transmembrane 9 superfamily member 1
2.10489	2.16907	2.37286	2.63778	2.8404	2.81714	2.93095	1.48316	1.64901	2.30435	1.77392	O15347	HMGB3_HUMAN	HMGB3	High mobility group protein B3
0.304379	0.114258	0.171329	0.546799	0.446495	0.30348	0.150416	-0.210908	-0.360794	-0.178038	-0.0805855	O15355	PPM1G_HUMAN	PPM1G	Protein phosphatase 1G
-0.0547428	0.0154018	-0.0625772	-0.124661	-0.0434179	-0.101391	-0.0439863	0.0604153	0.0789785	0.0869856	0.146712	O15357	SHIP2_HUMAN	INPPL1	Phosphatidylinositol 3,4,5-trisphosphate 5-phosphatase 2
1.24865	1.28448	1.47369	1.40567	1.37037	1.47318	1.43994	1.16974	1.12228	1.31364	1.43255	O15371	EIF3D_HUMAN	EIF3D	Eukaryotic translation initiation factor 3 subunit D
2.1985	2.20433	2.20536	2.242	2.28013	2.20663	2.36035	1.92182	1.99542	2.08858	2.11419	O15372	EIF3H_HUMAN	EIF3H	Eukaryotic translation initiation factor 3 subunit H
-2.70394	-2.7268	-2.52107	-3.58052	-2.73268	-2.66239	-3.1934	-3.20376	-3.00059	-2.75394	-2.50365	O15379	HDAC3_HUMAN	HDAC3	Histone deacetylase 3
-2.97446	-2.49751	-3.5687	-2.45878	-2.35009	-2.34198	-2.88565	-3.3651	-3.00628	-3.36823	-2.19762	O15381	NVL_HUMAN	NVL	Nuclear valosin-containing protein-like
0.448256	0.336262	0.536173	-0.0649395	-0.0491095	-0.0211244	-0.120716	-0.10122	-0.13726	0.278876	-0.264819	O15382	BCAT2_HUMAN	BCAT2	Branched-chain-amino-acid aminotransferase, mitochondrial
-3.18056	-3.45555	-3.35543	-2.85464	-3.42198	-3.33817	-2.40549	-3.54243	-2.06415	-2.92683	-2.63944	O15389	SIGL5_HUMAN	SIGLEC5	Sialic acid-binding Ig-like lectin 5
-0.963764	-1.07757	-0.975163	-0.851729	-0.807969	-0.783585	-0.873186	-0.91538	-1.18398	-1.06861	-1.36776	O15397	IPO8_HUMAN	IPO8	Importin-8
3.18789	2.93746	2.99585	2.92197	2.89401	2.91532	2.67698	3.16209	3.10588	3.34941	3.14121	O15400	STX7_HUMAN	STX7	Syntaxin-7
2.65208	2.64667	2.49258	2.44112	2.30939	2.29471	2.43629	2.70192	2.53043	2.18795	2.53912	O15427	MOT4_HUMAN	SLC16A3	Monocarboxylate transporter 4
1.2957	1.0888	1.19223	0.585711	0.396933	0.420205	0.443724	1.46122	1.18957	1.41553	1.28686	O15431	COPT1_HUMAN	SLC31A1	High affinity copper uptake protein 1
-2.50239	-1.81452	-2.0155	-3.30185	-2.47275	-3.34041	-3.51967	-2.92147	-2.57658	-2.72387	-3.87091	O15438	MRP3_HUMAN	ABCC3	ATP-binding cassette sub-family C member 3
-1.05535	-1.23	-1.14347	-1.02365	-0.908338	-1.26951	-0.887261	-1.77809	-2.38137	-2.11948	-2.01024	O15439	MRP4_HUMAN	ABCC4	ATP-binding cassette sub-family C member 4
-2.71402	-3.3734	-2.79465	-2.40301	-2.58451	-2.67546	-3.051	-3.5365	-3.59647	-3.32547	-2.59577	O15446	RPA34_HUMAN	POLR1G	DNA-directed RNA polymerase I subunit RPA34
-1.28144	-3.3637	-3.1733	-1.12103	-3.1302	-0.559143	-3.49167	-1.96315	-0.968491	-0.783456	-1.06143	O15455	TLR3_HUMAN	TLR3	Toll-like receptor 3
-1.75737	-1.42776	-3.13882	-2.60643	-1.29774	-1.61635	-1.55109	-0.859055	-0.731796	-1.19141	-1.24798	O15460	P4HA2_HUMAN	P4HA2	Prolyl 4-hydroxylase subunit alpha-2
0.483017	0.67531	0.803656	0.492439	0.585607	0.57956	0.878964	0.46658	0.677596	0.686001	0.769107	O15498	YKT6_HUMAN	YKT6	Synaptobrevin homolog YKT6
4.58322	4.86434	4.85466	4.34743	4.65698	4.67632	4.71774	4.93931	4.93743	4.69009	4.86724	O15511	ARPC5_HUMAN	ARPC5	Actin-related protein 2/3 complex subunit 5
-0.146104	-0.38014	-0.549713	-0.280921	-0.376355	-0.340413	-0.670627	-0.248605	-0.429758	-0.256002	-0.358054	O15530	PDPK1_HUMAN	PDPK1	3-phosphoinositide-dependent protein kinase 1
-0.0474691	0.0431871	0.235659	0.972878	0.828624	1.06999	0.826154	0.233863	0.144703	0.188359	0.309603	O15533	TPSN_HUMAN	TAPBP	Tapasin
-1.12916	-1.43213	-1.04551	-0.980499	-1.32085	-1.2957	-1.50557	-1.48818	-1.77088	-1.05328	-1.7767	O15541	R113A_HUMAN	RNF113A	E3 ubiquitin-protein ligase RNF113A
1.77207	1.73146	1.85652	2.00874	1.98773	1.94171	1.87568	1.45441	1.43749	1.81114	1.41585	O43143	DHX15_HUMAN	DHX15	ATP-dependent RNA helicase DHX15
-0.0542555	0.125707	-0.038166	0.0233526	0.0102701	-0.146264	-0.130134	0.179933	0.124773	0.216459	0.106876	O43148	MCES_HUMAN	RNMT	mRNA cap guanine-N7 methyltransferase
2.40457	2.37777	2.49037	2.24022	2.12472	2.18742	1.80434	2.18349	2.24115	2.41176	2.27585	O43149	ZZEF1_HUMAN	ZZEF1	Zinc finger ZZ-type and EF-hand domain-containing protein 1
-1.93477	-1.79928	-1.61067	-1.40271	-1.68294	-2.27615	-3.4192	-2.00371	-2.20079	-1.92428	-2.60011	O43156	TTI1_HUMAN	TTI1	TELO2-interacting protein 1 homolog
-1.37795	-1.40434	-1.48675	-1.18569	-1.35677	-1.26778	-1.66504	-1.84463	-1.72736	-1.62434	-1.63615	O43159	RRP8_HUMAN	RRP8	Ribosomal RNA-processing protein 8
2.32845	2.05669	2.2681	2.06882	1.92539	1.99383	1.62427	1.74528	1.79536	2.47779	1.85383	O43169	CYB5B_HUMAN	CYB5B	Cytochrome b5 type B
0.308189	0.207108	0.178487	0.296636	0.360967	0.333595	0.151726	-0.0384712	0.115327	-0.0950108	-0.10988	O43172	PRP4_HUMAN	PRPF4	U4/U6 small nuclear ribonucleoprotein Prp4
-1.07907	-1.75011	-1.66735	-0.158744	0.0348539	-0.301919	-0.0899343	-0.702245	-0.638788	-0.736206	-1.06297	O43175	SERA_HUMAN	PHGDH	D-3-phosphoglycerate dehydrogenase
0.84578	0.656713	0.689837	0.690925	0.652213	0.763715	0.162527	-0.0289307	-0.0654221	-0.178038	-0.416073	O43181	NDUS4_HUMAN	NDUFS4	NADH dehydrogenase [ubiquinone] iron-sulfur protein 4, mitochondrial
0.780709	0.600136	0.815072	0.628947	0.601815	0.689719	0.901523	0.666308	0.527341	0.930259	0.645612	O43237	DC1L2_HUMAN	DYNC1LI2	Cytoplasmic dynein 1 light intermediate chain 2
1.94513	2.01995	1.96745	2.02348	2.08826	2.106	1.9794	2.05876	2.11813	1.93793	2.03451	O43242	PSMD3_HUMAN	PSMD3	26S proteasome non-ATPase regulatory subunit 3
-1.31722	-0.945333	-0.622219	-4.03856	-1.35568	-4.54902	-0.864924	-3.05211	-3.76736	-2.94563	-2.62832	O43251	RFOX2_HUMAN	RBFOX2	RNA binding protein fox-1 homolog 2
2.06589	1.92984	2.07626	2.22579	2.14553	2.19974	2.07905	1.62086	1.59313	1.66877	1.60434	O43252	PAPS1_HUMAN	PAPSS1	Bifunctional 3'-phosphoadenosine 5'-phosphosulfate synthase 1
-0.533613	-0.518433	-0.462536	-0.219545	-0.357851	-0.108109	-0.446231	-0.544158	-0.313148	-0.518958	-0.559811	O43264	ZW10_HUMAN	ZW10	Centromere/kinetochore protein zw10 homolog
-1.30483	-1.40216	-1.3117	-1.36509	-1.80379	-1.78493	-1.17889	-0.760098	-0.958587	-0.657311	-0.596836	O43278	SPIT1_HUMAN	SPINT1	Kunitz-type protease inhibitor 1
-0.151138	-0.303613	-0.293218	0.0984354	-0.185998	-0.11862	-0.338212	-0.449636	-0.606875	-0.539376	-0.597898	O43290	SNUT1_HUMAN	SART1	U4/U6.U5 tri-snRNP-associated protein 1
2.88157	2.63453	2.69067	2.77244	2.77834	2.96728	2.96025	2.9391	2.85097	3.29899	2.46263	O43292	GPAA1_HUMAN	GPAA1	Glycosylphosphatidylinositol anchor attachment 1 protein
-0.566483	-1.16996	-1.22076	-0.889712	-1.16119	-1.14792	-1.06469	-2.67437	-1.4186	-1.30776	-1.36386	O43293	DAPK3_HUMAN	DAPK3	Death-associated protein kinase 3
-1.00737	-1.04538	-1.02659	-1.0479	-1.17371	-1.06182	-1.18054	-0.864811	-0.645614	-0.626083	-0.723505	O43299	AP5Z1_HUMAN	AP5Z1	AP-5 complex subunit zeta-1
-1.61418	-1.98219	-2.03608	-2.30169	-2.75347	-3.21354	-1.86049	-1.81605	-1.69533	-1.64385	-1.94723	O43310	CTIF_HUMAN	CTIF	CBP80/20-dependent translation initiation factor
-3.06194	-3.15427	-3.1977	-2.84961	-3.06553	-3.00824	-4.33733	-2.7294	-3.01226	-2.5484	-2.6172	O43312	MTSS1_HUMAN	MTSS1	Protein MTSS 1
0.466722	0.331584	0.419174	0.26412	0.214627	0.218582	0.047924	0.417981	0.274294	0.339718	0.47549	O43314	VIP2_HUMAN	PPIP5K2	Inositol hexakisphosphate and diphosphoinositol-pentakisphosphate kinase 2
-2.09408	-2.02924	-1.9717	-1.72354	-2.007	-1.85693	-2.29103	-2.54456	-2.17341	-1.59277	-1.98144	O43318	M3K7_HUMAN	MAP3K7	Mitogen-activated protein kinase kinase kinase 7
0.542917	0.485688	0.463153	0.912843	1.02422	0.901273	0.976138	0.535436	0.403276	0.405909	0.472661	O43324	MCA3_HUMAN	EEF1E1	Eukaryotic translation elongation factor 1 epsilon-1
-0.202667	-0.401363	-0.329067	-0.268183	-0.279908	-0.396364	-0.514359	-0.24609	-0.302418	-0.317715	-0.576297	O43353	RIPK2_HUMAN	RIPK2	Receptor-interacting serine/threonine-protein kinase 2
-1.18091	-1.90485	-0.804179	0.266253	0.0638237	0.218747	-0.0236025	-0.303693	-0.542933	-0.385977	-0.497191	O43374	RASL2_HUMAN	RASA4	Ras GTPase-activating protein 4
1.94475	1.8214	1.98089	2.14791	2.14404	2.09736	2.17701	1.59013	1.63027	1.57597	1.72928	O43390	HNRPR_HUMAN	HNRNPR	Heterogeneous nuclear ribonucleoprotein R
-0.979011	-1.04061	-1.04683	-0.512044	-0.756001	-0.837254	-0.992473	-1.05808	-0.843681	-1.28548	-1.20591	O43395	PRPF3_HUMAN	PRPF3	U4/U6 small nuclear ribonucleoprotein Prp3
1.48258	1.45745	1.61261	1.45469	1.54308	1.52616	1.53698	1.66213	1.83324	1.63986	1.77256	O43396	TXNL1_HUMAN	TXNL1	Thioredoxin-like protein 1
3.35279	3.08558	3.21233	3.41427	3.27034	3.2738	3.22718	3.14165	3.11561	3.22287	3.37943	O43399	TPD54_HUMAN	TPD52L2	Tumor protein D54
0.346478	0.392739	0.643182	0.330421	0.378517	0.478053	0.3734	0.616896	0.565787	0.601616	0.818851	O43402	EMC8_HUMAN	EMC8	ER membrane protein complex subunit 8
-0.950791	-1.11867	-1.06733	-1.12143	-1.1288	-1.47832	-0.926741	-1.00433	-1.09234	-1.12811	-0.76019	O43414	ERI3_HUMAN	ERI3	ERI1 exoribonuclease 3
-1.9608	-1.91985	-2.07824	-1.73546	-1.90886	-1.7713	-2.34989	-1.93098	-1.51716	-2.05618	-1.87207	O43426	SYNJ1_HUMAN	SYNJ1	Synaptojanin-1
-0.193027	-0.357403	-0.242756	-0.333809	-0.376415	-0.428884	-0.704318	-0.399167	-0.478197	-0.198189	-0.364555	O43427	FIBP_HUMAN	FIBP	Acidic fibroblast growth factor intracellular-binding protein
0.078186	-0.0773287	-0.0347233	-0.00984287	-0.162251	-0.224129	-0.196578	-0.0517311	0.0711708	-0.220344	0	O43432	IF4G3_HUMAN	EIF4G3	Eukaryotic translation initiation factor 4 gamma 3
-0.216524	0.0751953	-0.089077	-0.318193	0.156318	0.11181	-0.0677261	-0.175167	-0.0824013	-0.375506	-0.219216	O43447	PPIH_HUMAN	PPIH	Peptidyl-prolyl cis-trans isomerase H
-0.695579	-0.686687	-0.607532	-0.976186	-0.763963	-0.843728	-0.442904	-0.447706	-0.579389	-0.18482	-0.149623	O43464	HTRA2_HUMAN	HTRA2	Serine protease HTRA2, mitochondrial
2.15406	2.04513	2.02821	2.09195	2.10005	2.09001	2.08308	2.46293	2.37679	2.35681	2.3747	O43488	ARK72_HUMAN	AKR7A2	Aflatoxin B1 aldehyde reductase member 2
1.91104	1.77201	1.79539	1.97114	1.87542	1.85098	1.5999	2.02232	1.98761	2.18378	2.09121	O43491	E41L2_HUMAN	EPB41L2	Band 4.1-like protein 2
0.152496	0.0373707	0.0398951	-0.0163565	-0.162775	-0.0251746	0.220637	0.230929	0.216695	0.173219	0.421753	O43493	TGON2_HUMAN	TGOLN2	Trans-Golgi network integral membrane protein 2
1.46253	0.521142	1.10376	0.774706	0.472792	0.715847	0.0401525	0.461247	0.309506	1.11282	0.605132	O43504	LTOR5_HUMAN	LAMTOR5	Ragulator complex protein LAMTOR5
0.597865	0.515878	0.682663	0.507756	0.519378	0.592131	0.514556	0.640888	0.671317	0.673153	0.754491	O43516	WIPF1_HUMAN	WIPF1	WAS/WASL-interacting protein family member 1
0.177915	-1.04235	-0.0940657	-0.76622	-1.47127	-1.12426	-0.985104	-0.36841	-0.647177	0.376255	0.184378	O43567	RNF13_HUMAN	RNF13	E3 ubiquitin-protein ligase RNF13
-1.15941	-1.00573	-0.935324	-1.16429	-1.357	-1.16675	-1.20063	-1.3135	-0.993458	-1.13239	-1.36941	O43572	AKA10_HUMAN	AKAP10	A-kinase anchor protein 10, mitochondrial
1.31458	0.93261	1.25879	1.40253	1.14824	1.12765	0.96745	1.08319	1.13044	1.32883	1.33526	O43583	DENR_HUMAN	DENR	Density-regulated protein
0.273658	0.0887527	0.0289097	1.33606	1.06837	1.22826	1.10304	0.723097	0.750029	1.12292	0.758636	O43586	PPIP1_HUMAN	PSTPIP1	Proline-serine-threonine phosphatase-interacting protein 1
2.78327	2.7259	2.5869	2.81052	2.72801	2.79317	2.64847	2.39434	2.31091	2.20282	2.24794	O43592	XPOT_HUMAN	XPOT	Exportin-T
1.80754	1.47205	1.66259	1.97811	1.74018	1.76877	1.39011	1.82542	1.73191	2.35662	1.78392	O43598	DNPH1_HUMAN	DNPH1	2'-deoxynucleoside 5'-phosphate N-hydrolase 1
1.29778	1.37946	1.19681	1.33287	1.36874	1.26922	1.08762	1.5413	1.45968	1.31126	1.1346	O43615	TIM44_HUMAN	TIMM44	Mitochondrial import inner membrane translocase subunit TIM44
1.23199	1.50817	1.64991	1.12916	1.32739	1.19886	1.46844	1.28358	1.57904	1.64741	1.80067	O43617	TPPC3_HUMAN	TRAPPC3	Trafficking protein particle complex subunit 3
-0.564201	-0.40916	-0.2077	-0.125632	-0.138839	-0.0738587	0.197233	-0.602543	-0.0664215	-0.39566	0.173896	O43633	CHM2A_HUMAN	CHMP2A	Charged multivesicular body protein 2a
-1.44878	-1.33901	-1.41486	-1.20563	-1.25215	-1.20486	-1.85883	-0.589648	-0.656657	-0.527572	-0.891278	O43639	NCK2_HUMAN	NCK2	Cytoplasmic protein NCK2
-1.17769	-1.5213	-1.31385	-1.08566	-1.4022	-1.61888	-1.45194	-1.59093	-2.00123	-1.66064	-1.71627	O43660	PLRG1_HUMAN	PLRG1	Pleiotropic regulator 1
1.14845	1.12417	1.15006	1.45805	1.21004	1.27532	0.989623	0.698146	0.675741	0.570471	0.468819	O43665	RGS10_HUMAN	RGS10	Regulator of G-protein signaling 10
0.789497	0.853601	1.03826	0.735464	0.826685	0.900623	0.850677	0.459075	0.478434	0.334381	0.269993	O43670	ZN207_HUMAN	ZNF207	BUB3-interacting and GLEBS motif-containing protein ZNF207
0.135942	0.0842457	0.104736	-0.386546	-0.247029	-0.381556	-0.180747	-0.640012	-0.707642	0.46006	-0.240818	O43674	NDUB5_HUMAN	NDUFB5	NADH dehydrogenase [ubiquinone] 1 beta subcomplex subunit 5, mitochondrial
0.589454	0.923618	0.609783	0.504212	0.725971	0.679005	0.914876	0.0409164	0.0682125	-0.46832	-0.500116	O43676	NDUB3_HUMAN	NDUFB3	NADH dehydrogenase [ubiquinone] 1 beta subcomplex subunit 3
0.508845	0.108658	0.421609	0.413293	0.0883446	0.255625	1.24494	-0.562249	0.115283	-0.540206	-0.112598	O43678	NDUA2_HUMAN	NDUFA2	NADH dehydrogenase [ubiquinone] 1 alpha subcomplex subunit 2
2.55434	2.52801	2.55199	2.76043	2.66817	2.69414	2.64246	2.77092	2.86174	2.89963	2.86223	O43681	GET3_HUMAN	GET3	ATPase GET3
1.13215	1.16351	1.16444	1.38687	1.28298	1.28814	1.15156	0.803386	0.766845	0.799847	0.787776	O43684	BUB3_HUMAN	BUB3	Mitotic checkpoint protein BUB3
4.69327	4.59256	4.63579	4.76	4.70024	4.69976	4.74544	4.68498	4.70957	4.90891	4.88998	O43707	ACTN4_HUMAN	ACTN4	Alpha-actinin-4
-0.00918579	0.0674925	-0.13571	-0.198794	-0.253193	-0.322218	-0.370666	0.397371	0.346053	0.964021	0.466844	O43708	MAAI_HUMAN	GSTZ1	Maleylacetoacetate isomerase
-2.04107	-2.11261	-2.22507	-2.1996	-1.86109	-1.79308	-2.69783	-2.28169	-1.96258	-1.8604	-2.30696	O43716	GATC_HUMAN	GATC	Glutamyl-tRNA(Gln) amidotransferase subunit C, mitochondrial
0.190893	0.0666237	0.106497	0.215307	0.0283976	0.258897	0.217156	-0.338167	-0.309212	-0.0667982	-0.204593	O43719	HTSF1_HUMAN	HTATSF1	HIV Tat-specific factor 1
-1.4397	-1.97943	-2.18126	-1.80078	-2.33617	-3.02906	-2.17609	-2.41328	-3.45015	-2.66548	-2.83032	O43741	AAKB2_HUMAN	PRKAB2	5'-AMP-activated protein kinase subunit beta-2
0.982588	1.06614	1.02748	1.00984	1.02513	0.917296	1.10704	1.10775	1.09264	0.920083	1.07048	O43747	AP1G1_HUMAN	AP1G1	AP-1 complex subunit gamma-1
0.233558	0.173447	0.150677	-0.00419903	0.133555	0.210585	0.193245	0.356911	0.216398	0.430864	0.409815	O43752	STX6_HUMAN	STX6	Syntaxin-6
2.05124	2.76058	2.58617	2.33084	2.66189	2.72925	3.00009	3.07781	2.99319	2.73208	2.94191	O43760	SNG2_HUMAN	SYNGR2	Synaptogyrin-2
0.794291	0.754901	0.724951	1.20308	1.15807	1.12692	0.922845	0.825313	0.862958	0.878022	0.953446	O43765	SGTA_HUMAN	SGTA	Small glutamine-rich tetratricopeptide repeat-containing protein alpha
0.777114	0.483929	0.0993042	0.766862	0.838896	0.625917	0.746339	0.320292	0.407889	0.359494	0.122948	O43768	ENSA_HUMAN	ENSA	Alpha-endosulfine
1.38895	1.32139	1.50132	0.557556	0.269375	0.356199	0.604239	0.947742	1.04509	0.86184	1.05495	O43772	MCAT_HUMAN	SLC25A20	Mitochondrial carnitine/acylcarnitine carrier protein
3.4311	3.30032	3.42788	3.29899	3.33019	3.34751	3.28359	3.34504	3.25317	3.32794	3.39906	O43776	SYNC_HUMAN	NARS1	Asparagine--tRNA ligase, cytoplasmic
-0.0603495	-0.169414	0.113582	0.734468	0.634581	0.544391	0.187887	-0.382792	-0.277259	-0.0642138	-0.635581	O43795	MYO1B_HUMAN	MYO1B	Unconventional myosin-Ib
-0.881225	-1.36399	-1.15793	-1.00018	-1.40525	-1.13841	-1.32646	-1.23743	-2.02463	-1.58213	-1.78848	O43808	PM34_HUMAN	SLC25A17	Peroxisomal membrane protein PMP34
0.861852	0.881646	0.945071	1.02789	0.953285	0.993321	0.705874	0.49999	0.53781	0.575549	0.501897	O43809	CPSF5_HUMAN	NUDT21	Cleavage and polyadenylation specificity factor subunit 5
-0.687774	-0.658041	-0.674305	-0.762962	-0.772583	-0.985834	-0.859375	-0.910188	-0.667946	-0.516734	-0.739394	O43813	LANC1_HUMAN	LANCL1	Glutathione S-transferase LANCL1
0.163489	-0.13874	-0.0138226	0.231768	-0.0250406	0.105115	-0.132079	0.226325	0.183237	0.436205	0.255453	O43815	STRN_HUMAN	STRN	Striatin
-0.865192	-0.956801	-0.998466	-1.27505	-0.978544	-1.02752	-0.897253	-1.23556	-1.57295	-2.17292	-0.941628	O43818	U3IP2_HUMAN	RRP9	U3 small nucleolar RNA-interacting protein 2
-0.397883	-0.186091	-0.276339	-0.651821	-0.53682	-0.684285	-0.363065	0.023488	0.207548	-0.150949	0.0790138	O43819	SCO2_HUMAN	SCO2	Protein SCO2 homolog, mitochondrial
-0.688516	-0.85053	-0.939617	-0.88605	-0.720597	-0.611074	-0.844269	-1.63351	-1.71543	-0.681131	-1.3993	O43823	AKAP8_HUMAN	AKAP8	A-kinase anchor protein 8
-0.963358	-1.89784	-2.2445	-0.969502	-1.75428	-1.44061	-1.59162	-1.48811	-1.86411	-1.35241	-2.29972	O43824	GTPB6_HUMAN	GTPBP6	Putative GTP-binding protein 6
-0.624929	-0.541896	-0.71235	-0.510405	-0.625981	-0.563494	-0.909093	-1.05764	-0.844754	-0.4063	-0.598641	O43826	G6PT1_HUMAN	SLC37A4	Glucose-6-phosphate exchanger SLC37A4
3.01176	2.92441	2.96276	2.80068	2.71214	2.68414	2.66711	2.84413	2.82113	3.01297	2.77649	O43837	IDH3B_HUMAN	IDH3B	Isocitrate dehydrogenase [NAD] subunit beta, mitochondrial
0.330077	0.205939	0.191452	0.361416	0.296501	0.255371	0.18183	-0.0397482	-0.0454159	-0.109834	0.0216923	O43847	NRDC_HUMAN	NRDC	Nardilysin
2.99031	2.84741	3.05137	2.88018	2.83807	2.85092	2.9329	2.9152	2.88745	2.88596	3.06642	O43852	CALU_HUMAN	CALU	Calumenin
0.265696	0.0336761	-0.0728712	-0.28306	-0.170168	-0.122859	-0.104474	0.193997	0.119366	0.218134	0.0671577	O43861	ATP9B_HUMAN	ATP9B	Probable phospholipid-transporting ATPase IIB
1.67504	1.76031	1.89385	1.74223	1.56751	1.61901	1.67874	1.82281	1.81012	1.98682	1.89184	O43865	SAHH2_HUMAN	AHCYL1	S-adenosylhomocysteine hydrolase-like protein 1
-3.82062	-2.6719	-2.19931	-2.5537	-2.32134	-2.56239	-2.80079	-3.47217	-1.81966	-3.04985	-4.09406	O43913	ORC5_HUMAN	ORC5	Origin recognition complex subunit 5
1.49101	1.36706	1.34442	1.18546	1.42352	1.64703	1.26642	1.23885	1.3593	1.52166	1.42395	O43914	TYOBP_HUMAN	TYROBP	TYRO protein tyrosine kinase-binding protein
1.23972	1.32067	1.34829	1.37386	1.23061	1.38437	1.39162	0.570936	0.820532	0.560368	0.755878	O43920	NDUS5_HUMAN	NDUFS5	NADH dehydrogenase [ubiquinone] iron-sulfur protein 5
-1.49903	-1.65917	-1.84554	-1.31405	-1.66357	-1.743	-1.11698	-1.83915	-1.57087	-1.37066	-1.51911	O43924	PDE6D_HUMAN	PDE6D	Retinal rod rhodopsin-sensitive cGMP 3',5'-cyclic phosphodiesterase subunit delta
-1.93178	-2.00681	-2.54165	-2.24699	-1.90603	-1.77064	-3.55992	-3.5748	-1.61004	-2.64021	-1.74944	O43933	PEX1_HUMAN	PEX1	Peroxisomal ATPase PEX1
-1.47188	-2.21055	-3.12314	-2.94541	-3.54898	-2.05819	-3.31962	-1.09621	-3.57515	-1.99714	-1.01828	O43934	MFS11_HUMAN	MFSD11	UNC93-like protein MFSD11
-0.801766	-0.760012	-0.820113	-0.481011	-0.31582	-0.301533	-0.599036	-0.94476	-0.953746	-0.949845	-1.00111	O60216	RAD21_HUMAN	RAD21	Double-strand-break repair protein rad21 homolog
-1.78078	-2.00622	-1.78786	-2.00504	-1.74598	-2.15084	-3.23136	-2.01078	-2.00091	-1.64102	-1.72402	O60220	TIM8A_HUMAN	TIMM8A	Mitochondrial import inner membrane translocase subunit Tim8 A
-0.662086	-0.727935	-0.788856	-0.337109	-0.188506	-0.373683	-0.659442	-0.970927	-1.09259	-0.934349	-0.895772	O60231	DHX16_HUMAN	DHX16	Pre-mRNA-splicing factor ATP-dependent RNA helicase DHX16
-1.53842	-1.88156	-1.93136	-0.959715	-1.22316	-1.60768	-1.39556	-2.3384	-3.48918	-1.37762	-1.95743	O60232	ZNRD2_HUMAN	ZNRD2	Protein ZNRD2
2.47168	2.49416	2.60065	2.55477	2.48094	2.43165	2.44837	2.66604	2.68939	2.83474	2.86808	O60234	GMFG_HUMAN	GMFG	Glia maturation factor gamma
-2.00923	-1.91973	-2.55158	-2.22947	-2.40783	-2.14601	-2.5932	-1.94584	-2.05196	-3.20557	-3.8567	O60238	BNI3L_HUMAN	BNIP3L	BCL2/adenovirus E1B 19 kDa protein-interacting protein 3-like
-3.25955	-3.12553	-3.15148	-2.32231	-3.3302	-2.81996	-2.70243	-3.73808	-3.88688	-3.48488	-3.54967	O60244	MED14_HUMAN	MED14	Mediator of RNA polymerase II transcription subunit 14
0.1463	-0.138515	0.0438137	0.15957	0.0325708	0.0542531	-0.0558109	0.085803	0.0928841	-0.211547	0.135775	O60256	KPRB_HUMAN	PRPSAP2	Phosphoribosyl pyrophosphate synthase-associated protein 2
-0.203028	-0.256165	-0.264283	-0.00603485	0.106043	0.119717	-0.05968	-0.654055	-0.717219	-0.497586	-0.671071	O60264	SMCA5_HUMAN	SMARCA5	SWI/SNF-related matrix-associated actin-dependent regulator of chromatin subfamily A member 5
1.85929	1.68382	1.7804	1.89484	1.88983	1.83772	1.89324	1.79922	1.65494	1.9709	1.84727	O60271	JIP4_HUMAN	SPAG9	C-Jun-amino-terminal kinase-interacting protein 4
-1.01089	-1.0307	-1.26658	-0.805581	-1.02275	-0.812041	-0.936357	-1.39452	-1.24049	-1.05853	-2.30179	O60287	NPA1P_HUMAN	URB1	Nucleolar pre-ribosomal-associated protein 1
-1.07171	-1.34809	-1.23713	-1.04096	-1.19966	-1.05957	-1.29304	-1.76427	-1.60503	-1.54168	-1.49206	O60306	AQR_HUMAN	AQR	RNA helicase aquarius
-1.76444	-1.72761	-1.88392	-2.51645	-2.62206	-2.87863	-2.88755	-2.18836	-2.29802	-2.45739	-2.82642	O60307	MAST3_HUMAN	MAST3	Microtubule-associated serine/threonine-protein kinase 3
1.49702	1.51351	1.49641	0.948499	1.01579	1.03213	1.06993	1.61295	1.55505	1.69265	1.58582	O60313	OPA1_HUMAN	OPA1	Dynamin-like 120 kDa protein, mitochondrial
-1.33695	-1.43666	-1.52625	-1.06586	-1.2143	-1.1593	-1.02637	-1.44763	-1.49385	-1.51576	-1.61262	O60315	ZEB2_HUMAN	ZEB2	Zinc finger E-box-binding homeobox 2
-3.33619	-2.03368	-1.91599	-1.78477	-1.75816	-2.02016	-1.7888	-1.62445	-2.1596	-2.01041	-3.63348	O60318	GANP_HUMAN	MCM3AP	Germinal-center associated nuclear protein
-0.196162	-0.047369	-0.0905619	-0.0918417	-0.0116653	-0.0278182	0.0557442	0.364243	0.433626	0.372581	0.485438	O60331	PI51C_HUMAN	PIP5K1C	Phosphatidylinositol 4-phosphate 5-kinase type-1 gamma
0.928313	0.736497	0.833592	0.830536	0.810384	0.641901	0.694244	0.431373	0.514752	0.859485	0.776465	O60333	KIF1B_HUMAN	KIF1B	Kinesin-like protein KIF1B
-1.32785	-1.52147	-1.06848	-1.2875	-1.84068	-1.43026	-1.75738	-2.36748	-2.07369	-0.80403	-2.49843	O60341	KDM1A_HUMAN	KDM1A	Lysine-specific histone demethylase 1A
0.977468	0.832817	0.835206	0.859482	0.853105	0.751269	0.375473	0.698323	0.591933	0.899722	0.681892	O60343	TBCD4_HUMAN	TBC1D4	TBC1 domain family member 4
1.90028	1.78308	1.87762	2.07379	2.14078	2.17457	1.9746	2.55912	2.45041	2.131	2.4596	O60443	GSDME_HUMAN	GSDME	Gasdermin-E
-0.122182	-0.0321865	0.0993309	-0.539485	-0.581437	-0.420203	-0.442413	0.517317	0.44269	0.376016	0.273399	O60449	LY75_HUMAN	LY75	Lymphocyte antigen 75
-1.06881	-1.37533	-1.30661	-1.45551	-2.05982	-1.79892	-1.44236	-0.447309	-0.554088	-0.120252	-0.0903006	O60462	NRP2_HUMAN	NRP2	Neuropilin-2
0.876074	-0.0016222	0.222502	0.20766	-0.3839	-0.445571	-3.28739	0.177431	0.760262	0.889245	0.453046	O60486	PLXC1_HUMAN	PLXNC1	Plexin-C1
1.50337	1.23045	1.40073	1.70786	1.57106	1.5873	1.79047	1.39812	1.28005	1.52964	1.78758	O60488	ACSL4_HUMAN	ACSL4	Long-chain-fatty-acid--CoA ligase 4
2.68905	2.63667	2.68168	2.51582	2.65667	2.71296	2.84609	2.86895	2.87482	2.84008	2.99342	O60493	SNX3_HUMAN	SNX3	Sorting nexin-3
0.833371	0.718789	0.603656	0.38365	0.412685	0.381527	0.572633	0.608793	0.541589	0.244988	0.726777	O60496	DOK2_HUMAN	DOK2	Docking protein 2
-1.39611	-1.65113	-1.05444	-1.11182	-1.5125	-1.55591	-1.94181	-1.53999	-1.46211	-2.0749	-1.9465	O60499	STX10_HUMAN	STX10	Syntaxin-10
-0.995552	-0.89688	-0.96673	-0.862883	-0.356688	-0.806218	-0.679165	-0.839563	-0.750566	-1.34996	-0.956587	O60502	OGA_HUMAN	OGA	Protein O-GlcNAcase
-1.5257	-1.74934	-1.76744	-1.63988	-1.62355	-1.60791	-1.28319	-1.34642	-1.57106	-1.23998	-1.49037	O60504	VINEX_HUMAN	SORBS3	Vinexin
3.31864	3.37285	3.39887	3.45691	3.55991	3.56177	3.46489	3.10804	3.1443	3.21613	3.11343	O60506	HNRPQ_HUMAN	SYNCRIP	Heterogeneous nuclear ribonucleoprotein Q
-2.05399	-2.04519	-2.46146	-1.87872	-1.84637	-2.02469	-2.0269	-2.07266	-2.18681	-2.64183	-2.42798	O60508	PRP17_HUMAN	CDC40	Pre-mRNA-processing factor 17
0.364436	0.412735	0.428226	0.399038	0.431958	0.31263	0.318858	0.299161	0.417149	0.24596	0.535573	O60524	NEMF_HUMAN	NEMF	Ribosome quality control complex subunit NEMF
-1.36526	-1.3608	-1.24266	-1.52357	-1.2263	-1.44528	-1.76359	-1.51716	-1.37686	-1.66535	-1.30289	O60547	GMDS_HUMAN	GMDS	GDP-mannose 4,6 dehydratase
-2.16827	-2.55541	-2.41987	-2.61649	-2.68692	-2.52097	-2.32646	-2.10616	-2.38039	-2.7988	-2.31826	O60551	NMT2_HUMAN	NMT2	Glycylpeptide N-tetradecanoyltransferase 2
-2.99348	-3.51546	-3.96484	-2.74836	-3.70679	-2.77829	-2.89263	-3.52184	-3.4717	-3.48832	-3.53634	O60563	CCNT1_HUMAN	CCNT1	Cyclin-T1
1.43007	1.26561	1.29861	1.72572	1.69121	1.6967	1.58987	1.65037	1.59381	1.65258	1.7027	O60568	PLOD3_HUMAN	PLOD3	Multifunctional procollagen lysine hydroxylase and glycosyltransferase LH3
-1.02853	-1.00389	-1.1205	-0.738165	-0.858906	-0.912369	-0.754721	-1.05185	-1.19684	-1.11929	-1.04561	O60573	IF4E2_HUMAN	EIF4E2	Eukaryotic translation initiation factor 4E type 2
1.53157	1.49538	1.47754	2.36026	2.11365	2.1388	2.0268	2.06053	2.094	1.96927	1.92104	O60603	TLR2_HUMAN	TLR2	Toll-like receptor 2
1.26697	1.20083	1.19241	1.29393	1.28517	1.2551	0.903827	1.10579	1.08054	1.12267	0.859161	O60610	DIAP1_HUMAN	DIAPH1	Protein diaphanous homolog 1
0.781573	0.342972	0.600771	0.853992	0.482959	0.491204	0.543628	0.578646	0.548603	0.790895	0.786402	O60613	SEP15_HUMAN	SELENOF	Selenoprotein F
0.263596	0.450474	0.315894	0.297014	0.498099	0.237175	0.401541	0.612386	0.478198	0.566334	0.481272	O60645	EXOC3_HUMAN	EXOC3	Exocyst complex component 3
3.67127	3.54301	3.65006	3.478	3.4397	3.46682	3.29683	3.5937	3.55352	3.72397	3.61598	O60664	PLIN3_HUMAN	PLIN3	Perilipin-3
-2.43488	-2.93296	-2.35446	-2.25505	-2.57186	-2.50387	-2.09829	-3.3293	-3.70216	-2.86174	-2.59893	O60678	ANM3_HUMAN	PRMT3	Protein arginine N-methyltransferase 3
-3.75015	-3.6437	-2.43913	-3.67372	-3.48813	-3.23788	-2.70707	-3.56212	-4.02736	-3.00467	-3.69501	O60683	PEX10_HUMAN	PEX10	Peroxisome biogenesis factor 10
1.15382	1.05745	0.997138	1.12129	1.15023	1.13004	1.13485	0.932443	0.966727	1.05026	0.863491	O60684	IMA7_HUMAN	KPNA6	Importin subunit alpha-7
0.20888	0.0625677	0.137211	0.601554	0.597035	0.612609	0.380577	-0.423765	-0.368931	-0.317014	-0.393585	O60701	UGDH_HUMAN	UGDH	UDP-glucose 6-dehydrogenase
-1.68577	-1.94393	-1.95492	-2.26129	-2.16376	-2.00149	-2.08155	-1.67515	-1.1585	-1.63847	-2.02361	O60704	TPST2_HUMAN	TPST2	Protein-tyrosine sulfotransferase 2
1.83037	1.78622	1.82229	1.56621	1.67261	1.65189	1.69751	1.73608	1.6421	1.75062	1.67703	O60711	LPXN_HUMAN	LPXN	Leupaxin
0.98214	1.10694	1.05173	1.49969	1.56132	1.53773	1.36191	1.22949	1.327	1.20728	1.16147	O60716	CTND1_HUMAN	CTNND1	Catenin delta-1
-2.16121	-4.06191	-2.39348	-2.34383	-2.17212	-2.15861	-2.6571	-3.34179	-2.14624	-3.19152	-2.38839	O60725	ICMT_HUMAN	ICMT	Protein-S-isoprenylcysteine O-methyltransferase
1.57946	1.18176	1.37173	1.12622	1.22112	1.27664	1.09349	1.09576	0.89022	0.991364	1.19901	O60739	EIF1B_HUMAN	EIF1B	Eukaryotic translation initiation factor 1b
3.07812	3.01562	3.00653	3.30938	3.26287	3.22586	3.12339	3.36552	3.41642	3.40285	3.41065	O60749	SNX2_HUMAN	SNX2	Sorting nexin-2
1.98243	2.07968	2.17711	2.11859	2.3654	2.30782	2.59129	2.86076	3.08676	3.26051	3.27865	O60760	HPGDS_HUMAN	HPGDS	Hematopoietic prostaglandin D synthase
1.76048	1.72365	1.65832	1.75544	1.57555	1.43345	1.56279	1.81595	1.77847	1.80398	1.6861	O60762	DPM1_HUMAN	DPM1	Dolichol-phosphate mannosyltransferase subunit 1
2.94589	2.93885	2.9451	2.91651	3.00181	2.96869	2.90567	2.96968	2.94221	2.86719	2.91602	O60763	USO1_HUMAN	USO1	General vesicular transport factor p115
-0.565307	-0.639061	-0.609949	-0.789861	-0.780107	-0.804252	-0.926942	-0.9054	-0.743865	-0.92778	-0.711273	O60783	RT14_HUMAN	MRPS14	Small ribosomal subunit protein uS14m
2.73033	2.63907	2.61845	2.43428	2.45815	2.44193	2.4944	2.68824	2.82283	2.95881	2.90973	O60784	TOM1_HUMAN	TOM1	Target of Myb1 membrane trafficking protein
0.699191	0.829457	0.694406	0.598674	0.79584	0.704852	0.626084	0.802968	0.776006	0.599729	0.640186	O60825	F262_HUMAN	PFKFB2	6-phosphofructo-2-kinase/fructose-2,6-bisphosphatase 2
1.31608	1.25383	1.36132	1.15831	1.06726	1.11539	0.983018	1.37184	1.31292	1.3873	1.35936	O60826	CCD22_HUMAN	CCDC22	Coiled-coil domain-containing protein 22
-0.482906	-0.169144	-0.0349646	-0.145865	-0.14764	-0.294186	0.0953503	-0.109652	-0.384578	-0.335463	-0.0839195	O60828	PQBP1_HUMAN	PQBP1	Polyglutamine-binding protein 1
-0.609745	-0.650183	-0.494263	-0.712047	-0.869724	-0.881924	-1.0406	-0.624748	-0.645243	-0.880361	-0.452509	O60830	TI17B_HUMAN	TIMM17B	Mitochondrial import inner membrane translocase subunit Tim17-B
-0.799611	-0.306644	-0.442284	-1.10988	-0.549891	-0.740417	-0.00966167	-0.785572	-0.945756	-1.39901	-1.05972	O60831	PRAF2_HUMAN	PRAF2	PRA1 family protein 2
0.330703	0.210075	0.0725269	0.253908	0.124954	0.0681853	-0.117426	-0.43465	-0.291889	-0.162554	-0.178572	O60832	DKC1_HUMAN	DKC1	H/ACA ribonucleoprotein complex subunit DKC1
1.16925	1.04095	1.03417	1.30612	1.23002	1.21053	1.07895	0.813444	0.716615	0.751896	0.911691	O60841	IF2P_HUMAN	EIF5B	Eukaryotic translation initiation factor 5B
-0.260817	-0.543292	-0.215267	-0.843739	-0.828856	-0.926557	-1.38745	-0.648913	-0.852832	-0.517995	-0.538579	O60861	GAS7_HUMAN	GAS7	Growth arrest-specific protein 7
0.392506	0.136155	0.519676	0.752046	0.679673	0.602811	0.836699	0.208344	0.284982	0.284908	0.645292	O60869	EDF1_HUMAN	EDF1	Endothelial differentiation-related factor 1
-3.0229	-2.45774	-2.78579	-2.65432	-2.4544	-2.19169	-3.72813	-3.02725	-3.42132	-2.87572	-3.12161	O60870	KIN17_HUMAN	KIN	DNA/RNA-binding protein KIN17
0.297716	0.271207	0.34657	0.583972	0.590927	0.591849	0.358982	0.00445843	-0.0231781	0.250051	-0.0618114	O60879	DIAP2_HUMAN	DIAPH2	Protein diaphanous homolog 2
1.48234	1.19356	1.34054	1.38797	1.26609	1.25555	1.29697	1.17708	1.09847	1.02369	1.35791	O60884	DNJA2_HUMAN	DNAJA2	DnaJ homolog subfamily A member 2
-1.75124	-1.36935	-1.33166	-1.37386	-1.35052	-1.06567	-0.903944	-1.37319	-1.44289	-1.47501	-1.52782	O60885	BRD4_HUMAN	BRD4	Bromodomain-containing protein 4
1.6871	1.97017	1.75008	1.07567	2.09804	2.40204	1.47254	2.18174	1.87933	1.63081	1.59898	O60888	CUTA_HUMAN	CUTA	Protein CutA
-2.12292	-2.32441	-2.50688	-2.41204	-2.58805	-2.62293	-2.84539	-2.34048	-2.57232	-1.77593	-2.3257	O60906	NSMA_HUMAN	SMPD2	Sphingomyelin phosphodiesterase 2
-1.65406	-1.11315	-1.86971	-2.20559	-1.02883	-1.14879	-2.39952	-1.36036	-1.91415	-1.78077	-1.16627	O60925	PFD1_HUMAN	PFDN1	Prefoldin subunit 1
-1.88334	-1.65329	-1.53897	-1.79261	-1.51207	-1.89311	-1.59039	-1.3114	-1.97772	-1.39462	-1.49534	O60927	PP1RB_HUMAN	PPP1R11	E3 ubiquitin-protein ligase PPP1R11
-1.09339	-1.17298	-1.03637	-0.907125	-0.811566	-0.709412	-1.07833	-1.50965	-1.29683	-1.61925	-1.20968	O60934	NBN_HUMAN	NBN	Nibrin
-2.53627	-2.64621	-2.75756	-2.24619	-2.61828	-2.31905	-2.06858	-2.26525	-2.00454	-2.30586	-2.9611	O60942	MCE1_HUMAN	RNGTT	mRNA-capping enzyme
-1.90918	-1.69919	-1.99105	-3.45344	-2.51557	-2.85817	-4.05478	-1.52521	-1.10269	-1.53378	-1.43952	O75022	LIRB3_HUMAN	LILRB3	Leukocyte immunoglobulin-like receptor subfamily B member 3
-2.69468	-2.74198	-3.80959	-2.72601	-3.77405	-3.28197	-2.74111	-2.75886	-2.45516	-3.46204	-3.52588	O75023	LIRB5_HUMAN	LILRB5	Leukocyte immunoglobulin-like receptor subfamily B member 5
-0.457312	-0.446578	-0.531726	-0.429506	-0.580693	-0.525012	-0.751885	-0.193411	-0.20178	-0.201355	-0.171803	O75027	ABCB7_HUMAN	ABCB7	Iron-sulfur clusters transporter ABCB7, mitochondrial
-0.223143	-0.379988	-0.336972	-0.669502	-0.800554	-0.556145	-0.941683	-0.461059	-0.746098	-0.873154	-0.72498	O75030	MITF_HUMAN	MITF	Microphthalmia-associated transcription factor
-0.79172	-1.20876	-0.806496	-0.425275	-0.599004	-0.655447	-1.03093	-0.673258	-0.710987	-0.638408	-0.557766	O75044	SRGP2_HUMAN	SRGAP2	SLIT-ROBO Rho GTPase-activating protein 2
0.504598	0.539317	0.672392	0.39593	0.466908	0.479517	0.860997	0.709213	0.804467	0.459045	0.810156	O75064	DEN4B_HUMAN	DENND4B	DENN domain-containing protein 4B
3.8567	3.80646	3.91262	3.7995	3.70378	3.75247	3.77678	3.8405	3.80459	4.06693	4.02373	O75083	WDR1_HUMAN	WDR1	WD repeat-containing protein 1
-3.39645	-2.07988	-2.90481	-2.01947	-3.63561	-1.28724	-2.33887	-0.937062	-1.37839	-1.86477	-1.62731	O75110	ATP9A_HUMAN	ATP9A	Probable phospholipid-transporting ATPase IIA
-1.46698	-1.70639	-1.42972	-1.47382	-1.34322	-1.56614	-1.73352	-3.7644	-1.85043	-1.97613	-1.55751	O75113	N4BP1_HUMAN	N4BP1	NEDD4-binding protein 1
-1.00043	-1.17479	-1.18938	-0.854456	-0.982033	-0.984639	-1.25314	-1.03279	-1.09907	-1.00003	-1.13385	O75116	ROCK2_HUMAN	ROCK2	Rho-associated protein kinase 2
0.259373	0.142107	0.228462	0.339698	0.106851	0.127219	-0.200361	-0.132464	-0.153233	-0.126437	-0.2387	O75122	CLAP2_HUMAN	CLASP2	CLIP-associating protein 2
-2.28912	-1.87895	-1.87174	-2.06089	-4.27858	-2.79629	-2.26137	-4.36086	-1.95647	-1.85187	-2.13927	O75127	PTCD1_HUMAN	PTCD1	Pentatricopeptide repeat-containing protein 1, mitochondrial
1.90737	1.84326	1.86456	1.75141	1.80607	1.88005	1.83644	2.02479	1.93318	2.04632	2.00565	O75131	CPNE3_HUMAN	CPNE3	Copine-3
0.0590067	-0.0325775	-0.290792	-0.119404	-0.295432	-0.211849	-0.225121	-0.766354	-0.253291	-3.5983	-3.50432	O75140	DEPD5_HUMAN	DEPDC5	GATOR1 complex protein DEPDC5
-0.48321	-0.0441103	-3.40195	-0.755195	-3.11637	-0.76413	-3.99211	0.0831442	0.300277	-0.235583	-0.214259	O75144	ICOSL_HUMAN	ICOSLG	ICOS ligand
-0.576567	-1.01867	-0.804677	-0.298832	-0.489534	-0.429108	-0.787425	-1.13631	-0.945563	-0.877367	-0.841928	O75150	BRE1B_HUMAN	RNF40	E3 ubiquitin-protein ligase BRE1B
-1.65599	-1.52945	-1.63431	-1.04689	-0.876484	-1.08068	-1.28271	-1.49012	-1.55177	-1.52022	-1.56401	O75152	ZC11A_HUMAN	ZC3H11A	Zinc finger CCCH domain-containing protein 11A
-0.0252705	0.0120811	0.00303555	0.0069046	0.0791435	0.0383773	0.211747	-0.0765018	-0.0941591	-0.138844	0.0595837	O75153	CLU_HUMAN	CLUH	Clustered mitochondria protein homolog
-3.00968	-2.94133	-2.88351	-2.70497	-3.08994	-4.13843	-3.12197	-2.61636	-2.88249	-2.60099	-3.18509	O75157	T22D2_HUMAN	TSC22D2	TSC22 domain family protein 2
0.709067	0.721473	0.776634	0.725752	0.791018	0.767114	0.624716	0.93584	0.895894	1.01283	0.911107	O75165	DJC13_HUMAN	DNAJC13	DnaJ homolog subfamily C member 13
-2.41566	-1.68695	-1.86218	-1.84536	-1.85365	-1.95273	-2.39435	-1.90918	-2.35875	-2.45667	-2.67955	O75167	PHAR2_HUMAN	PHACTR2	Phosphatase and actin regulator 2
-0.885453	-0.816694	-1.01903	-0.76528	-0.853904	-1.03174	-1.26046	-0.806282	-1.16434	-0.942185	-1.01478	O75170	PP6R2_HUMAN	PPP6R2	Serine/threonine-protein phosphatase 6 regulatory subunit 2
-0.525129	-0.486682	-0.252614	-0.0738478	-0.34586	-0.287872	-0.208357	-0.180271	-0.855537	-0.368996	-0.407148	O75175	CNOT3_HUMAN	CNOT3	CCR4-NOT transcription complex subunit 3
-0.380412	-0.338168	-0.341658	-0.293493	-0.270284	-0.443644	-0.23333	-0.444345	-0.712867	-0.304075	-0.336646	O75179	ANR17_HUMAN	ANKRD17	Ankyrin repeat domain-containing protein 17
-0.19667	-0.286509	-0.178521	-0.571013	-0.156334	-0.205976	0.0119762	-0.12105	-0.146521	-0.756718	0.0356731	O75190	DNJB6_HUMAN	DNAJB6	DnaJ homolog subfamily B member 6
-1.50363	-1.41886	-1.2431	-1.42906	-1.58381	-1.44852	-1.3061	-1.30382	-1.31068	-1.50153	-1.46908	O75191	XYLB_HUMAN	XYLB	Xylulose kinase
-1.63901	-2.30572	-2.12959	-1.98482	-2.423	-3.01355	-2.79489	-3.39923	-2.76311	-1.83272	-2.40781	O75204	TM127_HUMAN	TMEM127	Transmembrane protein 127
0.775281	0.619105	0.4869	0.248072	0.137854	0.165319	-0.00906086	0.593056	0.667404	0.956466	0.716677	O75208	COQ9_HUMAN	COQ9	Ubiquinone biosynthesis protein COQ9, mitochondrial
1.81037	1.8216	1.89533	1.68339	1.62054	1.72347	1.82974	2.0829	2.07931	1.91467	2.10505	O75223	GGCT_HUMAN	GGCT	Gamma-glutamylcyclotransferase
1.21583	1.50734	1.52327	1.12099	1.5083	1.55037	1.65298	1.24616	1.36767	1.27661	1.36683	O75251	NDUS7_HUMAN	NDUFS7	NADH dehydrogenase [ubiquinone] iron-sulfur protein 7, mitochondrial
-1.09188	-0.744184	-1.31044	-1.09651	-0.952414	-0.877227	-0.984458	-1.42896	-1.45489	-1.55441	-1.70292	O75298	RTN2_HUMAN	RTN2	Reticulon-2
2.31523	2.23669	2.20263	2.08428	2.22533	2.20656	2.16062	1.83982	1.9435	1.7783	1.94401	O75306	NDUS2_HUMAN	NDUFS2	NADH dehydrogenase [ubiquinone] iron-sulfur protein 2, mitochondrial
0.291958	0.176764	0.194551	0.484868	0.490576	0.410323	0.0480108	0.125375	0.128305	0.0826216	-0.109631	O75312	ZPR1_HUMAN	ZPR1	Zinc finger protein ZPR1
-2.16404	-1.18813	-1.2721	-1.72116	-1.13432	-1.0827	-0.99703	-0.890036	-0.835089	-2.19518	-1.1231	O75317	UBP12_HUMAN	USP12	Ubiquitin carboxyl-terminal hydrolase 12
2.32756	2.21402	2.26266	1.74846	2.00547	1.82641	1.94751	2.36487	2.22075	2.47173	2.41424	O75323	NIPS2_HUMAN	NIPSNAP2	Protein NipSnap homolog 2
2.00242	1.97498	1.94931	1.82836	1.91702	1.8863	1.9024	1.81008	1.9109	1.86306	2.07733	O75340	PDCD6_HUMAN	PDCD6	Programmed cell death protein 6
2.51488	2.46536	2.44664	2.35714	2.40231	2.42732	2.36081	2.20197	2.20483	2.16164	2.2879	O75347	TBCA_HUMAN	TBCA	Tubulin-specific chaperone A
4.29624	3.85563	4.12871	3.67806	3.82631	3.66276	4.02385	4.05608	4.18357	4.69371	4.24443	O75348	VATG1_HUMAN	ATP6V1G1	V-type proton ATPase subunit G 1
2.02863	2.03593	2.03943	1.89578	1.99207	2.0092	2.0326	1.93638	2.1589	2.39255	2.30723	O75351	VPS4B_HUMAN	VPS4B	Vacuolar protein sorting-associated protein 4B
2.47933	2.63278	2.23897	2.55839	2.70382	2.60978	2.68871	2.61603	2.71782	2.39166	2.41935	O75352	MPU1_HUMAN	MPDU1	Mannose-P-dolichol utilization defect 1 protein
-2.70871	-3.78043	-3.37533	-3.23728	-1.86643	-1.95145	-3.25792	-1.97392	-2.32311	-2.12838	-3.34015	O75356	ENTP5_HUMAN	ENTPD5	Nucleoside diphosphate phosphatase ENTPD5
2.69991	2.49041	2.51362	2.65083	2.48969	2.45219	2.38193	2.16057	2.07243	2.5207	2.49257	O75367	H2AY_HUMAN	MACROH2A1	Core histone macro-H2A.1
4.16725	4.19945	4.23763	4.01332	4.20801	4.20268	4.28886	4.54195	4.60596	4.30129	4.56532	O75368	SH3L1_HUMAN	SH3BGRL	Adapter SH3BGRL
1.84229	1.76704	1.79841	2.29794	2.13363	2.14281	1.9385	1.48596	1.57563	1.65618	1.59334	O75369	FLNB_HUMAN	FLNB	Filamin-B
-2.62804	-2.55043	-1.95418	-2.21293	-2.10851	-2.16901	-3.25164	-3.31073	-1.8284	-1.28978	-4.80517	O75376	NCOR1_HUMAN	NCOR1	Nuclear receptor corepressor 1
-3.58973	-2.87281	-4.1405	-2.80191	-2.43179	-3.29272	-3.56912	-2.18217	-2.34138	-2.00152	-2.60537	O75379	VAMP4_HUMAN	VAMP4	Vesicle-associated membrane protein 4
0.599279	0.484509	0.456053	0.763639	0.743493	0.714869	0.494524	-0.119065	-0.283456	-0.0382586	-0.205065	O75380	NDUS6_HUMAN	NDUFS6	NADH dehydrogenase [ubiquinone] iron-sulfur protein 6, mitochondrial
0.186012	0.0422602	-0.0378389	-0.0151405	-0.0272923	-0.11032	0.041256	0.0780697	-0.0144758	0.0765591	-0.00672054	O75381	PEX14_HUMAN	PEX14	Peroxisomal membrane protein PEX14
-2.63816	-1.89598	-2.13403	-1.69638	-2.22621	-1.78984	-1.59949	-3.09291	-2.24643	-1.68213	-2.84874	O75382	TRIM3_HUMAN	TRIM3	Tripartite motif-containing protein 3
4.71685	4.67814	4.78928	4.08631	4.35376	4.3682	4.3003	4.6774	4.6527	4.55794	4.65326	O75390	CISY_HUMAN	CS	Citrate synthase, mitochondrial
0.559244	0.107283	0.258862	0.508003	0.39072	0.537469	-0.0502996	0.100533	0.0862141	0.125315	0.159007	O75391	SPAG7_HUMAN	SPAG7	Sperm-associated antigen 7
-2.06672	-1.74101	-1.98696	-1.76987	-2.02716	-1.38031	-1.57733	-1.74987	-1.88285	-3.55587	-2.09496	O75394	RM33_HUMAN	MRPL33	Large ribosomal subunit protein bL33m
2.98947	2.85971	2.97672	2.94917	2.83829	2.77973	2.82389	2.89709	3.00041	3.29845	3.00504	O75396	SC22B_HUMAN	SEC22B	Vesicle-trafficking protein SEC22b
0.624466	0.597268	0.671474	0.73182	0.71027	0.630862	0.554617	0.389675	0.295123	0.316063	0.209218	O75400	PR40A_HUMAN	PRPF40A	Pre-mRNA-processing factor 40 homolog A
-0.195953	-0.448977	-0.523703	-0.136111	-0.304395	-0.241308	-0.486658	-0.574086	-0.463243	-0.274192	-0.380836	O75410	TACC1_HUMAN	TACC1	Transforming acidic coiled-coil-containing protein 1
-0.762636	-0.835176	-0.839516	-1.12879	-1.22305	-1.15204	-1.125	-0.6355	-0.692016	-0.950514	-0.754481	O75414	NDK6_HUMAN	NME6	Nucleoside diphosphate kinase 6
-0.305106	-0.523008	-0.495938	-0.167607	-0.346551	-0.376611	-0.775544	-0.706489	-0.651601	-0.607018	-0.733444	O75427	LRCH4_HUMAN	LRCH4	Leucine-rich repeat and calponin homology domain-containing protein 4
0.752251	0.650762	0.751547	0.629318	0.753442	0.588698	0.80063	1.15573	1.12182	1.3292	1.36457	O75431	MTX2_HUMAN	MTX2	Metaxin-2
3.09784	3.12865	3.07539	2.94335	3.10089	3.06409	2.90326	3.23566	3.12617	3.14135	3.07483	O75436	VP26A_HUMAN	VPS26A	Vacuolar protein sorting-associated protein 26A
-0.131339	0.345967	-0.199603	-0.43832	-0.252904	0.0599942	-0.0860701	-0.592254	-0.655804	-1.1852	-1.05009	O75438	NDUB1_HUMAN	NDUFB1	NADH dehydrogenase [ubiquinone] 1 beta subcomplex subunit 1
2.50392	2.50351	2.56476	2.51427	2.49742	2.48715	2.53584	2.79761	2.74903	2.78633	2.94015	O75439	MPPB_HUMAN	PMPCB	Mitochondrial-processing peptidase subunit beta
-2.59734	-2.39708	-2.40761	-2.15697	-3.17196	-2.75001	-2.19047	-3.42925	-2.93996	-0.667232	-3.35772	O75448	MED24_HUMAN	MED24	Mediator of RNA polymerase II transcription subunit 24
-0.99589	-1.64116	-1.20635	-0.990351	-1.24886	-1.32839	-1.38015	-1.11227	-2.17087	-1.63141	-1.35509	O75449	KTNA1_HUMAN	KATNA1	Katanin p60 ATPase-containing subunit A1
-0.332589	-0.588661	-0.421974	-0.337087	-0.593513	-0.485034	-0.468867	-0.775463	-0.712926	-0.784228	-0.500415	O75477	ERLN1_HUMAN	ERLIN1	Erlin-1
-0.219989	-0.479837	-0.195654	-0.329265	-0.56863	-0.247233	-0.299113	-1.30404	-1.08336	-0.70485	-0.962696	O75487	GPC4_HUMAN	GPC4	Glypican-4
2.3027	2.44529	2.47263	2.28103	2.45346	2.36774	2.26111	2.15511	2.21768	1.79724	2.09975	O75489	NDUS3_HUMAN	NDUFS3	NADH dehydrogenase [ubiquinone] iron-sulfur protein 3, mitochondrial
1.13745	1.01951	1.20692	1.05113	0.999144	0.985753	1.05612	0.661774	0.813992	0.645044	0.717682	O75494	SRS10_HUMAN	SRSF10	Serine/arginine-rich splicing factor 10
1.35515	1.33969	1.31149	0.46779	0.625976	0.73303	0.671134	0.673064	0.734112	0.520511	0.683041	O75503	CLN5_HUMAN	CLN5	Ceroid-lipofuscinosis neuronal protein 5
0.567848	0.619323	0.734837	0.561222	0.551896	0.568026	0.495009	0.264388	0.184865	0.149338	0.316819	O75521	ECI2_HUMAN	ECI2	Enoyl-CoA delta isomerase 2
-3.01282	-2.53665	-3.22202	-3.51146	-3.55447	-3.31049	-3.82682	-3.65647	-2.6299	-3.35036	-4.0861	O75528	TADA3_HUMAN	TADA3	Transcriptional adapter 3
-1.98652	-1.94958	-2.39962	-1.33652	-1.46553	-1.39678	-2.77677	-2.77165	-3.52236	-2.43137	-4.09399	O75530	EED_HUMAN	EED	Polycomb protein EED
0.167403	0.396933	0.429882	0.216509	0.30391	0.661677	0.143115	0.0991936	0.195964	-0.0465612	0.448149	O75531	BAF_HUMAN	BANF1	Barrier-to-autointegration factor
1.75793	1.72156	1.72225	1.89165	1.8831	1.86528	1.75387	1.44427	1.4252	1.50093	1.46441	O75533	SF3B1_HUMAN	SF3B1	Splicing factor 3B subunit 1
1.17846	1.17074	1.18443	1.2445	1.19936	1.23432	1.2385	1.02382	1.052	1.14936	1.15293	O75534	CSDE1_HUMAN	CSDE1	Cold shock domain-containing protein E1
1.41793	1.12381	1.13049	0.660181	0.500953	0.7213	0.791163	0.994262	1.04545	1.21617	1.20042	O75558	STX11_HUMAN	STX11	Syntaxin-11
1.91339	2.10435	2.16166	1.54085	1.87954	1.68351	1.87428	2.37323	2.43762	2.13185	2.37092	O75563	SKAP2_HUMAN	SKAP2	Src kinase-associated phosphoprotein 2
-1.02466	-1.47543	-1.20827	-0.906187	-1.20579	-1.04584	-1.45862	-1.50428	-1.59744	-1.26138	-1.36682	O75569	PRKRA_HUMAN	PRKRA	Interferon-inducible double-stranded RNA-dependent protein kinase activator A
-2.96697	-3.50038	-2.72465	-3.3359	-3.59344	-3.14132	-2.82441	-3.55377	-2.51621	-2.31497	-2.83664	O75570	RF1M_HUMAN	MTRF1	Peptide chain release factor 1, mitochondrial
-2.01035	-1.49339	-2.68928	-4.03261	-1.32658	-2.4774	-1.05602	-1.74286	-1.53602	-2.26508	-0.839303	O75582	KS6A5_HUMAN	RPS6KA5	Ribosomal protein S6 kinase alpha-5
-0.15941	-0.235123	-0.232961	-0.0201464	-0.00421429	0.0400758	-0.409576	-0.165836	-0.229178	-0.12209	-0.250113	O75592	MYCB2_HUMAN	MYCBP2	E3 ubiquitin-protein ligase MYCBP2
-0.763609	-1.25803	-0.759952	-0.852379	-1.28179	-1.20849	-1.29509	-1.76062	-1.84667	-1.17122	-1.07612	O75607	NPM3_HUMAN	NPM3	Nucleoplasmin-3
1.96192	1.96524	1.96339	2.00744	1.90506	1.83335	1.80597	2.03606	1.97701	2.17629	2.11868	O75608	LYPA1_HUMAN	LYPLA1	Acyl-protein thioesterase 1
-1.65646	-1.5593	-1.19317	-2.26584	-1.83088	-1.32369	-1.15938	-2.08351	-1.61973	-1.99023	-1.6465	O75616	ERAL1_HUMAN	ERAL1	GTPase Era, mitochondrial
-0.686215	-1.01089	-0.40808	-0.734423	-0.493529	-0.510979	-0.765368	-0.41405	-0.28474	-0.659105	-0.634238	O75629	CREG1_HUMAN	CREG1	Protein CREG1
1.22122	1.09692	1.15756	1.36889	1.29648	1.30645	1.12915	0.99606	0.913795	1.11339	0.959857	O75643	U520_HUMAN	SNRNP200	U5 small nuclear ribonucleoprotein 200 kDa helicase
-0.690287	-0.679465	-0.734779	-0.732489	-1.19198	-0.593647	-0.951643	-1.04062	-0.404279	-0.389717	-0.799921	O75648	MTU1_HUMAN	TRMU	Mitochondrial tRNA-specific 2-thiouridylase 1
0.0139256	0.136318	0.0726681	-0.0415697	0.127282	0.0365558	0.0328264	-0.0963488	-0.113282	-0.162598	0.202719	O75663	TIPRL_HUMAN	TIPRL	TIP41-like protein
-2.31006	-2.86075	-2.64715	-3.10052	-2.62126	-3.81748	-2.82503	-2.99927	-3.60411	-4.2371	-3.1764	O75674	TM1L1_HUMAN	TOM1L1	TOM1-like protein 1
-1.64177	-1.27151	-1.93764	-1.46597	-1.39221	-1.352	-1.4156	-1.16602	-1.37496	-1.38009	-1.70975	O75676	KS6A4_HUMAN	RPS6KA4	Ribosomal protein S6 kinase alpha-4
-1.64214	-1.71545	-1.16051	-1.20858	-1.21678	-1.59274	-3.58107	-2.63572	-1.8584	-1.66429	-2.7505	O75683	SURF6_HUMAN	SURF6	Surfeit locus protein 6
0.774403	0.558353	0.653931	0.704028	0.588758	0.619895	0.424367	0.619221	0.550962	0.731745	0.631164	O75688	PPM1B_HUMAN	PPM1B	Protein phosphatase 1B
-0.725904	-1.19758	-0.895802	-0.97049	-1.16959	-1.09681	-1.15388	-1.17905	-1.41556	-0.756446	-1.13006	O75689	ADAP1_HUMAN	ADAP1	Arf-GAP with dual PH domain-containing protein 1
-0.942348	-0.749625	-1.07424	-0.705384	-0.502092	-0.587883	-0.362711	-1.10534	-0.82553	-1.65926	-1.1561	O75691	UTP20_HUMAN	UTP20	Small subunit processome component 20 homolog
0.37582	0.300297	0.251386	0.52214	0.440292	0.430547	0.0921431	0.0948277	0.0761995	0.212219	-0.237919	O75694	NU155_HUMAN	NUP155	Nuclear pore complex protein Nup155
1.77899	1.84749	1.7717	1.70673	1.70803	1.6515	1.96112	1.95877	2.01363	1.77672	2.19691	O75695	XRP2_HUMAN	RP2	Protein XRP2
-0.381497	-0.448434	-0.512734	-0.0670662	-0.10252	-0.197077	-0.214144	-0.53363	-0.477918	-0.474557	-0.485712	O75718	CRTAP_HUMAN	CRTAP	Cartilage-associated protein
0.643184	0.415561	0.438344	0.145048	-0.0605316	-0.0385833	0.0657177	0.59417	0.585077	0.562281	0.539899	O75746	S2512_HUMAN	SLC25A12	Electrogenic aspartate/glutamate antiporter SLC25A12, mitochondrial
0.69933	0.377257	0.412571	0.654594	0.382299	0.309078	-0.027503	0.323428	0.141709	0.41973	0.426508	O75787	RENR_HUMAN	ATP6AP2	Renin receptor
-2.94292	-4.10691	-2.29622	-2.00664	-2.0148	-1.90518	-3.22811	-3.58848	-3.58383	-3.28571	-3.20712	O75792	RNH2A_HUMAN	RNASEH2A	Ribonuclease H2 subunit A
-0.768016	-0.46801	-0.818743	-0.438291	-0.576088	-0.742276	-0.473154	-1.12674	-0.765368	-1.09165	-0.876046	O75794	CD123_HUMAN	CDC123	Cell division cycle protein 123 homolog
-2.882	-3.28828	-3.95237	-2.86126	-1.98897	-2.53841	-1.77573	-2.41921	-2.18019	-4.51555	-1.99623	O75815	BCAR3_HUMAN	BCAR3	Breast cancer anti-estrogen resistance protein 3
-1.34769	-1.83641	-1.53719	-1.01382	-1.27156	-1.06957	-2.19363	-1.92848	-2.06395	-1.539	-2.01038	O75817	POP7_HUMAN	POP7	Ribonuclease P protein subunit p20
1.34799	1.21661	1.33602	1.58364	1.53592	1.58786	1.37547	1.13648	1.13076	1.09889	1.10323	O75821	EIF3G_HUMAN	EIF3G	Eukaryotic translation initiation factor 3 subunit G
1.36242	1.1049	1.24641	1.60445	1.371	1.44531	1.40496	1.10973	0.937373	1.23587	1.17667	O75822	EIF3J_HUMAN	EIF3J	Eukaryotic translation initiation factor 3 subunit J
-1.06255	-1.30603	-1.18387	-0.632415	-0.66939	-0.702882	-1.11407	-0.757637	-0.925979	-0.689834	-0.884167	O75828	CBR3_HUMAN	CBR3	Carbonyl reductase [NADPH] 3
0.163548	-0.00564289	0.120146	0.41081	0.185115	0.213393	0.0672712	-0.35256	-0.183702	-0.0704441	-0.197412	O75832	PSD10_HUMAN	PSMD10	26S proteasome non-ATPase regulatory subunit 10
1.23748	1.13731	1.03893	1.23689	0.988268	0.883537	1.00191	0.834425	0.858256	0.898685	0.782462	O75843	AP1G2_HUMAN	AP1G2	AP-1 complex subunit gamma-like 2
1.65877	1.40777	1.62844	1.63886	1.33789	1.47001	1.35951	1.13937	1.17452	1.56921	1.37451	O75844	FACE1_HUMAN	ZMPSTE24	CAAX prenyl protease 1 homolog
4.81518	4.94771	4.94423	4.84329	4.96642	4.96471	4.94894	4.98889	5.0329	4.96042	5.02476	O75874	IDHC_HUMAN	IDH1	Isocitrate dehydrogenase [NADP] cytoplasmic
-0.934403	-0.752395	-0.579678	-0.787065	-1.0187	-2.23131	-2.55038	-1.22707	-0.728296	-1.09129	-3.24355	O75879	GATB_HUMAN	GATB	Glutamyl-tRNA(Gln) amidotransferase subunit B, mitochondrial
1.61535	1.22379	1.3773	0.936476	0.967859	1.02112	0.896409	1.5237	1.55231	1.58037	1.28904	O75880	SCO1_HUMAN	SCO1	Protein SCO1 homolog, mitochondrial
-2.73834	-2.74054	-3.10064	3.90069	-3.5485	-2.9851	-3.51921	-2.79964	-2.80228	-2.90521	-2.55097	O75882	ATRN_HUMAN	ATRN	Attractin
-0.880665	-0.436541	-0.42183	-0.692882	-0.648485	-0.404164	-0.405896	0.0113268	-0.0144033	0.265472	-0.217342	O75884	RBBP9_HUMAN	RBBP9	Serine hydrolase RBBP9
0.863222	0.763482	0.832338	1.09696	1.05417	0.964499	0.87954	0.771542	0.771078	0.904296	0.846771	O75886	STAM2_HUMAN	STAM2	Signal transducing adapter molecule 2
-1.47194	-0.495333	-0.529662	-0.800353	-0.831397	-0.575876	-1.10314	0.268379	0.290637	-0.0799065	-0.312574	O75888	TNF13_HUMAN	TNFSF13	Tumor necrosis factor ligand superfamily member 13
-0.399063	-0.639934	-0.68844	-0.599631	-0.810906	-0.578753	-1.06298	-0.745512	-0.997681	-0.817149	-0.834236	O75907	DGAT1_HUMAN	DGAT1	Diacylglycerol O-acyltransferase 1
-0.829142	-1.38735	-0.79762	-1.04157	-1.20616	-1.08294	-1.36285	-1.43939	-1.68794	-1.09941	-1.43019	O75909	CCNK_HUMAN	CCNK	Cyclin-K
0.021862	-0.0136766	0.0783529	-0.417131	-0.285353	-0.330537	0.22444	-0.148856	-0.00106525	-0.194287	0.0934381	O75911	DHRS3_HUMAN	DHRS3	Short-chain dehydrogenase/reductase 3
3.69821	4.1581	4.0755	3.93722	4.20279	4.04095	4.59966	4.37442	4.50059	3.88896	4.55059	O75915	PRAF3_HUMAN	ARL6IP5	PRA1 family protein 3
-1.65316	-3.30249	-3.23849	1.20294	1.13356	1.10813	1.04103	-0.525684	-0.524547	-0.569833	-0.521863	O75923	DYSF_HUMAN	DYSF	Dysferlin
-2.17965	-3.3196	-2.45204	-2.00551	-2.02589	-2.83099	-2.65491	-3.29272	-2.4027	-3.01083	-3.15832	O75928	PIAS2_HUMAN	PIAS2	E3 SUMO-protein ligase PIAS2
0.308217	0.17846	-0.0922642	-0.0973663	0.29696	0.343394	9.63211e-05	-0.0351095	-0.134704	0.0638762	-0.00292492	O75934	SPF27_HUMAN	BCAS2	Pre-mRNA-splicing factor SPF27
0.954031	1.46297	1.36129	0.371026	1.35242	1.40775	1.23905	1.50328	1.42147	1.28379	1.60024	O75935	DCTN3_HUMAN	DCTN3	Dynactin subunit 3
0.739105	0.728597	0.864102	0.887301	0.896488	0.839271	0.684728	-0.176645	0.639136	0.363742	0.263996	O75937	DNJC8_HUMAN	DNAJC8	DnaJ homolog subfamily C member 8
-1.05269	-0.752606	-0.934526	-1.05526	-0.877919	-1.05613	-0.564054	-0.783054	-0.930498	-1.16012	-0.993937	O75940	SPF30_HUMAN	SMNDC1	Survival of motor neuron-related-splicing factor 30
3.60844	3.38514	3.6264	3.2209	3.0256	3.17955	3.40197	3.42296	3.33455	3.39784	3.58765	O75947	ATP5H_HUMAN	ATP5PD	ATP synthase subunit d, mitochondrial
1.75283	1.70243	1.67738	1.90855	1.85074	1.85922	1.58628	1.90354	1.82886	2.03981	1.70891	O75955	FLOT1_HUMAN	FLOT1	Flotillin-1
-0.955954	-0.785425	-0.925598	-0.804064	-0.824387	-0.64385	-0.780523	-0.512612	-0.556835	-0.702193	-0.874334	O75962	TRIO_HUMAN	TRIO	Triple functional domain protein
4.05029	4.15368	3.99414	3.6916	3.88671	3.78321	3.83289	4.16232	4.07369	3.97815	4.06754	O75964	ATP5L_HUMAN	ATP5MG	ATP synthase subunit g, mitochondrial
1.56637	1.32038	1.37068	1.58726	1.54986	1.58348	1.2056	1.1774	1.20459	1.5053	1.36407	O75995	SASH3_HUMAN	SASH3	SAM and SH3 domain-containing protein 3
1.21753	1.33961	1.28497	1.32301	1.32856	1.32355	1.39834	1.19033	1.22423	1.42045	1.50431	O76003	GLRX3_HUMAN	GLRX3	Glutaredoxin-3
2.5684	2.33238	2.31929	2.56734	2.46113	2.40847	2.39844	2.04599	1.95147	1.99089	2.08872	O76021	RL1D1_HUMAN	RSL1D1	Ribosomal L1 domain-containing protein 1
-0.252564	-0.03971	-0.125053	-0.298735	-0.513788	-0.407458	-0.204037	-0.0754862	-0.0304985	-0.217337	0.0205479	O76024	WFS1_HUMAN	WFS1	Wolframin
0.319958	0.376732	0.258144	0.423174	0.445501	0.389895	0.503582	0.45536	0.473314	0.280535	0.317875	O76031	CLPX_HUMAN	CLPX	ATP-dependent Clp protease ATP-binding subunit clpX-like, mitochondrial
-2.33757	-2.30033	-1.41074	-3.14781	-1.95576	-2.42437	-2.86025	-1.52052	-4.32681	-1.67661	-2.65267	O76039	CDKL5_HUMAN	CDKL5	Cyclin-dependent kinase-like 5
-1.33529	-1.35171	-0.682803	-0.0966005	-1.16323	-0.635945	-0.756207	-1.43483	-0.939849	-1.14959	-0.908476	O76054	S14L2_HUMAN	SEC14L2	SEC14-like protein 2
1.01982	0.916195	0.885272	0.915309	0.914562	0.873517	0.789186	0.979419	0.869134	0.771322	0.80346	O76071	CIAO1_HUMAN	CIAO1	Probable cytosolic iron-sulfur protein assembly protein CIAO1
-3.30718	-2.93193	-3.4554	-2.75384	-2.95527	-2.60003	-2.74665	-2.76023	-4.00715	-2.96529	-3.71568	O76080	ZFAN5_HUMAN	ZFAND5	AN1-type zinc finger protein 5
0.711308	0.464226	0.653688	1.06609	0.85316	0.864795	0.617012	0.484721	0.448813	0.682386	0.580886	O76094	SRP72_HUMAN	SRP72	Signal recognition particle subunit SRP72
-0.429267	-0.763484	-0.620955	-1.11778	-0.754462	-0.984589	-0.67159	-0.604247	-0.854035	-1.01977	-0.865175	O76095	JTB_HUMAN	JTB	Protein JTB
-4.01323	-3.78332	-2.44122	-3.25049	-2.85708	-3.62643	-3.54984	-2.98352	-2.59243	-2.88475	-3.08667	O94759	TRPM2_HUMAN	TRPM2	Transient receptor potential cation channel subfamily M member 2
-3.45257	-4.08701	-2.95898	-3.6152	-3.2347	-3.97735	-2.75383	-2.693	-2.75951	-1.92004	-2.40324	O94763	RMP_HUMAN	URI1	Unconventional prefoldin RPB5 interactor 1
0.872657	0.520239	1.06314	0.815944	0.835918	0.845482	1.1394	0.704638	0.623522	0.918136	1.2386	O94766	B3GA3_HUMAN	B3GAT3	Galactosylgalactosylxylosylprotein 3-beta-glucuronosyltransferase 3
0.966406	1.0588	1.04238	1.2575	1.13456	1.20029	0.981227	0.764626	0.778167	0.626395	0.566252	O94776	MTA2_HUMAN	MTA2	Metastasis-associated protein MTA2
2.69179	2.52014	2.69121	1.90014	1.71379	1.75145	2.08586	2.04504	2.0233	2.33404	2.44281	O94788	AL1A2_HUMAN	ALDH1A2	Retinal dehydrogenase 2
1.43135	1.3503	1.42124	1.68738	1.65735	1.64491	1.56711	1.57991	1.44797	1.42749	1.5363	O94804	STK10_HUMAN	STK10	Serine/threonine-protein kinase 10
-1.37985	-0.887996	-1.79611	-1.359	-1.3425	-1.7414	-2.58894	-1.18001	-1.7438	-1.94117	-2.48511	O94817	ATG12_HUMAN	ATG12	Ubiquitin-like protein ATG12
-1.24395	-1.21194	-1.33244	-1.03519	-1.13944	-1.10188	-1.39986	-1.5944	-1.33744	-1.15436	-1.5754	O94822	LTN1_HUMAN	LTN1	E3 ubiquitin-protein ligase listerin
1.43044	1.49223	1.4323	1.23014	1.45653	1.3316	1.36917	1.55812	1.61719	1.5814	1.52785	O94826	TOM70_HUMAN	TOMM70	Mitochondrial import receptor subunit TOM70
-3.30357	-0.939197	-1.33279	-0.542825	-0.785269	-0.679427	-1.13701	-0.755782	-0.828149	-0.843306	-0.654289	O94829	IPO13_HUMAN	IPO13	Importin-13
1.55717	1.46261	1.56072	0.993297	0.912923	0.748842	0.68925	1.92671	1.98864	2.17804	1.95099	O94832	MYO1D_HUMAN	MYO1D	Unconventional myosin-Id
-1.86295	-1.50321	-1.85438	-1.61906	-1.66817	-1.7764	-1.78202	-1.75278	-2.16791	-1.70634	-2.13233	O94842	TOX4_HUMAN	TOX4	TOX high mobility group box family member 4
0.639089	0.557674	0.634442	1.1203	1.1399	1.06412	0.75484	0.564462	0.404175	0.390008	0.313142	O94855	SC24D_HUMAN	SEC24D	Protein transport protein Sec24D
-1.56614	-1.88329	-1.47516	-1.70804	-1.97611	-1.78252	-1.9695	-1.74538	-1.63932	-1.51353	-1.76377	O94868	FCSD2_HUMAN	FCHSD2	F-BAR and double SH3 domains protein 2
0.993534	1.00617	1.0905	0.892633	0.841893	0.823297	0.85876	0.97832	1.05986	0.975461	1.05857	O94874	UFL1_HUMAN	UFL1	E3 UFM1-protein ligase 1
-0.0485687	-0.196111	-0.288475	-0.109604	-0.308965	-0.207418	-0.0928564	-0.911428	-0.711637	-0.600039	-1.08359	O94885	SASH1_HUMAN	SASH1	SAM and SH3 domain-containing protein 1
0.251498	0.44399	0.456465	0.192343	0.285011	0.140278	0.430243	0.804524	0.701505	0.290495	0.716111	O94886	CSCL1_HUMAN	TMEM63A	CSC1-like protein 1
-1.83261	-2.06846	-2.07664	-1.83076	-2.23796	-1.96676	-2.17976	-2.21509	-2.42207	-1.68532	-2.31086	O94888	UBXN7_HUMAN	UBXN7	UBX domain-containing protein 7
-2.20815	-2.38856	-3.79077	-2.90112	-2.37036	-2.34097	-3.28518	-3.7863	-3.64725	-2.61983	-2.27678	O94901	SUN1_HUMAN	SUN1	SUN domain-containing protein 1
1.29629	1.14081	1.31374	1.34496	1.2236	1.29261	0.98866	1.09597	1.15332	1.12042	1.08498	O94903	PLPHP_HUMAN	PLPBP	Pyridoxal phosphate homeostasis protein
1.50403	1.35881	1.50464	1.40748	1.42534	1.38616	1.38619	1.49296	1.53536	1.49436	1.6112	O94905	ERLN2_HUMAN	ERLIN2	Erlin-2
0.600591	0.690999	0.644271	0.804553	0.720883	0.75612	0.618348	0.285588	0.464898	0.412433	0.358841	O94906	PRP6_HUMAN	PRPF6	Pre-mRNA-processing factor 6
-2.52376	-2.20134	-2.30391	-2.97663	-1.90824	-2.42599	-2.14022	-3.59339	-2.49022	-2.36879	-2.67552	O94913	PCF11_HUMAN	PCF11	Pre-mRNA cleavage complex 2 protein Pcf11
-1.33297	-1.19004	-1.29881	-0.864519	-0.930175	-1.13257	-0.881386	-1.3031	-1.26093	-1.31598	-1.26269	O94915	FRYL_HUMAN	FRYL	Protein furry homolog-like
-1.7657	-2.24801	-2.45398	-2.5075	-2.80224	-2.19754	-4.46628	-2.36427	-4.24434	-1.55278	-2.24489	O94919	ENDD1_HUMAN	ENDOD1	Endonuclease domain-containing 1 protein
1.74502	1.75404	1.81881	1.39983	1.40853	1.26845	1.36011	1.62582	1.68462	2.13423	1.7089	O94925	GLSK_HUMAN	GLS	Glutaminase kidney isoform, mitochondrial
-0.859273	-0.871518	-1.21852	-0.503969	-0.715695	-0.733849	-0.899722	-0.876498	-0.936083	-0.734288	-0.950032	O94956	SO2B1_HUMAN	SLCO2B1	Solute carrier organic anion transporter family member 2B1
-2.39427	-4.32817	-3.51973	-2.68944	-2.27772	-2.00121	-2.84312	-4.11118	-2.60727	-2.01405	-2.96548	O94964	SOGA1_HUMAN	SOGA1	Protein SOGA1
-0.69009	-0.840935	-0.655974	-0.557054	-0.626949	-0.450338	-0.371296	-0.731295	-0.692145	-1.10166	-0.717847	O94966	UBP19_HUMAN	USP19	Ubiquitin carboxyl-terminal hydrolase 19
-1.56884	-1.42259	-1.4659	-1.55947	-1.35561	-1.68397	-1.43676	-1.40035	-1.46339	-2.22214	-2.07985	O94967	WDR47_HUMAN	WDR47	WD repeat-containing protein 47
1.78549	1.89579	1.81838	1.76459	1.91345	1.89787	1.79855	1.88952	2.00085	1.82345	1.78402	O94973	AP2A2_HUMAN	AP2A2	AP-2 complex subunit alpha-2
1.66949	1.68277	1.6511	1.83336	1.82831	1.77385	1.77122	1.63241	1.65384	1.53298	1.54074	O94979	SC31A_HUMAN	SEC31A	Protein transport protein Sec31A
-1.17204	-1.2511	-1.46922	-1.34968	-1.85304	-1.61656	-1.78086	-2.32401	-2.20347	-1.71715	-2.07167	O94992	HEXI1_HUMAN	HEXIM1	Protein HEXIM1
-0.364646	-0.542103	-0.462461	-0.438528	-0.38799	-0.300512	-0.588367	-0.622358	-0.940596	-0.174877	-0.221652	O95070	YIF1A_HUMAN	YIF1A	Protein YIF1A
-0.736433	-0.757118	-0.718662	-0.398359	-0.570726	-1.15392	-1.62123	-0.954367	-1.22909	-0.859133	-2.9233	O95071	UBR5_HUMAN	UBR5	E3 ubiquitin-protein ligase UBR5
-2.80612	-3.89433	-3.72179	-3.67668	-2.98899	-3.28832	-3.01958	-2.77007	-3.22704	-3.01744	-1.7191	O95081	AGFG2_HUMAN	AGFG2	Arf-GAP domain and FG repeat-containing protein 2
-0.0786591	-0.167085	0.0265322	0.0762978	0.286821	0.177438	-0.583472	-0.238234	-0.134576	-0.492371	-0.685098	O95104	SCAF4_HUMAN	SCAF4	SR-related and CTD-associated factor 4
-1.40684	-1.541	-1.76307	-1.34285	-1.39445	-1.45842	-1.48832	-0.575329	-0.660901	-1.06744	-0.858337	O95136	S1PR2_HUMAN	S1PR2	Sphingosine 1-phosphate receptor 2
0.666479	0.017498	-0.0587749	0.11393	-0.0189095	-0.213727	0.237451	-3.63655	-0.0599794	-0.614881	0.224895	O95139	NDUB6_HUMAN	NDUFB6	NADH dehydrogenase [ubiquinone] 1 beta subcomplex subunit 6
-0.0214491	-0.0417662	-0.0764885	-0.463426	-0.596038	-0.531114	-0.647697	-0.478662	-0.478644	-0.441001	-0.530437	O95140	MFN2_HUMAN	MFN2	Mitofusin-2
-1.93358	-2.90513	-1.86318	-1.98582	-2.86641	-3.35737	-1.76913	-1.72208	-1.70308	-2.45927	-2.51468	O95149	SPN1_HUMAN	SNUPN	Snurportin-1
-0.392363	-0.242665	-0.347387	-0.243299	-0.327787	-0.399365	-0.479063	-0.299813	-0.476315	-0.45694	-0.502478	O95155	UBE4B_HUMAN	UBE4B	Ubiquitin conjugation factor E4 B
-1.01767	-0.543666	-0.81066	-0.726146	-0.785435	-0.822138	-0.69006	-0.734809	-0.817215	-0.486971	-0.924317	O95159	ZFPL1_HUMAN	ZFPL1	Zinc finger protein-like 1
-0.665739	-0.751669	-0.795562	-0.53967	-0.491824	-0.61373	-1.06607	-0.85324	-0.977887	-0.785007	-1.1236	O95163	ELP1_HUMAN	ELP1	Elongator complex protein 1
-0.837379	-1.35896	-3.31664	-1.03756	-0.976035	-0.69314	-1.21168	-0.953872	-1.50371	-0.896119	-0.80856	O95164	UBL3_HUMAN	UBL3	Ubiquitin-like protein 3
0.678939	0.719278	0.63344	0.973593	0.9224	0.788153	0.481414	0.700765	0.711067	0.853936	0.647053	O95166	GBRAP_HUMAN	GABARAP	Gamma-aminobutyric acid receptor-associated protein
1.88902	1.56339	1.9461	1.54898	1.4161	1.35775	1.43868	0.991914	1.14433	0.894065	1.37414	O95167	NDUA3_HUMAN	NDUFA3	NADH dehydrogenase [ubiquinone] 1 alpha subcomplex subunit 3
1.65081	1.66894	1.66285	1.61326	1.67058	1.7763	1.70762	0.691169	0.773954	0.539989	0.945512	O95168	NDUB4_HUMAN	NDUFB4	NADH dehydrogenase [ubiquinone] 1 beta subcomplex subunit 4
-0.194651	-0.252215	-0.39847	-0.874854	-0.528199	-0.155916	-0.483484	-1.53321	-1.50012	-1.15443	-1.04401	O95169	NDUB8_HUMAN	NDUFB8	NADH dehydrogenase [ubiquinone] 1 beta subcomplex subunit 8, mitochondrial
1.02352	0.726913	0.89041	0.934852	0.795344	0.806633	0.795972	-0.206073	-0.290956	-0.0264549	-0.189278	O95182	NDUA7_HUMAN	NDUFA7	NADH dehydrogenase [ubiquinone] 1 alpha subcomplex subunit 7
2.4555	2.29518	2.30669	2.10763	2.04949	1.82594	1.81393	1.9594	2.00276	2.1402	1.93612	O95197	RTN3_HUMAN	RTN3	Reticulon-3
1.66084	1.55219	1.68972	1.44364	1.35028	1.38973	1.15945	1.58285	1.56936	1.70007	1.70568	O95202	LETM1_HUMAN	LETM1	Mitochondrial proton/calcium exchanger protein
-1.53309	-3.80469	-2.79625	-1.87442	-3.40244	-2.60264	-3.92269	-1.07296	-1.07304	-2.00758	-1.15894	O95208	EPN2_HUMAN	EPN2	Epsin-2
-1.31279	-1.44492	-1.37749	-1.32519	-1.96345	-1.57982	-1.74513	-1.53288	-1.58626	-1.74328	-1.55229	O95210	STBD1_HUMAN	STBD1	Starch-binding domain-containing protein 1
-0.81026	-1.65617	-2.38303	-1.3858	-1.53027	-1.81824	-1.8754	-1.41447	-2.63738	-1.72359	-2.37443	O95214	LERL1_HUMAN	LEPROTL1	Leptin receptor overlapping transcript-like 1
-0.355369	-0.441068	-0.669891	-0.359841	-0.346536	-0.336884	-0.228345	-0.662845	-0.81267	-0.801115	-0.676919	O95218	ZRAB2_HUMAN	ZRANB2	Zinc finger Ran-binding domain-containing protein 2
1.36387	1.33455	1.43854	1.12064	1.23545	1.2639	1.02852	1.25487	1.29037	1.22624	1.16891	O95219	SNX4_HUMAN	SNX4	Sorting nexin-4
0.635312	0.601341	0.513226	0.905385	0.446034	0.586062	-0.166519	0.0753117	-0.146601	0.336398	-0.0955076	O95232	LC7L3_HUMAN	LUC7L3	Luc7-like protein 3
-3.35043	-4.13078	-3.51065	-2.47289	-2.20144	-2.07976	-3.3442	-2.73175	-3.11862	-3.05056	-2.56832	O95243	MBD4_HUMAN	MBD4	Methyl-CpG-binding domain protein 4
-0.660686	-1.12626	-0.724333	-0.776105	-0.94815	-0.72807	-1.08718	-0.771219	-1.00795	-1.05519	-1.0303	O95248	MTMR5_HUMAN	SBF1	Myotubularin-related protein 5
0.413728	0.166002	0.331504	0.499238	0.228972	0.229238	0.230249	0.460607	0.188999	0.0608301	0.128883	O95249	GOSR1_HUMAN	GOSR1	Golgi SNAP receptor complex member 1
-0.92969	-1.47074	-1.24873	-1.36896	-1.47029	-1.43548	-1.77061	-1.36132	-1.41289	-1.36285	-1.20625	O95260	ATE1_HUMAN	ATE1	Arginyl-tRNA--protein transferase 1
-3.68916	-4.56309	-2.1619	-2.07407	-3.57462	-2.28604	-1.9854	-3.81883	-2.25914	-2.42617	-3.15239	O95273	CCDB1_HUMAN	CCNDBP1	Cyclin-D1-binding protein 1
0.847131	0.326788	0.451957	0.567019	0.321843	0.302767	-0.0670795	0.450926	0.438025	0.513247	0.246778	O95292	VAPB_HUMAN	VAPB	Vesicle-associated membrane protein-associated protein B/C
0.0825844	-0.0198259	-0.113132	-0.117293	0.149277	0.183095	-0.658195	0.191017	0.143759	0.338645	0.016942	O95295	SNAPN_HUMAN	SNAPIN	SNARE-associated protein Snapin
-2.07591	-1.8379	-1.91903	-1.77665	-1.82379	-1.53313	-1.20335	-1.45827	-1.81904	-1.76099	-1.6868	O95297	MPZL1_HUMAN	MPZL1	Myelin protein zero-like protein 1
0.379646	0.460551	0.430342	0.413754	0.345801	0.385913	0.463794	-0.182379	-0.138285	-0.311327	-0.295015	O95298	NDUC2_HUMAN	NDUFC2	NADH dehydrogenase [ubiquinone] 1 subunit C2
1.27139	1.03623	1.30714	1.29877	1.17816	1.29221	1.01963	0.280698	0.330441	0.332234	0.301614	O95299	NDUAA_HUMAN	NDUFA10	NADH dehydrogenase [ubiquinone] 1 alpha subcomplex subunit 10, mitochondrial
1.13629	1.18736	1.28687	1.15879	1.31735	1.30979	1.36964	0.994519	1.06735	0.981719	1.14791	O95319	CELF2_HUMAN	CELF2	CUGBP Elav-like family member 2
3.26664	3.2682	3.22106	3.00294	3.09895	3.01347	3.0384	3.45241	3.46861	3.45496	3.48677	O95336	6PGL_HUMAN	PGLS	6-phosphogluconolactonase
-0.143186	-0.213799	-0.0942326	0.31407	0.427559	0.486505	0.555484	-0.0469866	-0.094759	-0.15765	-0.112173	O95340	PAPS2_HUMAN	PAPSS2	Bifunctional 3'-phosphoadenosine 5'-phosphosulfate synthase 2
-1.09588	-1.37993	-1.31619	-0.137226	-0.0864601	-0.11475	-0.642492	-2.80999	-3.44555	-3.61259	-3.14147	O95347	SMC2_HUMAN	SMC2	Structural maintenance of chromosomes protein 2
2.60408	2.51145	2.50678	2.40328	2.31672	2.28426	2.27284	2.67126	2.61202	2.62559	2.70606	O95352	ATG7_HUMAN	ATG7	Ubiquitin-like modifier-activating enzyme ATG7
-1.25103	-1.26468	-2.19484	-3.39679	-3.37562	-1.0806	-1.50651	-3.08238	-1.56941	-1.64476	-1.12218	O95359	TACC2_HUMAN	TACC2	Transforming acidic coiled-coil-containing protein 2
-1.08874	-1.13145	-1.23143	-1.17508	-1.24787	-1.37112	-1.09997	-0.755741	-1.05002	-1.07617	-0.999517	O95363	SYFM_HUMAN	FARS2	Phenylalanine--tRNA ligase, mitochondrial
1.02762	0.965137	1.12825	0.986517	0.831745	0.992548	0.919503	1.0327	1.07345	1.27648	1.37794	O95372	LYPA2_HUMAN	LYPLA2	Acyl-protein thioesterase 2
1.96817	1.92954	1.82614	2.20259	2.03433	2.08795	1.92912	1.6731	1.52191	1.72209	1.56638	O95373	IPO7_HUMAN	IPO7	Importin-7
-1.8892	-1.90907	-1.8382	-1.78425	-1.57868	-1.70338	-1.85275	-1.51799	-1.67977	-1.88231	-1.864	O95376	ARI2_HUMAN	ARIH2	E3 ubiquitin-protein ligase ARIH2
-0.145648	-0.194129	-0.265722	0.104578	-0.0356903	-0.131187	-0.103224	-0.150379	-0.138302	-0.320845	-0.352016	O95379	TFIP8_HUMAN	TNFAIP8	Tumor necrosis factor alpha-induced protein 8
0.34711	0.45552	0.38471	0.641068	0.780671	0.737953	0.743839	0.538224	0.521398	0.338235	0.304663	O95394	AGM1_HUMAN	PGM3	Phosphoacetylglucosamine mutase
-0.940057	-1.04816	-1.0811	-0.886188	-1.23396	-1.18656	-1.17444	-1.23041	-0.927138	-1.10181	-1.23568	O95396	MOCS3_HUMAN	MOCS3	Adenylyltransferase and sulfurtransferase MOCS3
-0.998446	-1.12535	-1.32227	-0.970946	-1.12925	-0.889072	-1.09968	-1.59051	-1.47183	-1.95979	-1.34541	O95400	CD2B2_HUMAN	CD2BP2	CD2 antigen cytoplasmic tail-binding protein 2
0.150887	-0.0264645	-0.0596228	0.0111256	-0.310518	-0.132242	-0.639741	0.00573349	-0.148561	0.0432062	0.00958347	O95415	BRI3_HUMAN	BRI3	Membrane protein BRI3
-3.1829	-2.88111	-3.4171	-3.71851	-3.01986	-2.9519	-3.04467	-3.75695	-2.75509	-3.69092	-3.3477	O95429	BAG4_HUMAN	BAG4	BAG family molecular chaperone regulator 4
1.89102	1.69688	1.896	2.03494	2.01356	1.94027	1.93943	1.6075	1.49794	1.72171	1.68192	O95433	AHSA1_HUMAN	AHSA1	Activator of 90 kDa heat shock protein ATPase homolog 1
0.951755	0.826544	0.351912	0.818562	0.655753	0.507298	0.628798	0.177643	0.130575	0.750608	0.344666	O95453	PARN_HUMAN	PARN	Poly(A)-specific ribonuclease PARN
-0.39489	-0.186892	-0.216393	0.0770884	0.101489	-0.0484605	0.158002	0.0360298	0.00494385	-0.480433	-0.0784798	O95456	PSMG1_HUMAN	PSMG1	Proteasome assembly chaperone 1
1.79219	1.58538	1.63386	1.68335	1.53099	1.56751	1.49053	1.60456	1.67284	1.68956	1.65568	O95466	FMNL1_HUMAN	FMNL1	Formin-like protein 1
0.808116	0.797779	0.851912	1.26595	1.07823	1.1822	1.11933	0.854118	0.892352	1.16886	1.15791	O95470	SGPL1_HUMAN	SGPL1	Sphingosine-1-phosphate lyase 1
0.316256	0.398629	0.371444	-0.127213	0.423056	0.423487	0.586168	0.101167	-0.288127	-0.249616	-0.166887	O95476	CNEP1_HUMAN	CTDNEP1	CTD nuclear envelope phosphatase 1
-1.49366	-2.84931	-1.67319	-1.74228	-2.30845	-2.94844	-1.26446	-1.36271	-2.09341	-1.94776	-0.533606	O95477	ABCA1_HUMAN	ABCA1	Phospholipid-transporting ATPase ABCA1
-1.00995	-1.21669	-1.48965	-1.18634	-0.971627	-1.04113	-1.25311	-1.14577	-1.51861	-1.57469	-1.40401	O95478	NSA2_HUMAN	NSA2	Ribosome biogenesis protein NSA2 homolog
1.83392	1.69688	1.7778	1.55449	1.56632	1.62188	1.59074	1.32523	1.26151	1.24405	1.31058	O95479	G6PE_HUMAN	H6PD	GDH/6PGL endoplasmic bifunctional protein
-0.320237	-0.346337	-0.364799	-0.310582	-0.263581	-0.306634	-0.480576	-0.378963	-0.397689	-0.623894	-0.497954	O95486	SC24A_HUMAN	SEC24A	Protein transport protein Sec24A
0.0949173	0.12495	0.00129986	-0.0996447	-0.0434694	-0.00265932	-0.129316	0.0164537	-0.0277882	-0.242852	-0.10708	O95487	SC24B_HUMAN	SEC24B	Protein transport protein Sec24B
0.331703	0.0461884	0.0762005	0.161831	0.0569057	0.220474	-0.284844	0.542825	0.470021	0.491594	0.572392	O95544	NADK_HUMAN	NADK	NAD kinase
-1.12049	-2.15517	-1.52861	-1.3111	-1.69821	-1.84752	-1.4896	-1.39337	-4.21836	-1.16693	-1.19209	O95551	TYDP2_HUMAN	TDP2	Tyrosyl-DNA phosphodiesterase 2
0.631923	0.516562	0.43232	0.223701	0.347507	0.411231	0.267691	0.229082	0.385418	0.170265	0.372499	O95562	SFT2B_HUMAN	SFT2D2	Vesicle transport protein SFT2B
1.55299	1.48208	1.35397	1.26669	1.14914	1.2294	1.02406	1.56642	1.60771	1.64834	1.43489	O95563	MPC2_HUMAN	MPC2	Mitochondrial pyruvate carrier 2
3.54289	3.47989	3.47488	3.36256	3.30315	3.23466	2.99967	3.64599	3.55311	3.61137	3.45959	O95571	ETHE1_HUMAN	ETHE1	Persulfide dioxygenase ETHE1, mitochondrial
1.44909	1.22125	1.34164	1.59336	1.41965	1.38441	1.42268	1.24707	1.13049	1.31981	1.32595	O95573	ACSL3_HUMAN	ACSL3	Fatty acid CoA ligase Acsl3
0.26985	0.0527058	0.0808496	0.522696	0.488677	0.428395	0.520435	0.147031	-0.02069	0.0255194	-0.0951996	O95602	RPA1_HUMAN	POLR1A	DNA-directed RNA polymerase I subunit RPA1
-1.49367	-1.14239	-1.76686	-0.885386	-0.836582	-1.33798	-1.36843	-1.24941	-1.50502	-1.7945	-1.86915	O95613	PCNT_HUMAN	PCNT	Pericentrin
0.19182	0.00222015	0.190013	-0.0527363	-0.0862827	0.0407853	-0.216585	0.0824862	0.0447617	0.0682793	0.0410204	O95630	STABP_HUMAN	STAMBP	STAM-binding protein
-0.991084	-1.98483	-1.31444	-1.27125	-1.39568	-3.8378	-1.7773	-2.45263	-1.71977	-4.33005	-1.40308	O95639	CPSF4_HUMAN	CPSF4	Cleavage and polyadenylation specificity factor subunit 4
-2.70648	-3.29299	-2.48401	-2.35921	-2.08006	-2.34564	-2.57947	-2.4487	-3.85993	-1.99873	-3.26189	O95644	NFAC1_HUMAN	NFATC1	Nuclear factor of activated T-cells, cytoplasmic 1
-2.67655	-3.2509	-3.31243	-3.03495	-2.53628	-3.18222	-3.18554	-2.55577	-2.80683	-2.52052	-2.54224	O95671	ASML_HUMAN	ASMTL	Probable bifunctional dTTP/UTP pyrophosphatase/methyltransferase protein
1.39276	1.28438	1.17961	1.2385	1.15765	1.06826	0.990716	1.35688	1.4105	1.45551	1.355	O95674	CDS2_HUMAN	CDS2	Phosphatidate cytidylyltransferase 2
-3.43008	-3.04503	-2.10558	-1.88718	-1.87567	-1.57715	-2.55943	-1.90108	-3.90679	-3.65976	-1.81865	O95684	CEP43_HUMAN	CEP43	Centrosomal protein 43
-2.29528	-2.26479	-2.45858	-2.50698	-2.30665	-2.44259	-2.10647	-2.22011	-2.46578	-2.58554	-2.49997	O95685	PPR3D_HUMAN	PPP1R3D	Protein phosphatase 1 regulatory subunit 3D
-2.70826	-2.54527	-2.80409	-2.70524	-2.84918	-2.80996	-3.22397	-3.63987	-2.99623	-3.54785	-3.54978	O95707	RPP29_HUMAN	POP4	Ribonuclease P protein subunit p29
-1.14027	-1.19607	-1.1811	-1.45555	-2.89673	-1.9617	-3.36581	-3.82488	-2.06687	-1.52433	-1.71747	O95714	HERC2_HUMAN	HERC2	E3 ubiquitin-protein ligase HERC2
2.59718	2.51941	2.55448	2.11268	2.25826	1.93346	2.09199	1.85496	2.57794	2.49191	2.5545	O95716	RAB3D_HUMAN	RAB3D	Ras-related protein Rab-3D
-4.58087	-3.43498	-5.02044	-4.56425	-4.05911	-4.36079	-3.32858	-4.83881	-3.63679	-4.84654	-4.96207	O95718	ERR2_HUMAN	ESRRB	Steroid hormone receptor ERR2
0.534322	0.478308	0.324723	0.543178	0.283796	0.48087	0.296872	0.588751	0.489712	0.153282	0.47077	O95721	SNP29_HUMAN	SNAP29	Synaptosomal-associated protein 29
1.77473	1.78146	1.70755	1.64115	1.59643	1.5718	1.41677	1.68137	1.71651	1.71826	1.64908	O95747	OXSR1_HUMAN	OXSR1	Serine/threonine-protein kinase OSR1
-1.71818	-1.6639	-1.18728	-3.62193	-2.71062	-3.27126	-1.3716	-1.61898	-1.26784	-1.94126	-1.11962	O95749	GGPPS_HUMAN	GGPS1	Geranylgeranyl pyrophosphate synthase
-3.09181	-1.62141	-2.33326	-2.78259	-2.87715	-0.780413	-2.89445	-1.52489	-1.32797	-1.78904	-1.60488	O95757	HS74L_HUMAN	HSPA4L	Heat shock 70 kDa protein 4L
9.15527e-05	-0.488812	-0.2625	-0.0292082	-0.591566	-0.354578	-0.595179	-0.693225	-0.92755	-0.737714	-0.306414	O95758	PTBP3_HUMAN	PTBP3	Polypyrimidine tract-binding protein 3
1.55815	1.54397	1.42671	1.30328	1.19878	1.14574	1.26532	1.82407	1.73243	1.87372	1.87451	O95772	STR3N_HUMAN	STARD3NL	STARD3 N-terminal-like protein
0.580301	0.910351	0.832684	0.14115	0.805505	0.725681	0.670332	0.53477	0.621278	0.110701	0.406769	O95777	LSM8_HUMAN	LSM8	U6 snRNA-associated Sm-like protein LSm8
2.36691	2.39658	2.37216	2.35598	2.42098	2.37932	2.36984	2.50982	2.48816	2.36094	2.46084	O95782	AP2A1_HUMAN	AP2A1	AP-2 complex subunit alpha-1
-0.486023	-0.598262	-0.432722	0.777698	0.786819	0.939749	0.445938	-0.416373	-0.393673	-0.312601	-0.536552	O95786	RIGI_HUMAN	RIGI	Antiviral innate immune response receptor RIG-I
0.385773	0.399584	0.360388	0.382112	0.394143	0.3945	0.41699	0.246373	0.255943	0.194008	0.397296	O95793	STAU1_HUMAN	STAU1	Double-stranded RNA-binding protein Staufen homolog 1
-0.549742	-0.282392	-0.675109	-0.5545	-0.305944	-0.862218	-0.331422	-0.710718	-0.969913	-0.803309	-0.904467	O95801	TTC4_HUMAN	TTC4	Tetratricopeptide repeat protein 4
0.157445	0.0473213	-0.0441294	-0.102294	-0.238435	-0.0990739	-0.543021	-0.482533	-0.666379	-0.27026	-0.344288	O95816	BAG2_HUMAN	BAG2	BAG family molecular chaperone regulator 2
0.25446	0.0552855	0.186113	0.223693	0.0851688	0.18275	0.0893307	0.443772	0.330488	0.405286	0.210601	O95817	BAG3_HUMAN	BAG3	BAG family molecular chaperone regulator 3
-0.936396	-0.983192	-1.10948	-0.647512	-0.844275	-0.936264	-1.09649	-0.778121	-0.905935	-0.567039	-0.948826	O95819	M4K4_HUMAN	MAP4K4	Mitogen-activated protein kinase kinase kinase kinase 4
0.759229	0.7327	0.771248	-0.00802422	-0.0201082	-0.0410237	-0.120289	0.823009	0.788291	1.04129	0.882383	O95822	DCMC_HUMAN	MLYCD	Malonyl-CoA decarboxylase, mitochondrial
0.316768	0.00862408	0.218001	0.144218	-0.0594816	-0.0543084	-0.290106	0.0491018	-0.284638	-0.368773	-0.0728121	O95825	QORL1_HUMAN	CRYZL1	Quinone oxidoreductase-like protein 1
3.26965	3.15258	3.20887	2.96731	2.78075	2.85438	2.7461	3.18861	3.20321	3.25994	3.29955	O95831	AIFM1_HUMAN	AIFM1	Apoptosis-inducing factor 1, mitochondrial
0.782515	0.959425	0.988606	0.434355	0.647148	0.819179	0.652958	1.04607	1.03001	0.93093	0.953971	O95834	EMAL2_HUMAN	EML2	Echinoderm microtubule-associated protein-like 2
-2.82214	-2.34556	-3.0937	-2.56769	-2.31102	-3.14044	-3.51698	-1.96776	-2.23405	-1.85119	-1.66063	O95837	GNA14_HUMAN	GNA14	Guanine nucleotide-binding protein subunit alpha-14
-0.381542	-0.653425	-0.511722	-0.435083	-0.652926	-0.519091	-0.850016	-0.125193	-0.249642	-0.0073328	-0.0221872	O95848	NUD14_HUMAN	NUDT14	Uridine diphosphate glucose pyrophosphatase NUDT14
-1.86262	-2.40936	-1.95214	-2.17488	-2.27985	-2.2573	-2.70268	-1.55217	-1.43479	-1.4656	-1.61912	O95857	TSN13_HUMAN	TSPAN13	Tetraspanin-13
0.86804	0.667328	0.878811	0.245753	-0.0130348	0.152736	0.104531	0.0368948	-0.135669	0.0277472	0.247051	O95858	TSN15_HUMAN	TSPAN15	Tetraspanin-15
1.48779	1.22883	1.44606	1.33482	1.11529	1.1437	0.979411	1.31074	1.28112	1.50832	1.34079	O95861	BPNT1_HUMAN	BPNT1	3'(2'),5'-bisphosphate nucleotidase 1
1.58278	1.40874	1.57894	1.31851	1.22324	1.23019	1.04557	1.35453	1.3602	1.30892	1.25848	O95865	DDAH2_HUMAN	DDAH2	N(G),N(G)-dimethylarginine dimethylaminohydrolase 2
2.61806	2.69804	2.70597	2.31979	2.41952	2.50392	2.4095	2.85291	2.84183	2.74189	2.86861	O95870	ABHGA_HUMAN	ABHD16A	Phosphatidylserine lipase ABHD16A
-2.09802	-2.24012	-2.09275	-2.43111	-2.08191	-1.94117	-2.24932	-3.48892	-3.26272	-2.88096	-2.54327	O95873	CF047_HUMAN	C6orf47	Uncharacterized protein C6orf47
2.26104	2.64845	2.50017	2.20213	2.5475	2.54367	2.89176	2.616	2.91923	2.39349	2.67112	O95881	TXD12_HUMAN	TXNDC12	Thioredoxin domain-containing protein 12
-2.59466	-2.55917	-2.48265	-2.49053	-2.5985	-2.57965	-3.541	-2.04741	-2.69157	-1.90998	-2.33831	O95905	ECD_HUMAN	ECD	Protein ecdysoneless homolog
-2.91974	-3.86183	-2.93529	-2.96801	-2.89492	-3.10945	-2.67178	-2.89469	-2.85829	-3.59784	-3.42139	O95926	SYF2_HUMAN	SYF2	Pre-mRNA-splicing factor SYF2
-1.57112	-1.58987	-1.85302	-1.24949	-1.24119	-1.33724	-1.53278	-0.801847	-0.804217	-0.842544	-1.17197	O95976	IGSF6_HUMAN	IGSF6	Immunoglobulin superfamily member 6
1.16143	1.07562	1.101	1.28205	0.937145	1.02713	0.785304	0.864285	0.777364	0.937816	0.834895	O95989	NUDT3_HUMAN	NUDT3	Diphosphoinositol polyphosphate phosphohydrolase 1
-0.70151	-0.677378	-0.932397	-0.910206	-0.485661	-0.464635	-0.499184	-1.07317	-0.915105	-1.49186	-0.901901	O95999	BCL10_HUMAN	BCL10	B-cell lymphoma/leukemia 10
2.18351	2.22793	2.18309	1.95232	2.04348	2.0352	2.00935	1.79066	1.86223	1.73111	1.69455	O96000	NDUBA_HUMAN	NDUFB10	NADH dehydrogenase [ubiquinone] 1 beta subcomplex subunit 10
1.08686	1.06172	1.05945	1.26668	1.17904	1.24401	1.23351	1.26502	1.31961	0.889602	1.2214	O96005	CLPT1_HUMAN	CLPTM1	Putative lipid scramblase CLPTM1
1.70459	1.67403	1.73954	1.68265	1.57989	1.57043	1.90293	1.75487	1.71663	1.63191	2.07247	O96008	TOM40_HUMAN	TOMM40	Mitochondrial import receptor subunit TOM40 homolog
0.865911	0.816181	0.691847	0.466679	0.50773	0.41175	0.363782	0.734296	0.877568	0.726872	0.759513	O96011	PX11B_HUMAN	PEX11B	Peroxisomal membrane protein 11B
-3.21395	-3.3888	-2.75078	-1.54798	-2.17599	-3.77932	-2.79435	-1.93387	-3.89324	-2.26622	-1.89426	O96018	APBA3_HUMAN	APBA3	Amyloid-beta A4 precursor protein-binding family A member 3
0.242239	0.244735	0.227215	0.369135	0.490225	0.362983	0.3355	0.00785446	-0.00510979	-0.335369	-0.0553694	O96019	ACL6A_HUMAN	ACTL6A	Actin-like protein 6A
-1.83413	-2.25865	-1.8396	-2.16316	-1.70683	-1.76152	-1.59772	-1.50685	-1.43292	-1.79756	-1.43815	O96033	MOC2A_HUMAN	MOCS2	Molybdopterin synthase sulfur carrier subunit
-3.05642	-4.09229	0.661995	-0.0287695	0.0114441	0.187008	-2.69825	0.547648	0.214446	-3.47537	-2.65089	P00156	CYB_HUMAN	MT-CYB	Cytochrome b
0.455485	0.470529	0.385718	-0.0760708	0.00544834	-0.113515	-0.0900345	0.46364	0.482179	0.584273	0.715308	P00167	CYB5_HUMAN	CYB5A	Cytochrome b5
5.27586	5.31423	5.24964	5.36473	5.53299	5.38166	5.49167	4.98736	5.09704	4.97415	5.15474	P00338	LDHA_HUMAN	LDHA	L-lactate dehydrogenase A chain
1.88676	1.90471	2.05036	1.87024	1.86596	1.96938	1.92369	2.96272	2.96006	3.23186	3.05714	P00352	AL1A1_HUMAN	ALDH1A1	Aldehyde dehydrogenase 1A1
3.86792	3.7713	3.95673	3.53117	3.52986	3.57375	3.54817	3.5727	3.72789	3.7752	3.8793	P00367	DHE3_HUMAN	GLUD1	Glutamate dehydrogenase 1, mitochondrial
2.96651	2.96872	2.98006	2.75118	2.67577	2.63944	2.73128	2.78594	2.79964	2.72167	2.95691	P00387	NB5R3_HUMAN	CYB5R3	NADH-cytochrome b5 reductase 3
3.97123	4.08363	4.20814	3.81409	3.9134	3.88272	4.03085	4.34373	4.44466	4.15332	4.60534	P00390	GSHR_HUMAN	GSR	Glutathione reductase, mitochondrial
1.97637	1.62035	1.72141	1.27777	0.945114	0.797761	1.07291	1.26315	1.01431	0.915891	1.19262	P00395	COX1_HUMAN	MT-CO1	Cytochrome c oxidase subunit 1
3.93469	4.51324	4.51963	3.52098	4.07681	3.98655	4.27112	4.2209	4.44849	3.78389	4.58338	P00403	COX2_HUMAN	MT-CO2	Cytochrome c oxidase subunit 2
4.19044	4.18188	3.95435	3.92689	4.10448	3.91087	3.97307	4.21272	4.13488	3.783	4.00566	P00441	SODC_HUMAN	SOD1	Superoxide dismutase [Cu-Zn]
2.17273	2.08754	2.03334	3.18738	3.12252	3.13714	3.10117	3.23283	3.23975	3.25789	3.31734	P00488	F13A_HUMAN	F13A1	Coagulation factor XIII A chain
3.64783	3.5857	3.65765	3.80451	3.74356	3.65645	3.67168	3.55493	3.55195	3.6732	3.65056	P00491	PNPH_HUMAN	PNP	Purine nucleoside phosphorylase
1.93061	2.07478	2.00898	2.67135	2.82495	2.70598	2.86647	2.06863	2.03128	2.03152	2.07508	P00492	HPRT_HUMAN	HPRT1	Hypoxanthine-guanine phosphoribosyltransferase
3.9043	3.88682	3.99025	3.80657	3.64335	3.7203	3.64933	3.70241	3.66694	3.78752	3.79465	P00505	AATM_HUMAN	GOT2	Aspartate aminotransferase, mitochondrial
-3.20211	-2.48188	-2.8671	-3.34635	-3.02438	-3.24437	-3.76331	-2.96488	-2.78266	-3.20498	-2.94258	P00519	ABL1_HUMAN	ABL1	Tyrosine-protein kinase ABL1
6.38263	6.276	6.31855	6.2766	6.23516	6.24022	6.2112	6.33526	6.31159	6.28081	6.35036	P00558	PGK1_HUMAN	PGK1	Phosphoglycerate kinase 1
0.799796	1.11652	1.12961	0.967715	1.23857	1.22794	1.39624	0.78267	1.01326	0.794129	0.955903	P00568	KAD1_HUMAN	AK1	Adenylate kinase isoenzyme 1
-0.526436	-0.766542	-1.0176	-2.48993	-4.09216	-2.65278	-4.44417	-1.24061	-1.84659	-1.32745	-2.11141	P00738	HPT_HUMAN	HP	Haptoglobin
-2.78537	-2.83343	-2.57199	-1.75058	-1.85175	-1.53535	-1.51771	-2.05371	-2.55217	-2.0531	-2.39486	P00749	UROK_HUMAN	PLAU	Urokinase-type plasminogen activator
0.594063	0.637845	0.612316	0.1193	0.13633	0.0848536	0.0632935	0.367298	0.277465	0.218492	0.243679	P00813	ADA_HUMAN	ADA	Adenosine deaminase
3.13795	3.10259	2.97278	2.67746	2.83153	2.84213	2.98641	3.01949	2.91066	2.65158	2.92182	P00846	ATP6_HUMAN	MT-ATP6	ATP synthase subunit a
3.53138	3.47359	3.66038	3.77372	3.79676	3.78283	3.65757	4.79784	4.88541	4.84247	5.02529	P00918	CAH2_HUMAN	CA2	Carbonic anhydrase 2
-0.609891	-0.779757	-0.948959	1.60243	1.7922	1.78473	1.55461	0.538788	0.597509	0.469245	0.513117	P00966	ASSY_HUMAN	ASS1	Argininosuccinate synthase
-1.02764	-1.37516	-1.24256	1.46784	1.30344	1.40252	1.15716	-1.47517	-1.74006	-0.880578	-1.64556	P00973	OAS1_HUMAN	OAS1	2'-5'-oligoadenylate synthase 1
-0.90488	-1.26539	-0.963144	-0.78326	-1.25475	-0.971487	-1.16499	-0.652176	-1.00373	-0.582891	-0.995563	P01009	A1AT_HUMAN	SERPINA1	Alpha-1-antitrypsin
-2.03704	-2.14502	-1.84625	-3.25533	-2.10668	-2.75754	-2.42957	-2.61383	-2.38004	-3.48107	-2.9958	P01011	AACT_HUMAN	SERPINA3	Alpha-1-antichymotrypsin
0.819514	0.817399	0.904689	0.594835	0.586586	0.567827	0.27899	0.993823	0.979953	1.01585	1.13709	P01023	A2MG_HUMAN	A2M	Alpha-2-macroglobulin
0.0736141	-0.0641813	0.0192385	-0.0315514	0.040391	-0.0116801	-0.33076	-0.202195	-0.262655	-0.524322	-0.818347	P01024	CO3_HUMAN	C3	Complement C3
-0.555007	-0.703076	-0.517756	0.120854	-0.0906067	0.00275087	-0.147831	-0.338802	-0.56651	-0.348247	-0.144217	P01033	TIMP1_HUMAN	TIMP1	Metalloproteinase inhibitor 1
0.143807	0.312447	0.230336	0.160017	0.419042	0.176481	0.063858	-0.223555	-0.122834	-0.341215	-0.367149	P01034	CYTC_HUMAN	CST3	Cystatin-C
-2.97165	-1.74914	-3.86529	-1.17811	-0.94189	-1.14163	-1.4049	-1.40323	-1.8117	-1.67313	-1.29613	P01040	CYTA_HUMAN	CSTA	Cystatin-A
0.838336	1.42581	1.26214	0.951012	1.44496	1.2338	1.43272	1.63352	1.62812	1.78846	1.71965	P01111	RASN_HUMAN	NRAS	GTPase NRas
-1.17796	-1.11405	-1.504	-1.1036	-1.4816	-1.2411	-0.910932	-1.19529	-1.20857	-0.324839	-1.09417	P01116	RASK_HUMAN	KRAS	GTPase KRas
0.717118	0.690768	0.894891	0.874999	1.07646	1.12378	1.10066	0.84475	0.832911	0.725327	0.94374	P01137	TGFB1_HUMAN	TGFB1	Transforming growth factor beta-1 proprotein
-1.76135	-1.17584	-1.10436	-4.56302	-3.60297	-1.45915	-1.59638	-1.31127	-1.19338	-2.54487	-0.740994	P01584	IL1B_HUMAN	IL1B	Interleukin-1 beta
-0.495209	-0.797253	-0.562242	0.0679588	-0.226528	-0.333574	-0.456553	-1.08983	-0.479383	-0.765743	-0.970302	P01730	CD4_HUMAN	CD4	T-cell surface glycoprotein CD4
0.0791035	0.055172	0.277576	1.16639	1.04119	1.36732	1.20336	0.616681	0.740501	0.841985	0.860648	P01889	HLAB_HUMAN	HLA-B	HLA class I histocompatibility antigen, B alpha chain
-1.04508	-1.49245	-1.53035	-0.492917	-0.545041	-0.224295	-1.13767	-2.35428	-2.88677	-2.31069	-2.92698	P01893	HLAH_HUMAN	HLA-H	Putative HLA class I histocompatibility antigen, alpha chain H
0.813897	0.320024	0.670364	2.05149	1.85261	1.87666	1.7135	1.89641	1.90564	2.37931	1.9114	P01903	DRA_HUMAN	HLA-DRA	HLA class II histocompatibility antigen, DR alpha chain
-1.44211	-1.93228	-2.00718	-3.0356	-3.56085	-2.62948	-3.67727	-2.53733	-2.06549	-2.66935	-1.87421	P02100	HBE_HUMAN	HBE1	Hemoglobin subunit epsilon
4.03049	3.97007	3.97691	3.89049	3.84992	3.87123	3.82239	3.29418	3.31104	3.40638	3.36994	P02545	LMNA_HUMAN	LMNA	Prelamin-A/C
4.87964	4.91673	4.85645	4.73107	4.89089	4.93006	4.29603	4.59851	4.82586	4.76072	4.12459	P02649	APOE_HUMAN	APOE	Apolipoprotein E
-3.1955	-0.620389	-0.756976	-1.64661	-0.694527	-0.724343	0.113473	-0.841885	-0.990911	-0.718757	-0.0541849	P02654	APOC1_HUMAN	APOC1	Apolipoprotein C-I
-2.95617	-2.13556	-2.28212	-3.27026	-2.25123	-2.93244	-3.1026	-1.95839	-2.21551	-1.58537	-1.86037	P02655	APOC2_HUMAN	APOC2	Apolipoprotein C-II
-3.72257	-3.73464	-4.34886	-3.38902	-3.35946	-3.44205	-3.63919	-3.33135	-2.9555	-2.76553	-2.23918	P02686	MBP_HUMAN	MBP	Myelin basic protein
0.328053	0.417044	0.400169	0.0682058	0.00243855	-0.00075388	-0.4503	0.756392	0.731961	0.35316	0.383922	P02745	C1QA_HUMAN	C1QA	Complement C1q subcomponent subunit A
-0.129159	-0.434485	-0.316083	-0.0614967	-0.16484	-0.0969787	-0.332955	-0.191166	-0.270787	0.0981054	-0.391214	P02746	C1QB_HUMAN	C1QB	Complement C1q subcomponent subunit B
1.5554	1.57963	1.48327	2.29942	2.2324	2.22191	2.11033	1.39632	1.45552	1.33593	1.31817	P02747	C1QC_HUMAN	C1QC	Complement C1q subcomponent subunit C
1.77991	1.55139	1.68297	2.75043	2.69484	2.71645	2.50529	0.551062	0.518928	0.919232	0.698757	P02751	FINC_HUMAN	FN1	Fibronectin
4.88604	4.8177	5.00838	4.68816	4.36757	4.3167	5.2009	4.58599	4.8856	4.70609	4.91759	P02768	ALBU_HUMAN	ALB	Albumin
-1.10893	-2.42113	-1.15689	-1.15557	-2.06657	-2.15085	-1.98275	-2.44765	-2.40981	-1.44422	-1.24018	P02774	VTDB_HUMAN	GC	Vitamin D-binding protein
2.17553	2.19301	2.27035	2.5096	2.53585	2.53643	2.99416	3.55328	3.51022	3.2558	3.81496	P02786	TFR1_HUMAN	TFRC	Transferrin receptor protein 1
1.39369	1.33809	1.46816	1.52013	1.53652	1.50518	1.94602	2.35466	2.33563	2.44536	2.5975	P02787	TRFE_HUMAN	TF	Serotransferrin
5.51053	5.35248	5.26447	5.62926	5.79249	5.741	6.2624	5.7169	5.66036	5.74964	6.37606	P02792	FRIL_HUMAN	FTL	Ferritin light chain
3.94845	3.71967	3.7965	3.45892	3.6339	3.70099	4.6119	3.68814	3.72233	3.80206	4.93484	P02794	FRIH_HUMAN	FTH1	Ferritin heavy chain
3.02561	2.89864	2.88957	2.33163	2.12247	2.07493	1.55859	2.12434	2.01463	1.89378	1.53496	P02795	MT2_HUMAN	MT2A	Metallothionein-2
0.0403528	0.121163	0.130294	-0.116238	0.0198984	0.023109	-0.0332861	-0.615454	-0.547805	-1.19146	-0.350883	P03886	NU1M_HUMAN	MT-ND1	NADH-ubiquinone oxidoreductase chain 1
0.345105	0.666396	0.456357	0.430996	0.666652	0.30407	0.105474	-0.139394	-2.99119	0.112633	-0.531117	P03891	NU2M_HUMAN	MT-ND2	NADH-ubiquinone oxidoreductase chain 2
-2.37194	-3.48304	-3.13457	-4.06618	-3.53002	-2.64915	-3.72811	-3.14172	-3.16355	-2.96017	-3.84717	P03897	NU3M_HUMAN	MT-ND3	NADH-ubiquinone oxidoreductase chain 3
0.557933	0.535613	0.335518	0.470731	0.445746	0.343236	0.396454	-0.0246515	-0.454063	-0.615983	-0.406906	P03905	NU4M_HUMAN	MT-ND4	NADH-ubiquinone oxidoreductase chain 4
-0.203258	0.0520868	-0.103234	-0.442452	-0.197972	-0.264074	-0.0920267	-0.96215	-0.793859	-1.19364	-1.05015	P03915	NU5M_HUMAN	MT-ND5	NADH-ubiquinone oxidoreductase chain 5
-1.93874	-1.07209	-3.66706	-2.84172	-1.36648	-3.08694	-2.59497	-2.9885	-1.1539	-1.30705	-2.53966	P03928	ATP8_HUMAN	MT-ATP8	ATP synthase protein 8
2.56702	2.46154	2.51127	1.66889	1.65117	1.69178	1.93182	2.40071	2.3315	2.42542	2.67215	P04040	CATA_HUMAN	CAT	Catalase
-0.332638	-0.203381	-0.10382	-0.468153	-0.0473032	0.00454092	-0.0706491	-0.342033	-0.0745182	-0.110458	0.0310097	P04049	RAF1_HUMAN	RAF1	RAF proto-oncogene serine/threonine-protein kinase
2.04101	1.93	2.04764	1.57841	1.56396	1.55044	1.40199	2.00307	2.05676	2.12577	2.1712	P04062	GBA1_HUMAN	GBA1	Lysosomal acid glucosylceramidase
6.86566	6.73107	6.85402	5.39563	5.47037	5.36351	5.36529	5.43736	5.29002	5.34797	5.34829	P04066	FUCO_HUMAN	FUCA1	Tissue alpha-L-fucosidase
5.68052	5.65085	5.81797	5.77075	5.68024	5.67333	5.8421	5.38499	5.50539	5.48644	5.78121	P04075	ALDOA_HUMAN	ALDOA	Fructose-bisphosphate aldolase A
5.35486	5.32933	5.46576	5.29601	5.40087	5.40741	5.40987	5.68772	5.70698	5.82432	5.90901	P04080	CYTB_HUMAN	CSTB	Cystatin-B
5.20602	5.34575	5.35511	5.31388	5.45061	5.40081	5.61866	5.24749	5.23318	5.30889	5.40771	P04083	ANXA1_HUMAN	ANXA1	Annexin A1
-0.290818	-0.405296	-0.337661	-0.400315	-0.543657	-0.630409	-0.600972	-0.504114	-0.536216	-0.56072	-0.482476	P04150	GCR_HUMAN	NR3C1	Glucocorticoid receptor
-1.45838	-1.30373	-1.3294	-1.50634	-1.14653	-1.44736	-1.14195	-1.25186	-1.05595	-0.832789	-1.01213	P04156	PRIO_HUMAN	PRNP	Major prion protein
5.21731	5.11238	5.26184	4.65005	4.58852	4.50371	4.63718	5.23377	5.22392	5.43898	5.20202	P04179	SODM_HUMAN	SOD2	Superoxide dismutase [Mn], mitochondrial
1.09184	1.17227	1.23564	1.07385	1.15037	1.07128	1.14437	1.52908	1.54073	1.74855	1.64153	P04181	OAT_HUMAN	OAT	Ornithine aminotransferase, mitochondrial
-2.27528	-3.0659	-3.47062	-1.63657	-1.76157	-1.98854	-2.0295	-3.37092	-3.32634	-1.02578	-2.6517	P04183	KITH_HUMAN	TK1	Thymidine kinase, cytosolic
0.638157	0.413634	0.505757	0.768944	0.899731	1.00731	0.705754	1.21122	0.978501	1.21724	0.537222	P04233	HG2A_HUMAN	CD74	HLA class II histocompatibility antigen gamma chain
1.55947	1.44524	0.57013	0.871065	1.22439	1.15248	1.69227	0.499769	1.26435	1.22433	1.20691	P04264	K2C1_HUMAN	KRT1	Keratin, type II cytoskeletal 1
0.752791	0.706863	0.659054	-0.727307	-0.156757	0.60187	-0.701063	0.528988	0.256276	1.85243	0.205403	P04271	S100B_HUMAN	S100B	Protein S100-B
4.50518	4.7968	4.86452	5.03351	5.2124	5.12703	4.8805	4.34939	4.74209	4.94664	4.99344	P04350	TBB4A_HUMAN	TUBB4A	Tubulin beta-4A chain
6.81025	6.82735	6.95504	6.98843	7.06643	7.02988	6.90328	6.81413	6.81958	6.92934	6.87889	P04406	G3P_HUMAN	GAPDH	Glyceraldehyde-3-phosphate dehydrogenase
0.583515	0.508934	0.583244	0.0983534	0.141636	0.0400519	0.109529	0.201548	0.166456	0.288516	0.24183	P04424	ARLY_HUMAN	ASL	Argininosuccinate lyase
2.18322	2.11688	2.12283	3.2948	3.27797	3.45936	3.22858	2.90378	2.90765	3.01795	3.10099	P04439	HLAA_HUMAN	HLA-A	HLA class I histocompatibility antigen, A alpha chain
-0.484012	-0.592994	-0.318377	-1.18209	-0.785514	-0.585694	-0.617908	0.0718594	-0.0525045	-0.0399599	-0.57328	P04440	DPB1_HUMAN	HLA-DPB1	HLA class II histocompatibility antigen, DP beta 1 chain
2.58355	2.73838	2.78025	2.69641	2.755	2.68791	2.78048	2.63804	2.62318	2.65047	2.58118	P04632	CPNS1_HUMAN	CAPNS1	Calpain small subunit 1
-1.95259	-1.89782	-1.96816	-2.58724	-3.08348	-2.5116	-2.91686	-3.87038	-3.59358	-3.81167	-3.31126	P04733	MT1F_HUMAN	MT1F	Metallothionein-1F
5.49897	5.30241	5.41461	5.31552	5.2921	5.35146	5.12213	5.38111	5.37868	5.71282	5.40708	P04792	HSPB1_HUMAN	HSPB1	Heat shock protein beta-1
3.30635	3.2431	3.24099	3.43015	3.56298	3.47466	3.5374	3.64887	3.63893	3.68763	3.72282	P04839	CY24B_HUMAN	CYBB	Cytochrome b-245 heavy chain
3.13746	3.18407	3.12409	3.23953	3.31523	3.32016	3.32038	3.23574	3.2376	3.15974	3.13396	P04843	RPN1_HUMAN	RPN1	Dolichyl-diphosphooligosaccharide--protein glycosyltransferase subunit 1
2.92918	2.82338	2.86694	3.11821	2.99851	3.02099	2.72487	2.84672	2.69691	2.92984	2.86847	P04844	RPN2_HUMAN	RPN2	Dolichyl-diphosphooligosaccharide--protein glycosyltransferase subunit 2
5.13044	5.07618	5.11728	4.90777	4.85257	4.84047	4.8096	5.19365	5.15313	5.20276	5.20024	P04899	GNAI2_HUMAN	GNAI2	Guanine nucleotide-binding protein G(i) subunit alpha-2
4.60339	4.43499	4.54749	5.01443	4.88014	4.71347	4.50573	4.18944	4.01294	3.37026	4.41061	P04908;Q7L7L0;Q93077	H2A1B_HUMAN;H2A1C_HUMAN;H2A3_HUMAN	H2AC25;H2AC4;H2AC6	Histone H2A type 1-B/E
0.310698	0.286771	0.235297	0.596508	0.345815	0.531817	0.540219	0.905406	0.871362	1.39259	1.01393	P04920	B3A2_HUMAN	SLC4A2	Anion exchange protein 2
3.01708	2.99128	3.0361	3.04167	2.96367	2.98934	3.01977	3.24211	3.23067	3.30666	3.39393	P05023	AT1A1_HUMAN	ATP1A1	Sodium/potassium-transporting ATPase subunit alpha-1
1.95403	1.77805	1.81167	1.51138	1.47231	1.55749	1.45662	2.43756	2.37694	2.58951	2.56473	P05026	AT1B1_HUMAN	ATP1B1	Sodium/potassium-transporting ATPase subunit beta-1
-0.17992	-0.141277	0.134908	-0.389722	0.419526	0.294365	2.50958	0.0609779	0.0279522	-0.614434	2.45578	P05067	A4_HUMAN	APP	Amyloid-beta precursor protein
-0.631317	-0.623672	-0.486607	-1.32381	-1.50621	-1.27241	-1.4155	-1.8411	-4.11447	-1.60538	-1.5233	P05090	APOD_HUMAN	APOD	Apolipoprotein D
3.49121	3.42804	3.46035	3.32347	3.22641	3.27297	3.39841	2.35915	2.30033	2.4991	2.52215	P05091	ALDH2_HUMAN	ALDH2	Aldehyde dehydrogenase, mitochondrial
-1.44823	-1.62203	-1.66518	-0.196529	-0.178426	-0.10347	0.159079	-0.679692	-0.91255	-0.609332	-0.470994	P05106	ITB3_HUMAN	ITGB3	Integrin beta-3
4.92149	4.88236	4.98442	4.74908	4.6971	4.77725	4.75053	4.95636	5.02988	5.08255	5.17978	P05107	ITB2_HUMAN	ITGB2	Integrin beta-2
0.291394	0.339778	0.213927	-0.265295	0.246989	0.328363	0.183627	0.563432	0.502662	0.642545	0.653985	P05109	S10A8_HUMAN	S100A8	Protein S100-A8
1.19163	0.693707	0.856864	0.736217	0.605361	0.507602	0.547908	0.242558	0.482657	0.42561	0.49087	P05114	HMGN1_HUMAN	HMGN1	Non-histone chromosomal protein HMG-14
6.4988	6.54272	6.58525	6.2388	6.30492	6.3096	6.58532	6.45008	6.66958	6.48275	6.71114	P05141	ADT2_HUMAN	SLC25A5	ADP/ATP translocase 2
0.176824	-0.14091	0.220841	2.29845	2.40063	2.67848	2.10485	0.40044	0.420312	0.367045	0.333474	P05161	ISG15_HUMAN	ISG15	Ubiquitin-like protein ISG15
0.98164	0.975725	1.01419	0.308688	0.259888	0.302325	0.201562	0.904552	0.984107	0.968982	1.03426	P05165	PCCA_HUMAN	PCCA	Propionyl-CoA carboxylase alpha chain, mitochondrial
1.63875	1.44723	1.5512	1.02706	0.789778	0.819859	0.663866	1.5567	1.43112	1.48341	1.48792	P05166	PCCB_HUMAN	PCCB	Propionyl-CoA carboxylase beta chain, mitochondrial
2.47969	2.30746	2.41439	2.57209	2.43382	2.46444	2.38607	2.1353	2.04598	2.41841	2.25274	P05198	IF2A_HUMAN	EIF2S1	Eukaryotic translation initiation factor 2 subunit 1
0.979458	0.717487	0.759882	0.969325	0.695327	1.0188	0.769154	0.305321	0.318848	0.329426	0.314161	P05204	HMGN2_HUMAN	HMGN2	Non-histone chromosomal protein HMG-17
1.76536	1.80019	1.85993	1.62369	1.81188	1.83179	2.00541	2.28006	2.28335	2.41699	2.57493	P05362	ICAM1_HUMAN	ICAM1	Intercellular adhesion molecule 1
2.36856	1.99465	1.81615	2.31613	1.92506	1.82354	1.4236	0.939441	1.63383	-0.0673304	1.48172	P05386	RLA1_HUMAN	RPLP1	Large ribosomal subunit protein P1
4.21606	4.49099	4.45965	3.99241	4.68049	4.81366	4.41575	4.41702	4.46953	4.40604	4.23059	P05387	RLA2_HUMAN	RPLP2	Large ribosomal subunit protein P2
4.12269	4.11075	4.10787	4.18841	4.22443	4.20941	4.27335	3.96596	3.90912	4.05407	4.12864	P05388	RLA0_HUMAN	RPLP0	Large ribosomal subunit protein uL10
3.58342	3.59764	3.71251	3.66482	3.5205	3.54893	3.99532	4.21234	4.20294	4.09199	4.33063	P05413	FABPH_HUMAN	FABP3	Fatty acid-binding protein, heart
[truncated: 5,165 more rows]

## Sheet: DEPs TP M_C
Symbol color	Symbol type	Symbol size	Show label	Protein.Group	Protein.Names	Genes	First.Protein.Description	Student's T-test Significant HEALTHY_M_HEALTHY_C	Student's T-test significant	-Log Student's T-test p-value HEALTHY_M_HEALTHY_C	Student's T-test q-value HEALTHY_M_HEALTHY_C	Student's T-test Difference HEALTHY_M_HEALTHY_C	Student's T-test Test statistic HEALTHY_M_HEALTHY_C	840_C_S1-A1_1_60970	840_F1_S1-C1_1_60972	840_M_S1-B1_1_60971	856_B_S1-E1_1_60993	856_C_S1-A2_1_60990	856_F_S1-C2_1_60992	856_M_S1-B2_1_60991	KOLF_B_S1-E2_1_60998	KOLF_C_S1-A3_1_60995	KOLF_F_S1-C3_1_60997	KOLF_M_S1-B3_1_60996
[truncated: 17 more rows]

[truncated: 2 more sheets: DEPs TP F_C, DEPs TP B_C]
