# Supplementary material for: Tracking tau and cellular responses in human iPSC‐microglia: from uptake to seedable secretion, including in extracellular vesicles
Source: Alzheimers Dement. 2026 Apr 6;22(4):e71337. doi: 10.1002/alz.71337 (PMC13053939; doi:10.1002/alz.71337)
Supplement: Supplementary file 5 — Supporting Information [file ALZ-22-e71337-s004.xlsx]

## Sheet: Title
Supplementary Data 5. Phosphopeptides and DEPs found in cell lysates of vehicle-, rTauM-, rTauF- of hTau-treated iMGL.

## Sheet: PP_RAW
840_C	840_M	840_F	856_C	856_M	856_F	856_B	KOLF_C	KOLF_M	KOLF_F	KOLF_B	N: Start	N: End	T: Modified Sequence	T: Protein	T: Peptide Sequence	T: Prev AA	T: Next AA	T: Peptide Length	T: Charges	T: Assigned Modifications	T: Protein ID	T: Entry Name	T: Gene	T: Protein Description	T: Mapped Genes	T: Mapped Proteins
173773	151681	133079	165750	99184.5	156416	113047	92392.4	73855.9	117696	100131	494	500	FS[79.9663]PVLGR	sp|Q9NRG9|AAAS_HUMAN	FSPVLGR	R	A	7	2	2S(79.9663)	Q9NRG9	AAAS_HUMAN	AAAS	Aladin
NaN	26133	NaN	NaN	29963.4	36085.4	22175.2	NaN	27490.4	26619.1	13167.6	294	315	AFWMAIGGDRDEIEGLSS[79.9663]DEEH	sp|Q6PD74|AAGAB_HUMAN	AFWMAIGGDRDEIEGLSSDEEH	K	-	22	2	18S(79.9663)	Q6PD74	AAGAB_HUMAN	AAGAB	Alpha- and gamma-adaptin-binding protein p34
27399.5	31007.7	24919.6	36615.4	NaN	NaN	NaN	24091.1	27800.2	NaN	NaN	294	315	AFWMAIGGDRDEIEGLS[79.9663]SDEEH	sp|Q6PD74|AAGAB_HUMAN	AFWMAIGGDRDEIEGLSSDEEH	K	-	22	2	17S(79.9663)	Q6PD74	AAGAB_HUMAN	AAGAB	Alpha- and gamma-adaptin-binding protein p34
822617	950547	729266	755296	779029	853532	941746	503277	918749	962340	847336	294	315	AFWMAIGGDRDEIEGLS[79.9663]S[79.9663]DEEH	sp|Q6PD74|AAGAB_HUMAN	AFWMAIGGDRDEIEGLSSDEEH	K	-	22	2,3	17S(79.9663),18S(79.9663)	Q6PD74	AAGAB_HUMAN	AAGAB	Alpha- and gamma-adaptin-binding protein p34
NaN	NaN	NaN	NaN	NaN	NaN	NaN	NaN	NaN	NaN	9443	294	315	AFWM[15.9949]AIGGDRDEIEGLS[79.9663]S[79.9663]DEEH	sp|Q6PD74|AAGAB_HUMAN	AFWMAIGGDRDEIEGLSSDEEH	K	-	22	2	17S(79.9663),18S(79.9663),4M(15.9949)	Q6PD74	AAGAB_HUMAN	AAGAB	Alpha- and gamma-adaptin-binding protein p34
22965.8	17220.3	NaN	NaN	9184.18	NaN	NaN	11871.2	NaN	NaN	8395.11	181	223	NQGFSLLNSLTGTNHSIGSADPC[57.0215]HPEQPHLPAADS[79.9663]TES[79.9663]LSDHR	sp|Q6PD74|AAGAB_HUMAN	NQGFSLLNSLTGTNHSIGSADPCHPEQPHLPAADSTESLSDHR	R	G	43	4	23C(57.0215),35S(79.9663),38S(79.9663)	Q6PD74	AAGAB_HUMAN	AAGAB	Alpha- and gamma-adaptin-binding protein p34
NaN	18973.1	22467.4	14936.3	9754.09	12532.4	NaN	10683.1	20718.8	23456	10424.7	181	223	NQGFSLLNSLTGTNHSIGSADPC[57.0215]HPEQPHLPAADS[79.9663]T[79.9663]ESLSDHR	sp|Q6PD74|AAGAB_HUMAN	NQGFSLLNSLTGTNHSIGSADPCHPEQPHLPAADSTESLSDHR	R	G	43	4	23C(57.0215),35S(79.9663),36T(79.9663)	Q6PD74	AAGAB_HUMAN	AAGAB	Alpha- and gamma-adaptin-binding protein p34
NaN	NaN	NaN	NaN	NaN	13176.2	12221.9	NaN	NaN	24904.2	NaN	181	223	NQGFSLLNSLT[79.9663]GTNHSIGSADPC[57.0215]HPEQPHLPAADSTES[79.9663]LSDHR	sp|Q6PD74|AAGAB_HUMAN	NQGFSLLNSLTGTNHSIGSADPCHPEQPHLPAADSTESLSDHR	R	G	43	4	11T(79.9663),23C(57.0215),38S(79.9663)	Q6PD74	AAGAB_HUMAN	AAGAB	Alpha- and gamma-adaptin-binding protein p34
NaN	NaN	NaN	NaN	NaN	NaN	21608.5	22616.3	NaN	23118	22814.5	10	37	EQGGSGLGSGSSGGGGSTS[79.9663]GLGS[79.9663]GYIGR	sp|Q2M2I8|AAK1_HUMAN	EQGGSGLGSGSSGGGGSTSGLGSGYIGR	R	V	28	2	19S(79.9663),23S(79.9663)	Q2M2I8	AAK1_HUMAN	AAK1	AP2-associated protein kinase 1
NaN	NaN	NaN	NaN	NaN	NaN	NaN	NaN	NaN	NaN	NaN	10	37	EQGGSGLGSGSSGGGGST[79.9663]SGLGSGYIGR	sp|Q2M2I8|AAK1_HUMAN	EQGGSGLGSGSSGGGGSTSGLGSGYIGR	R	V	28	2	18T(79.9663)	Q2M2I8	AAK1_HUMAN	AAK1	AP2-associated protein kinase 1
NaN	NaN	NaN	NaN	NaN	NaN	NaN	NaN	NaN	17206.7	NaN	10	37	EQGGSGLGSGSSGGGGST[79.9663]S[79.9663]GLGSGYIGR	sp|Q2M2I8|AAK1_HUMAN	EQGGSGLGSGSSGGGGSTSGLGSGYIGR	R	V	28	2	18T(79.9663),19S(79.9663)	Q2M2I8	AAK1_HUMAN	AAK1	AP2-associated protein kinase 1
NaN	NaN	NaN	NaN	124393	240926	NaN	331065	NaN	NaN	NaN	10	37	EQGGSGLGSGSSGGGGS[79.9663]TSGLGSGYIGR	sp|Q2M2I8|AAK1_HUMAN	EQGGSGLGSGSSGGGGSTSGLGSGYIGR	R	V	28	2	17S(79.9663)	Q2M2I8	AAK1_HUMAN	AAK1	AP2-associated protein kinase 1
NaN	NaN	NaN	NaN	NaN	NaN	NaN	NaN	NaN	25761.3	NaN	10	37	EQGGSGLGSGSSGGGGS[79.9663]T[79.9663]SGLGSGYIGR	sp|Q2M2I8|AAK1_HUMAN	EQGGSGLGSGSSGGGGSTSGLGSGYIGR	R	V	28	2	17S(79.9663),18T(79.9663)	Q2M2I8	AAK1_HUMAN	AAK1	AP2-associated protein kinase 1
529850	516830	465441	264367	258117	246325	395335	618179	600832	554056	662795	10	37	EQGGSGLGSGSS[79.9663]GGGGSTSGLGSGYIGR	sp|Q2M2I8|AAK1_HUMAN	EQGGSGLGSGSSGGGGSTSGLGSGYIGR	R	V	28	2	12S(79.9663)	Q2M2I8	AAK1_HUMAN	AAK1	AP2-associated protein kinase 1
502829	548107	180548	NaN	NaN	258148	NaN	650695	622037	559859	614986	10	37	EQGGSGLGSGS[79.9663]SGGGGSTSGLGSGYIGR	sp|Q2M2I8|AAK1_HUMAN	EQGGSGLGSGSSGGGGSTSGLGSGYIGR	R	V	28	2	11S(79.9663)	Q2M2I8	AAK1_HUMAN	AAK1	AP2-associated protein kinase 1
NaN	NaN	NaN	NaN	NaN	NaN	NaN	NaN	NaN	NaN	NaN	10	37	EQGGSGLGSGS[79.9663]S[79.9663]GGGGSTS[79.9663]GLGSGYIGR	sp|Q2M2I8|AAK1_HUMAN	EQGGSGLGSGSSGGGGSTSGLGSGYIGR	R	V	28	3	11S(79.9663),12S(79.9663),19S(79.9663)	Q2M2I8	AAK1_HUMAN	AAK1	AP2-associated protein kinase 1
NaN	NaN	NaN	NaN	NaN	NaN	NaN	NaN	NaN	NaN	NaN	10	37	EQGGSGLGSGS[79.9663]S[79.9663]GGGGS[79.9663]TSGLGSGYIGR	sp|Q2M2I8|AAK1_HUMAN	EQGGSGLGSGSSGGGGSTSGLGSGYIGR	R	V	28	3	11S(79.9663),12S(79.9663),17S(79.9663)	Q2M2I8	AAK1_HUMAN	AAK1	AP2-associated protein kinase 1
NaN	NaN	454042	239923	275740	NaN	406661	170980	97432.8	108311	685134	10	37	EQGGSGLGS[79.9663]GSSGGGGSTSGLGSGYIGR	sp|Q2M2I8|AAK1_HUMAN	EQGGSGLGSGSSGGGGSTSGLGSGYIGR	R	V	28	2	9S(79.9663)	Q2M2I8	AAK1_HUMAN	AAK1	AP2-associated protein kinase 1
NaN	NaN	NaN	NaN	NaN	12310.8	NaN	NaN	NaN	NaN	NaN	10	37	EQGGSGLGS[79.9663]GSSGGGGST[79.9663]SGLGSGYIGR	sp|Q2M2I8|AAK1_HUMAN	EQGGSGLGSGSSGGGGSTSGLGSGYIGR	R	V	28	2	18T(79.9663),9S(79.9663)	Q2M2I8	AAK1_HUMAN	AAK1	AP2-associated protein kinase 1
NaN	13388.7	9757.47	10665.6	5594.54	NaN	NaN	NaN	NaN	NaN	NaN	10	37	EQGGSGLGS[79.9663]GS[79.9663]SGGGGSTSGLGSGYIGR	sp|Q2M2I8|AAK1_HUMAN	EQGGSGLGSGSSGGGGSTSGLGSGYIGR	R	V	28	2	11S(79.9663),9S(79.9663)	Q2M2I8	AAK1_HUMAN	AAK1	AP2-associated protein kinase 1
NaN	127671	NaN	NaN	NaN	NaN	169784	NaN	117389	543264	NaN	10	37	EQGGS[79.9663]GLGSGSSGGGGSTSGLGSGYIGR	sp|Q2M2I8|AAK1_HUMAN	EQGGSGLGSGSSGGGGSTSGLGSGYIGR	R	V	28	2	5S(79.9663)	Q2M2I8	AAK1_HUMAN	AAK1	AP2-associated protein kinase 1
NaN	NaN	NaN	NaN	NaN	13755.1	40255.6	NaN	NaN	NaN	NaN	10	37	EQGGS[79.9663]GLGSGSS[79.9663]GGGGSTSGLGSGYIGR	sp|Q2M2I8|AAK1_HUMAN	EQGGSGLGSGSSGGGGSTSGLGSGYIGR	R	V	28	2	12S(79.9663),5S(79.9663)	Q2M2I8	AAK1_HUMAN	AAK1	AP2-associated protein kinase 1
NaN	NaN	NaN	NaN	NaN	NaN	NaN	NaN	NaN	NaN	NaN	10	37	EQGGS[79.9663]GLGSGS[79.9663]SGGGGSTSGLGSGYIGR	sp|Q2M2I8|AAK1_HUMAN	EQGGSGLGSGSSGGGGSTSGLGSGYIGR	R	V	28	2	11S(79.9663),5S(79.9663)	Q2M2I8	AAK1_HUMAN	AAK1	AP2-associated protein kinase 1
NaN	NaN	NaN	NaN	NaN	NaN	NaN	NaN	NaN	30067.1	13230.4	10	37	EQGGS[79.9663]GLGS[79.9663]GSSGGGGSTSGLGSGYIGR	sp|Q2M2I8|AAK1_HUMAN	EQGGSGLGSGSSGGGGSTSGLGSGYIGR	R	V	28	2	5S(79.9663),9S(79.9663)	Q2M2I8	AAK1_HUMAN	AAK1	AP2-associated protein kinase 1
NaN	NaN	NaN	NaN	NaN	NaN	NaN	NaN	NaN	NaN	NaN	635	651	ILSDVTHS[79.9663]AVFGVPASK	sp|Q2M2I8|AAK1_HUMAN	ILSDVTHSAVFGVPASK	R	S	17	2	8S(79.9663)	Q2M2I8	AAK1_HUMAN	AAK1	AP2-associated protein kinase 1
NaN	NaN	NaN	NaN	NaN	NaN	NaN	NaN	NaN	NaN	NaN	635	651	ILSDVT[79.9663]HSAVFGVPASK	sp|Q2M2I8|AAK1_HUMAN	ILSDVTHSAVFGVPASK	R	S	17	2	6T(79.9663)	Q2M2I8	AAK1_HUMAN	AAK1	AP2-associated protein kinase 1
498446	593853	623004	184100	167397	247855	415808	736541	815805	848288	786885	635	651	ILS[79.9663]DVTHSAVFGVPASK	sp|Q2M2I8|AAK1_HUMAN	ILSDVTHSAVFGVPASK	R	S	17	2,3	3S(79.9663)	Q2M2I8	AAK1_HUMAN	AAK1	AP2-associated protein kinase 1
NaN	19692.6	18451.2	NaN	6219.64	NaN	NaN	13128.6	NaN	34808	NaN	728	759	LGGSAES[79.9663]LIPGFQSTQGDAFATTSFSAGTAEK	sp|Q2M2I8|AAK1_HUMAN	LGGSAESLIPGFQSTQGDAFATTSFSAGTAEK	K	R	32	2	7S(79.9663)	Q2M2I8	AAK1_HUMAN	AAK1	AP2-associated protein kinase 1
12079.9	26234.5	22006.6	6429.58	NaN	3032.28	NaN	21049.8	21863.9	34641.5	10768.4	728	759	LGGS[79.9663]AESLIPGFQSTQGDAFATTSFSAGTAEK	sp|Q2M2I8|AAK1_HUMAN	LGGSAESLIPGFQSTQGDAFATTSFSAGTAEK	K	R	32	2	4S(79.9663)	Q2M2I8	AAK1_HUMAN	AAK1	AP2-associated protein kinase 1
50718	51845.3	54895.7	74450.7	60415.2	78568.1	84419.6	52497.2	62077.5	65612.1	67752.5	844	855	LPS[79.9663]QTESVTSNR	sp|Q2M2I8|AAK1_HUMAN	LPSQTESVTSNR	R	T	12	2	3S(79.9663)	Q2M2I8	AAK1_HUMAN	AAK1	AP2-associated protein kinase 1
NaN	NaN	NaN	NaN	NaN	NaN	NaN	NaN	NaN	NaN	NaN	9	37	REQGGSGLGSGSSGGGGSTSGLGSGY[79.9663]IGR	sp|Q2M2I8|AAK1_HUMAN	REQGGSGLGSGSSGGGGSTSGLGSGYIGR	R	V	29	2	26Y(79.9663)	Q2M2I8	AAK1_HUMAN	AAK1	AP2-associated protein kinase 1
25493.5	NaN	116276	99435.6	NaN	89263.7	NaN	35627	NaN	NaN	NaN	9	37	REQGGSGLGSGSSGGGGS[79.9663]TSGLGSGYIGR	sp|Q2M2I8|AAK1_HUMAN	REQGGSGLGSGSSGGGGSTSGLGSGYIGR	R	V	29	2	18S(79.9663)	Q2M2I8	AAK1_HUMAN	AAK1	AP2-associated protein kinase 1
131208	156186	267870	167305	85571	87450	250715	354620	441212	213941	235101	9	37	REQGGSGLGSGSS[79.9663]GGGGSTSGLGSGYIGR	sp|Q2M2I8|AAK1_HUMAN	REQGGSGLGSGSSGGGGSTSGLGSGYIGR	R	V	29	2,3	13S(79.9663)	Q2M2I8	AAK1_HUMAN	AAK1	AP2-associated protein kinase 1
203818	NaN	NaN	89382.2	86104.5	110308	240026	NaN	243147	444334	143941	9	37	REQGGSGLGSGS[79.9663]SGGGGSTSGLGSGYIGR	sp|Q2M2I8|AAK1_HUMAN	REQGGSGLGSGSSGGGGSTSGLGSGYIGR	R	V	29	2,3	12S(79.9663)	Q2M2I8	AAK1_HUMAN	AAK1	AP2-associated protein kinase 1
95628.3	125242	21801.8	13465.6	92592.8	12287.1	94762.2	68254.2	47698.5	44973.1	307153	9	37	REQGGSGLGS[79.9663]GSSGGGGSTSGLGSGYIGR	sp|Q2M2I8|AAK1_HUMAN	REQGGSGLGSGSSGGGGSTSGLGSGYIGR	R	V	29	2,3	10S(79.9663)	Q2M2I8	AAK1_HUMAN	AAK1	AP2-associated protein kinase 1
NaN	NaN	NaN	NaN	NaN	NaN	NaN	NaN	26957.7	53666.8	NaN	9	37	REQGGS[79.9663]GLGSGSSGGGGSTSGLGSGYIGR	sp|Q2M2I8|AAK1_HUMAN	REQGGSGLGSGSSGGGGSTSGLGSGYIGR	R	V	29	2	6S(79.9663)	Q2M2I8	AAK1_HUMAN	AAK1	AP2-associated protein kinase 1
8461.43	NaN	NaN	NaN	NaN	NaN	NaN	16846.5	NaN	NaN	NaN	634	651	RILSDVTHS[79.9663]AVFGVPASK	sp|Q2M2I8|AAK1_HUMAN	RILSDVTHSAVFGVPASK	R	S	18	2	9S(79.9663)	Q2M2I8	AAK1_HUMAN	AAK1	AP2-associated protein kinase 1
21655.6	37512.9	16780.6	NaN	NaN	15149.6	13820.1	35461.5	71464.1	43100	26162.7	634	651	RILSDVT[79.9663]HSAVFGVPASK	sp|Q2M2I8|AAK1_HUMAN	RILSDVTHSAVFGVPASK	R	S	18	2,3	7T(79.9663)	Q2M2I8	AAK1_HUMAN	AAK1	AP2-associated protein kinase 1
19666	35500.7	35757.4	10344.8	10774.9	13296.7	47371.7	NaN	82838.6	91523.3	60646.1	634	651	RILS[79.9663]DVTHSAVFGVPASK	sp|Q2M2I8|AAK1_HUMAN	RILSDVTHSAVFGVPASK	R	S	18	2,3	4S(79.9663)	Q2M2I8	AAK1_HUMAN	AAK1	AP2-associated protein kinase 1
NaN	5827.46	3607.34	NaN	NaN	NaN	NaN	NaN	13390.3	17185.2	NaN	670	705	SATTTPSGSPRT[79.9663]S[79.9663]QQNVY[79.9663]NPSEGSTWNPFDDDNFSK	sp|Q2M2I8|AAK1_HUMAN	SATTTPSGSPRTSQQNVYNPSEGSTWNPFDDDNFSK	K	L	36	3	12T(79.9663),13S(79.9663),18Y(79.9663)	Q2M2I8	AAK1_HUMAN	AAK1	AP2-associated protein kinase 1
NaN	NaN	NaN	49480.6	89153.1	110217	NaN	NaN	NaN	201032	133204	670	680	SATTTPSGS[79.9663]PR	sp|Q2M2I8|AAK1_HUMAN	SATTTPSGSPR	K	T	11	2	9S(79.9663)	Q2M2I8	AAK1_HUMAN	AAK1	AP2-associated protein kinase 1
173548	NaN	143115	NaN	NaN	56611	NaN	250707	221396	NaN	NaN	670	680	SATTTPS[79.9663]GSPR	sp|Q2M2I8|AAK1_HUMAN	SATTTPSGSPR	K	T	11	2	7S(79.9663)	Q2M2I8	AAK1_HUMAN	AAK1	AP2-associated protein kinase 1
69177.6	136570	NaN	NaN	NaN	105263	NaN	NaN	NaN	NaN	NaN	670	680	SATTT[79.9663]PSGSPR	sp|Q2M2I8|AAK1_HUMAN	SATTTPSGSPR	K	T	11	2	5T(79.9663)	Q2M2I8	AAK1_HUMAN	AAK1	AP2-associated protein kinase 1
NaN	NaN	50121.9	NaN	24963.7	53172.4	130080	NaN	101697	NaN	NaN	670	680	SATTT[79.9663]PS[79.9663]GSPR	sp|Q2M2I8|AAK1_HUMAN	SATTTPSGSPR	K	T	11	2	5T(79.9663),7S(79.9663)	Q2M2I8	AAK1_HUMAN	AAK1	AP2-associated protein kinase 1
NaN	NaN	NaN	NaN	NaN	NaN	NaN	NaN	NaN	NaN	NaN	670	680	SATT[79.9663]TPSGS[79.9663]PR	sp|Q2M2I8|AAK1_HUMAN	SATTTPSGSPR	K	T	11	2	4T(79.9663),9S(79.9663)	Q2M2I8	AAK1_HUMAN	AAK1	AP2-associated protein kinase 1
NaN	NaN	NaN	NaN	NaN	NaN	6652.31	5718.88	NaN	16333.3	6400.73	670	705	SATT[79.9663]TPSGS[79.9663]PRT[79.9663]SQQNVYNPSEGSTWNPFDDDNFSK	sp|Q2M2I8|AAK1_HUMAN	SATTTPSGSPRTSQQNVYNPSEGSTWNPFDDDNFSK	K	L	36	3	12T(79.9663),4T(79.9663),9S(79.9663)	Q2M2I8	AAK1_HUMAN	AAK1	AP2-associated protein kinase 1
69361.2	NaN	NaN	NaN	NaN	NaN	NaN	111444	NaN	NaN	NaN	670	680	SATT[79.9663]TPS[79.9663]GSPR	sp|Q2M2I8|AAK1_HUMAN	SATTTPSGSPR	K	T	11	2	4T(79.9663),7S(79.9663)	Q2M2I8	AAK1_HUMAN	AAK1	AP2-associated protein kinase 1
NaN	52094.2	NaN	39908.8	NaN	NaN	124843	112044	NaN	NaN	112642	670	680	SATT[79.9663]T[79.9663]PSGSPR	sp|Q2M2I8|AAK1_HUMAN	SATTTPSGSPR	K	T	11	2	4T(79.9663),5T(79.9663)	Q2M2I8	AAK1_HUMAN	AAK1	AP2-associated protein kinase 1
NaN	NaN	NaN	NaN	NaN	NaN	NaN	228474	NaN	NaN	NaN	670	680	SAT[79.9663]TTPSGSPR	sp|Q2M2I8|AAK1_HUMAN	SATTTPSGSPR	K	T	11	2	3T(79.9663)	Q2M2I8	AAK1_HUMAN	AAK1	AP2-associated protein kinase 1
NaN	NaN	NaN	NaN	NaN	NaN	NaN	NaN	NaN	NaN	NaN	670	680	SAT[79.9663]T[79.9663]TPSGSPR	sp|Q2M2I8|AAK1_HUMAN	SATTTPSGSPR	K	T	11	2	3T(79.9663),4T(79.9663)	Q2M2I8	AAK1_HUMAN	AAK1	AP2-associated protein kinase 1
NaN	NaN	NaN	NaN	NaN	NaN	NaN	NaN	NaN	NaN	105367	668	680	SKSAT[79.9663]T[79.9663]T[79.9663]PSGSPR	sp|Q2M2I8|AAK1_HUMAN	SKSATTTPSGSPR	K	T	13	2	5T(79.9663),6T(79.9663),7T(79.9663)	Q2M2I8	AAK1_HUMAN	AAK1	AP2-associated protein kinase 1
11913.4	NaN	NaN	NaN	NaN	NaN	NaN	NaN	NaN	NaN	NaN	668	680	SKS[79.9663]ATTTPS[79.9663]GSPR	sp|Q2M2I8|AAK1_HUMAN	SKSATTTPSGSPR	K	T	13	2	3S(79.9663),9S(79.9663)	Q2M2I8	AAK1_HUMAN	AAK1	AP2-associated protein kinase 1
NaN	NaN	NaN	NaN	NaN	NaN	53880.6	NaN	NaN	77243.4	99489.9	668	680	SKS[79.9663]ATT[79.9663]TPSGS[79.9663]PR	sp|Q2M2I8|AAK1_HUMAN	SKSATTTPSGSPR	K	T	13	2	11S(79.9663),3S(79.9663),6T(79.9663)	Q2M2I8	AAK1_HUMAN	AAK1	AP2-associated protein kinase 1
NaN	NaN	NaN	NaN	NaN	NaN	NaN	42888.9	NaN	NaN	NaN	668	680	SKS[79.9663]ATT[79.9663]TPS[79.9663]GSPR	sp|Q2M2I8|AAK1_HUMAN	SKSATTTPSGSPR	K	T	13	2	3S(79.9663),6T(79.9663),9S(79.9663)	Q2M2I8	AAK1_HUMAN	AAK1	AP2-associated protein kinase 1
NaN	36406.6	51535.6	NaN	NaN	NaN	47171.6	NaN	NaN	NaN	NaN	668	680	SKS[79.9663]AT[79.9663]TTPSGS[79.9663]PR	sp|Q2M2I8|AAK1_HUMAN	SKSATTTPSGSPR	K	T	13	2	11S(79.9663),3S(79.9663),5T(79.9663)	Q2M2I8	AAK1_HUMAN	AAK1	AP2-associated protein kinase 1
NaN	NaN	NaN	NaN	13152.4	NaN	NaN	NaN	NaN	NaN	NaN	668	680	SKS[79.9663]AT[79.9663]TTPS[79.9663]GSPR	sp|Q2M2I8|AAK1_HUMAN	SKSATTTPSGSPR	K	T	13	2	3S(79.9663),5T(79.9663),9S(79.9663)	Q2M2I8	AAK1_HUMAN	AAK1	AP2-associated protein kinase 1
NaN	26822.8	NaN	NaN	NaN	NaN	NaN	NaN	NaN	NaN	NaN	668	680	SKS[79.9663]AT[79.9663]T[79.9663]TPSGSPR	sp|Q2M2I8|AAK1_HUMAN	SKSATTTPSGSPR	K	T	13	2	3S(79.9663),5T(79.9663),6T(79.9663)	Q2M2I8	AAK1_HUMAN	AAK1	AP2-associated protein kinase 1
177938	192740	NaN	50752.6	NaN	NaN	141600	NaN	NaN	NaN	NaN	670	680	S[79.9663]ATTTPSGSPR	sp|Q2M2I8|AAK1_HUMAN	SATTTPSGSPR	K	T	11	2	1S(79.9663)	Q2M2I8	AAK1_HUMAN	AAK1	AP2-associated protein kinase 1
NaN	NaN	NaN	NaN	NaN	NaN	NaN	NaN	102215	NaN	119597	670	680	S[79.9663]ATTTPSGS[79.9663]PR	sp|Q2M2I8|AAK1_HUMAN	SATTTPSGSPR	K	T	11	2	1S(79.9663),9S(79.9663)	Q2M2I8	AAK1_HUMAN	AAK1	AP2-associated protein kinase 1
NaN	NaN	NaN	NaN	NaN	NaN	NaN	NaN	NaN	NaN	NaN	670	705	S[79.9663]ATTTPSGS[79.9663]PRT[79.9663]SQQNVYNPSEGSTWNPFDDDNFSK	sp|Q2M2I8|AAK1_HUMAN	SATTTPSGSPRTSQQNVYNPSEGSTWNPFDDDNFSK	K	L	36	3	12T(79.9663),1S(79.9663),9S(79.9663)	Q2M2I8	AAK1_HUMAN	AAK1	AP2-associated protein kinase 1
8279.37	15349.9	21727.5	9593.83	10294.4	NaN	NaN	8771.72	15518.6	14678.6	NaN	670	680	S[79.9663]ATTTPS[79.9663]GSPR	sp|Q2M2I8|AAK1_HUMAN	SATTTPSGSPR	K	T	11	1	1S(79.9663),7S(79.9663)	Q2M2I8	AAK1_HUMAN	AAK1	AP2-associated protein kinase 1
NaN	NaN	NaN	NaN	NaN	NaN	NaN	NaN	NaN	94448.5	NaN	670	680	S[79.9663]ATT[79.9663]TPSGSPR	sp|Q2M2I8|AAK1_HUMAN	SATTTPSGSPR	K	T	11	2	1S(79.9663),4T(79.9663)	Q2M2I8	AAK1_HUMAN	AAK1	AP2-associated protein kinase 1
69361.2	58062.7	10016.6	NaN	NaN	NaN	127402	NaN	NaN	100636	NaN	670	680	S[79.9663]AT[79.9663]TTPSGSPR	sp|Q2M2I8|AAK1_HUMAN	SATTTPSGSPR	K	T	11	2	1S(79.9663),3T(79.9663)	Q2M2I8	AAK1_HUMAN	AAK1	AP2-associated protein kinase 1
NaN	NaN	50881.4	NaN	NaN	NaN	NaN	NaN	69726.3	NaN	NaN	668	680	S[79.9663]KSATTT[79.9663]PS[79.9663]GSPR	sp|Q2M2I8|AAK1_HUMAN	SKSATTTPSGSPR	K	T	13	2	1S(79.9663),7T(79.9663),9S(79.9663)	Q2M2I8	AAK1_HUMAN	AAK1	AP2-associated protein kinase 1
NaN	NaN	NaN	NaN	NaN	NaN	NaN	NaN	NaN	NaN	NaN	668	680	S[79.9663]KSATT[79.9663]TPSGS[79.9663]PR	sp|Q2M2I8|AAK1_HUMAN	SKSATTTPSGSPR	K	T	13	2	11S(79.9663),1S(79.9663),6T(79.9663)	Q2M2I8	AAK1_HUMAN	AAK1	AP2-associated protein kinase 1
41890	NaN	NaN	NaN	NaN	NaN	NaN	NaN	NaN	NaN	NaN	668	680	S[79.9663]KSAT[79.9663]TTPSGS[79.9663]PR	sp|Q2M2I8|AAK1_HUMAN	SKSATTTPSGSPR	K	T	13	2	11S(79.9663),1S(79.9663),5T(79.9663)	Q2M2I8	AAK1_HUMAN	AAK1	AP2-associated protein kinase 1
NaN	11956.8	18943.8	NaN	21193.9	11920.2	12721	20218.9	36256.4	54192.1	32368	668	680	S[79.9663]KS[79.9663]ATTTPSGSPR	sp|Q2M2I8|AAK1_HUMAN	SKSATTTPSGSPR	K	T	13	2	1S(79.9663),3S(79.9663)	Q2M2I8	AAK1_HUMAN	AAK1	AP2-associated protein kinase 1
NaN	NaN	NaN	NaN	NaN	NaN	NaN	33397.4	NaN	83292.4	NaN	668	680	S[79.9663]KS[79.9663]ATTTPSGS[79.9663]PR	sp|Q2M2I8|AAK1_HUMAN	SKSATTTPSGSPR	K	T	13	2	11S(79.9663),1S(79.9663),3S(79.9663)	Q2M2I8	AAK1_HUMAN	AAK1	AP2-associated protein kinase 1
NaN	NaN	NaN	NaN	NaN	NaN	NaN	NaN	NaN	NaN	NaN	668	680	S[79.9663]KS[79.9663]ATTTPS[79.9663]GSPR	sp|Q2M2I8|AAK1_HUMAN	SKSATTTPSGSPR	K	T	13	2	1S(79.9663),3S(79.9663),9S(79.9663)	Q2M2I8	AAK1_HUMAN	AAK1	AP2-associated protein kinase 1
NaN	NaN	NaN	NaN	NaN	18242.1	NaN	NaN	NaN	NaN	NaN	668	680	S[79.9663]KS[79.9663]ATTT[79.9663]PSGSPR	sp|Q2M2I8|AAK1_HUMAN	SKSATTTPSGSPR	K	T	13	2	1S(79.9663),3S(79.9663),7T(79.9663)	Q2M2I8	AAK1_HUMAN	AAK1	AP2-associated protein kinase 1
NaN	NaN	45577.2	NaN	NaN	NaN	NaN	NaN	NaN	NaN	NaN	668	680	S[79.9663]KS[79.9663]ATT[79.9663]TPSGSPR	sp|Q2M2I8|AAK1_HUMAN	SKSATTTPSGSPR	K	T	13	2	1S(79.9663),3S(79.9663),6T(79.9663)	Q2M2I8	AAK1_HUMAN	AAK1	AP2-associated protein kinase 1
NaN	NaN	NaN	NaN	NaN	NaN	NaN	NaN	NaN	NaN	NaN	668	680	S[79.9663]KS[79.9663]AT[79.9663]TTPSGSPR	sp|Q2M2I8|AAK1_HUMAN	SKSATTTPSGSPR	K	T	13	2	1S(79.9663),3S(79.9663),5T(79.9663)	Q2M2I8	AAK1_HUMAN	AAK1	AP2-associated protein kinase 1
47806.4	41163.3	56748.9	35883.6	36667.4	38958.7	NaN	63804.6	73312.2	68032.9	116504	652	667	S[79.9663]TQLLQAAAAEASLNK	sp|Q2M2I8|AAK1_HUMAN	STQLLQAAAAEASLNK	K	S	16	2	1S(79.9663)	Q2M2I8	AAK1_HUMAN	AAK1	AP2-associated protein kinase 1
NaN	NaN	355492	NaN	NaN	212114	NaN	NaN	NaN	NaN	NaN	681	705	TS[79.9663]QQNVYNPSEGSTWNPFDDDNFSK	sp|Q2M2I8|AAK1_HUMAN	TSQQNVYNPSEGSTWNPFDDDNFSK	R	L	25	2,3	2S(79.9663)	Q2M2I8	AAK1_HUMAN	AAK1	AP2-associated protein kinase 1
690424	592593	486271	209301	190081	288819	500154	435014	517946	402496	573311	681	705	T[79.9663]SQQNVYNPSEGSTWNPFDDDNFSK	sp|Q2M2I8|AAK1_HUMAN	TSQQNVYNPSEGSTWNPFDDDNFSK	R	L	25	2,3	1T(79.9663)	Q2M2I8	AAK1_HUMAN	AAK1	AP2-associated protein kinase 1
30690.1	NaN	32617.8	NaN	40859.2	46707.6	67665.2	28064.5	33701	42806.1	32447.4	616	626	VGSLT[79.9663]PPSSPK	sp|Q2M2I8|AAK1_HUMAN	VGSLTPPSSPK	K	T	11	2	5T(79.9663)	Q2M2I8	AAK1_HUMAN	AAK1	AP2-associated protein kinase 1
1124330	NaN	1015410	NaN	NaN	NaN	NaN	833052	967801	NaN	798883	616	626	VGSLT[79.9663]PPSS[79.9663]PK	sp|Q2M2I8|AAK1_HUMAN	VGSLTPPSSPK	K	T	11	2	5T(79.9663),9S(79.9663)	Q2M2I8	AAK1_HUMAN	AAK1	AP2-associated protein kinase 1
NaN	NaN	623730	NaN	NaN	615824	532536	1294280	NaN	959172	NaN	616	626	VGSLT[79.9663]PPS[79.9663]SPK	sp|Q2M2I8|AAK1_HUMAN	VGSLTPPSSPK	K	T	11	2	5T(79.9663),8S(79.9663)	Q2M2I8	AAK1_HUMAN	AAK1	AP2-associated protein kinase 1
NaN	NaN	NaN	39523.9	NaN	NaN	NaN	NaN	NaN	NaN	NaN	616	626	VGS[79.9663]LTPPSSPK	sp|Q2M2I8|AAK1_HUMAN	VGSLTPPSSPK	K	T	11	2	3S(79.9663)	Q2M2I8	AAK1_HUMAN	AAK1	AP2-associated protein kinase 1
907281	711864	NaN	670378	479915	NaN	743340	839998	860867	NaN	1151830	616	626	VGS[79.9663]LTPPSS[79.9663]PK	sp|Q2M2I8|AAK1_HUMAN	VGSLTPPSSPK	K	T	11	2	3S(79.9663),9S(79.9663)	Q2M2I8	AAK1_HUMAN	AAK1	AP2-associated protein kinase 1
700260	1014210	1395680	613071	407510	NaN	737846	NaN	979177	1049890	1149920	616	626	VGS[79.9663]LTPPS[79.9663]SPK	sp|Q2M2I8|AAK1_HUMAN	VGSLTPPSSPK	K	T	11	2	3S(79.9663),8S(79.9663)	Q2M2I8	AAK1_HUMAN	AAK1	AP2-associated protein kinase 1
NaN	NaN	NaN	NaN	NaN	NaN	NaN	839454	NaN	NaN	1135940	616	626	VGS[79.9663]LT[79.9663]PPSSPK	sp|Q2M2I8|AAK1_HUMAN	VGSLTPPSSPK	K	T	11	2	3S(79.9663),5T(79.9663)	Q2M2I8	AAK1_HUMAN	AAK1	AP2-associated protein kinase 1
133111	NaN	NaN	NaN	NaN	NaN	NaN	NaN	151664	NaN	NaN	603	615	VQTT[79.9663]PPPAVQGQK	sp|Q2M2I8|AAK1_HUMAN	VQTTPPPAVQGQK	K	V	13	2	4T(79.9663)	Q2M2I8	AAK1_HUMAN	AAK1	AP2-associated protein kinase 1
NaN	128033	120544	139087	121737	116563	137228	118304	NaN	131310	113287	603	615	VQT[79.9663]TPPPAVQGQK	sp|Q2M2I8|AAK1_HUMAN	VQTTPPPAVQGQK	K	V	13	2	3T(79.9663)	Q2M2I8	AAK1_HUMAN	AAK1	AP2-associated protein kinase 1
NaN	NaN	NaN	NaN	NaN	NaN	NaN	NaN	NaN	NaN	NaN	916	943	ASEWVQQVSGLMDGKGGGKDVSAQAT[79.9663]GK	sp|P49588|SYAC_HUMAN	ASEWVQQVSGLMDGKGGGKDVSAQATGK	K	N	28	3	26T(79.9663)	P49588	SYAC_HUMAN	AARS1	Alanine--tRNA ligase, cytoplasmic
145606	155645	135310	118593	116201	134344	150103	88268.3	76828.4	79148.5	81336.4	198	216	AGDRNS[79.9663]EDDGVVMTFSSVK	sp|Q9NY61|AATF_HUMAN	AGDRNSEDDGVVMTFSSVK	R	V	19	2	6S(79.9663)	Q9NY61	AATF_HUMAN	AATF	Protein AATF
65725.5	133899	135785	83922.1	137256	154164	105050	97161.9	110480	70498.9	105211	305	330	YLVDGTKPNAGSEEIS[79.9663]S[79.9663]EDDELVEEK	sp|Q9NY61|AATF_HUMAN	YLVDGTKPNAGSEEISSEDDELVEEK	R	K	26	2,3	16S(79.9663),17S(79.9663)	Q9NY61	AATF_HUMAN	AATF	Protein AATF
42624.6	44845.7	48530.9	61700.5	52634.1	61048.5	51004.6	32520.4	41368.2	47379.7	40526.5	305	331	YLVDGTKPNAGSEEIS[79.9663]S[79.9663]EDDELVEEKK	sp|Q9NY61|AATF_HUMAN	YLVDGTKPNAGSEEISSEDDELVEEKK	R	Q	27	3	16S(79.9663),17S(79.9663)	Q9NY61	AATF_HUMAN	AATF	Protein AATF
NaN	87800.3	77294.5	NaN	NaN	NaN	158522	NaN	72585.6	NaN	NaN	305	330	YLVDGTKPNAGS[79.9663]EEISS[79.9663]EDDELVEEK	sp|Q9NY61|AATF_HUMAN	YLVDGTKPNAGSEEISSEDDELVEEK	R	K	26	2,3	12S(79.9663),17S(79.9663)	Q9NY61	AATF_HUMAN	AATF	Protein AATF
87270.5	NaN	48897.4	53247.9	127030	NaN	164921	97006.3	42240.9	45202.8	63785.8	305	330	YLVDGTKPNAGS[79.9663]EEIS[79.9663]SEDDELVEEK	sp|Q9NY61|AATF_HUMAN	YLVDGTKPNAGSEEISSEDDELVEEK	R	K	26	2,3	12S(79.9663),16S(79.9663)	Q9NY61	AATF_HUMAN	AATF	Protein AATF
NaN	NaN	NaN	16288.6	7252.93	12576.4	9209.13	4408.11	NaN	14284.7	NaN	305	331	YLVDGTKPNAGS[79.9663]EEIS[79.9663]SEDDELVEEKK	sp|Q9NY61|AATF_HUMAN	YLVDGTKPNAGSEEISSEDDELVEEKK	R	Q	27	2,3	12S(79.9663),16S(79.9663)	Q9NY61	AATF_HUMAN	AATF	Protein AATF
207603	119704	107664	102998	89291	204538	306380	149441	184056	194170	246316	305	330	YLVDGTKPNAGS[79.9663]EEIS[79.9663]S[79.9663]EDDELVEEK	sp|Q9NY61|AATF_HUMAN	YLVDGTKPNAGSEEISSEDDELVEEK	R	K	26	2	12S(79.9663),16S(79.9663),17S(79.9663)	Q9NY61	AATF_HUMAN	AATF	Protein AATF
144902	179883	183673	251190	261724	285421	237509	109031	192303	219116	177072	305	331	YLVDGTKPNAGS[79.9663]EEIS[79.9663]S[79.9663]EDDELVEEKK	sp|Q9NY61|AATF_HUMAN	YLVDGTKPNAGSEEISSEDDELVEEKK	R	Q	27	2,3	12S(79.9663),16S(79.9663),17S(79.9663)	Q9NY61	AATF_HUMAN	AATF	Protein AATF
NaN	NaN	NaN	NaN	NaN	NaN	NaN	69984.4	NaN	NaN	NaN	305	331	YLVDGT[79.9663]KPNAGSEEIS[79.9663]S[79.9663]EDDELVEEKK	sp|Q9NY61|AATF_HUMAN	YLVDGTKPNAGSEEISSEDDELVEEKK	R	Q	27	3	16S(79.9663),17S(79.9663),6T(79.9663)	Q9NY61	AATF_HUMAN	AATF	Protein AATF
84480	NaN	135424	NaN	NaN	NaN	NaN	NaN	NaN	NaN	NaN	305	331	YLVDGT[79.9663]KPNAGS[79.9663]EEISS[79.9663]EDDELVEEKK	sp|Q9NY61|AATF_HUMAN	YLVDGTKPNAGSEEISSEDDELVEEKK	R	Q	27	3	12S(79.9663),17S(79.9663),6T(79.9663)	Q9NY61	AATF_HUMAN	AATF	Protein AATF
NaN	NaN	NaN	NaN	NaN	NaN	NaN	NaN	NaN	NaN	NaN	305	331	YLVDGT[79.9663]KPNAGS[79.9663]EEIS[79.9663]SEDDELVEEKK	sp|Q9NY61|AATF_HUMAN	YLVDGTKPNAGSEEISSEDDELVEEKK	R	Q	27	3	12S(79.9663),16S(79.9663),6T(79.9663)	Q9NY61	AATF_HUMAN	AATF	Protein AATF
NaN	NaN	NaN	NaN	NaN	NaN	NaN	NaN	NaN	NaN	NaN	305	330	Y[79.9663]LVDGT[79.9663]KPNAGS[79.9663]EEISSEDDELVEEK	sp|Q9NY61|AATF_HUMAN	YLVDGTKPNAGSEEISSEDDELVEEK	R	K	26	2	12S(79.9663),1Y(79.9663),6T(79.9663)	Q9NY61	AATF_HUMAN	AATF	Protein AATF
NaN	NaN	NaN	NaN	NaN	NaN	NaN	NaN	NaN	NaN	72929	2223	2237	DQS[79.9663]DDDHLKDLSLHK	sp|O95477|ABCA1_HUMAN	DQSDDDHLKDLSLHK	K	N	15	3	3S(79.9663)	O95477	ABCA1_HUMAN	ABCA1	Phospholipid-transporting ATPase ABCA1
NaN	NaN	NaN	NaN	NaN	NaN	NaN	NaN	NaN	NaN	NaN	2133	2153	NRFGDGYTIVVRIAGS[79.9663]NPDLK	sp|O95477|ABCA1_HUMAN	NRFGDGYTIVVRIAGSNPDLK	K	P	21	2	16S(79.9663)	O95477	ABCA1_HUMAN	ABCA1	Phospholipid-transporting ATPase ABCA1
22817	17616.7	4490.61	16579.7	10941.3	13616.3	53081.6	19674.1	16601	14992.2	48950.1	1284	1303	PFTEDDAADPNDS[79.9663]DIDPESR	sp|O95477|ABCA1_HUMAN	PFTEDDAADPNDSDIDPESR	R	E	20	2	13S(79.9663)	O95477	ABCA1_HUMAN	ABCA1	Phospholipid-transporting ATPase ABCA1
98800	123848	116109	95752.9	85762.4	101496	279714	121035	128039	134539	268251	1279	1303	QSC[57.0215]LRPFTEDDAADPNDS[79.9663]DIDPESR	sp|O95477|ABCA1_HUMAN	QSCLRPFTEDDAADPNDSDIDPESR	K	E	25	2,3	18S(79.9663),3C(57.0215)	O95477	ABCA1_HUMAN	ABCA1	Phospholipid-transporting ATPase ABCA1
NaN	NaN	NaN	NaN	NaN	NaN	NaN	NaN	NaN	NaN	NaN	1953	1974	SSTFKMLT[79.9663]GDTTVT[79.9663]RGDAFLNK	sp|O95477|ABCA1_HUMAN	SSTFKMLTGDTTVTRGDAFLNK	K	N	22	2	14T(79.9663),8T(79.9663)	O95477	ABCA1_HUMAN	ABCA1	Phospholipid-transporting ATPase ABCA1
12199.6	12868.6	16039.4	23714.6	14789.8	20887.1	44982.7	NaN	21791.6	22598.9	NaN	1251	1269	VAEESGVDAETS[79.9663]DGTLPAR	sp|O95477|ABCA1_HUMAN	VAEESGVDAETSDGTLPAR	K	R	19	2	12S(79.9663)	O95477	ABCA1_HUMAN	ABCA1	Phospholipid-transporting ATPase ABCA1
NaN	NaN	NaN	NaN	NaN	NaN	41675.1	NaN	NaN	NaN	39069.9	1251	1269	VAEESGVDAET[79.9663]SDGTLPAR	sp|O95477|ABCA1_HUMAN	VAEESGVDAETSDGTLPAR	K	R	19	2	11T(79.9663)	O95477	ABCA1_HUMAN	ABCA1	Phospholipid-transporting ATPase ABCA1
22967.4	NaN	16536.6	19126.7	NaN	NaN	19090.6	21356.9	29449.9	33703	27937.9	2401	2424	ALVADEPEDLDT[79.9663]EDEGLISFEEER	sp|Q9BZC7|ABCA2_HUMAN	ALVADEPEDLDTEDEGLISFEEER	R	A	24	2	12T(79.9663)	Q9BZC7	ABCA2_HUMAN	ABCA2	ATP-binding cassette sub-family A member 2
NaN	NaN	NaN	NaN	NaN	NaN	NaN	11902.4	NaN	16552.9	11983.6	2401	2424	ALVADEPEDLDT[79.9663]EDEGLIS[79.9663]FEEER	sp|Q9BZC7|ABCA2_HUMAN	ALVADEPEDLDTEDEGLISFEEER	R	A	24	2	12T(79.9663),19S(79.9663)	Q9BZC7	ABCA2_HUMAN	ABCA2	ATP-binding cassette sub-family A member 2
NaN	NaN	NaN	NaN	NaN	NaN	NaN	NaN	NaN	NaN	NaN	2322	2333	SEHISLAQVFS[79.9663]K	sp|Q9BZC7|ABCA2_HUMAN	SEHISLAQVFSK	K	M	12	3	11S(79.9663)	Q9BZC7	ABCA2_HUMAN	ABCA2	ATP-binding cassette sub-family A member 2
31406.8	29157.1	30419	33900.6	26355.7	41595.7	37522.2	50583	53396.6	56672	53738.8	1321	1336	VSEEDQS[79.9663]LENS[79.9663]EADVK	sp|Q9BZC7|ABCA2_HUMAN	VSEEDQSLENSEADVK	K	E	16	2	11S(79.9663),7S(79.9663)	Q9BZC7	ABCA2_HUMAN	ABCA2	ATP-binding cassette sub-family A member 2
NaN	NaN	NaN	NaN	NaN	NaN	NaN	NaN	NaN	NaN	NaN	475	495	LPFNEGVILNEKS[79.9663]FQGALEFK	sp|Q9NRK6|ABCBA_HUMAN	LPFNEGVILNEKSFQGALEFK	K	N	21	2	13S(79.9663)	Q9NRK6	ABCBA_HUMAN	ABCB10	ATP-binding cassette sub-family B member 10, mitochondrial
NaN	NaN	NaN	NaN	NaN	NaN	NaN	NaN	NaN	NaN	NaN	637	655	DGGGTNS[79.9663]IT[79.9663]VRNAT[79.9663]FTWAR	sp|P33527|MRP1_HUMAN	DGGGTNSITVRNATFTWAR	K	S	19	2	14T(79.9663),7S(79.9663),9T(79.9663)	P33527	MRP1_HUMAN	ABCC1	Multidrug resistance-associated protein 1
NaN	NaN	NaN	NaN	NaN	NaN	NaN	NaN	NaN	NaN	NaN	281	290	DPAQPKES[79.9663]SK	sp|P33527|MRP1_HUMAN	DPAQPKESSK	K	V	10	2	8S(79.9663)	P33527	MRP1_HUMAN	ABCC1	Multidrug resistance-associated protein 1
75031	NaN	NaN	NaN	NaN	NaN	NaN	NaN	NaN	NaN	NaN	287	303	ES[79.9663]SKVDANEEVEALIVK	sp|P33527|MRP1_HUMAN	ESSKVDANEEVEALIVK	K	S	17	2	2S(79.9663)	P33527	MRP1_HUMAN	ABCC1	Multidrug resistance-associated protein 1
NaN	NaN	NaN	NaN	NaN	24999.6	NaN	NaN	NaN	192944	NaN	927	936	HHNST[79.9663]AELQK	sp|P33527|MRP1_HUMAN	HHNSTAELQK	R	A	10	2	5T(79.9663)	P33527	MRP1_HUMAN	ABCC1	Multidrug resistance-associated protein 1
355647	217572	163689	12190.2	72061.8	25172.5	31074.7	357620	282676	196758	270322	927	936	HHNS[79.9663]TAELQK	sp|P33527|MRP1_HUMAN	HHNSTAELQK	R	A	10	2	4S(79.9663)	P33527	MRP1_HUMAN	ABCC1	Multidrug resistance-associated protein 1
47698.4	54632.1	44711.1	40001.9	30759.9	36003.5	31804.9	35035.7	34585.3	31418.4	29779.7	913	926	QLS[79.9663]SSSSYSGDISR	sp|P33527|MRP1_HUMAN	QLSSSSSYSGDISR	R	H	14	2	3S(79.9663)	P33527	MRP1_HUMAN	ABCC1	Multidrug resistance-associated protein 1
NaN	NaN	NaN	NaN	NaN	26715.3	NaN	NaN	NaN	NaN	NaN	913	926	QLS[79.9663]SSS[79.9663]SYSGDISR	sp|P33527|MRP1_HUMAN	QLSSSSSYSGDISR	R	H	14	2	3S(79.9663),6S(79.9663)	P33527	MRP1_HUMAN	ABCC1	Multidrug resistance-associated protein 1
58962.1	40460.1	36317.3	32116.2	16936.1	NaN	32646	42227.5	32611.1	37273.8	36317.9	913	926	QLS[79.9663]S[79.9663]SSSYSGDISR	sp|P33527|MRP1_HUMAN	QLSSSSSYSGDISR	R	H	14	2	3S(79.9663),4S(79.9663)	P33527	MRP1_HUMAN	ABCC1	Multidrug resistance-associated protein 1
35277.1	31424.9	NaN	NaN	8757.91	13863.7	NaN	16253.6	13816.7	18287.9	NaN	906	923	QLSALS[79.9663]SDGEGQGRPVPR	sp|O15438|MRP3_HUMAN	QLSALSSDGEGQGRPVPR	R	R	18	2	6S(79.9663)	O15438	MRP3_HUMAN	ABCC3	ATP-binding cassette sub-family C member 3
NaN	NaN	NaN	NaN	NaN	NaN	NaN	NaN	NaN	NaN	NaN	906	923	QLSALS[79.9663]S[79.9663]DGEGQGRPVPR	sp|O15438|MRP3_HUMAN	QLSALSSDGEGQGRPVPR	R	R	18	2	6S(79.9663),7S(79.9663)	O15438	MRP3_HUMAN	ABCC3	ATP-binding cassette sub-family C member 3
28325.4	31069.1	24965.6	16290.9	9376.55	NaN	13143.9	17315.9	11827.1	19398.9	16208.5	906	923	QLS[79.9663]ALSSDGEGQGRPVPR	sp|O15438|MRP3_HUMAN	QLSALSSDGEGQGRPVPR	R	R	18	2	3S(79.9663)	O15438	MRP3_HUMAN	ABCC3	ATP-binding cassette sub-family C member 3
NaN	NaN	NaN	NaN	56292.7	NaN	NaN	NaN	86595.7	NaN	62890.5	906	923	QLS[79.9663]ALSS[79.9663]DGEGQGRPVPR	sp|O15438|MRP3_HUMAN	QLSALSSDGEGQGRPVPR	R	R	18	2	3S(79.9663),7S(79.9663)	O15438	MRP3_HUMAN	ABCC3	ATP-binding cassette sub-family C member 3
152634	143723	141420	80025	62302.5	79511	99639.9	83704.2	NaN	80694.6	NaN	906	923	QLS[79.9663]ALS[79.9663]SDGEGQGRPVPR	sp|O15438|MRP3_HUMAN	QLSALSSDGEGQGRPVPR	R	R	18	2	3S(79.9663),6S(79.9663)	O15438	MRP3_HUMAN	ABCC3	ATP-binding cassette sub-family C member 3
48142.4	122939	94120.3	85252.8	79980.4	92989.4	84787.7	83839.3	109260	80781.1	50623.9	685	713	VHMKGS[79.9663]VAY[79.9663]VPQQAWIQNC[57.0215]TLQENVLFGK	sp|O15438|MRP3_HUMAN	VHMKGSVAYVPQQAWIQNCTLQENVLFGK	K	A	29	3	19C(57.0215),6S(79.9663),9Y(79.9663)	O15438	MRP3_HUMAN	ABCC3	ATP-binding cassette sub-family C member 3
279300	NaN	310002	143875	NaN	114422	220712	185108	165083	163716	161237	634	650	DNEESEQPPVPGT[79.9663]PTLR	sp|O15439|MRP4_HUMAN	DNEESEQPPVPGTPTLR	K	N	17	2	13T(79.9663)	O15439	MRP4_HUMAN	ABCC4	ATP-binding cassette sub-family C member 4
63656.8	27354.5	29858.8	38701.7	NaN	39582.1	54667.8	34738.9	21524.6	50028.6	NaN	633	650	KDNEESEQPPVPGT[79.9663]PTLR	sp|O15439|MRP4_HUMAN	KDNEESEQPPVPGTPTLR	K	N	18	2,3	14T(79.9663)	O15439	MRP4_HUMAN	ABCC4	ATP-binding cassette sub-family C member 4
NaN	NaN	88296	NaN	NaN	NaN	NaN	NaN	NaN	48621.2	NaN	653	670	TFSESSVWS[79.9663]QQSSRPS[79.9663]LK	sp|O15439|MRP4_HUMAN	TFSESSVWSQQSSRPSLK	R	D	18	2	16S(79.9663),9S(79.9663)	O15439	MRP4_HUMAN	ABCC4	ATP-binding cassette sub-family C member 4
NaN	NaN	NaN	NaN	NaN	NaN	117616	NaN	NaN	NaN	NaN	653	670	TFSES[79.9663]SVWSQQSSRPS[79.9663]LK	sp|O15439|MRP4_HUMAN	TFSESSVWSQQSSRPSLK	R	D	18	2	16S(79.9663),5S(79.9663)	O15439	MRP4_HUMAN	ABCC4	ATP-binding cassette sub-family C member 4
NaN	NaN	93100.7	NaN	NaN	64890.7	NaN	NaN	NaN	NaN	NaN	653	670	TFSES[79.9663]SVWSQQSS[79.9663]RPSLK	sp|O15439|MRP4_HUMAN	TFSESSVWSQQSSRPSLK	R	D	18	2	13S(79.9663),5S(79.9663)	O15439	MRP4_HUMAN	ABCC4	ATP-binding cassette sub-family C member 4
54956.1	NaN	46094.5	NaN	45430.7	NaN	NaN	21589.7	NaN	NaN	NaN	653	666	TFS[79.9663]ESSVWSQQSSR	sp|O15439|MRP4_HUMAN	TFSESSVWSQQSSR	R	P	14	2	3S(79.9663)	O15439	MRP4_HUMAN	ABCC4	ATP-binding cassette sub-family C member 4
110082	NaN	NaN	NaN	NaN	NaN	108683	NaN	60980.5	NaN	NaN	653	670	TFS[79.9663]ESSVWSQQSSRPS[79.9663]LK	sp|O15439|MRP4_HUMAN	TFSESSVWSQQSSRPSLK	R	D	18	2	16S(79.9663),3S(79.9663)	O15439	MRP4_HUMAN	ABCC4	ATP-binding cassette sub-family C member 4
NaN	NaN	NaN	NaN	NaN	NaN	NaN	NaN	NaN	NaN	NaN	653	670	TFS[79.9663]ESSVWSQQSS[79.9663]RPSLK	sp|O15439|MRP4_HUMAN	TFSESSVWSQQSSRPSLK	R	D	18	2	13S(79.9663),3S(79.9663)	O15439	MRP4_HUMAN	ABCC4	ATP-binding cassette sub-family C member 4
NaN	NaN	NaN	NaN	NaN	NaN	NaN	NaN	NaN	NaN	NaN	653	670	TFS[79.9663]ESSVWS[79.9663]QQSSRPSLK	sp|O15439|MRP4_HUMAN	TFSESSVWSQQSSRPSLK	R	D	18	2	3S(79.9663),9S(79.9663)	O15439	MRP4_HUMAN	ABCC4	ATP-binding cassette sub-family C member 4
NaN	NaN	NaN	NaN	NaN	NaN	103231	NaN	NaN	NaN	NaN	653	670	TFS[79.9663]ES[79.9663]SVWSQQSSRPSLK	sp|O15439|MRP4_HUMAN	TFSESSVWSQQSSRPSLK	R	D	18	2	3S(79.9663),5S(79.9663)	O15439	MRP4_HUMAN	ABCC4	ATP-binding cassette sub-family C member 4
56504.1	56811	NaN	50083.1	42040.8	51005.5	57075.5	NaN	26304.6	25761.2	25597.3	653	666	T[79.9663]FSESSVWSQQSSR	sp|O15439|MRP4_HUMAN	TFSESSVWSQQSSR	R	P	14	2	1T(79.9663)	O15439	MRP4_HUMAN	ABCC4	ATP-binding cassette sub-family C member 4
114336	93311.5	90664.6	74958.1	68376.1	64875.9	NaN	69982.1	NaN	NaN	25025.2	653	670	T[79.9663]FSESSVWSQQSSRPS[79.9663]LK	sp|O15439|MRP4_HUMAN	TFSESSVWSQQSSRPSLK	R	D	18	2	16S(79.9663),1T(79.9663)	O15439	MRP4_HUMAN	ABCC4	ATP-binding cassette sub-family C member 4
NaN	NaN	NaN	NaN	NaN	NaN	NaN	NaN	NaN	NaN	45197.3	653	670	T[79.9663]FSESSVWSQQS[79.9663]SRPSLK	sp|O15439|MRP4_HUMAN	TFSESSVWSQQSSRPSLK	R	D	18	2	12S(79.9663),1T(79.9663)	O15439	MRP4_HUMAN	ABCC4	ATP-binding cassette sub-family C member 4
NaN	NaN	NaN	NaN	NaN	NaN	NaN	61867.7	NaN	NaN	NaN	653	670	T[79.9663]FSESSVWS[79.9663]QQSSRPSLK	sp|O15439|MRP4_HUMAN	TFSESSVWSQQSSRPSLK	R	D	18	2	1T(79.9663),9S(79.9663)	O15439	MRP4_HUMAN	ABCC4	ATP-binding cassette sub-family C member 4
NaN	NaN	88633	NaN	61067.9	NaN	115740	NaN	NaN	51475.3	52369.8	653	670	T[79.9663]FS[79.9663]ESSVWSQQSSRPSLK	sp|O15439|MRP4_HUMAN	TFSESSVWSQQSSRPSLK	R	D	18	2	1T(79.9663),3S(79.9663)	O15439	MRP4_HUMAN	ABCC4	ATP-binding cassette sub-family C member 4
NaN	NaN	NaN	NaN	544869	221880	NaN	NaN	407802	NaN	370012	22	31	ERTS[79.9663]T[79.9663]SGTHR	sp|O15440|MRP5_HUMAN	ERTSTSGTHR	R	D	10	2	4S(79.9663),5T(79.9663)	O15440	MRP5_HUMAN	ABCC5	ATP-binding cassette sub-family C member 5
616043	675134	588159	494738	43442	195114	360385	NaN	19065.2	NaN	NaN	22	31	ERT[79.9663]STS[79.9663]GTHR	sp|O15440|MRP5_HUMAN	ERTSTSGTHR	R	D	10	2	3T(79.9663),6S(79.9663)	O15440	MRP5_HUMAN	ABCC5	ATP-binding cassette sub-family C member 5
NaN	NaN	NaN	NaN	NaN	NaN	NaN	NaN	NaN	NaN	NaN	22	31	ERT[79.9663]S[79.9663]TSGTHR	sp|O15440|MRP5_HUMAN	ERTSTSGTHR	R	D	10	2	3T(79.9663),4S(79.9663)	O15440	MRP5_HUMAN	ABCC5	ATP-binding cassette sub-family C member 5
NaN	NaN	40495.7	41808.5	NaN	NaN	50289.9	34699.2	38946.2	28136.4	36355.8	693	703	IS[79.9663]LARALY[79.9663]SDR	sp|O15440|MRP5_HUMAN	ISLARALYSDR	R	S	11	2	2S(79.9663),8Y(79.9663)	O15440	MRP5_HUMAN	ABCC5	ATP-binding cassette sub-family C member 5
122760	151025	124135	156501	103481	152066	144529	105893	114012	NaN	92780	494	511	NATLAWDSSHSSIQNS[79.9663]PK	sp|O15440|MRP5_HUMAN	NATLAWDSSHSSIQNSPK	K	L	18	2,3	16S(79.9663)	O15440	MRP5_HUMAN	ABCC5	ATP-binding cassette sub-family C member 5
132183	NaN	NaN	NaN	NaN	NaN	NaN	32228.9	NaN	NaN	NaN	494	511	NATLAWDSSHSS[79.9663]IQNSPK	sp|O15440|MRP5_HUMAN	NATLAWDSSHSSIQNSPK	K	L	18	2,3	12S(79.9663)	O15440	MRP5_HUMAN	ABCC5	ATP-binding cassette sub-family C member 5
52649.8	67555.3	71746.9	49822.4	NaN	NaN	NaN	55831.2	NaN	68997	NaN	494	511	NATLAWDSSHSS[79.9663]IQNS[79.9663]PK	sp|O15440|MRP5_HUMAN	NATLAWDSSHSSIQNSPK	K	L	18	2	12S(79.9663),16S(79.9663)	O15440	MRP5_HUMAN	ABCC5	ATP-binding cassette sub-family C member 5
42954.7	NaN	NaN	NaN	NaN	NaN	NaN	NaN	NaN	135163	83103.2	494	511	NATLAWDSSHS[79.9663]SIQNSPK	sp|O15440|MRP5_HUMAN	NATLAWDSSHSSIQNSPK	K	L	18	2,3	11S(79.9663)	O15440	MRP5_HUMAN	ABCC5	ATP-binding cassette sub-family C member 5
NaN	66940.7	NaN	NaN	56189.2	60204.3	56543.7	61070.3	74885.1	NaN	51634.6	494	511	NATLAWDSSHS[79.9663]SIQNS[79.9663]PK	sp|O15440|MRP5_HUMAN	NATLAWDSSHSSIQNSPK	K	L	18	2	11S(79.9663),16S(79.9663)	O15440	MRP5_HUMAN	ABCC5	ATP-binding cassette sub-family C member 5
NaN	63015.8	NaN	NaN	NaN	NaN	63306.3	NaN	NaN	NaN	51948.1	494	511	NATLAWDSSHS[79.9663]S[79.9663]IQNSPK	sp|O15440|MRP5_HUMAN	NATLAWDSSHSSIQNSPK	K	L	18	2	11S(79.9663),12S(79.9663)	O15440	MRP5_HUMAN	ABCC5	ATP-binding cassette sub-family C member 5
NaN	NaN	NaN	NaN	55371.1	NaN	NaN	NaN	NaN	NaN	NaN	494	511	NATLAWDSS[79.9663]HSSIQNS[79.9663]PK	sp|O15440|MRP5_HUMAN	NATLAWDSSHSSIQNSPK	K	L	18	2	16S(79.9663),9S(79.9663)	O15440	MRP5_HUMAN	ABCC5	ATP-binding cassette sub-family C member 5
NaN	NaN	68602.5	NaN	NaN	NaN	NaN	NaN	74218.1	NaN	NaN	494	511	NATLAWDSS[79.9663]HS[79.9663]SIQNSPK	sp|O15440|MRP5_HUMAN	NATLAWDSSHSSIQNSPK	K	L	18	2	11S(79.9663),9S(79.9663)	O15440	MRP5_HUMAN	ABCC5	ATP-binding cassette sub-family C member 5
NaN	NaN	NaN	NaN	NaN	NaN	NaN	NaN	NaN	NaN	NaN	494	511	NATLAWDS[79.9663]SHSSIQNSPK	sp|O15440|MRP5_HUMAN	NATLAWDSSHSSIQNSPK	K	L	18	2	8S(79.9663)	O15440	MRP5_HUMAN	ABCC5	ATP-binding cassette sub-family C member 5
50232.6	NaN	68416.5	NaN	NaN	NaN	NaN	NaN	NaN	64067.1	NaN	494	511	NATLAWDS[79.9663]SHSSIQNS[79.9663]PK	sp|O15440|MRP5_HUMAN	NATLAWDSSHSSIQNSPK	K	L	18	2	16S(79.9663),8S(79.9663)	O15440	MRP5_HUMAN	ABCC5	ATP-binding cassette sub-family C member 5
NaN	NaN	NaN	NaN	NaN	NaN	NaN	60846.5	NaN	NaN	NaN	494	511	NATLAWDS[79.9663]SHSS[79.9663]IQNSPK	sp|O15440|MRP5_HUMAN	NATLAWDSSHSSIQNSPK	K	L	18	2	12S(79.9663),8S(79.9663)	O15440	MRP5_HUMAN	ABCC5	ATP-binding cassette sub-family C member 5
22398.4	NaN	NaN	NaN	NaN	NaN	NaN	17047.1	NaN	NaN	NaN	712	745	RLQELC[57.0215]QILGEAVAPAHVPAPS[79.9663]PQGPGGLQGAST	sp|P33897|ABCD1_HUMAN	RLQELCQILGEAVAPAHVPAPSPQGPGGLQGAST	R	-	34	3	22S(79.9663),6C(57.0215)	P33897	ABCD1_HUMAN	ABCD1	ATP-binding cassette sub-family D member 1
538126	532918	496126	392757	391933	394215	421782	449366	445963	413719	426436	224	245	AEQGS[79.9663]EEEGEGEEEEEEGGESK	sp|Q8NE71|ABCF1_HUMAN	AEQGSEEEGEGEEEEEEGGESK	K	A	22	2	5S(79.9663)	Q8NE71	ABCF1_HUMAN	ABCF1	ATP-binding cassette sub-family F member 1
61984.2	48425.3	43798.5	82572.6	56092.7	44535.7	49813.9	39773	30994.8	24796.6	19458.1	164	174	AVS[79.9663]EEQQPALK	sp|Q8NE71|ABCF1_HUMAN	AVSEEQQPALK	K	G	11	2	3S(79.9663)	Q8NE71	ABCF1_HUMAN	ABCF1	ATP-binding cassette sub-family F member 1
237849	159446	128692	94846.3	84759	88416.1	157194	101501	83944.6	77775	92636.6	128	148	GGNVFAALIQDQS[79.9663]EEEEEEEK	sp|Q8NE71|ABCF1_HUMAN	GGNVFAALIQDQSEEEEEEEK	K	H	21	2	13S(79.9663)	Q8NE71	ABCF1_HUMAN	ABCF1	ATP-binding cassette sub-family F member 1
106670	106104	83644.4	89458.2	52094.9	80440.7	69399.2	67769.5	49093.3	62136.2	NaN	128	152	GGNVFAALIQDQS[79.9663]EEEEEEEKHPPK	sp|Q8NE71|ABCF1_HUMAN	GGNVFAALIQDQSEEEEEEEKHPPK	K	P	25	2,3,4	13S(79.9663)	Q8NE71	ABCF1_HUMAN	ABCF1	ATP-binding cassette sub-family F member 1
986169	913381	820587	744041	610385	570350	573253	621809	634654	598035	597834	223	245	KAEQGS[79.9663]EEEGEGEEEEEEGGESK	sp|Q8NE71|ABCF1_HUMAN	KAEQGSEEEGEGEEEEEEGGESK	K	A	23	2,3	6S(79.9663)	Q8NE71	ABCF1_HUMAN	ABCF1	ATP-binding cassette sub-family F member 1
70060.6	65842	67934.5	69324.1	88467	98589.4	68736.1	NaN	41005.2	NaN	36260.2	103	119	KLSVPTS[79.9663]DEEDEVPAPK	sp|Q8NE71|ABCF1_HUMAN	KLSVPTSDEEDEVPAPK	K	P	17	2	7S(79.9663)	Q8NE71	ABCF1_HUMAN	ABCF1	ATP-binding cassette sub-family F member 1
268806	340607	274658	330090	208506	497372	371728	43006.7	234501	479380	264506	103	121	KLSVPTS[79.9663]DEEDEVPAPKPR	sp|Q8NE71|ABCF1_HUMAN	KLSVPTSDEEDEVPAPKPR	K	G	19	2,3	7S(79.9663)	Q8NE71	ABCF1_HUMAN	ABCF1	ATP-binding cassette sub-family F member 1
346062	284690	270625	256300	471649	406219	382195	296798	421059	346501	446965	103	121	KLSVPT[79.9663]SDEEDEVPAPKPR	sp|Q8NE71|ABCF1_HUMAN	KLSVPTSDEEDEVPAPKPR	K	G	19	2,3	6T(79.9663)	Q8NE71	ABCF1_HUMAN	ABCF1	ATP-binding cassette sub-family F member 1
199089	216103	169520	163262	163319	182924	187764	210716	188925	155428	182506	103	119	KLSVPT[79.9663]S[79.9663]DEEDEVPAPK	sp|Q8NE71|ABCF1_HUMAN	KLSVPTSDEEDEVPAPK	K	P	17	2	6T(79.9663),7S(79.9663)	Q8NE71	ABCF1_HUMAN	ABCF1	ATP-binding cassette sub-family F member 1
1039530	1031100	1057580	1114540	1310420	1362600	1301210	1014760	1294070	1429190	1250930	103	121	KLSVPT[79.9663]S[79.9663]DEEDEVPAPKPR	sp|Q8NE71|ABCF1_HUMAN	KLSVPTSDEEDEVPAPKPR	K	G	19	2,3	6T(79.9663),7S(79.9663)	Q8NE71	ABCF1_HUMAN	ABCF1	ATP-binding cassette sub-family F member 1
NaN	NaN	NaN	NaN	NaN	NaN	NaN	NaN	134864	NaN	NaN	103	119	KLS[79.9663]VPTS[79.9663]DEEDEVPAPK	sp|Q8NE71|ABCF1_HUMAN	KLSVPTSDEEDEVPAPK	K	P	17	2	3S(79.9663),7S(79.9663)	Q8NE71	ABCF1_HUMAN	ABCF1	ATP-binding cassette sub-family F member 1
NaN	NaN	487060	309403	520922	319810	NaN	NaN	NaN	485886	NaN	103	121	KLS[79.9663]VPTS[79.9663]DEEDEVPAPKPR	sp|Q8NE71|ABCF1_HUMAN	KLSVPTSDEEDEVPAPKPR	K	G	19	2,3	3S(79.9663),7S(79.9663)	Q8NE71	ABCF1_HUMAN	ABCF1	ATP-binding cassette sub-family F member 1
NaN	NaN	NaN	NaN	NaN	NaN	NaN	NaN	182857	NaN	NaN	103	119	KLS[79.9663]VPT[79.9663]SDEEDEVPAPK	sp|Q8NE71|ABCF1_HUMAN	KLSVPTSDEEDEVPAPK	K	P	17	2	3S(79.9663),6T(79.9663)	Q8NE71	ABCF1_HUMAN	ABCF1	ATP-binding cassette sub-family F member 1
31473.8	42173.5	20855.8	496786	35072.6	450938	NaN	12879.1	NaN	NaN	NaN	103	121	KLS[79.9663]VPT[79.9663]SDEEDEVPAPKPR	sp|Q8NE71|ABCF1_HUMAN	KLSVPTSDEEDEVPAPKPR	K	G	19	2,3	3S(79.9663),6T(79.9663)	Q8NE71	ABCF1_HUMAN	ABCF1	ATP-binding cassette sub-family F member 1
854569	830247	731535	627388	667143	724382	933188	584415	625227	491056	729686	103	119	KLS[79.9663]VPT[79.9663]S[79.9663]DEEDEVPAPK	sp|Q8NE71|ABCF1_HUMAN	KLSVPTSDEEDEVPAPK	K	P	17	2	3S(79.9663),6T(79.9663),7S(79.9663)	Q8NE71	ABCF1_HUMAN	ABCF1	ATP-binding cassette sub-family F member 1
5167040	5561230	5142480	6199730	6323380	6626790	6548550	4030000	5268940	5719220	4638580	103	121	KLS[79.9663]VPT[79.9663]S[79.9663]DEEDEVPAPKPR	sp|Q8NE71|ABCF1_HUMAN	KLSVPTSDEEDEVPAPKPR	K	G	19	2,3	3S(79.9663),6T(79.9663),7S(79.9663)	Q8NE71	ABCF1_HUMAN	ABCF1	ATP-binding cassette sub-family F member 1
NaN	264835	NaN	193437	209707	225420	243680	NaN	NaN	142712	187682	104	119	LSVPTS[79.9663]DEEDEVPAPK	sp|Q8NE71|ABCF1_HUMAN	LSVPTSDEEDEVPAPK	K	P	16	2	6S(79.9663)	Q8NE71	ABCF1_HUMAN	ABCF1	ATP-binding cassette sub-family F member 1
1554740	1620170	2102130	1634910	2527900	1751530	1572000	1380240	1518220	1627530	1160910	104	121	LSVPTS[79.9663]DEEDEVPAPKPR	sp|Q8NE71|ABCF1_HUMAN	LSVPTSDEEDEVPAPKPR	K	G	18	2,3	6S(79.9663)	Q8NE71	ABCF1_HUMAN	ABCF1	ATP-binding cassette sub-family F member 1
299582	286050	229780	220854	NaN	NaN	235978	184592	168504	121838	169166	104	119	LSVPT[79.9663]SDEEDEVPAPK	sp|Q8NE71|ABCF1_HUMAN	LSVPTSDEEDEVPAPK	K	P	16	2	5T(79.9663)	Q8NE71	ABCF1_HUMAN	ABCF1	ATP-binding cassette sub-family F member 1
2169880	762451	1870890	2443570	2516220	822812	2402680	1982080	2129570	2359790	1168060	104	121	LSVPT[79.9663]SDEEDEVPAPKPR	sp|Q8NE71|ABCF1_HUMAN	LSVPTSDEEDEVPAPKPR	K	G	18	2,3	5T(79.9663)	Q8NE71	ABCF1_HUMAN	ABCF1	ATP-binding cassette sub-family F member 1
156446	110770	100804	68295.5	78393.8	79070.9	91167.7	65139.1	68349.5	59478.6	109186	104	119	LSVPT[79.9663]S[79.9663]DEEDEVPAPK	sp|Q8NE71|ABCF1_HUMAN	LSVPTSDEEDEVPAPK	K	P	16	2	5T(79.9663),6S(79.9663)	Q8NE71	ABCF1_HUMAN	ABCF1	ATP-binding cassette sub-family F member 1
1875380	1854900	1821990	1658320	1724160	1826230	2094020	1635610	1916290	1787220	1738280	104	121	LSVPT[79.9663]S[79.9663]DEEDEVPAPKPR	sp|Q8NE71|ABCF1_HUMAN	LSVPTSDEEDEVPAPKPR	K	G	18	2,3	5T(79.9663),6S(79.9663)	Q8NE71	ABCF1_HUMAN	ABCF1	ATP-binding cassette sub-family F member 1
721526	721890	692590	814647	772497	849406	816120	713086	713538	759816	692561	104	121	LS[79.9663]VPTSDEEDEVPAPKPR	sp|Q8NE71|ABCF1_HUMAN	LSVPTSDEEDEVPAPKPR	K	G	18	2,3	2S(79.9663)	Q8NE71	ABCF1_HUMAN	ABCF1	ATP-binding cassette sub-family F member 1
146675	NaN	NaN	NaN	NaN	NaN	NaN	NaN	NaN	NaN	94253	104	119	LS[79.9663]VPTS[79.9663]DEEDEVPAPK	sp|Q8NE71|ABCF1_HUMAN	LSVPTSDEEDEVPAPK	K	P	16	2	2S(79.9663),6S(79.9663)	Q8NE71	ABCF1_HUMAN	ABCF1	ATP-binding cassette sub-family F member 1
298078	1321240	NaN	211563	1669380	1488420	NaN	260539	212109	1538010	1034410	104	121	LS[79.9663]VPTS[79.9663]DEEDEVPAPKPR	sp|Q8NE71|ABCF1_HUMAN	LSVPTSDEEDEVPAPKPR	K	G	18	2,3	2S(79.9663),6S(79.9663)	Q8NE71	ABCF1_HUMAN	ABCF1	ATP-binding cassette sub-family F member 1
NaN	NaN	NaN	NaN	NaN	NaN	NaN	NaN	NaN	NaN	NaN	104	119	LS[79.9663]VPT[79.9663]SDEEDEVPAPK	sp|Q8NE71|ABCF1_HUMAN	LSVPTSDEEDEVPAPK	K	P	16	2	2S(79.9663),5T(79.9663)	Q8NE71	ABCF1_HUMAN	ABCF1	ATP-binding cassette sub-family F member 1
240791	1519860	1767470	1579170	179798	1340880	2106230	130861	1838240	322054	1613450	104	121	LS[79.9663]VPT[79.9663]SDEEDEVPAPKPR	sp|Q8NE71|ABCF1_HUMAN	LSVPTSDEEDEVPAPKPR	K	G	18	2,3	2S(79.9663),5T(79.9663)	Q8NE71	ABCF1_HUMAN	ABCF1	ATP-binding cassette sub-family F member 1
189349	NaN	NaN	NaN	NaN	NaN	NaN	NaN	NaN	NaN	NaN	7	26	QQPPEPEWIGDGESTSPS[79.9663]DK	sp|Q8NE71|ABCF1_HUMAN	QQPPEPEWIGDGESTSPSDK	K	V	20	2	18S(79.9663)	Q8NE71	ABCF1_HUMAN	ABCF1	ATP-binding cassette sub-family F member 1
204333	208813	193433	240949	234542	287747	286542	183820	195297	182690	186273	7	26	QQPPEPEWIGDGESTS[79.9663]PSDK	sp|Q8NE71|ABCF1_HUMAN	QQPPEPEWIGDGESTSPSDK	K	V	20	2	16S(79.9663)	Q8NE71	ABCF1_HUMAN	ABCF1	ATP-binding cassette sub-family F member 1
211066	NaN	190768	281297	NaN	NaN	296406	NaN	193774	183914	181329	7	26	QQPPEPEWIGDGEST[79.9663]SPSDK	sp|Q8NE71|ABCF1_HUMAN	QQPPEPEWIGDGESTSPSDK	K	V	20	2	15T(79.9663)	Q8NE71	ABCF1_HUMAN	ABCF1	ATP-binding cassette sub-family F member 1
NaN	224020	NaN	NaN	NaN	283100	NaN	NaN	NaN	NaN	180991	7	26	QQPPEPEWIGDGES[79.9663]TSPSDK	sp|Q8NE71|ABCF1_HUMAN	QQPPEPEWIGDGESTSPSDK	K	V	20	2	14S(79.9663)	Q8NE71	ABCF1_HUMAN	ABCF1	ATP-binding cassette sub-family F member 1
176730	120115	64586.5	81109.7	56571.9	54651.2	51823.4	37921.4	43085.2	30890.3	40879.5	412	425	LQC[57.0215]S[79.9663]DTEQVEADLE	sp|P08910|ABHD2_HUMAN	LQCSDTEQVEADLE	K	-	14	2	3C(57.0215),4S(79.9663)	P08910	ABHD2_HUMAN	ABHD2	Monoacylglycerol lipase ABHD2
61865.6	69100.2	106031	62208.4	27020.6	28502.4	60158.4	107022	154878	146606	75835.1	321	334	HNS[79.9663]TTSSTSSGGYR	sp|Q8IZP0|ABI1_HUMAN	HNSTTSSTSSGGYR	R	R	14	2	3S(79.9663)	Q8IZP0	ABI1_HUMAN	ABI1	Abl interactor 1
NaN	NaN	NaN	NaN	NaN	362023	327409	NaN	NaN	NaN	432535	220	228	LGSQHS[79.9663]PGR	sp|Q8IZP0|ABI1_HUMAN	LGSQHSPGR	R	T	9	2	6S(79.9663)	Q8IZP0	ABI1_HUMAN	ABI1	Abl interactor 1
271269	302874	297239	203900	NaN	NaN	311950	474672	484577	552857	454588	220	228	LGS[79.9663]QHSPGR	sp|Q8IZP0|ABI1_HUMAN	LGSQHSPGR	R	T	9	2	3S(79.9663)	Q8IZP0	ABI1_HUMAN	ABI1	Abl interactor 1
NaN	NaN	NaN	17839.5	NaN	29942.7	26160.9	NaN	NaN	NaN	NaN	229	237	TAS[79.9663]LNQRPR	sp|Q8IZP0|ABI1_HUMAN	TASLNQRPR	R	T	9	2	3S(79.9663)	Q8IZP0	ABI1_HUMAN	ABI1	Abl interactor 1
51828.3	44957.2	51327.6	10252	NaN	35727.7	55020.6	74166.3	90130.5	29758.9	NaN	200	219	TLEPVKPPTVPNDYMTS[79.9663]PAR	sp|Q8IZP0|ABI1_HUMAN	TLEPVKPPTVPNDYMTSPAR	K	L	20	2,3	17S(79.9663)	Q8IZP0	ABI1_HUMAN	ABI1	Abl interactor 1
21807.5	NaN	21633.7	26414	NaN	NaN	NaN	49956.5	48294.3	59724.7	NaN	200	219	TLEPVKPPTVPNDYMT[79.9663]SPAR	sp|Q8IZP0|ABI1_HUMAN	TLEPVKPPTVPNDYMTSPAR	K	L	20	2,3	16T(79.9663)	Q8IZP0	ABI1_HUMAN	ABI1	Abl interactor 1
33087.4	39814.4	27197.8	26291.5	16394.1	30360.3	NaN	NaN	59043.5	58313.8	40332.4	200	219	TLEPVKPPTVPNDY[79.9663]MTSPAR	sp|Q8IZP0|ABI1_HUMAN	TLEPVKPPTVPNDYMTSPAR	K	L	20	2	14Y(79.9663)	Q8IZP0	ABI1_HUMAN	ABI1	Abl interactor 1
NaN	NaN	NaN	NaN	NaN	28603.6	NaN	NaN	NaN	55865	NaN	200	219	TLEPVKPPT[79.9663]VPNDYMTSPAR	sp|Q8IZP0|ABI1_HUMAN	TLEPVKPPTVPNDYMTSPAR	K	L	20	2	9T(79.9663)	Q8IZP0	ABI1_HUMAN	ABI1	Abl interactor 1
857503	1110270	1056250	1196940	918031	1188500	1395520	1163470	1400900	1515550	1106730	174	189	TNPPTQKPPS[79.9663]PPMSGR	sp|Q8IZP0|ABI1_HUMAN	TNPPTQKPPSPPMSGR	R	G	16	2,3	10S(79.9663)	Q8IZP0	ABI1_HUMAN	ABI1	Abl interactor 1
20372.5	NaN	NaN	NaN	NaN	NaN	NaN	19669.3	NaN	25473.6	NaN	174	189	TNPPTQKPPS[79.9663]PPM[15.9949]SGR	sp|Q8IZP0|ABI1_HUMAN	TNPPTQKPPSPPMSGR	R	G	16	2	10S(79.9663),13M(15.9949)	Q8IZP0	ABI1_HUMAN	ABI1	Abl interactor 1
411361	NaN	77524.1	337542	NaN	805335	78151.5	95535.2	511182	NaN	615246	174	189	TNPPT[79.9663]QKPPSPPMSGR	sp|Q8IZP0|ABI1_HUMAN	TNPPTQKPPSPPMSGR	R	G	16	2,3	5T(79.9663)	Q8IZP0	ABI1_HUMAN	ABI1	Abl interactor 1
37705.6	32159.2	54094.8	19127.7	11900.3	NaN	29382	41001.1	59099.7	65049.1	17766.9	229	237	T[79.9663]ASLNQRPR	sp|Q8IZP0|ABI1_HUMAN	TASLNQRPR	R	T	9	2	1T(79.9663)	Q8IZP0	ABI1_HUMAN	ABI1	Abl interactor 1
304993	NaN	77794.8	NaN	37232	NaN	72371.1	NaN	NaN	NaN	NaN	174	189	T[79.9663]NPPTQKPPSPPMSGR	sp|Q8IZP0|ABI1_HUMAN	TNPPTQKPPSPPMSGR	R	G	16	2,3	1T(79.9663)	Q8IZP0	ABI1_HUMAN	ABI1	Abl interactor 1
NaN	NaN	NaN	NaN	NaN	NaN	NaN	NaN	23772.6	NaN	30317	340	366	RYSDGWC[57.0215]EGVSSEGT[79.9663]GFFPGNYVEPSC[57.0215]	sp|Q9P2A4|ABI3_HUMAN	RYSDGWCEGVSSEGTGFFPGNYVEPSC	R	-	27	2	15T(79.9663),27C(57.0215),7C(57.0215)	Q9P2A4	ABI3_HUMAN	ABI3	ABI gene family member 3
47021.8	38007.9	16979.5	10803.9	16677.6	NaN	61510.2	33112.4	26021	44982.2	34243.9	340	366	RYSDGWC[57.0215]EGVS[79.9663]SEGTGFFPGNYVEPSC[57.0215]	sp|Q9P2A4|ABI3_HUMAN	RYSDGWCEGVSSEGTGFFPGNYVEPSC	R	-	27	2	11S(79.9663),27C(57.0215),7C(57.0215)	Q9P2A4	ABI3_HUMAN	ABI3	ABI gene family member 3
2072160	2025930	1530160	1090280	1148690	1465960	1324950	1111410	1618300	1316870	1701230	340	366	RYS[79.9663]DGWC[57.0215]EGVSSEGTGFFPGNYVEPSC[57.0215]	sp|Q9P2A4|ABI3_HUMAN	RYSDGWCEGVSSEGTGFFPGNYVEPSC	R	-	27	2,3	27C(57.0215),3S(79.9663),7C(57.0215)	Q9P2A4	ABI3_HUMAN	ABI3	ABI gene family member 3
50235.8	1664800	1471800	1060650	1052610	974749	1191780	1039750	1479190	760148	1490410	340	366	RY[79.9663]SDGWC[57.0215]EGVSSEGTGFFPGNYVEPSC[57.0215]	sp|Q9P2A4|ABI3_HUMAN	RYSDGWCEGVSSEGTGFFPGNYVEPSC	R	-	27	2,3	27C(57.0215),2Y(79.9663),7C(57.0215)	Q9P2A4	ABI3_HUMAN	ABI3	ABI gene family member 3
NaN	43030.6	40646.1	NaN	102276	84053.6	NaN	NaN	NaN	20501.4	NaN	834	856	EEAGKGS[79.9663]ALGT[79.9663]PAAAEPVT[79.9663]PTSK	sp|P00519|ABL1_HUMAN	EEAGKGSALGTPAAAEPVTPTSK	K	A	23	2	11T(79.9663),19T(79.9663),7S(79.9663)	P00519	ABL1_HUMAN	ABL1	Tyrosine-protein kinase ABL1
29373.3	31472.7	35333.1	13435.4	7691.84	6728.06	6384.27	43909.8	25226.5	29272.3	NaN	675	688	ESGGSGFRS[79.9663]PHLWK	sp|P00519|ABL1_HUMAN	ESGGSGFRSPHLWK	R	K	14	3	9S(79.9663)	P00519	ABL1_HUMAN	ABL1	Tyrosine-protein kinase ABL1
NaN	NaN	NaN	NaN	3558.86	NaN	12653.3	NaN	22304.8	NaN	31358.7	675	688	ESGGS[79.9663]GFRSPHLWK	sp|P00519|ABL1_HUMAN	ESGGSGFRSPHLWK	R	K	14	3	5S(79.9663)	P00519	ABL1_HUMAN	ABL1	Tyrosine-protein kinase ABL1
45601.8	21144.9	19127.9	NaN	NaN	NaN	NaN	NaN	NaN	NaN	NaN	675	688	ES[79.9663]GGSGFRSPHLWK	sp|P00519|ABL1_HUMAN	ESGGSGFRSPHLWK	R	K	14	3	2S(79.9663)	P00519	ABL1_HUMAN	ABL1	Tyrosine-protein kinase ABL1
51937.8	96195.3	84070.6	80504.9	50308.6	71390.7	76133.1	40509.6	77599.5	95271.1	70413.2	555	574	GQGESDPLDHEPAVS[79.9663]PLLPR	sp|P00519|ABL1_HUMAN	GQGESDPLDHEPAVSPLLPR	K	K	20	2,3	15S(79.9663)	P00519	ABL1_HUMAN	ABL1	Tyrosine-protein kinase ABL1
NaN	NaN	NaN	36927.9	NaN	NaN	NaN	NaN	NaN	NaN	NaN	555	574	GQGES[79.9663]DPLDHEPAVSPLLPR	sp|P00519|ABL1_HUMAN	GQGESDPLDHEPAVSPLLPR	K	K	20	3	5S(79.9663)	P00519	ABL1_HUMAN	ABL1	Tyrosine-protein kinase ABL1
27403.5	NaN	26781.2	40143.1	NaN	NaN	22845.8	21849.6	53320	17576.2	NaN	789	816	KNEEAADEVFKDIMESSPGS[79.9663]S[79.9663]PPNLTPK	sp|P00519|ABL1_HUMAN	KNEEAADEVFKDIMESSPGSSPPNLTPK	K	P	28	3	20S(79.9663),21S(79.9663)	P00519	ABL1_HUMAN	ABL1	Tyrosine-protein kinase ABL1
NaN	NaN	NaN	NaN	NaN	NaN	NaN	NaN	NaN	NaN	NaN	789	816	KNEEAADEVFKDIMESS[79.9663]PGSS[79.9663]PPNLTPK	sp|P00519|ABL1_HUMAN	KNEEAADEVFKDIMESSPGSSPPNLTPK	K	P	28	3	17S(79.9663),21S(79.9663)	P00519	ABL1_HUMAN	ABL1	Tyrosine-protein kinase ABL1
32678.1	67079.4	NaN	NaN	42512.5	NaN	NaN	27912.1	12979.1	45514.5	3668.77	789	816	KNEEAADEVFKDIMESS[79.9663]PGS[79.9663]SPPNLTPK	sp|P00519|ABL1_HUMAN	KNEEAADEVFKDIMESSPGSSPPNLTPK	K	P	28	3	17S(79.9663),20S(79.9663)	P00519	ABL1_HUMAN	ABL1	Tyrosine-protein kinase ABL1
73605.2	58003.3	61248.6	60583.8	35489.3	NaN	NaN	27324.2	46767.1	43241.7	3558.5	789	816	KNEEAADEVFKDIMES[79.9663]SPGSS[79.9663]PPNLTPK	sp|P00519|ABL1_HUMAN	KNEEAADEVFKDIMESSPGSSPPNLTPK	K	P	28	3	16S(79.9663),21S(79.9663)	P00519	ABL1_HUMAN	ABL1	Tyrosine-protein kinase ABL1
NaN	65168.6	47718.9	49502.8	NaN	NaN	NaN	17338.8	9113.63	8829.96	NaN	789	816	KNEEAADEVFKDIMES[79.9663]SPGS[79.9663]SPPNLTPK	sp|P00519|ABL1_HUMAN	KNEEAADEVFKDIMESSPGSSPPNLTPK	K	P	28	3	16S(79.9663),20S(79.9663)	P00519	ABL1_HUMAN	ABL1	Tyrosine-protein kinase ABL1
NaN	54254	56199.4	53582.5	40193.7	48285.9	20869.3	NaN	42088.3	31614.7	6135.57	789	816	KNEEAADEVFKDIMES[79.9663]S[79.9663]PGSSPPNLTPK	sp|P00519|ABL1_HUMAN	KNEEAADEVFKDIMESSPGSSPPNLTPK	K	P	28	3	16S(79.9663),17S(79.9663)	P00519	ABL1_HUMAN	ABL1	Tyrosine-protein kinase ABL1
NaN	NaN	47177.3	NaN	13923.6	NaN	NaN	NaN	35400.5	24416.7	NaN	716	727	SC[57.0215]S[79.9663]ASC[57.0215]VPHGAK	sp|P00519|ABL1_HUMAN	SCSASCVPHGAK	R	D	12	2	2C(57.0215),3S(79.9663),6C(57.0215)	P00519	ABL1_HUMAN	ABL1	Tyrosine-protein kinase ABL1
63751.8	52432.4	49129.6	29465.2	14100.2	20022.6	21623.2	38721.4	NaN	NaN	26479.6	716	727	S[79.9663]C[57.0215]SASC[57.0215]VPHGAK	sp|P00519|ABL1_HUMAN	SCSASCVPHGAK	R	D	12	2	1S(79.9663),2C(57.0215),6C(57.0215)	P00519	ABL1_HUMAN	ABL1	Tyrosine-protein kinase ABL1
7583.29	27774.9	32788.1	17704.4	22699.6	18967.5	35081.4	27624.4	43077.1	51919.5	22362.5	618	630	S[79.9663]SSFREMDGQPER	sp|P00519|ABL1_HUMAN	SSSFREMDGQPER	R	R	13	2	1S(79.9663)	P00519	ABL1_HUMAN	ABL1	Tyrosine-protein kinase ABL1
131577	149633	136562	120426	137273	141545	145771	121204	159150	136197	168041	629	640	DKS[79.9663]PSSLLEDAK	sp|P42684|ABL2_HUMAN	DKSPSSLLEDAK	R	E	12	2	3S(79.9663)	P42684	ABL2_HUMAN	ABL2	Tyrosine-protein kinase ABL2
NaN	64156.5	30375.9	NaN	NaN	NaN	NaN	NaN	42285.2	39239.1	NaN	590	612	ENIEGAQDATENS[79.9663]ASSLAPGFIR	sp|P42684|ABL2_HUMAN	ENIEGAQDATENSASSLAPGFIR	K	G	23	2	13S(79.9663)	P42684	ABL2_HUMAN	ABL2	Tyrosine-protein kinase ABL2
31451.2	36828	NaN	47906.8	32788.9	60037.2	64834.8	24150.5	50269.8	63574.7	58018	590	612	ENIEGAQDAT[79.9663]ENSASSLAPGFIR	sp|P42684|ABL2_HUMAN	ENIEGAQDATENSASSLAPGFIR	K	G	23	2	10T(79.9663)	P42684	ABL2_HUMAN	ABL2	Tyrosine-protein kinase ABL2
NaN	NaN	NaN	68664.7	NaN	NaN	NaN	NaN	NaN	NaN	NaN	613	625	GAQASSGS[79.9663]PALPR	sp|P42684|ABL2_HUMAN	GAQASSGSPALPR	R	K	13	2	8S(79.9663)	P42684	ABL2_HUMAN	ABL2	Tyrosine-protein kinase ABL2
69717.9	NaN	NaN	NaN	NaN	NaN	NaN	NaN	NaN	93486.7	NaN	613	625	GAQASS[79.9663]GSPALPR	sp|P42684|ABL2_HUMAN	GAQASSGSPALPR	R	K	13	2	6S(79.9663)	P42684	ABL2_HUMAN	ABL2	Tyrosine-protein kinase ABL2
78504.3	75716.1	80689	48245.4	43527.5	52421.7	104892	61772.3	98273.1	79139.9	120342	613	625	GAQAS[79.9663]SGSPALPR	sp|P42684|ABL2_HUMAN	GAQASSGSPALPR	R	K	13	2	5S(79.9663)	P42684	ABL2_HUMAN	ABL2	Tyrosine-protein kinase ABL2
8085.1	NaN	NaN	25270.8	NaN	NaN	NaN	25672.8	NaN	NaN	NaN	815	828	TVSTSS[79.9663]QPEENVDR	sp|P42684|ABL2_HUMAN	TVSTSSQPEENVDR	R	A	14	2	6S(79.9663)	P42684	ABL2_HUMAN	ABL2	Tyrosine-protein kinase ABL2
NaN	NaN	NaN	NaN	NaN	NaN	NaN	27512.2	NaN	NaN	NaN	815	828	TVSTS[79.9663]SQPEENVDR	sp|P42684|ABL2_HUMAN	TVSTSSQPEENVDR	R	A	14	2	5S(79.9663)	P42684	ABL2_HUMAN	ABL2	Tyrosine-protein kinase ABL2
NaN	NaN	21603.6	NaN	18215.3	16901.9	21348.2	NaN	12967.4	24836.3	28987.5	815	828	T[79.9663]VSTSSQPEENVDR	sp|P42684|ABL2_HUMAN	TVSTSSQPEENVDR	R	A	14	2	1T(79.9663)	P42684	ABL2_HUMAN	ABL2	Tyrosine-protein kinase ABL2
NaN	NaN	NaN	44242.1	NaN	NaN	NaN	NaN	NaN	NaN	NaN	370	384	RASS[79.9663]PGYIDSPTYSR	sp|O94929|ABLM3_HUMAN	RASSPGYIDSPTYSR	R	Q	15	2	4S(79.9663)	O94929	ABLM3_HUMAN	ABLIM3	Actin-binding LIM protein 3
12458.5	13278.5	14773.8	94775	82968.3	99859.2	82336.8	21318.2	28645	30023.4	19128.5	370	384	RAS[79.9663]S[79.9663]PGYIDSPTYSR	sp|O94929|ABLM3_HUMAN	RASSPGYIDSPTYSR	R	Q	15	2	3S(79.9663),4S(79.9663)	O94929	ABLM3_HUMAN	ABLIM3	Actin-binding LIM protein 3
NaN	4104.89	NaN	36731.3	30918.1	29464.9	31078.5	NaN	NaN	NaN	8306.16	501	513	RFS[79.9663]SGGEEDDFDR	sp|O94929|ABLM3_HUMAN	RFSSGGEEDDFDR	R	S	13	2	3S(79.9663)	O94929	ABLM3_HUMAN	ABLIM3	Actin-binding LIM protein 3
29653.7	23438.4	24429.1	133526	119783	133057	124623	42889.5	53986.9	51576.1	35301.4	501	513	RFS[79.9663]S[79.9663]GGEEDDFDR	sp|O94929|ABLM3_HUMAN	RFSSGGEEDDFDR	R	S	13	2	3S(79.9663),4S(79.9663)	O94929	ABLM3_HUMAN	ABLIM3	Actin-binding LIM protein 3
NaN	NaN	NaN	NaN	NaN	NaN	NaN	NaN	NaN	NaN	NaN	275	293	RTSETSIS[79.9663]PPGSSIGSPNR	sp|O94929|ABLM3_HUMAN	RTSETSISPPGSSIGSPNR	R	V	19	2	8S(79.9663)	O94929	ABLM3_HUMAN	ABLIM3	Actin-binding LIM protein 3
NaN	NaN	NaN	NaN	NaN	NaN	NaN	23122	NaN	NaN	NaN	275	293	RTSETS[79.9663]ISPPGSSIGSPNR	sp|O94929|ABLM3_HUMAN	RTSETSISPPGSSIGSPNR	R	V	19	2	6S(79.9663)	O94929	ABLM3_HUMAN	ABLIM3	Actin-binding LIM protein 3
16782.6	14246.6	11537.6	113844	110497	86100.3	92552.1	NaN	27004.3	NaN	15079.3	275	293	RTSETS[79.9663]IS[79.9663]PPGSSIGSPNR	sp|O94929|ABLM3_HUMAN	RTSETSISPPGSSIGSPNR	R	V	19	2	6S(79.9663),8S(79.9663)	O94929	ABLM3_HUMAN	ABLIM3	Actin-binding LIM protein 3
NaN	17659.4	NaN	NaN	NaN	66601	55076.4	NaN	31826.6	NaN	12785.7	275	293	RTSET[79.9663]SISPPGSSIGSPNR	sp|O94929|ABLM3_HUMAN	RTSETSISPPGSSIGSPNR	R	V	19	2	5T(79.9663)	O94929	ABLM3_HUMAN	ABLIM3	Actin-binding LIM protein 3
NaN	NaN	NaN	107795	NaN	NaN	NaN	NaN	NaN	NaN	NaN	275	293	RTSET[79.9663]SIS[79.9663]PPGSSIGSPNR	sp|O94929|ABLM3_HUMAN	RTSETSISPPGSSIGSPNR	R	V	19	2	5T(79.9663),8S(79.9663)	O94929	ABLM3_HUMAN	ABLIM3	Actin-binding LIM protein 3
NaN	NaN	NaN	48633.3	NaN	67804.3	NaN	23802.7	NaN	36751.7	NaN	275	293	RTS[79.9663]ETSISPPGSSIGSPNR	sp|O94929|ABLM3_HUMAN	RTSETSISPPGSSIGSPNR	R	V	19	2	3S(79.9663)	O94929	ABLM3_HUMAN	ABLIM3	Actin-binding LIM protein 3
NaN	NaN	15949.5	NaN	NaN	NaN	98472.9	NaN	30043.3	NaN	17975.8	275	293	RTS[79.9663]ETSIS[79.9663]PPGSSIGSPNR	sp|O94929|ABLM3_HUMAN	RTSETSISPPGSSIGSPNR	R	V	19	2	3S(79.9663),8S(79.9663)	O94929	ABLM3_HUMAN	ABLIM3	Actin-binding LIM protein 3
NaN	NaN	NaN	NaN	58699.7	NaN	55951.9	NaN	NaN	NaN	NaN	275	293	RT[79.9663]SETSISPPGSSIGSPNR	sp|O94929|ABLM3_HUMAN	RTSETSISPPGSSIGSPNR	R	V	19	2	2T(79.9663)	O94929	ABLM3_HUMAN	ABLIM3	Actin-binding LIM protein 3
NaN	NaN	NaN	NaN	117462	94177.4	NaN	NaN	NaN	NaN	17682.1	275	293	RT[79.9663]SETSIS[79.9663]PPGSSIGSPNR	sp|O94929|ABLM3_HUMAN	RTSETSISPPGSSIGSPNR	R	V	19	2	2T(79.9663),8S(79.9663)	O94929	ABLM3_HUMAN	ABLIM3	Actin-binding LIM protein 3
NaN	NaN	NaN	124317	110036	NaN	NaN	NaN	NaN	NaN	NaN	275	293	RT[79.9663]S[79.9663]ETSISPPGSSIGSPNR	sp|O94929|ABLM3_HUMAN	RTSETSISPPGSSIGSPNR	R	V	19	2	2T(79.9663),3S(79.9663)	O94929	ABLM3_HUMAN	ABLIM3	Actin-binding LIM protein 3
NaN	NaN	390059	NaN	NaN	NaN	NaN	NaN	NaN	NaN	NaN	39	63	GPPEGSETMPYIDESPTMS[79.9663]PQLSAR	sp|Q12979|ABR_HUMAN	GPPEGSETMPYIDESPTMSPQLSAR	K	S	25	2	19S(79.9663)	Q12979	ABR_HUMAN	ABR	Active breakpoint cluster region-related protein
NaN	NaN	NaN	NaN	NaN	22484.8	NaN	NaN	46415.4	NaN	24003.5	39	63	GPPEGSETMPYIDESPTM[15.9949]SPQLS[79.9663]AR	sp|Q12979|ABR_HUMAN	GPPEGSETMPYIDESPTMSPQLSAR	K	S	25	2	18M(15.9949),23S(79.9663)	Q12979	ABR_HUMAN	ABR	Active breakpoint cluster region-related protein
415591	432227	NaN	NaN	167379	258345	NaN	570336	NaN	NaN	530560	39	63	GPPEGSETMPYIDESPT[79.9663]MSPQLSAR	sp|Q12979|ABR_HUMAN	GPPEGSETMPYIDESPTMSPQLSAR	K	S	25	2,3	17T(79.9663)	Q12979	ABR_HUMAN	ABR	Active breakpoint cluster region-related protein
NaN	NaN	NaN	75116	NaN	NaN	NaN	216416	NaN	NaN	NaN	39	63	GPPEGSETMPYIDESPT[79.9663]MS[79.9663]PQLSAR	sp|Q12979|ABR_HUMAN	GPPEGSETMPYIDESPTMSPQLSAR	K	S	25	2,3	17T(79.9663),19S(79.9663)	Q12979	ABR_HUMAN	ABR	Active breakpoint cluster region-related protein
NaN	30896.3	NaN	NaN	NaN	NaN	NaN	NaN	NaN	NaN	NaN	39	63	GPPEGSETMPYIDESPT[79.9663]M[15.9949]SPQLSAR	sp|Q12979|ABR_HUMAN	GPPEGSETMPYIDESPTMSPQLSAR	K	S	25	2	17T(79.9663),18M(15.9949)	Q12979	ABR_HUMAN	ABR	Active breakpoint cluster region-related protein
453826	501322	399698	461628	480454	497188	514725	715512	725582	717540	673564	39	63	GPPEGSETMPYIDES[79.9663]PTMSPQLSAR	sp|Q12979|ABR_HUMAN	GPPEGSETMPYIDESPTMSPQLSAR	K	S	25	2,3	15S(79.9663)	Q12979	ABR_HUMAN	ABR	Active breakpoint cluster region-related protein
395810	378134	306680	423108	409667	424443	296843	403438	374955	345512	288490	39	63	GPPEGSETMPYIDES[79.9663]PTMS[79.9663]PQLSAR	sp|Q12979|ABR_HUMAN	GPPEGSETMPYIDESPTMSPQLSAR	K	S	25	2,3	15S(79.9663),19S(79.9663)	Q12979	ABR_HUMAN	ABR	Active breakpoint cluster region-related protein
NaN	NaN	NaN	NaN	NaN	NaN	NaN	41072.2	47978	NaN	24834.7	39	63	GPPEGSETMPYIDES[79.9663]PTM[15.9949]SPQLSAR	sp|Q12979|ABR_HUMAN	GPPEGSETMPYIDESPTMSPQLSAR	K	S	25	2	15S(79.9663),18M(15.9949)	Q12979	ABR_HUMAN	ABR	Active breakpoint cluster region-related protein
NaN	NaN	175895	NaN	80769.9	NaN	NaN	NaN	NaN	NaN	115086	39	63	GPPEGSETMPYIDES[79.9663]PT[79.9663]MSPQLSAR	sp|Q12979|ABR_HUMAN	GPPEGSETMPYIDESPTMSPQLSAR	K	S	25	2,3	15S(79.9663),17T(79.9663)	Q12979	ABR_HUMAN	ABR	Active breakpoint cluster region-related protein
248568	357363	NaN	NaN	NaN	NaN	NaN	NaN	NaN	580866	NaN	39	63	GPPEGSETMPY[79.9663]IDESPTMSPQLSAR	sp|Q12979|ABR_HUMAN	GPPEGSETMPYIDESPTMSPQLSAR	K	S	25	2	11Y(79.9663)	Q12979	ABR_HUMAN	ABR	Active breakpoint cluster region-related protein
NaN	NaN	NaN	NaN	NaN	NaN	NaN	NaN	NaN	NaN	243759	39	63	GPPEGSETMPY[79.9663]IDESPTMS[79.9663]PQLSAR	sp|Q12979|ABR_HUMAN	GPPEGSETMPYIDESPTMSPQLSAR	K	S	25	2	11Y(79.9663),19S(79.9663)	Q12979	ABR_HUMAN	ABR	Active breakpoint cluster region-related protein
NaN	310738	109167	NaN	NaN	NaN	261146	NaN	NaN	NaN	143672	39	63	GPPEGSETMPY[79.9663]IDESPT[79.9663]MSPQLSAR	sp|Q12979|ABR_HUMAN	GPPEGSETMPYIDESPTMSPQLSAR	K	S	25	2	11Y(79.9663),17T(79.9663)	Q12979	ABR_HUMAN	ABR	Active breakpoint cluster region-related protein
706554	NaN	NaN	596062	NaN	460793	640990	NaN	NaN	1142790	NaN	64	87	SQGGGDGVSPT[79.9663]PPEGLAPGVEAGK	sp|Q12979|ABR_HUMAN	SQGGGDGVSPTPPEGLAPGVEAGK	R	G	24	2	11T(79.9663)	Q12979	ABR_HUMAN	ABR	Active breakpoint cluster region-related protein
675530	655489	693475	652977	666224	668672	660273	1248040	1186120	1203890	1142320	64	87	SQGGGDGVS[79.9663]PTPPEGLAPGVEAGK	sp|Q12979|ABR_HUMAN	SQGGGDGVSPTPPEGLAPGVEAGK	R	G	24	2	9S(79.9663)	Q12979	ABR_HUMAN	ABR	Active breakpoint cluster region-related protein
NaN	NaN	NaN	NaN	NaN	NaN	607801	NaN	NaN	NaN	NaN	64	87	S[79.9663]QGGGDGVSPTPPEGLAPGVEAGK	sp|Q12979|ABR_HUMAN	SQGGGDGVSPTPPEGLAPGVEAGK	R	G	24	2	1S(79.9663)	Q12979	ABR_HUMAN	ABR	Active breakpoint cluster region-related protein
18813	NaN	NaN	NaN	NaN	NaN	NaN	22492.1	NaN	23236.1	NaN	364	395	AAGDSGEDS[79.9663]DDS[79.9663]DYENLIDPTEPSNSEYSHSK	sp|Q15018|ABRX2_HUMAN	AAGDSGEDSDDSDYENLIDPTEPSNSEYSHSK	R	D	32	3	12S(79.9663),9S(79.9663)	Q15018	ABRX2_HUMAN	ABRAXAS2	BRISC complex subunit Abraxas 2
NaN	NaN	NaN	NaN	NaN	NaN	NaN	NaN	NaN	NaN	305579	364	395	AAGDS[79.9663]GEDSDDS[79.9663]DY[79.9663]ENLIDPTEPSNSEYSHSK	sp|Q15018|ABRX2_HUMAN	AAGDSGEDSDDSDYENLIDPTEPSNSEYSHSK	R	D	32	3	12S(79.9663),14Y(79.9663),5S(79.9663)	Q15018	ABRX2_HUMAN	ABRAXAS2	BRISC complex subunit Abraxas 2
NaN	NaN	NaN	NaN	NaN	NaN	NaN	NaN	211527	NaN	NaN	364	395	AAGDS[79.9663]GEDS[79.9663]DDSDY[79.9663]ENLIDPTEPSNSEYSHSK	sp|Q15018|ABRX2_HUMAN	AAGDSGEDSDDSDYENLIDPTEPSNSEYSHSK	R	D	32	3	14Y(79.9663),5S(79.9663),9S(79.9663)	Q15018	ABRX2_HUMAN	ABRAXAS2	BRISC complex subunit Abraxas 2
210281	221265	266172	179736	227119	246534	260380	291463	342789	306544	403416	364	395	AAGDS[79.9663]GEDS[79.9663]DDS[79.9663]DYENLIDPTEPSNSEYSHSK	sp|Q15018|ABRX2_HUMAN	AAGDSGEDSDDSDYENLIDPTEPSNSEYSHSK	R	D	32	3	12S(79.9663),5S(79.9663),9S(79.9663)	Q15018	ABRX2_HUMAN	ABRAXAS2	BRISC complex subunit Abraxas 2
248352	280013	209276	307250	303549	311776	295811	128303	154449	158199	125987	19	38	FIIGSVSEDNS[79.9663]EDEISNLVK	sp|Q13085|ACACA_HUMAN	FIIGSVSEDNSEDEISNLVK	R	L	20	2	11S(79.9663)	Q13085	ACACA_HUMAN	ACACA	Acetyl-CoA carboxylase 1
45942.3	67384.1	42723.3	48804	56043.3	101161	49822.6	NaN	NaN	NaN	NaN	19	38	FIIGSVS[79.9663]EDNSEDEISNLVK	sp|Q13085|ACACA_HUMAN	FIIGSVSEDNSEDEISNLVK	R	L	20	2	7S(79.9663)	Q13085	ACACA_HUMAN	ACACA	Acetyl-CoA carboxylase 1
96018.7	NaN	NaN	85992.6	75464.2	102579	110986	NaN	NaN	41124.4	NaN	19	38	FIIGSVS[79.9663]EDNS[79.9663]EDEISNLVK	sp|Q13085|ACACA_HUMAN	FIIGSVSEDNSEDEISNLVK	R	L	20	2	11S(79.9663),7S(79.9663)	Q13085	ACACA_HUMAN	ACACA	Acetyl-CoA carboxylase 1
42841.5	NaN	49968.3	NaN	55303.2	NaN	NaN	23486.2	26719.8	28266.7	NaN	19	38	FIIGS[79.9663]VSEDNSEDEISNLVK	sp|Q13085|ACACA_HUMAN	FIIGSVSEDNSEDEISNLVK	R	L	20	2	5S(79.9663)	Q13085	ACACA_HUMAN	ACACA	Acetyl-CoA carboxylase 1
NaN	89799.4	NaN	49407.3	NaN	NaN	112769	23725.1	NaN	41934.1	37932.4	19	38	FIIGS[79.9663]VSEDNS[79.9663]EDEISNLVK	sp|Q13085|ACACA_HUMAN	FIIGSVSEDNSEDEISNLVK	R	L	20	2	11S(79.9663),5S(79.9663)	Q13085	ACACA_HUMAN	ACACA	Acetyl-CoA carboxylase 1
NaN	92220.4	65102.6	NaN	NaN	NaN	97675.8	28289.8	37683.9	32860.5	NaN	19	38	FIIGS[79.9663]VS[79.9663]EDNSEDEISNLVK	sp|Q13085|ACACA_HUMAN	FIIGSVSEDNSEDEISNLVK	R	L	20	2	5S(79.9663),7S(79.9663)	Q13085	ACACA_HUMAN	ACACA	Acetyl-CoA carboxylase 1
NaN	NaN	NaN	NaN	NaN	NaN	NaN	NaN	NaN	NaN	42939.4	1248	1282	IFDEVMGC[57.0215]FSDS[79.9663]PPQSPT[79.9663]FPEAGHTSLYDEDKVPR	sp|Q13085|ACACA_HUMAN	IFDEVMGCFSDSPPQSPTFPEAGHTSLYDEDKVPR	R	D	35	3	12S(79.9663),18T(79.9663),8C(57.0215)	Q13085	ACACA_HUMAN	ACACA	Acetyl-CoA carboxylase 1
36087.4	35442.9	NaN	51124.6	52391.6	43928.1	47113.6	13724.6	NaN	NaN	6334.19	1248	1279	IFDEVMGC[57.0215]FSDS[79.9663]PPQS[79.9663]PTFPEAGHTSLYDEDK	sp|Q13085|ACACA_HUMAN	IFDEVMGCFSDSPPQSPTFPEAGHTSLYDEDK	R	V	32	3	12S(79.9663),16S(79.9663),8C(57.0215)	Q13085	ACACA_HUMAN	ACACA	Acetyl-CoA carboxylase 1
202538	216076	192133	270563	128193	263373	258833	88921.6	44821.2	114508	74160.8	1248	1282	IFDEVMGC[57.0215]FSDS[79.9663]PPQS[79.9663]PTFPEAGHTSLYDEDKVPR	sp|Q13085|ACACA_HUMAN	IFDEVMGCFSDSPPQSPTFPEAGHTSLYDEDKVPR	R	D	35	3,4	12S(79.9663),16S(79.9663),8C(57.0215)	Q13085	ACACA_HUMAN	ACACA	Acetyl-CoA carboxylase 1
NaN	NaN	NaN	48755.1	52058.2	NaN	51690.7	NaN	15772.1	NaN	NaN	1248	1279	IFDEVMGC[57.0215]FS[79.9663]DSPPQSPT[79.9663]FPEAGHTSLYDEDK	sp|Q13085|ACACA_HUMAN	IFDEVMGCFSDSPPQSPTFPEAGHTSLYDEDK	R	V	32	3	10S(79.9663),18T(79.9663),8C(57.0215)	Q13085	ACACA_HUMAN	ACACA	Acetyl-CoA carboxylase 1
NaN	NaN	NaN	51664.4	NaN	NaN	49150.1	NaN	NaN	NaN	NaN	1248	1279	IFDEVMGC[57.0215]FS[79.9663]DSPPQS[79.9663]PTFPEAGHTSLYDEDK	sp|Q13085|ACACA_HUMAN	IFDEVMGCFSDSPPQSPTFPEAGHTSLYDEDK	R	V	32	3	10S(79.9663),16S(79.9663),8C(57.0215)	Q13085	ACACA_HUMAN	ACACA	Acetyl-CoA carboxylase 1
193217	126613	173832	146231	108500	255094	240435	81849.6	101227	117373	41215.6	1248	1282	IFDEVMGC[57.0215]FS[79.9663]DSPPQS[79.9663]PTFPEAGHTSLYDEDKVPR	sp|Q13085|ACACA_HUMAN	IFDEVMGCFSDSPPQSPTFPEAGHTSLYDEDKVPR	R	D	35	3,4	10S(79.9663),16S(79.9663),8C(57.0215)	Q13085	ACACA_HUMAN	ACACA	Acetyl-CoA carboxylase 1
39236.4	NaN	32819.2	NaN	52235.5	49450	43641.8	NaN	15337.4	NaN	6934.19	1248	1279	IFDEVMGC[57.0215]FS[79.9663]DS[79.9663]PPQSPTFPEAGHTSLYDEDK	sp|Q13085|ACACA_HUMAN	IFDEVMGCFSDSPPQSPTFPEAGHTSLYDEDK	R	V	32	3	10S(79.9663),12S(79.9663),8C(57.0215)	Q13085	ACACA_HUMAN	ACACA	Acetyl-CoA carboxylase 1
NaN	NaN	NaN	97016.4	NaN	NaN	NaN	NaN	NaN	NaN	NaN	77	86	S[79.9663]SMSGLHLVK	sp|Q13085|ACACA_HUMAN	SSMSGLHLVK	R	Q	10	2	1S(79.9663)	Q13085	ACACA_HUMAN	ACACA	Acetyl-CoA carboxylase 1
NaN	31305.2	32482.4	NaN	14899	22397	NaN	NaN	15078.1	15834.6	NaN	471	477	LRDS[79.9663]LGR	sp|Q9H845|ACAD9_HUMAN	LRDSLGR	R	T	7	2	4S(79.9663)	Q9H845	ACAD9_HUMAN	ACAD9	Complex I assembly factor ACAD9, mitochondrial
40228.3	46691.1	47275.3	NaN	70673	80680.7	79563.9	NaN	43079.2	55871.1	38124.5	460	469	VS[79.9663]TVMDT[79.9663]VGR	sp|Q9H845|ACAD9_HUMAN	VSTVMDTVGR	K	R	10	1	2S(79.9663),7T(79.9663)	Q9H845	ACAD9_HUMAN	ACAD9	Complex I assembly factor ACAD9, mitochondrial
NaN	44952.1	41452.3	45791	36243.5	45577.6	32436.6	53848.2	62696.7	61399	41524.6	574	592	ESLPSTVS[79.9663]ANSLYEPEGER	sp|Q15057|ACAP2_HUMAN	ESLPSTVSANSLYEPEGER	R	Q	19	2	8S(79.9663)	Q15057	ACAP2_HUMAN	ACAP2	Arf-GAP with coiled-coil, ANK repeat and PH domain-containing protein 2
NaN	NaN	11555.7	NaN	NaN	NaN	22573.5	32227.7	21970.8	29704.2	NaN	574	592	ESLPSTVS[79.9663]ANS[79.9663]LYEPEGER	sp|Q15057|ACAP2_HUMAN	ESLPSTVSANSLYEPEGER	R	Q	19	2	11S(79.9663),8S(79.9663)	Q15057	ACAP2_HUMAN	ACAP2	Arf-GAP with coiled-coil, ANK repeat and PH domain-containing protein 2
42868.4	NaN	NaN	NaN	NaN	NaN	NaN	NaN	NaN	NaN	NaN	574	592	ES[79.9663]LPSTVSANSLYEPEGER	sp|Q15057|ACAP2_HUMAN	ESLPSTVSANSLYEPEGER	R	Q	19	2	2S(79.9663)	Q15057	ACAP2_HUMAN	ACAP2	Arf-GAP with coiled-coil, ANK repeat and PH domain-containing protein 2
NaN	NaN	NaN	NaN	NaN	NaN	NaN	NaN	25452.5	NaN	41039.1	574	592	ES[79.9663]LPS[79.9663]TVSANSLYEPEGER	sp|Q15057|ACAP2_HUMAN	ESLPSTVSANSLYEPEGER	R	Q	19	2	2S(79.9663),5S(79.9663)	Q15057	ACAP2_HUMAN	ACAP2	Arf-GAP with coiled-coil, ANK repeat and PH domain-containing protein 2
65205.1	31081.8	102424	110988	139076	151833	149342	118845	181116	184336	154556	512	527	FVDKYSISLS[79.9663]PPEQQK	sp|Q15057|ACAP2_HUMAN	FVDKYSISLSPPEQQK	K	K	16	2,3	10S(79.9663)	Q15057	ACAP2_HUMAN	ACAP2	Arf-GAP with coiled-coil, ANK repeat and PH domain-containing protein 2
44294.7	64028.5	NaN	89298.8	NaN	NaN	NaN	NaN	NaN	174845	113469	512	527	FVDKYSIS[79.9663]LSPPEQQK	sp|Q15057|ACAP2_HUMAN	FVDKYSISLSPPEQQK	K	K	16	2,3	8S(79.9663)	Q15057	ACAP2_HUMAN	ACAP2	Arf-GAP with coiled-coil, ANK repeat and PH domain-containing protein 2
NaN	NaN	NaN	NaN	NaN	NaN	52076.2	NaN	NaN	NaN	54708	377	392	KSS[79.9663]PSTGSLDSGNESK	sp|Q15057|ACAP2_HUMAN	KSSPSTGSLDSGNESK	K	E	16	2	3S(79.9663)	Q15057	ACAP2_HUMAN	ACAP2	Arf-GAP with coiled-coil, ANK repeat and PH domain-containing protein 2
88297.8	83164.3	69451.7	59728.8	41563.9	46585.3	52764.1	60074.3	71396.9	58004.2	51930.6	377	392	KS[79.9663]SPSTGSLDSGNESK	sp|Q15057|ACAP2_HUMAN	KSSPSTGSLDSGNESK	K	E	16	2	2S(79.9663)	Q15057	ACAP2_HUMAN	ACAP2	Arf-GAP with coiled-coil, ANK repeat and PH domain-containing protein 2
22013.3	NaN	NaN	NaN	NaN	NaN	NaN	21877.7	NaN	20994.3	NaN	377	392	KS[79.9663]S[79.9663]PSTGSLDSGNESK	sp|Q15057|ACAP2_HUMAN	KSSPSTGSLDSGNESK	K	E	16	2	2S(79.9663),3S(79.9663)	Q15057	ACAP2_HUMAN	ACAP2	Arf-GAP with coiled-coil, ANK repeat and PH domain-containing protein 2
NaN	168806	172272	116333	16368.3	NaN	91825.4	147614	141705	110400	NaN	378	392	SSPSTGS[79.9663]LDSGNESK	sp|Q15057|ACAP2_HUMAN	SSPSTGSLDSGNESK	K	E	15	2	7S(79.9663)	Q15057	ACAP2_HUMAN	ACAP2	Arf-GAP with coiled-coil, ANK repeat and PH domain-containing protein 2
NaN	171988	34459.5	NaN	81695.7	NaN	NaN	NaN	NaN	NaN	NaN	378	392	SSPST[79.9663]GSLDSGNESK	sp|Q15057|ACAP2_HUMAN	SSPSTGSLDSGNESK	K	E	15	2	5T(79.9663)	Q15057	ACAP2_HUMAN	ACAP2	Arf-GAP with coiled-coil, ANK repeat and PH domain-containing protein 2
NaN	NaN	32332.5	128157	NaN	87860.2	NaN	NaN	NaN	NaN	137000	378	392	SSPS[79.9663]TGSLDSGNESK	sp|Q15057|ACAP2_HUMAN	SSPSTGSLDSGNESK	K	E	15	2	4S(79.9663)	Q15057	ACAP2_HUMAN	ACAP2	Arf-GAP with coiled-coil, ANK repeat and PH domain-containing protein 2
NaN	NaN	NaN	NaN	48260.9	NaN	NaN	153426	NaN	NaN	NaN	378	392	SS[79.9663]PSTGSLDSGNESK	sp|Q15057|ACAP2_HUMAN	SSPSTGSLDSGNESK	K	E	15	2	2S(79.9663)	Q15057	ACAP2_HUMAN	ACAP2	Arf-GAP with coiled-coil, ANK repeat and PH domain-containing protein 2
172136	NaN	172141	78371.8	49800.1	41859.9	NaN	NaN	150350	100868	118610	378	392	S[79.9663]SPSTGSLDSGNESK	sp|Q15057|ACAP2_HUMAN	SSPSTGSLDSGNESK	K	E	15	2	1S(79.9663)	Q15057	ACAP2_HUMAN	ACAP2	Arf-GAP with coiled-coil, ANK repeat and PH domain-containing protein 2
659051	672940	597450	557498	545527	572083	737777	794742	804210	599302	932481	516	527	YSISLS[79.9663]PPEQQK	sp|Q15057|ACAP2_HUMAN	YSISLSPPEQQK	K	K	12	2	6S(79.9663)	Q15057	ACAP2_HUMAN	ACAP2	Arf-GAP with coiled-coil, ANK repeat and PH domain-containing protein 2
18144.7	13608.7	27625	52563.2	42252.6	76135.5	58388	17180.3	25976.6	96289.1	54848.4	516	528	YSISLS[79.9663]PPEQQKK	sp|Q15057|ACAP2_HUMAN	YSISLSPPEQQKK	K	F	13	2,3	6S(79.9663)	Q15057	ACAP2_HUMAN	ACAP2	Arf-GAP with coiled-coil, ANK repeat and PH domain-containing protein 2
659051	NaN	NaN	NaN	569042	NaN	NaN	794742	804503	NaN	904679	516	527	YSIS[79.9663]LSPPEQQK	sp|Q15057|ACAP2_HUMAN	YSISLSPPEQQK	K	K	12	2	4S(79.9663)	Q15057	ACAP2_HUMAN	ACAP2	Arf-GAP with coiled-coil, ANK repeat and PH domain-containing protein 2
NaN	14091.3	27035.3	41452.8	NaN	43237.5	NaN	20214.6	54549.4	158936	22837.6	516	528	YSIS[79.9663]LSPPEQQKK	sp|Q15057|ACAP2_HUMAN	YSISLSPPEQQKK	K	F	13	2,3	4S(79.9663)	Q15057	ACAP2_HUMAN	ACAP2	Arf-GAP with coiled-coil, ANK repeat and PH domain-containing protein 2
NaN	NaN	NaN	NaN	NaN	NaN	NaN	NaN	NaN	NaN	NaN	516	527	YS[79.9663]ISLSPPEQQK	sp|Q15057|ACAP2_HUMAN	YSISLSPPEQQK	K	K	12	2	2S(79.9663)	Q15057	ACAP2_HUMAN	ACAP2	Arf-GAP with coiled-coil, ANK repeat and PH domain-containing protein 2
NaN	NaN	NaN	NaN	559008	NaN	NaN	NaN	NaN	NaN	NaN	516	527	Y[79.9663]SISLSPPEQQK	sp|Q15057|ACAP2_HUMAN	YSISLSPPEQQK	K	K	12	2	1Y(79.9663)	Q15057	ACAP2_HUMAN	ACAP2	Arf-GAP with coiled-coil, ANK repeat and PH domain-containing protein 2
11405.4	29923.6	26042.4	25001.6	62076.3	34095.4	60094.7	46764.2	45333.7	106647	NaN	516	528	Y[79.9663]SISLSPPEQQKK	sp|Q15057|ACAP2_HUMAN	YSISLSPPEQQKK	K	F	13	2,3	1Y(79.9663)	Q15057	ACAP2_HUMAN	ACAP2	Arf-GAP with coiled-coil, ANK repeat and PH domain-containing protein 2
NaN	NaN	34341.5	NaN	30428.5	NaN	31154.5	33741.1	46582.7	48945.8	NaN	373	396	MGRS[79.9663]RGVAALC[57.0215]IGGGMGIAMC[57.0215]VQR	sp|Q9BWD1|THIC_HUMAN	MGRSRGVAALCIGGGMGIAMCVQR	R	E	24	2	11C(57.0215),21C(57.0215),4S(79.9663)	Q9BWD1	THIC_HUMAN	ACAT2	Acetyl-CoA acetyltransferase, cytosolic
NaN	14377.1	19388.8	29579.2	19161	25569.1	24516.6	15777.7	14193.6	20915.6	NaN	50	73	GPGAS[79.9663]GEQPEPGEAAAGGAAEEAR	sp|Q9H3P7|GCP60_HUMAN	GPGASGEQPEPGEAAAGGAAEEAR	R	R	24	2	5S(79.9663)	Q9H3P7	GCP60_HUMAN	ACBD3	Golgi resident protein GCP60
NaN	NaN	NaN	NaN	NaN	NaN	NaN	NaN	5745.3	NaN	NaN	340	363	THTDSS[79.9663]EKELEPEAAEEALENGPK	sp|Q9H3P7|GCP60_HUMAN	THTDSSEKELEPEAAEEALENGPK	K	E	24	3	6S(79.9663)	Q9H3P7	GCP60_HUMAN	ACBD3	Golgi resident protein GCP60
499057	471256	433421	477043	467754	548093	546110	395539	406338	400521	400601	191	210	AESSDS[79.9663]GAES[79.9663]EEEEAQEEVK	sp|Q5T8D3|ACBD5_HUMAN	AESSDSGAESEEEEAQEEVK	K	G	20	2	10S(79.9663),6S(79.9663)	Q5T8D3	ACBD5_HUMAN	ACBD5	Acyl-CoA-binding domain-containing protein 5
NaN	NaN	NaN	14291.8	10306.3	8885.89	NaN	NaN	NaN	18769.4	NaN	191	220	AESSDS[79.9663]GAES[79.9663]EEEEAQEEVKGAEQSDNDKK	sp|Q5T8D3|ACBD5_HUMAN	AESSDSGAESEEEEAQEEVKGAEQSDNDKK	K	M	30	3	10S(79.9663),6S(79.9663)	Q5T8D3	ACBD5_HUMAN	ACBD5	Acyl-CoA-binding domain-containing protein 5
NaN	NaN	430729	480328	429713	542032	NaN	NaN	NaN	NaN	NaN	191	210	AESS[79.9663]DSGAES[79.9663]EEEEAQEEVK	sp|Q5T8D3|ACBD5_HUMAN	AESSDSGAESEEEEAQEEVK	K	G	20	2	10S(79.9663),4S(79.9663)	Q5T8D3	ACBD5_HUMAN	ACBD5	Acyl-CoA-binding domain-containing protein 5
492289	NaN	NaN	NaN	NaN	NaN	NaN	NaN	NaN	NaN	NaN	191	210	AESS[79.9663]DS[79.9663]GAESEEEEAQEEVK	sp|Q5T8D3|ACBD5_HUMAN	AESSDSGAESEEEEAQEEVK	K	G	20	2	4S(79.9663),6S(79.9663)	Q5T8D3	ACBD5_HUMAN	ACBD5	Acyl-CoA-binding domain-containing protein 5
NaN	NaN	NaN	NaN	NaN	NaN	NaN	NaN	NaN	NaN	NaN	191	210	AESS[79.9663]DS[79.9663]GAES[79.9663]EEEEAQEEVK	sp|Q5T8D3|ACBD5_HUMAN	AESSDSGAESEEEEAQEEVK	K	G	20	2	10S(79.9663),4S(79.9663),6S(79.9663)	Q5T8D3	ACBD5_HUMAN	ACBD5	Acyl-CoA-binding domain-containing protein 5
486661	NaN	NaN	NaN	NaN	NaN	NaN	400889	366845	402782	NaN	191	210	AES[79.9663]SDSGAES[79.9663]EEEEAQEEVK	sp|Q5T8D3|ACBD5_HUMAN	AESSDSGAESEEEEAQEEVK	K	G	20	2	10S(79.9663),3S(79.9663)	Q5T8D3	ACBD5_HUMAN	ACBD5	Acyl-CoA-binding domain-containing protein 5
NaN	NaN	NaN	NaN	482886	537988	453916	NaN	231830	NaN	238718	191	210	AES[79.9663]SDS[79.9663]GAES[79.9663]EEEEAQEEVK	sp|Q5T8D3|ACBD5_HUMAN	AESSDSGAESEEEEAQEEVK	K	G	20	2	10S(79.9663),3S(79.9663),6S(79.9663)	Q5T8D3	ACBD5_HUMAN	ACBD5	Acyl-CoA-binding domain-containing protein 5
11775.5	NaN	NaN	NaN	NaN	NaN	NaN	NaN	NaN	259611	NaN	191	210	AES[79.9663]S[79.9663]DS[79.9663]GAESEEEEAQEEVK	sp|Q5T8D3|ACBD5_HUMAN	AESSDSGAESEEEEAQEEVK	K	G	20	2	3S(79.9663),4S(79.9663),6S(79.9663)	Q5T8D3	ACBD5_HUMAN	ACBD5	Acyl-CoA-binding domain-containing protein 5
NaN	16372.5	8802.49	NaN	16869.1	NaN	10874.9	9105.81	NaN	NaN	NaN	440	455	GSRGS[79.9663]LNEQIALVLMR	sp|Q5T8D3|ACBD5_HUMAN	GSRGSLNEQIALVLMR	R	L	16	3	5S(79.9663)	Q5T8D3	ACBD5_HUMAN	ACBD5	Acyl-CoA-binding domain-containing protein 5
28348.5	NaN	14433.3	17772.4	NaN	NaN	27828.2	14587.9	11507.5	20360.2	16658.7	443	455	GS[79.9663]LNEQIALVLMR	sp|Q5T8D3|ACBD5_HUMAN	GSLNEQIALVLMR	R	L	13	2	2S(79.9663)	Q5T8D3	ACBD5_HUMAN	ACBD5	Acyl-CoA-binding domain-containing protein 5
4019.11	NaN	NaN	13869.7	20875.9	19245	9974.77	7323.75	19167	NaN	8192.21	440	455	GS[79.9663]RGSLNEQIALVLMR	sp|Q5T8D3|ACBD5_HUMAN	GSRGSLNEQIALVLMR	R	L	16	3	2S(79.9663)	Q5T8D3	ACBD5_HUMAN	ACBD5	Acyl-CoA-binding domain-containing protein 5
38373	37531.5	39936	57108.6	49991.2	54389.9	61773.9	43106.9	43769.6	41675.8	33208.4	414	422	MQHLS[79.9663]EGTK	sp|Q5T8D3|ACBD5_HUMAN	MQHLSEGTK	R	G	9	2	5S(79.9663)	Q5T8D3	ACBD5_HUMAN	ACBD5	Acyl-CoA-binding domain-containing protein 5
NaN	NaN	NaN	14109.4	10399.7	14392.6	14845.8	NaN	6409.19	17544.7	NaN	236	257	AAKLS[79.9663]EGSQPAEEEEDQETPSR	sp|Q9UKV3|ACINU_HUMAN	AAKLSEGSQPAEEEEDQETPSR	R	N	22	2	5S(79.9663)	Q9UKV3	ACINU_HUMAN	ACIN1	Apoptotic chromatin condensation inducer in the nucleus
107254	202375	203171	273137	251804	286000	280372	171728	127290	168574	92022.4	236	257	AAKLS[79.9663]EGS[79.9663]QPAEEEEDQETPSR	sp|Q9UKV3|ACINU_HUMAN	AAKLSEGSQPAEEEEDQETPSR	R	N	22	2,3	5S(79.9663),8S(79.9663)	Q9UKV3	ACINU_HUMAN	ACIN1	Apoptotic chromatin condensation inducer in the nucleus
134559	123255	110694	157695	120734	147146	156742	106324	101044	90308.3	91197	488	506	AES[79.9663]PAEKVPEESVLPLVQK	sp|Q9UKV3|ACINU_HUMAN	AESPAEKVPEESVLPLVQK	K	S	19	2,3	3S(79.9663)	Q9UKV3	ACINU_HUMAN	ACIN1	Apoptotic chromatin condensation inducer in the nucleus
NaN	NaN	NaN	NaN	NaN	NaN	NaN	NaN	17248.6	NaN	NaN	560	569	ASHT[79.9663]LLPSHR	sp|Q9UKV3|ACINU_HUMAN	ASHTLLPSHR	R	L	10	3	4T(79.9663)	Q9UKV3	ACINU_HUMAN	ACIN1	Apoptotic chromatin condensation inducer in the nucleus
391034	371804	321771	312503	257542	365553	429571	NaN	297989	309439	282470	399	421	ASLVALPEQTAS[79.9663]EEETPPPLLTK	sp|Q9UKV3|ACINU_HUMAN	ASLVALPEQTASEEETPPPLLTK	K	E	23	2	12S(79.9663)	Q9UKV3	ACINU_HUMAN	ACIN1	Apoptotic chromatin condensation inducer in the nucleus
268448	267586	223043	243485	NaN	253546	179138	173526	234040	NaN	117369	399	421	ASLVALPEQTAS[79.9663]EEET[79.9663]PPPLLTK	sp|Q9UKV3|ACINU_HUMAN	ASLVALPEQTASEEETPPPLLTK	K	E	23	2	12S(79.9663),16T(79.9663)	Q9UKV3	ACINU_HUMAN	ACIN1	Apoptotic chromatin condensation inducer in the nucleus
NaN	NaN	314867	320841	NaN	NaN	NaN	263676	292990	NaN	NaN	399	421	ASLVALPEQT[79.9663]ASEEETPPPLLTK	sp|Q9UKV3|ACINU_HUMAN	ASLVALPEQTASEEETPPPLLTK	K	E	23	2	10T(79.9663)	Q9UKV3	ACINU_HUMAN	ACIN1	Apoptotic chromatin condensation inducer in the nucleus
NaN	NaN	200368	241370	246803	210471	253376	NaN	NaN	225409	127414	399	421	ASLVALPEQT[79.9663]ASEEET[79.9663]PPPLLTK	sp|Q9UKV3|ACINU_HUMAN	ASLVALPEQTASEEETPPPLLTK	K	E	23	2	10T(79.9663),16T(79.9663)	Q9UKV3	ACINU_HUMAN	ACIN1	Apoptotic chromatin condensation inducer in the nucleus
NaN	NaN	NaN	NaN	NaN	NaN	NaN	NaN	NaN	NaN	176574	399	421	ASLVALPEQT[79.9663]AS[79.9663]EEETPPPLLTK	sp|Q9UKV3|ACINU_HUMAN	ASLVALPEQTASEEETPPPLLTK	K	E	23	2	10T(79.9663),12S(79.9663)	Q9UKV3	ACINU_HUMAN	ACIN1	Apoptotic chromatin condensation inducer in the nucleus
74481.5	61993	59716.6	31703.9	NaN	24482.8	40086.7	35280.2	NaN	25971.8	22972.5	560	569	AS[79.9663]HTLLPSHR	sp|Q9UKV3|ACINU_HUMAN	ASHTLLPSHR	R	L	10	2,3	2S(79.9663)	Q9UKV3	ACINU_HUMAN	ACIN1	Apoptotic chromatin condensation inducer in the nucleus
NaN	NaN	NaN	NaN	NaN	NaN	NaN	NaN	NaN	NaN	57251.3	399	421	AS[79.9663]LVALPEQTASEEET[79.9663]PPPLLTK	sp|Q9UKV3|ACINU_HUMAN	ASLVALPEQTASEEETPPPLLTK	K	E	23	2	16T(79.9663),2S(79.9663)	Q9UKV3	ACINU_HUMAN	ACIN1	Apoptotic chromatin condensation inducer in the nucleus
NaN	NaN	NaN	NaN	NaN	NaN	NaN	92809.8	NaN	NaN	NaN	399	421	AS[79.9663]LVALPEQT[79.9663]ASEEETPPPLLTK	sp|Q9UKV3|ACINU_HUMAN	ASLVALPEQTASEEETPPPLLTK	K	E	23	2	10T(79.9663),2S(79.9663)	Q9UKV3	ACINU_HUMAN	ACIN1	Apoptotic chromatin condensation inducer in the nucleus
23373.8	NaN	NaN	31771	NaN	NaN	NaN	27941.8	NaN	29771.9	NaN	663	694	DS[79.9663]STSYTETKDPSSGQEVATPPVPQLQVC[57.0215]EPK	sp|Q9UKV3|ACINU_HUMAN	DSSTSYTETKDPSSGQEVATPPVPQLQVCEPK	R	E	32	3	29C(57.0215),2S(79.9663)	Q9UKV3	ACINU_HUMAN	ACIN1	Apoptotic chromatin condensation inducer in the nucleus
24535.1	37543.7	23685	39136.7	23062.2	28848.9	28524.3	15313	19035.9	21373.6	19510.9	158	200	EAAELEEAS[79.9663]AES[79.9663]EDEMIHPEGVASLLPPDFQSSLERPELELSR	sp|Q9UKV3|ACINU_HUMAN	EAAELEEASAESEDEMIHPEGVASLLPPDFQSSLERPELELSR	R	H	43	4	12S(79.9663),9S(79.9663)	Q9UKV3	ACINU_HUMAN	ACIN1	Apoptotic chromatin condensation inducer in the nucleus
133930	133514	116769	126413	134416	160402	207868	93603.3	122144	126490	92285.3	382	391	EKS[79.9663]KS[79.9663]PS[79.9663]PPR	sp|Q9UKV3|ACINU_HUMAN	EKSKSPSPPR	K	L	10	2	3S(79.9663),5S(79.9663),7S(79.9663)	Q9UKV3	ACINU_HUMAN	ACIN1	Apoptotic chromatin condensation inducer in the nucleus
NaN	NaN	NaN	NaN	NaN	NaN	NaN	41046.8	NaN	NaN	NaN	463	506	ELLVSQHTVQLVGGLSPLS[79.9663]SPSDT[79.9663]KAES[79.9663]PAEKVPEESVLPLVQK	sp|Q9UKV3|ACINU_HUMAN	ELLVSQHTVQLVGGLSPLSSPSDTKAESPAEKVPEESVLPLVQK	R	S	44	4	19S(79.9663),24T(79.9663),28S(79.9663)	Q9UKV3	ACINU_HUMAN	ACIN1	Apoptotic chromatin condensation inducer in the nucleus
NaN	NaN	NaN	NaN	NaN	96083.4	80327.1	59373.9	NaN	NaN	NaN	463	506	ELLVSQHTVQLVGGLSPLS[79.9663]S[79.9663]PSDTKAES[79.9663]PAEKVPEESVLPLVQK	sp|Q9UKV3|ACINU_HUMAN	ELLVSQHTVQLVGGLSPLSSPSDTKAESPAEKVPEESVLPLVQK	R	S	44	4	19S(79.9663),20S(79.9663),28S(79.9663)	Q9UKV3	ACINU_HUMAN	ACIN1	Apoptotic chromatin condensation inducer in the nucleus
NaN	NaN	NaN	133564	101197	133835	146958	108341	125028	119864	129620	463	487	ELLVSQHTVQLVGGLS[79.9663]PLSSPSDTK	sp|Q9UKV3|ACINU_HUMAN	ELLVSQHTVQLVGGLSPLSSPSDTK	R	A	25	2,3	16S(79.9663)	Q9UKV3	ACINU_HUMAN	ACIN1	Apoptotic chromatin condensation inducer in the nucleus
NaN	NaN	NaN	106768	NaN	94935.5	89031.7	77295.8	89711	96239.3	59189.1	463	506	ELLVSQHTVQLVGGLS[79.9663]PLSSPSDTKAES[79.9663]PAEKVPEESVLPLVQK	sp|Q9UKV3|ACINU_HUMAN	ELLVSQHTVQLVGGLSPLSSPSDTKAESPAEKVPEESVLPLVQK	R	S	44	4,5	16S(79.9663),28S(79.9663)	Q9UKV3	ACINU_HUMAN	ACIN1	Apoptotic chromatin condensation inducer in the nucleus
NaN	NaN	NaN	NaN	96686.7	98098.3	NaN	NaN	NaN	95590.5	NaN	463	506	ELLVSQHTVQLVGGLS[79.9663]PLSSPSDT[79.9663]KAESPAEKVPEESVLPLVQK	sp|Q9UKV3|ACINU_HUMAN	ELLVSQHTVQLVGGLSPLSSPSDTKAESPAEKVPEESVLPLVQK	R	S	44	4	16S(79.9663),24T(79.9663)	Q9UKV3	ACINU_HUMAN	ACIN1	Apoptotic chromatin condensation inducer in the nucleus
NaN	NaN	NaN	104338	78067.1	87051.3	78688.4	NaN	NaN	NaN	NaN	463	506	ELLVSQHTVQLVGGLS[79.9663]PLSSPSDT[79.9663]KAES[79.9663]PAEKVPEESVLPLVQK	sp|Q9UKV3|ACINU_HUMAN	ELLVSQHTVQLVGGLSPLSSPSDTKAESPAEKVPEESVLPLVQK	R	S	44	4	16S(79.9663),24T(79.9663),28S(79.9663)	Q9UKV3	ACINU_HUMAN	ACIN1	Apoptotic chromatin condensation inducer in the nucleus
NaN	NaN	NaN	NaN	NaN	NaN	75664.6	NaN	NaN	NaN	NaN	463	506	ELLVSQHTVQLVGGLS[79.9663]PLSSPS[79.9663]DTKAESPAEKVPEESVLPLVQK	sp|Q9UKV3|ACINU_HUMAN	ELLVSQHTVQLVGGLSPLSSPSDTKAESPAEKVPEESVLPLVQK	R	S	44	4	16S(79.9663),22S(79.9663)	Q9UKV3	ACINU_HUMAN	ACIN1	Apoptotic chromatin condensation inducer in the nucleus
NaN	NaN	NaN	98213.1	72502.5	NaN	NaN	NaN	NaN	NaN	113919	463	506	ELLVSQHTVQLVGGLS[79.9663]PLSSPS[79.9663]DTKAES[79.9663]PAEKVPEESVLPLVQK	sp|Q9UKV3|ACINU_HUMAN	ELLVSQHTVQLVGGLSPLSSPSDTKAESPAEKVPEESVLPLVQK	R	S	44	4	16S(79.9663),22S(79.9663),28S(79.9663)	Q9UKV3	ACINU_HUMAN	ACIN1	Apoptotic chromatin condensation inducer in the nucleus
NaN	NaN	NaN	113529	81761.4	99515.2	99607.2	61521.8	54794.4	NaN	NaN	463	487	ELLVSQHTVQLVGGLS[79.9663]PLSS[79.9663]PSDTK	sp|Q9UKV3|ACINU_HUMAN	ELLVSQHTVQLVGGLSPLSSPSDTK	R	A	25	2	16S(79.9663),20S(79.9663)	Q9UKV3	ACINU_HUMAN	ACIN1	Apoptotic chromatin condensation inducer in the nucleus
NaN	NaN	NaN	82919.2	78613.6	92282.1	127111	50370.4	97342.2	84028.3	125249	463	506	ELLVSQHTVQLVGGLS[79.9663]PLSS[79.9663]PSDTKAES[79.9663]PAEKVPEESVLPLVQK	sp|Q9UKV3|ACINU_HUMAN	ELLVSQHTVQLVGGLSPLSSPSDTKAESPAEKVPEESVLPLVQK	R	S	44	4	16S(79.9663),20S(79.9663),28S(79.9663)	Q9UKV3	ACINU_HUMAN	ACIN1	Apoptotic chromatin condensation inducer in the nucleus
NaN	NaN	NaN	90488.6	NaN	NaN	125773	NaN	NaN	NaN	NaN	463	506	ELLVSQHTVQLVGGLS[79.9663]PLSS[79.9663]PSDT[79.9663]KAESPAEKVPEESVLPLVQK	sp|Q9UKV3|ACINU_HUMAN	ELLVSQHTVQLVGGLSPLSSPSDTKAESPAEKVPEESVLPLVQK	R	S	44	4	16S(79.9663),20S(79.9663),24T(79.9663)	Q9UKV3	ACINU_HUMAN	ACIN1	Apoptotic chromatin condensation inducer in the nucleus
NaN	NaN	NaN	NaN	NaN	NaN	NaN	NaN	NaN	NaN	NaN	463	506	ELLVSQHTVQLVGGLS[79.9663]PLSS[79.9663]PS[79.9663]DTKAESPAEKVPEESVLPLVQK	sp|Q9UKV3|ACINU_HUMAN	ELLVSQHTVQLVGGLSPLSSPSDTKAESPAEKVPEESVLPLVQK	R	S	44	4	16S(79.9663),20S(79.9663),22S(79.9663)	Q9UKV3	ACINU_HUMAN	ACIN1	Apoptotic chromatin condensation inducer in the nucleus
NaN	NaN	NaN	NaN	89276.7	NaN	105560	NaN	50622.6	53239.1	20098.2	463	487	ELLVSQHTVQLVGGLS[79.9663]PLS[79.9663]SPSDTK	sp|Q9UKV3|ACINU_HUMAN	ELLVSQHTVQLVGGLSPLSSPSDTK	R	A	25	2	16S(79.9663),19S(79.9663)	Q9UKV3	ACINU_HUMAN	ACIN1	Apoptotic chromatin condensation inducer in the nucleus
NaN	NaN	NaN	NaN	NaN	97018.4	82582.5	NaN	81274	NaN	62640.4	463	506	ELLVSQHTVQLVGGLS[79.9663]PLS[79.9663]SPSDTKAESPAEKVPEESVLPLVQK	sp|Q9UKV3|ACINU_HUMAN	ELLVSQHTVQLVGGLSPLSSPSDTKAESPAEKVPEESVLPLVQK	R	S	44	4	16S(79.9663),19S(79.9663)	Q9UKV3	ACINU_HUMAN	ACIN1	Apoptotic chromatin condensation inducer in the nucleus
NaN	NaN	NaN	NaN	NaN	110513	133532	47192.7	101011	92970.2	103844	463	506	ELLVSQHTVQLVGGLS[79.9663]PLS[79.9663]SPSDTKAES[79.9663]PAEKVPEESVLPLVQK	sp|Q9UKV3|ACINU_HUMAN	ELLVSQHTVQLVGGLSPLSSPSDTKAESPAEKVPEESVLPLVQK	R	S	44	4	16S(79.9663),19S(79.9663),28S(79.9663)	Q9UKV3	ACINU_HUMAN	ACIN1	Apoptotic chromatin condensation inducer in the nucleus
NaN	NaN	NaN	105342	99174.1	101921	78715.1	NaN	NaN	90370.9	NaN	463	506	ELLVSQHTVQLVGGLS[79.9663]PLS[79.9663]SPSDT[79.9663]KAESPAEKVPEESVLPLVQK	sp|Q9UKV3|ACINU_HUMAN	ELLVSQHTVQLVGGLSPLSSPSDTKAESPAEKVPEESVLPLVQK	R	S	44	4	16S(79.9663),19S(79.9663),24T(79.9663)	Q9UKV3	ACINU_HUMAN	ACIN1	Apoptotic chromatin condensation inducer in the nucleus
NaN	NaN	NaN	NaN	NaN	NaN	71593.8	58806.8	63104.7	NaN	21366.9	463	506	ELLVSQHTVQLVGGLS[79.9663]PLS[79.9663]S[79.9663]PSDTKAESPAEKVPEESVLPLVQK	sp|Q9UKV3|ACINU_HUMAN	ELLVSQHTVQLVGGLSPLSSPSDTKAESPAEKVPEESVLPLVQK	R	S	44	4	16S(79.9663),19S(79.9663),20S(79.9663)	Q9UKV3	ACINU_HUMAN	ACIN1	Apoptotic chromatin condensation inducer in the nucleus
NaN	NaN	NaN	NaN	NaN	68297.5	NaN	NaN	NaN	NaN	NaN	463	487	ELLVSQHT[79.9663]VQLVGGLSPLSSPSDTK	sp|Q9UKV3|ACINU_HUMAN	ELLVSQHTVQLVGGLSPLSSPSDTK	R	A	25	2	8T(79.9663)	Q9UKV3	ACINU_HUMAN	ACIN1	Apoptotic chromatin condensation inducer in the nucleus
NaN	NaN	NaN	NaN	NaN	NaN	NaN	NaN	NaN	NaN	NaN	463	487	ELLVSQHT[79.9663]VQLVGGLSPLSS[79.9663]PSDTK	sp|Q9UKV3|ACINU_HUMAN	ELLVSQHTVQLVGGLSPLSSPSDTK	R	A	25	2	20S(79.9663),8T(79.9663)	Q9UKV3	ACINU_HUMAN	ACIN1	Apoptotic chromatin condensation inducer in the nucleus
NaN	NaN	NaN	NaN	NaN	NaN	NaN	NaN	NaN	NaN	NaN	463	506	ELLVS[79.9663]QHT[79.9663]VQLVGGLS[79.9663]PLSSPSDTKAESPAEKVPEESVLPLVQK	sp|Q9UKV3|ACINU_HUMAN	ELLVSQHTVQLVGGLSPLSSPSDTKAESPAEKVPEESVLPLVQK	R	S	44	3	16S(79.9663),5S(79.9663),8T(79.9663)	Q9UKV3	ACINU_HUMAN	ACIN1	Apoptotic chromatin condensation inducer in the nucleus
20392.4	19668.4	21556.5	23392.7	NaN	NaN	37483.8	9424.83	12124.4	NaN	10356.6	214	222	GDS[79.9663]DDEKPR	sp|Q9UKV3|ACINU_HUMAN	GDSDDEKPR	K	K	9	2	3S(79.9663)	Q9UKV3	ACINU_HUMAN	ACIN1	Apoptotic chromatin condensation inducer in the nucleus
136071	166975	151707	84105.3	53728.6	54789.2	65435	93128.1	87036.4	81189	57212.3	832	847	GVPAGNS[79.9663]DTEGGQPGR	sp|Q9UKV3|ACINU_HUMAN	GVPAGNSDTEGGQPGR	K	K	16	2	7S(79.9663)	Q9UKV3	ACINU_HUMAN	ACIN1	Apoptotic chromatin condensation inducer in the nucleus
NaN	NaN	NaN	NaN	NaN	41225.7	NaN	NaN	NaN	22819.4	5990.34	114	138	HSTPHAAFQPNSQIGEEMSQNS[79.9663]FIK	sp|Q9UKV3|ACINU_HUMAN	HSTPHAAFQPNSQIGEEMSQNSFIK	K	Q	25	2,3	22S(79.9663)	Q9UKV3	ACINU_HUMAN	ACIN1	Apoptotic chromatin condensation inducer in the nucleus
57850.8	58039.8	49639.9	40638.5	30781.1	41855.1	82816.7	51236.7	57966.3	67112	71375.2	114	138	HSTPHAAFQPNSQIGEEMS[79.9663]QNSFIK	sp|Q9UKV3|ACINU_HUMAN	HSTPHAAFQPNSQIGEEMSQNSFIK	K	Q	25	2,3	19S(79.9663)	Q9UKV3	ACINU_HUMAN	ACIN1	Apoptotic chromatin condensation inducer in the nucleus
41044.5	45876.9	51214.9	77910.3	66484	68212.2	76376.2	17047.2	25831.7	31302.5	18858.2	398	421	KAS[79.9663]LVALPEQTASEEETPPPLLTK	sp|Q9UKV3|ACINU_HUMAN	KASLVALPEQTASEEETPPPLLTK	K	E	24	2	3S(79.9663)	Q9UKV3	ACINU_HUMAN	ACIN1	Apoptotic chromatin condensation inducer in the nucleus
11733.5	23039.8	NaN	29701	NaN	NaN	27005.3	11210	NaN	NaN	NaN	398	421	KAS[79.9663]LVALPEQTASEEET[79.9663]PPPLLTK	sp|Q9UKV3|ACINU_HUMAN	KASLVALPEQTASEEETPPPLLTK	K	E	24	2	17T(79.9663),3S(79.9663)	Q9UKV3	ACINU_HUMAN	ACIN1	Apoptotic chromatin condensation inducer in the nucleus
22587.1	22232.4	22296.5	NaN	32109.8	30461.5	26523.1	NaN	9474.48	NaN	6696.32	398	421	KAS[79.9663]LVALPEQTAS[79.9663]EEETPPPLLTK	sp|Q9UKV3|ACINU_HUMAN	KASLVALPEQTASEEETPPPLLTK	K	E	24	2	13S(79.9663),3S(79.9663)	Q9UKV3	ACINU_HUMAN	ACIN1	Apoptotic chromatin condensation inducer in the nucleus
NaN	NaN	NaN	36644.7	30492.1	30408.8	NaN	NaN	NaN	NaN	NaN	398	421	KAS[79.9663]LVALPEQT[79.9663]ASEEETPPPLLTK	sp|Q9UKV3|ACINU_HUMAN	KASLVALPEQTASEEETPPPLLTK	K	E	24	2	11T(79.9663),3S(79.9663)	Q9UKV3	ACINU_HUMAN	ACIN1	Apoptotic chromatin condensation inducer in the nucleus
83482.8	83527.5	109031	62215	59265.6	77447.2	107367	56200.3	72586.9	70617.4	33245	823	831	KIS[79.9663]VVSATK	sp|Q9UKV3|ACINU_HUMAN	KISVVSATK	R	G	9	2	3S(79.9663)	Q9UKV3	ACINU_HUMAN	ACIN1	Apoptotic chromatin condensation inducer in the nucleus
NaN	NaN	NaN	11600.3	10191.3	14197.2	NaN	NaN	NaN	NaN	NaN	397	421	KKAS[79.9663]LVALPEQTASEEETPPPLLTK	sp|Q9UKV3|ACINU_HUMAN	KKASLVALPEQTASEEETPPPLLTK	R	E	25	2	4S(79.9663)	Q9UKV3	ACINU_HUMAN	ACIN1	Apoptotic chromatin condensation inducer in the nucleus
NaN	NaN	NaN	NaN	NaN	NaN	NaN	NaN	NaN	NaN	NaN	861	872	KPSIS[79.9663]ITTESLK	sp|Q9UKV3|ACINU_HUMAN	KPSISITTESLK	K	S	12	2	5S(79.9663)	Q9UKV3	ACINU_HUMAN	ACIN1	Apoptotic chromatin condensation inducer in the nucleus
116896	96140.4	142511	198599	NaN	307900	306163	60710	73440.7	94129.4	57161.2	861	872	KPS[79.9663]ISITTESLK	sp|Q9UKV3|ACINU_HUMAN	KPSISITTESLK	K	S	12	2	3S(79.9663)	Q9UKV3	ACINU_HUMAN	ACIN1	Apoptotic chromatin condensation inducer in the nucleus
133399	119558	108343	118700	104613	134035	122985	68869.3	65020.7	68096.6	60352.9	654	662	KS[79.9663]LS[79.9663]PGVSR	sp|Q9UKV3|ACINU_HUMAN	KSLSPGVSR	R	D	9	2	2S(79.9663),4S(79.9663)	Q9UKV3	ACINU_HUMAN	ACIN1	Apoptotic chromatin condensation inducer in the nucleus
NaN	NaN	NaN	NaN	NaN	NaN	NaN	NaN	NaN	NaN	NaN	723	731	LQPERGS[79.9663]PK	sp|Q9UKV3|ACINU_HUMAN	LQPERGSPK	R	K	9	2	7S(79.9663)	Q9UKV3	ACINU_HUMAN	ACIN1	Apoptotic chromatin condensation inducer in the nucleus
48448.9	46270.2	42745.8	55650.4	39859	38137.2	44351.9	27564.7	30819.9	31376.1	16197.2	239	257	LSEGSQPAEEEEDQET[79.9663]PSR	sp|Q9UKV3|ACINU_HUMAN	LSEGSQPAEEEEDQETPSR	K	N	19	2	16T(79.9663)	Q9UKV3	ACINU_HUMAN	ACIN1	Apoptotic chromatin condensation inducer in the nucleus
58601	57097.8	60833.3	64271.6	73451.6	69244	70682.5	96539.3	160480	122703	38573.8	239	257	LSEGS[79.9663]QPAEEEEDQETPSR	sp|Q9UKV3|ACINU_HUMAN	LSEGSQPAEEEEDQETPSR	K	N	19	2	5S(79.9663)	Q9UKV3	ACINU_HUMAN	ACIN1	Apoptotic chromatin condensation inducer in the nucleus
162432	159822	185573	200750	169894	212001	194732	125648	155575	145135	111449	239	257	LS[79.9663]EGSQPAEEEEDQETPSR	sp|Q9UKV3|ACINU_HUMAN	LSEGSQPAEEEEDQETPSR	K	N	19	2	2S(79.9663)	Q9UKV3	ACINU_HUMAN	ACIN1	Apoptotic chromatin condensation inducer in the nucleus
191593	209193	215229	202022	182330	237057	273129	186363	180936	151712	139678	239	257	LS[79.9663]EGS[79.9663]QPAEEEEDQETPSR	sp|Q9UKV3|ACINU_HUMAN	LSEGSQPAEEEEDQETPSR	K	N	19	2	2S(79.9663),5S(79.9663)	Q9UKV3	ACINU_HUMAN	ACIN1	Apoptotic chromatin condensation inducer in the nucleus
NaN	NaN	NaN	48227.8	45174.6	43566.8	39238.1	25240.5	37313.8	41898.6	26912.1	266	296	NLKTEEEEEEEEEEEEDDEEEEGDDEGQKS[79.9663]R	sp|Q9UKV3|ACINU_HUMAN	NLKTEEEEEEEEEEEEDDEEEEGDDEGQKSR	R	E	31	3	30S(79.9663)	Q9UKV3	ACINU_HUMAN	ACIN1	Apoptotic chromatin condensation inducer in the nucleus
41811.9	73971	44370	42576.5	87902.5	88698.7	98646.7	21858.3	24496.3	49386.2	75879.5	559	569	RASHT[79.9663]LLPSHR	sp|Q9UKV3|ACINU_HUMAN	RASHTLLPSHR	R	L	11	3	5T(79.9663)	Q9UKV3	ACINU_HUMAN	ACIN1	Apoptotic chromatin condensation inducer in the nucleus
171769	122671	79633.1	40420.4	55713.6	90194.4	13565.9	175912	78304.2	47080.4	108489	559	569	RAS[79.9663]HTLLPSHR	sp|Q9UKV3|ACINU_HUMAN	RASHTLLPSHR	R	L	11	3	3S(79.9663)	Q9UKV3	ACINU_HUMAN	ACIN1	Apoptotic chromatin condensation inducer in the nucleus
NaN	NaN	NaN	NaN	NaN	NaN	NaN	NaN	NaN	NaN	NaN	708	717	RLSQPES[79.9663]AEK	sp|Q9UKV3|ACINU_HUMAN	RLSQPESAEK	R	H	10	2	7S(79.9663)	Q9UKV3	ACINU_HUMAN	ACIN1	Apoptotic chromatin condensation inducer in the nucleus
788874	640820	761221	613889	373572	425650	417812	376556	447822	261603	254762	708	717	RLS[79.9663]QPESAEK	sp|Q9UKV3|ACINU_HUMAN	RLSQPESAEK	R	H	10	2	3S(79.9663)	Q9UKV3	ACINU_HUMAN	ACIN1	Apoptotic chromatin condensation inducer in the nucleus
198474	79025.1	257328	185503	343521	354128	373097	NaN	183578	207986	146942	384	391	SKS[79.9663]PS[79.9663]PPR	sp|Q9UKV3|ACINU_HUMAN	SKSPSPPR	K	L	8	2	3S(79.9663),5S(79.9663)	Q9UKV3	ACINU_HUMAN	ACIN1	Apoptotic chromatin condensation inducer in the nucleus
35212.3	66693.2	58030.8	107086	175717	178141	21645.2	21995.8	81898.5	NaN	NaN	384	396	SKS[79.9663]PS[79.9663]PPRLTEDR	sp|Q9UKV3|ACINU_HUMAN	SKSPSPPRLTEDR	K	K	13	2,3	3S(79.9663),5S(79.9663)	Q9UKV3	ACINU_HUMAN	ACIN1	Apoptotic chromatin condensation inducer in the nucleus
212808	222905	61961.1	40002.1	NaN	NaN	37968.6	48112.1	NaN	NaN	28925.7	873	904	SLIPDIKPLAGQEAVVDLHADDSRIS[79.9663]EDETER	sp|Q9UKV3|ACINU_HUMAN	SLIPDIKPLAGQEAVVDLHADDSRISEDETER	K	N	32	3,4	26S(79.9663)	Q9UKV3	ACINU_HUMAN	ACIN1	Apoptotic chromatin condensation inducer in the nucleus
163744	NaN	57745.4	165206	43148.2	50365.6	46301.2	177513	35547.7	38016.9	NaN	873	904	SLIPDIKPLAGQEAVVDLHADDS[79.9663]RISEDETER	sp|Q9UKV3|ACINU_HUMAN	SLIPDIKPLAGQEAVVDLHADDSRISEDETER	K	N	32	3,4	23S(79.9663)	Q9UKV3	ACINU_HUMAN	ACIN1	Apoptotic chromatin condensation inducer in the nucleus
NaN	NaN	35682.2	35341	22203.3	NaN	NaN	NaN	NaN	NaN	NaN	655	662	SLS[79.9663]PGVSR	sp|Q9UKV3|ACINU_HUMAN	SLSPGVSR	K	D	8	2	3S(79.9663)	Q9UKV3	ACINU_HUMAN	ACIN1	Apoptotic chromatin condensation inducer in the nucleus
216378	271697	931310	525339	353103	67309.5	450689	474506	508894	320005	554913	206	222	SSSISEEKGDS[79.9663]DDEKPR	sp|Q9UKV3|ACINU_HUMAN	SSSISEEKGDSDDEKPR	K	K	17	2,3	11S(79.9663)	Q9UKV3	ACINU_HUMAN	ACIN1	Apoptotic chromatin condensation inducer in the nucleus
669324	707809	682312	373585	284106	322754	342305	390312	396910	NaN	NaN	206	222	SSSIS[79.9663]EEKGDSDDEKPR	sp|Q9UKV3|ACINU_HUMAN	SSSISEEKGDSDDEKPR	K	K	17	2,3	5S(79.9663)	Q9UKV3	ACINU_HUMAN	ACIN1	Apoptotic chromatin condensation inducer in the nucleus
45352.3	31137.2	31368.1	20719.8	NaN	NaN	22825.9	18368	NaN	NaN	7124.69	206	222	SSS[79.9663]IS[79.9663]EEKGDSDDEKPR	sp|Q9UKV3|ACINU_HUMAN	SSSISEEKGDSDDEKPR	K	K	17	3	3S(79.9663),5S(79.9663)	Q9UKV3	ACINU_HUMAN	ACIN1	Apoptotic chromatin condensation inducer in the nucleus
177798	211494	204176	249487	249246	306593	NaN	199468	196612	NaN	NaN	384	391	S[79.9663]KSPS[79.9663]PPR	sp|Q9UKV3|ACINU_HUMAN	SKSPSPPR	K	L	8	2	1S(79.9663),5S(79.9663)	Q9UKV3	ACINU_HUMAN	ACIN1	Apoptotic chromatin condensation inducer in the nucleus
NaN	38269.5	NaN	23340	59401.4	NaN	NaN	NaN	NaN	100657	74981.1	384	396	S[79.9663]KSPS[79.9663]PPRLTEDR	sp|Q9UKV3|ACINU_HUMAN	SKSPSPPRLTEDR	K	K	13	2,3	1S(79.9663),5S(79.9663)	Q9UKV3	ACINU_HUMAN	ACIN1	Apoptotic chromatin condensation inducer in the nucleus
198320	84457.9	70589.5	260894	74966	88623.7	60530.4	224107	63703.7	63596.2	122753	384	391	S[79.9663]KS[79.9663]PSPPR	sp|Q9UKV3|ACINU_HUMAN	SKSPSPPR	K	L	8	2	1S(79.9663),3S(79.9663)	Q9UKV3	ACINU_HUMAN	ACIN1	Apoptotic chromatin condensation inducer in the nucleus
54189.8	NaN	33911	63464.4	NaN	89048.4	135772	49064.1	61966.9	87890.6	49190.3	384	396	S[79.9663]KS[79.9663]PSPPRLTEDR	sp|Q9UKV3|ACINU_HUMAN	SKSPSPPRLTEDR	K	K	13	2,3	1S(79.9663),3S(79.9663)	Q9UKV3	ACINU_HUMAN	ACIN1	Apoptotic chromatin condensation inducer in the nucleus
NaN	122074	NaN	NaN	NaN	NaN	NaN	NaN	NaN	NaN	NaN	873	904	S[79.9663]LIPDIKPLAGQEAVVDLHADDSRISEDETER	sp|Q9UKV3|ACINU_HUMAN	SLIPDIKPLAGQEAVVDLHADDSRISEDETER	K	N	32	4	1S(79.9663)	Q9UKV3	ACINU_HUMAN	ACIN1	Apoptotic chromatin condensation inducer in the nucleus
43654.8	39183.6	39710.4	32304.2	22900.8	48733.9	54900	34034.3	24494.7	35858.9	26981	655	662	S[79.9663]LSPGVSR	sp|Q9UKV3|ACINU_HUMAN	SLSPGVSR	K	D	8	2	1S(79.9663)	Q9UKV3	ACINU_HUMAN	ACIN1	Apoptotic chromatin condensation inducer in the nucleus
NaN	NaN	NaN	NaN	NaN	NaN	NaN	NaN	NaN	NaN	435451	206	222	S[79.9663]SSISEEKGDSDDEKPR	sp|Q9UKV3|ACINU_HUMAN	SSSISEEKGDSDDEKPR	K	K	17	3	1S(79.9663)	Q9UKV3	ACINU_HUMAN	ACIN1	Apoptotic chromatin condensation inducer in the nucleus
NaN	NaN	NaN	26963	14744.8	15250.8	13939.3	NaN	NaN	11995.1	NaN	206	222	S[79.9663]SSISEEKGDS[79.9663]DDEKPR	sp|Q9UKV3|ACINU_HUMAN	SSSISEEKGDSDDEKPR	K	K	17	2,3	11S(79.9663),1S(79.9663)	Q9UKV3	ACINU_HUMAN	ACIN1	Apoptotic chromatin condensation inducer in the nucleus
43305.2	30575.3	30945.2	NaN	NaN	NaN	NaN	15615.6	NaN	NaN	NaN	206	222	S[79.9663]S[79.9663]SISEEKGDSDDEKPR	sp|Q9UKV3|ACINU_HUMAN	SSSISEEKGDSDDEKPR	K	K	17	3	1S(79.9663),2S(79.9663)	Q9UKV3	ACINU_HUMAN	ACIN1	Apoptotic chromatin condensation inducer in the nucleus
1305510	1189280	1002080	1063750	545933	1005640	1167680	1025020	683006	724923	674074	999	1007	TAQVPS[79.9663]PPR	sp|Q9UKV3|ACINU_HUMAN	TAQVPSPPR	R	G	9	2	6S(79.9663)	Q9UKV3	ACINU_HUMAN	ACIN1	Apoptotic chromatin condensation inducer in the nucleus
68705.8	40290.2	NaN	NaN	NaN	NaN	NaN	47514.7	NaN	NaN	NaN	999	1007	T[79.9663]AQVPSPPR	sp|Q9UKV3|ACINU_HUMAN	TAQVPSPPR	R	G	9	2	1T(79.9663)	Q9UKV3	ACINU_HUMAN	ACIN1	Apoptotic chromatin condensation inducer in the nucleus
NaN	NaN	NaN	NaN	NaN	NaN	NaN	NaN	NaN	NaN	13991.4	1159	1167	T[79.9663]RSEREWDR	sp|Q9UKV3|ACINU_HUMAN	TRSEREWDR	R	D	9	3	1T(79.9663)	Q9UKV3	ACINU_HUMAN	ACIN1	Apoptotic chromatin condensation inducer in the nucleus
27826.5	21217.3	NaN	NaN	NaN	NaN	23135.6	NaN	NaN	NaN	NaN	851	872	WGAS[79.9663]TATTQKKPS[79.9663]IS[79.9663]ITTESLK	sp|Q9UKV3|ACINU_HUMAN	WGASTATTQKKPSISITTESLK	R	S	22	2	13S(79.9663),15S(79.9663),4S(79.9663)	Q9UKV3	ACINU_HUMAN	ACIN1	Apoptotic chromatin condensation inducer in the nucleus
734794	846143	826379	1157820	1076810	1140910	988003	564358	720512	790422	459780	470	483	AKPAMPQDSVPS[79.9663]PR	sp|P53396|ACLY_HUMAN	AKPAMPQDSVPSPR	K	S	14	2,3	12S(79.9663)	P53396	ACLY_HUMAN	ACLY	ATP-citrate synthase
513907	NaN	NaN	949742	NaN	NaN	NaN	NaN	NaN	NaN	NaN	470	483	AKPAMPQDS[79.9663]VPSPR	sp|P53396|ACLY_HUMAN	AKPAMPQDSVPSPR	K	S	14	2	9S(79.9663)	P53396	ACLY_HUMAN	ACLY	ATP-citrate synthase
137778	155135	157705	150486	189414	206561	200868	123019	127321	NaN	NaN	472	483	PAMPQDSVPS[79.9663]PR	sp|P53396|ACLY_HUMAN	PAMPQDSVPSPR	K	S	12	2	10S(79.9663)	P53396	ACLY_HUMAN	ACLY	ATP-citrate synthase
90114	65037	84296	NaN	20465.2	NaN	NaN	69492.8	NaN	NaN	43652.1	423	452	PIPNQPPTAAHTANFLLNASGSTST[79.9663]PAPSR	sp|P53396|ACLY_HUMAN	PIPNQPPTAAHTANFLLNASGSTSTPAPSR	R	T	30	3	25T(79.9663)	P53396	ACLY_HUMAN	ACLY	ATP-citrate synthase
NaN	NaN	85988	25253.4	18812.9	NaN	67221.6	68527.2	69845.8	53330.6	49309.2	423	452	PIPNQPPTAAHTANFLLNASGSTS[79.9663]TPAPSR	sp|P53396|ACLY_HUMAN	PIPNQPPTAAHTANFLLNASGSTSTPAPSR	R	T	30	3	24S(79.9663)	P53396	ACLY_HUMAN	ACLY	ATP-citrate synthase
NaN	65435.1	NaN	NaN	NaN	NaN	NaN	NaN	NaN	NaN	NaN	423	452	PIPNQPPTAAHTANFLLNASGST[79.9663]STPAPSR	sp|P53396|ACLY_HUMAN	PIPNQPPTAAHTANFLLNASGSTSTPAPSR	R	T	30	3	23T(79.9663)	P53396	ACLY_HUMAN	ACLY	ATP-citrate synthase
7638.77	NaN	NaN	NaN	NaN	NaN	60606.2	NaN	NaN	NaN	NaN	423	452	PIPNQPPTAAHTANFLLNASGS[79.9663]TSTPAPSR	sp|P53396|ACLY_HUMAN	PIPNQPPTAAHTANFLLNASGSTSTPAPSR	R	T	30	2,3	22S(79.9663)	P53396	ACLY_HUMAN	ACLY	ATP-citrate synthase
NaN	NaN	924085	NaN	752107	821401	NaN	NaN	NaN	NaN	NaN	453	460	TAS[79.9663]FSESR	sp|P53396|ACLY_HUMAN	TASFSESR	R	A	8	2	3S(79.9663)	P53396	ACLY_HUMAN	ACLY	ATP-citrate synthase
1006990	1016220	966140	822251	769629	746243	936897	931912	873686	777386	779983	453	460	T[79.9663]ASFSESR	sp|P53396|ACLY_HUMAN	TASFSESR	R	A	8	2	1T(79.9663)	P53396	ACLY_HUMAN	ACLY	ATP-citrate synthase
53045.2	51029.2	53642.4	62182.2	NaN	45085.8	54435.4	26670.6	23248.3	23974.5	13711	2	24	n[42.0106]S[79.9663]SPQAPEDGQGC[57.0215]GDRGDPPGDLR	sp|O14734|ACOT8_HUMAN	SSPQAPEDGQGCGDRGDPPGDLR	M	S	23	2	N-term(42.0106),12C(57.0215),1S(79.9663)	O14734	ACOT8_HUMAN	ACOT8	Acyl-coenzyme A thioesterase 8
NaN	NaN	NaN	NaN	NaN	NaN	NaN	NaN	NaN	NaN	NaN	8	29	ERDSASFNPELLTHILDGS[79.9663]PEK	sp|Q15067|ACOX1_HUMAN	ERDSASFNPELLTHILDGSPEK	R	T	22	3	19S(79.9663)	Q15067	ACOX1_HUMAN	ACOX1	Peroxisomal acyl-coenzyme A oxidase 1
3971.82	NaN	NaN	NaN	NaN	NaN	NaN	NaN	NaN	5352.37	NaN	8	29	ERDSAS[79.9663]FNPELLTHILDGSPEK	sp|Q15067|ACOX1_HUMAN	ERDSASFNPELLTHILDGSPEK	R	T	22	3	6S(79.9663)	Q15067	ACOX1_HUMAN	ACOX1	Peroxisomal acyl-coenzyme A oxidase 1
NaN	NaN	NaN	NaN	NaN	NaN	NaN	NaN	NaN	NaN	NaN	8	29	ERDS[79.9663]ASFNPELLTHILDGSPEK	sp|Q15067|ACOX1_HUMAN	ERDSASFNPELLTHILDGSPEK	R	T	22	3	4S(79.9663)	Q15067	ACOX1_HUMAN	ACOX1	Peroxisomal acyl-coenzyme A oxidase 1
NaN	NaN	NaN	24260.5	NaN	17997.8	13467.5	NaN	NaN	25836.2	NaN	329	355	FSATRRQFGPTEEEEIPVLEY[79.9663]PMQQWR	sp|O15254|ACOX3_HUMAN	FSATRRQFGPTEEEEIPVLEYPMQQWR	R	L	27	4	21Y(79.9663)	O15254	ACOX3_HUMAN	ACOX3	Peroxisomal acyl-coenzyme A oxidase 3
NaN	NaN	NaN	NaN	NaN	NaN	NaN	NaN	NaN	NaN	NaN	406	423	MQAQPPGY[79.9663]RHVADGEDHA	sp|P11117|PPAL_HUMAN	MQAQPPGYRHVADGEDHA	R	-	18	3	8Y(79.9663)	P11117	PPAL_HUMAN	ACP2	Lysosomal acid phosphatase
NaN	NaN	NaN	NaN	NaN	NaN	NaN	NaN	NaN	NaN	NaN	13	35	LC[57.0215]AGS[79.9663]S[79.9663]GVLGARAALSRS[79.9663]WQEAR	sp|Q96CM8|ACSF2_HUMAN	LCAGSSGVLGARAALSRSWQEAR	R	L	23	2	18S(79.9663),2C(57.0215),5S(79.9663),6S(79.9663)	Q96CM8	ACSF2_HUMAN	ACSF2	Medium-chain acyl-CoA ligase ACSF2, mitochondrial
7727.83	10812.2	NaN	14165.8	44090.3	NaN	13168.2	NaN	NaN	NaN	NaN	680	699	IRLS[79.9663]PEPWTPETGLVTDAFK	sp|O95573|ACSL3_HUMAN	IRLSPEPWTPETGLVTDAFK	K	L	20	2,3	4S(79.9663)	O95573	ACSL3_HUMAN	ACSL3	Fatty acid CoA ligase Acsl3
NaN	NaN	NaN	NaN	NaN	NaN	NaN	NaN	NaN	NaN	12781.3	682	699	LSPEPWT[79.9663]PETGLVTDAFK	sp|O95573|ACSL3_HUMAN	LSPEPWTPETGLVTDAFK	R	L	18	2	7T(79.9663)	O95573	ACSL3_HUMAN	ACSL3	Fatty acid CoA ligase Acsl3	ACSL4	sp|O60488|ACSL4_HUMAN
NaN	NaN	NaN	NaN	NaN	NaN	NaN	NaN	NaN	NaN	NaN	671	690	VRLS[79.9663]PEPWTPETGLVTDAFK	sp|O60488|ACSL4_HUMAN	VRLSPEPWTPETGLVTDAFK	K	L	20	2	4S(79.9663)	O60488	ACSL4_HUMAN	ACSL4	Long-chain-fatty-acid--CoA ligase 4
192592	202328	201936	278314	258013	319619	201979	117164	78686.8	127986	109677	256	272	AELGMGDSTSQS[79.9663]PPIKR	sp|Q9NR19|ACSA_HUMAN	AELGMGDSTSQSPPIKR	R	S	17	2,3	12S(79.9663)	Q9NR19	ACSA_HUMAN	ACSS2	Acetyl-coenzyme A synthetase, cytoplasmic
NaN	NaN	NaN	340695	298378	NaN	324062	NaN	142181	NaN	55861	256	272	AELGMGDSTS[79.9663]QSPPIKR	sp|Q9NR19|ACSA_HUMAN	AELGMGDSTSQSPPIKR	R	S	17	2,3	10S(79.9663)	Q9NR19	ACSA_HUMAN	ACSS2	Acetyl-coenzyme A synthetase, cytoplasmic
NaN	NaN	135810	NaN	NaN	NaN	NaN	75608.3	NaN	127211	NaN	256	272	AELGMGDST[79.9663]SQSPPIKR	sp|Q9NR19|ACSA_HUMAN	AELGMGDSTSQSPPIKR	R	S	17	2,3	9T(79.9663)	Q9NR19	ACSA_HUMAN	ACSS2	Acetyl-coenzyme A synthetase, cytoplasmic
NaN	NaN	95430.2	94823.6	76824.9	NaN	NaN	75767.2	NaN	90671.1	NaN	256	272	AELGMGDS[79.9663]TSQSPPIKR	sp|Q9NR19|ACSA_HUMAN	AELGMGDSTSQSPPIKR	R	S	17	2,3	8S(79.9663)	Q9NR19	ACSA_HUMAN	ACSS2	Acetyl-coenzyme A synthetase, cytoplasmic
NaN	NaN	NaN	NaN	NaN	NaN	NaN	NaN	NaN	NaN	NaN	16	37	GQEEAGAGGRARS[79.9663]WS[79.9663]PPPEVSR	sp|Q9NR19|ACSA_HUMAN	GQEEAGAGGRARSWSPPPEVSR	R	S	22	4	13S(79.9663),15S(79.9663)	Q9NR19	ACSA_HUMAN	ACSS2	Acetyl-coenzyme A synthetase, cytoplasmic
NaN	NaN	916652	NaN	1420690	NaN	1549350	940739	NaN	867277	NaN	28	37	SWS[79.9663]PPPEVSR	sp|Q9NR19|ACSA_HUMAN	SWSPPPEVSR	R	S	10	2	3S(79.9663)	Q9NR19	ACSA_HUMAN	ACSS2	Acetyl-coenzyme A synthetase, cytoplasmic
1253840	1353420	1207990	1562190	1424030	1587090	1587430	980592	967033	992487	911930	28	37	S[79.9663]WSPPPEVSR	sp|Q9NR19|ACSA_HUMAN	SWSPPPEVSR	R	S	10	2	1S(79.9663)	Q9NR19	ACSA_HUMAN	ACSS2	Acetyl-coenzyme A synthetase, cytoplasmic
68971.6	NaN	NaN	NaN	NaN	NaN	NaN	NaN	NaN	NaN	NaN	292	312	DLYANTVLSGGT[79.9663]TMYPGIADR	sp|P60709|ACTB_HUMAN	DLYANTVLSGGTTMYPGIADR	K	M	21	2	12T(79.9663)	P60709	ACTB_HUMAN	ACTB	Actin, cytoplasmic 1	ACTG1	sp|P63261|ACTG_HUMAN
NaN	86533.3	73251.3	51604.9	NaN	NaN	40390.9	NaN	63707.4	67103.8	NaN	292	312	DLYANTVLS[79.9663]GGTTMYPGIADR	sp|P60709|ACTB_HUMAN	DLYANTVLSGGTTMYPGIADR	K	M	21	2	9S(79.9663)	P60709	ACTB_HUMAN	ACTB	Actin, cytoplasmic 1	ACTG1	sp|P63261|ACTG_HUMAN
58091	NaN	73214.5	31894	NaN	20157.2	NaN	NaN	NaN	44703	5256.84	292	312	DLYANT[79.9663]VLSGGTTMYPGIADR	sp|P60709|ACTB_HUMAN	DLYANTVLSGGTTMYPGIADR	K	M	21	2	6T(79.9663)	P60709	ACTB_HUMAN	ACTB	Actin, cytoplasmic 1	ACTG1	sp|P63261|ACTG_HUMAN
67609.5	81689.7	71732.8	68950.9	57071.3	67096.5	76493.7	71045.7	65441.5	82206	70288.3	292	312	DLY[79.9663]ANTVLSGGTTMYPGIADR	sp|P60709|ACTB_HUMAN	DLYANTVLSGGTTMYPGIADR	K	M	21	2	3Y(79.9663)	P60709	ACTB_HUMAN	ACTB	Actin, cytoplasmic 1	ACTG1	sp|P63261|ACTG_HUMAN
45007.2	45690.1	38431.5	33691.1	NaN	NaN	NaN	39550.5	40437.8	37394.2	NaN	316	326	EIT[79.9663]ALAPSTMK	sp|P60709|ACTB_HUMAN	EITALAPSTMK	K	I	11	2	3T(79.9663)	P60709	ACTB_HUMAN	ACTB	Actin, cytoplasmic 1	ACTA1, ACTA2, ACTC1, ACTG1, ACTG2	sp|P62736|ACTA_HUMAN, sp|P63261|ACTG_HUMAN, sp|P63267|ACTH_HUMAN, sp|P68032|ACTC_HUMAN, sp|P68133|ACTS_HUMAN
37142.9	NaN	NaN	NaN	NaN	NaN	NaN	27454.1	NaN	NaN	NaN	197	206	GY[79.9663]SFTTTAER	sp|P60709|ACTB_HUMAN	GYSFTTTAER	R	E	10	2	2Y(79.9663)	P60709	ACTB_HUMAN	ACTB	Actin, cytoplasmic 1	ACTG1	sp|P63261|ACTG_HUMAN
36246	NaN	30579.3	31028.7	NaN	NaN	24927.3	46662.8	17735.8	29751.7	15594.6	40	61	HQGVMVGMGQKDS[79.9663]YVGDEAQSK	sp|P60709|ACTB_HUMAN	HQGVMVGMGQKDSYVGDEAQSK	R	R	22	3	13S(79.9663)	P60709	ACTB_HUMAN	ACTB	Actin, cytoplasmic 1	ACTA1, ACTA2, ACTC1, ACTG1, ACTG2	sp|P62736|ACTA_HUMAN, sp|P63261|ACTG_HUMAN, sp|P63267|ACTH_HUMAN, sp|P68032|ACTC_HUMAN, sp|P68133|ACTS_HUMAN
22069.8	21557.4	17999.4	NaN	NaN	NaN	16234.1	12799.7	NaN	NaN	13028.7	291	312	KDLYANT[79.9663]VLSGGTTMYPGIADR	sp|P60709|ACTB_HUMAN	KDLYANTVLSGGTTMYPGIADR	R	M	22	2	7T(79.9663)	P60709	ACTB_HUMAN	ACTB	Actin, cytoplasmic 1	ACTG1	sp|P63261|ACTG_HUMAN
NaN	NaN	NaN	30902.8	26395.5	31937.8	NaN	NaN	12777.7	NaN	NaN	291	312	KDLY[79.9663]ANTVLSGGTTMYPGIADR	sp|P60709|ACTB_HUMAN	KDLYANTVLSGGTTMYPGIADR	R	M	22	2	4Y(79.9663)	P60709	ACTB_HUMAN	ACTB	Actin, cytoplasmic 1	ACTG1	sp|P63261|ACTG_HUMAN
NaN	NaN	NaN	NaN	NaN	38415.3	NaN	NaN	NaN	NaN	NaN	216	238	LC[57.0215]YVALDFEQEMATAASSSS[79.9663]LEK	sp|P60709|ACTB_HUMAN	LCYVALDFEQEMATAASSSSLEK	K	S	23	2	20S(79.9663),2C(57.0215)	P60709	ACTB_HUMAN	ACTB	Actin, cytoplasmic 1	ACTG1, POTEE	sp|P63261|ACTG_HUMAN, sp|Q6S8J3|POTEE_HUMAN
NaN	NaN	NaN	NaN	NaN	NaN	NaN	7710.89	NaN	34140.7	NaN	216	238	LC[57.0215]YVALDFEQEMATAASSS[79.9663]SLEK	sp|P60709|ACTB_HUMAN	LCYVALDFEQEMATAASSSSLEK	K	S	23	2	19S(79.9663),2C(57.0215)	P60709	ACTB_HUMAN	ACTB	Actin, cytoplasmic 1	ACTG1, POTEE	sp|P63261|ACTG_HUMAN, sp|Q6S8J3|POTEE_HUMAN
44668.7	68350.1	NaN	41704	29863	38137.9	62097.4	19105.5	25997.5	25773.4	52763	216	238	LC[57.0215]YVALDFEQEMATAASS[79.9663]SSLEK	sp|P60709|ACTB_HUMAN	LCYVALDFEQEMATAASSSSLEK	K	S	23	2	18S(79.9663),2C(57.0215)	P60709	ACTB_HUMAN	ACTB	Actin, cytoplasmic 1	ACTG1, POTEE	sp|P63261|ACTG_HUMAN, sp|Q6S8J3|POTEE_HUMAN
NaN	34606.3	29063.4	30579.4	NaN	13789.2	57915.4	9381.92	26280.8	24932.1	NaN	216	238	LC[57.0215]YVALDFEQEMATAAS[79.9663]SSSLEK	sp|P60709|ACTB_HUMAN	LCYVALDFEQEMATAASSSSLEK	K	S	23	2	17S(79.9663),2C(57.0215)	P60709	ACTB_HUMAN	ACTB	Actin, cytoplasmic 1	ACTG1, POTEE	sp|P63261|ACTG_HUMAN, sp|Q6S8J3|POTEE_HUMAN
NaN	NaN	NaN	NaN	NaN	NaN	NaN	24790.7	NaN	NaN	NaN	216	238	LC[57.0215]YVALDFEQEM[15.9949]ATAASSSS[79.9663]LEK	sp|P60709|ACTB_HUMAN	LCYVALDFEQEMATAASSSSLEK	K	S	23	2	12M(15.9949),20S(79.9663),2C(57.0215)	P60709	ACTB_HUMAN	ACTB	Actin, cytoplasmic 1	ACTG1, POTEE	sp|P63261|ACTG_HUMAN, sp|Q6S8J3|POTEE_HUMAN
41773.4	NaN	29197.8	NaN	18290.8	28844	21335.8	21482.9	NaN	NaN	NaN	216	238	LC[57.0215]YVALDFEQEM[15.9949]ATAASS[79.9663]SSLEK	sp|P60709|ACTB_HUMAN	LCYVALDFEQEMATAASSSSLEK	K	S	23	2	12M(15.9949),18S(79.9663),2C(57.0215)	P60709	ACTB_HUMAN	ACTB	Actin, cytoplasmic 1	ACTG1, POTEE	sp|P63261|ACTG_HUMAN, sp|Q6S8J3|POTEE_HUMAN
43241.1	NaN	28640.8	34750.1	NaN	28189.5	NaN	NaN	NaN	NaN	NaN	216	238	LC[57.0215]YVALDFEQEM[15.9949]ATAAS[79.9663]SSSLEK	sp|P60709|ACTB_HUMAN	LCYVALDFEQEMATAASSSSLEK	K	S	23	2	12M(15.9949),17S(79.9663),2C(57.0215)	P60709	ACTB_HUMAN	ACTB	Actin, cytoplasmic 1	ACTG1, POTEE	sp|P63261|ACTG_HUMAN, sp|Q6S8J3|POTEE_HUMAN
NaN	NaN	26656.6	NaN	NaN	29562	NaN	NaN	26932.7	28909.7	NaN	216	238	LC[57.0215]YVALDFEQEM[15.9949]AT[79.9663]AASSSSLEK	sp|P60709|ACTB_HUMAN	LCYVALDFEQEMATAASSSSLEK	K	S	23	2	12M(15.9949),14T(79.9663),2C(57.0215)	P60709	ACTB_HUMAN	ACTB	Actin, cytoplasmic 1	ACTG1, POTEE	sp|P63261|ACTG_HUMAN, sp|Q6S8J3|POTEE_HUMAN
NaN	NaN	NaN	NaN	NaN	NaN	NaN	NaN	NaN	NaN	NaN	178	196	LDLAGRDLT[79.9663]DY[79.9663]LMKILT[79.9663]ER	sp|P60709|ACTB_HUMAN	LDLAGRDLTDYLMKILTER	R	G	19	3	11Y(79.9663),17T(79.9663),9T(79.9663)	P60709	ACTB_HUMAN	ACTB	Actin, cytoplasmic 1	ACTA1, ACTA2, ACTBL2, ACTC1, ACTG1, ACTG2	sp|P62736|ACTA_HUMAN, sp|P63261|ACTG_HUMAN, sp|P63267|ACTH_HUMAN, sp|P68032|ACTC_HUMAN, sp|P68133|ACTS_HUMAN, sp|Q562R1|ACTBL_HUMAN
56274.2	48017.9	NaN	30562.2	18913.7	23175.9	NaN	24102.3	24745.4	NaN	NaN	239	254	S[79.9663]YELPDGQVITIGNER	sp|P60709|ACTB_HUMAN	SYELPDGQVITIGNER	K	F	16	2	1S(79.9663)	P60709	ACTB_HUMAN	ACTB	Actin, cytoplasmic 1	ACTA1, ACTA2, ACTBL2, ACTC1, ACTG1, ACTG2, POTEE, POTEF, POTEKP	sp|A5A3E0|POTEF_HUMAN, sp|P62736|ACTA_HUMAN, sp|P63261|ACTG_HUMAN, sp|P63267|ACTH_HUMAN, sp|P68032|ACTC_HUMAN, sp|P68133|ACTS_HUMAN, sp|Q562R1|ACTBL_HUMAN, sp|Q6S8J3|POTEE_HUMAN, sp|Q9BYX7|ACTBM_HUMAN
NaN	70002.5	NaN	NaN	105710	NaN	NaN	NaN	NaN	NaN	NaN	148	177	TTGIVM[15.9949]DSGDGVTHT[79.9663]VPIYEGYALPHAILR	sp|P60709|ACTB_HUMAN	TTGIVMDSGDGVTHTVPIYEGYALPHAILR	R	L	30	3	15T(79.9663),6M(15.9949)	P60709	ACTB_HUMAN	ACTB	Actin, cytoplasmic 1	ACTG1	sp|P63261|ACTG_HUMAN
NaN	67919.1	NaN	NaN	NaN	NaN	NaN	NaN	NaN	NaN	NaN	148	177	TTGIVM[15.9949]DSGDGVT[79.9663]HTVPIYEGYALPHAILR	sp|P60709|ACTB_HUMAN	TTGIVMDSGDGVTHTVPIYEGYALPHAILR	R	L	30	3	13T(79.9663),6M(15.9949)	P60709	ACTB_HUMAN	ACTB	Actin, cytoplasmic 1	ACTG1	sp|P63261|ACTG_HUMAN
NaN	NaN	NaN	NaN	NaN	NaN	85381	NaN	NaN	NaN	NaN	148	177	TTGIVM[15.9949]DS[79.9663]GDGVTHTVPIYEGYALPHAILR	sp|P60709|ACTB_HUMAN	TTGIVMDSGDGVTHTVPIYEGYALPHAILR	R	L	30	3	6M(15.9949),8S(79.9663)	P60709	ACTB_HUMAN	ACTB	Actin, cytoplasmic 1	ACTG1	sp|P63261|ACTG_HUMAN
NaN	NaN	NaN	NaN	NaN	NaN	NaN	NaN	NaN	NaN	NaN	148	177	TT[79.9663]GIVM[15.9949]DSGDGVTHTVPIYEGYALPHAILR	sp|P60709|ACTB_HUMAN	TTGIVMDSGDGVTHTVPIYEGYALPHAILR	R	L	30	3	2T(79.9663),6M(15.9949)	P60709	ACTB_HUMAN	ACTB	Actin, cytoplasmic 1	ACTG1	sp|P63261|ACTG_HUMAN
64129.8	NaN	63663.6	64552.3	93218.3	100439	81004.1	50618.2	79876.9	60107.2	104417	148	177	T[79.9663]TGIVM[15.9949]DSGDGVTHTVPIYEGYALPHAILR	sp|P60709|ACTB_HUMAN	TTGIVMDSGDGVTHTVPIYEGYALPHAILR	R	L	30	3	1T(79.9663),6M(15.9949)	P60709	ACTB_HUMAN	ACTB	Actin, cytoplasmic 1	ACTG1	sp|P63261|ACTG_HUMAN
63281.2	57431.5	50543.6	51947.2	48407.6	52325.8	54118.4	25798.7	34585.6	37765.3	29176.5	2	18	n[42.0106]DDDIAALVVDNGS[79.9663]GMC[57.0215]K	sp|P60709|ACTB_HUMAN	DDDIAALVVDNGSGMCK	M	A	17	2	N-term(42.0106),13S(79.9663),16C(57.0215)	P60709	ACTB_HUMAN	ACTB	Actin, cytoplasmic 1
NaN	NaN	NaN	NaN	NaN	NaN	NaN	NaN	NaN	NaN	NaN	258	285	C[57.0215]PEAIFQPSFLGIESSGIHETTFNS[79.9663]IM[15.9949]K	sp|Q562R1|ACTBL_HUMAN	CPEAIFQPSFLGIESSGIHETTFNSIMK	R	C	28	2	1C(57.0215),25S(79.9663),27M(15.9949)	Q562R1	ACTBL_HUMAN	ACTBL2	Beta-actin-like protein 2
NaN	NaN	NaN	NaN	NaN	NaN	NaN	NaN	NaN	NaN	NaN	258	285	C[57.0215]PEAIFQPSFLGIESSGIHET[79.9663]TFNSIM[15.9949]K	sp|Q562R1|ACTBL_HUMAN	CPEAIFQPSFLGIESSGIHETTFNSIMK	R	C	28	2	1C(57.0215),21T(79.9663),27M(15.9949)	Q562R1	ACTBL_HUMAN	ACTBL2	Beta-actin-like protein 2
NaN	NaN	NaN	NaN	NaN	NaN	NaN	NaN	NaN	NaN	NaN	258	285	C[57.0215]PEAIFQPSFLGIES[79.9663]SGIHETTFNSIM[15.9949]K	sp|Q562R1|ACTBL_HUMAN	CPEAIFQPSFLGIESSGIHETTFNSIMK	R	C	28	2	15S(79.9663),1C(57.0215),27M(15.9949)	Q562R1	ACTBL_HUMAN	ACTBL2	Beta-actin-like protein 2
NaN	NaN	NaN	NaN	NaN	NaN	NaN	NaN	NaN	NaN	NaN	258	285	C[57.0215]PEAIFQPS[79.9663]FLGIESSGIHETTFNSIM[15.9949]K	sp|Q562R1|ACTBL_HUMAN	CPEAIFQPSFLGIESSGIHETTFNSIMK	R	C	28	2	1C(57.0215),27M(15.9949),9S(79.9663)	Q562R1	ACTBL_HUMAN	ACTBL2	Beta-actin-like protein 2
NaN	NaN	NaN	NaN	NaN	NaN	NaN	NaN	NaN	NaN	NaN	258	285	C[57.0215]PEAIFQPS[79.9663]FLGIES[79.9663]S[79.9663]GIHETTFNSIMK	sp|Q562R1|ACTBL_HUMAN	CPEAIFQPSFLGIESSGIHETTFNSIMK	R	C	28	3	15S(79.9663),16S(79.9663),1C(57.0215),9S(79.9663)	Q562R1	ACTBL_HUMAN	ACTBL2	Beta-actin-like protein 2
NaN	NaN	NaN	NaN	NaN	NaN	NaN	NaN	NaN	NaN	NaN	218	240	LC[57.0215]YVALDFENEM[15.9949]ATAASS[79.9663]SSLEK	sp|P68032|ACTC_HUMAN	LCYVALDFENEMATAASSSSLEK	K	S	23	2	12M(15.9949),18S(79.9663),2C(57.0215)	P68032	ACTC_HUMAN	ACTC1	Actin, alpha cardiac muscle 1	ACTA1, ACTA2, ACTG2	sp|P62736|ACTA_HUMAN, sp|P63267|ACTH_HUMAN, sp|P68133|ACTS_HUMAN
NaN	NaN	NaN	NaN	NaN	NaN	NaN	NaN	8838.5	NaN	NaN	362	374	QEY[79.9663]DEAGPSIVHR	sp|P68032|ACTC_HUMAN	QEYDEAGPSIVHR	K	K	13	2	3Y(79.9663)	P68032	ACTC_HUMAN	ACTC1	Actin, alpha cardiac muscle 1	ACTA1, ACTA2	sp|P62736|ACTA_HUMAN, sp|P68133|ACTS_HUMAN
NaN	NaN	NaN	12094.5	NaN	NaN	NaN	NaN	NaN	NaN	NaN	231	238	EGS[79.9663]PANWK	sp|O96019|ACL6A_HUMAN	EGSPANWK	R	R	8	2	3S(79.9663)	O96019	ACL6A_HUMAN	ACTL6A	Actin-like protein 6A
NaN	NaN	NaN	NaN	NaN	NaN	NaN	NaN	NaN	NaN	NaN	2	26	PLYEGLGS[79.9663]GGEKT[79.9663]AVVIDLGEAFTK	sp|Q9NZ32|ARP10_HUMAN	PLYEGLGSGGEKTAVVIDLGEAFTK	M	C	25	2	13T(79.9663),8S(79.9663)	Q9NZ32	ARP10_HUMAN	ACTR10	Actin-related protein 10
NaN	NaN	239348	NaN	NaN	NaN	NaN	NaN	NaN	NaN	NaN	330	355	ISAPQERLY[79.9663]ST[79.9663]WIGGS[79.9663]ILASLDTFKK	sp|P61163|ACTZ_HUMAN	ISAPQERLYSTWIGGSILASLDTFKK	R	M	26	2	11T(79.9663),16S(79.9663),9Y(79.9663)	P61163	ACTZ_HUMAN	ACTR1A	Alpha-centractin	ACTR1B	sp|P42025|ACTY_HUMAN
NaN	NaN	NaN	NaN	NaN	NaN	NaN	20076.9	NaN	NaN	NaN	410	418	HNPVFGVMS[79.9663]	sp|P61158|ARP3_HUMAN	HNPVFGVMS	R	-	9	2	9S(79.9663)	P61158	ARP3_HUMAN	ACTR3	Actin-related protein 3	ACTR3B	sp|Q9P1U1|ARP3B_HUMAN
NaN	NaN	NaN	NaN	NaN	NaN	NaN	NaN	NaN	NaN	NaN	124	145	FEGFIQTRGGT[79.9663]FYVEPAERY[79.9663]IK	sp|O14672|ADA10_HUMAN	FEGFIQTRGGTFYVEPAERYIK	R	D	22	3	11T(79.9663),20Y(79.9663)	O14672	ADA10_HUMAN	ADAM10	Disintegrin and metalloproteinase domain-containing protein 10
NaN	39088.2	NaN	46270.2	40484	49086.8	50184.2	NaN	65897.9	NaN	NaN	759	790	MDTIQEDPST[79.9663]DS[79.9663]HMDEDGFEKDPFPNSSTAAK	sp|P78536|ADA17_HUMAN	MDTIQEDPSTDSHMDEDGFEKDPFPNSSTAAK	R	S	32	3	10T(79.9663),12S(79.9663)	P78536	ADA17_HUMAN	ADAM17	Disintegrin and metalloproteinase domain-containing protein 17
47686.6	NaN	45883.4	48392.9	43675.1	50202.1	56169.7	58621.1	67053.3	64240.8	49168.3	759	790	MDTIQEDPS[79.9663]TDS[79.9663]HMDEDGFEKDPFPNSSTAAK	sp|P78536|ADA17_HUMAN	MDTIQEDPSTDSHMDEDGFEKDPFPNSSTAAK	R	S	32	3	12S(79.9663),9S(79.9663)	P78536	ADA17_HUMAN	ADAM17	Disintegrin and metalloproteinase domain-containing protein 17
NaN	NaN	43054.1	48838.5	NaN	47918.4	53249.7	57609.9	68748	59026.6	65597	759	790	MDTIQEDPS[79.9663]T[79.9663]DSHMDEDGFEKDPFPNSSTAAK	sp|P78536|ADA17_HUMAN	MDTIQEDPSTDSHMDEDGFEKDPFPNSSTAAK	R	S	32	3	10T(79.9663),9S(79.9663)	P78536	ADA17_HUMAN	ADAM17	Disintegrin and metalloproteinase domain-containing protein 17
395118	345676	286032	256681	295076	302415	252188	278235	277457	238833	195208	791	802	S[79.9663]FEDLTDHPVTR	sp|P78536|ADA17_HUMAN	SFEDLTDHPVTR	K	S	12	2	1S(79.9663)	P78536	ADA17_HUMAN	ADAM17	Disintegrin and metalloproteinase domain-containing protein 17
NaN	22469.5	21920.8	NaN	19680.8	20510.8	22519.5	NaN	NaN	29657.3	17722.7	756	764	HVSPVT[79.9663]PPR	sp|Q13443|ADAM9_HUMAN	HVSPVTPPR	R	E	9	2	6T(79.9663)	Q13443	ADAM9_HUMAN	ADAM9	Disintegrin and metalloproteinase domain-containing protein 9
NaN	NaN	NaN	NaN	NaN	NaN	NaN	NaN	NaN	NaN	NaN	756	772	HVSPVT[79.9663]PPREVPIYANR	sp|Q13443|ADAM9_HUMAN	HVSPVTPPREVPIYANR	R	F	17	3	6T(79.9663)	Q13443	ADAM9_HUMAN	ADAM9	Disintegrin and metalloproteinase domain-containing protein 9
69974	72323.3	77710.9	112719	88465.3	85779.6	102880	95035.7	117669	108986	89071.8	756	764	HVS[79.9663]PVTPPR	sp|Q13443|ADAM9_HUMAN	HVSPVTPPR	R	E	9	2	3S(79.9663)	Q13443	ADAM9_HUMAN	ADAM9	Disintegrin and metalloproteinase domain-containing protein 9
46413.3	76373.4	59604.4	111646	105265	141619	102046	207242	223440	699634	171116	756	772	HVS[79.9663]PVT[79.9663]PPREVPIYANR	sp|Q13443|ADAM9_HUMAN	HVSPVTPPREVPIYANR	R	F	17	2,3	3S(79.9663),6T(79.9663)	Q13443	ADAM9_HUMAN	ADAM9	Disintegrin and metalloproteinase domain-containing protein 9
136536	134732	115606	235211	250535	249924	207139	107333	127300	120798	121748	596	613	TAESQT[79.9663]PTPSATSFFSGK	sp|P55265|DSRAD_HUMAN	TAESQTPTPSATSFFSGK	K	S	18	2	6T(79.9663)	P55265	DSRAD_HUMAN	ADAR	Double-stranded RNA-specific adenosine deaminase
17317.4	29442.6	35310.7	50661.9	83798.3	68173	67211.5	NaN	33511.5	NaN	43918	818	831	TMLLLSRS[79.9663]PEAQPK	sp|P55265|DSRAD_HUMAN	TMLLLSRSPEAQPK	R	T	14	2	8S(79.9663)	P55265	DSRAD_HUMAN	ADAR	Double-stranded RNA-specific adenosine deaminase
NaN	NaN	34131.8	NaN	NaN	NaN	NaN	NaN	44379.1	58586.1	46634.7	818	831	TMLLLS[79.9663]RSPEAQPK	sp|P55265|DSRAD_HUMAN	TMLLLSRSPEAQPK	R	T	14	2	6S(79.9663)	P55265	DSRAD_HUMAN	ADAR	Double-stranded RNA-specific adenosine deaminase
20759.6	24841.7	24109.4	49701	50663	61846.4	52686.8	NaN	25292.9	NaN	30618.5	818	831	T[79.9663]MLLLSRSPEAQPK	sp|P55265|DSRAD_HUMAN	TMLLLSRSPEAQPK	R	T	14	3	1T(79.9663)	P55265	DSRAD_HUMAN	ADAR	Double-stranded RNA-specific adenosine deaminase
29972.1	NaN	NaN	NaN	NaN	NaN	NaN	26943.1	NaN	39518.2	NaN	487	514	PPGLLS[79.9663]DPS[79.9663]TSTFQGAGTTEPADRHPNR	sp|P78563|RED1_HUMAN	PPGLLSDPSTSTFQGAGTTEPADRHPNR	R	K	28	3	6S(79.9663),9S(79.9663)	P78563	RED1_HUMAN	ADARB1	Double-stranded RNA-specific editase 1
27543.2	NaN	NaN	NaN	NaN	41493.8	29876.5	NaN	65964.5	NaN	40863.9	1	20	n[42.0106]MDIEDEENMSSS[79.9663]S[79.9663]TDVKENR	sp|P78563|RED1_HUMAN	MDIEDEENMSSSSTDVKENR	-	N	20	2	N-term(42.0106),12S(79.9663),13S(79.9663)	P78563	RED1_HUMAN	ADARB1	Double-stranded RNA-specific editase 1
NaN	NaN	44947.6	NaN	NaN	NaN	NaN	NaN	62223.5	NaN	NaN	1	20	n[42.0106]MDIEDEENMS[79.9663]SSS[79.9663]TDVKENR	sp|P78563|RED1_HUMAN	MDIEDEENMSSSSTDVKENR	-	N	20	2	N-term(42.0106),10S(79.9663),13S(79.9663)	P78563	RED1_HUMAN	ADARB1	Double-stranded RNA-specific editase 1
35291.7	49404.2	50089.3	56068.6	53075.7	51729.5	36299.3	41729.3	62003.1	74446.2	40463.2	1	20	n[42.0106]MDIEDEENMS[79.9663]S[79.9663]SSTDVKENR	sp|P78563|RED1_HUMAN	MDIEDEENMSSSSTDVKENR	-	N	20	2	N-term(42.0106),10S(79.9663),11S(79.9663)	P78563	RED1_HUMAN	ADARB1	Double-stranded RNA-specific editase 1
NaN	NaN	NaN	NaN	10907.2	NaN	NaN	NaN	NaN	NaN	NaN	389	413	KWQYDVWS[79.9663]HDVS[79.9663]LANRMEAAGVPGR	sp|P51828|ADCY7_HUMAN	KWQYDVWSHDVSLANRMEAAGVPGR	R	V	25	2	12S(79.9663),8S(79.9663)	P51828	ADCY7_HUMAN	ADCY7	Adenylate cyclase type 7
NaN	NaN	NaN	NaN	NaN	NaN	NaN	NaN	NaN	NaN	NaN	496	517	PFAHLNHRESVSS[79.9663]GET[79.9663]HVPNGR	sp|P51828|ADCY7_HUMAN	PFAHLNHRESVSSGETHVPNGR	R	R	22	4	13S(79.9663),16T(79.9663)	P51828	ADCY7_HUMAN	ADCY7	Adenylate cyclase type 7
NaN	NaN	NaN	NaN	NaN	NaN	NaN	NaN	NaN	NaN	NaN	496	517	PFAHLNHRESVS[79.9663]S[79.9663]GETHVPNGR	sp|P51828|ADCY7_HUMAN	PFAHLNHRESVSSGETHVPNGR	R	R	22	4	12S(79.9663),13S(79.9663)	P51828	ADCY7_HUMAN	ADCY7	Adenylate cyclase type 7
NaN	NaN	NaN	NaN	NaN	NaN	NaN	NaN	NaN	9857.89	NaN	496	517	PFAHLNHRES[79.9663]VSSGET[79.9663]HVPNGR	sp|P51828|ADCY7_HUMAN	PFAHLNHRESVSSGETHVPNGR	R	R	22	4	10S(79.9663),16T(79.9663)	P51828	ADCY7_HUMAN	ADCY7	Adenylate cyclase type 7
NaN	NaN	NaN	NaN	NaN	NaN	NaN	NaN	NaN	NaN	NaN	496	517	PFAHLNHRES[79.9663]VSS[79.9663]GETHVPNGR	sp|P51828|ADCY7_HUMAN	PFAHLNHRESVSSGETHVPNGR	R	R	22	4	10S(79.9663),13S(79.9663)	P51828	ADCY7_HUMAN	ADCY7	Adenylate cyclase type 7
NaN	NaN	NaN	NaN	NaN	NaN	NaN	NaN	NaN	NaN	NaN	496	517	PFAHLNHRES[79.9663]VS[79.9663]SGETHVPNGR	sp|P51828|ADCY7_HUMAN	PFAHLNHRESVSSGETHVPNGR	R	R	22	4	10S(79.9663),12S(79.9663)	P51828	ADCY7_HUMAN	ADCY7	Adenylate cyclase type 7
NaN	NaN	5486.84	7162.39	NaN	NaN	NaN	10659.6	18243.8	22996.1	13373.3	612	635	RNS[79.9663]GATFTEGSWSPELPFDNIVGK	sp|P40145|ADCY8_HUMAN	RNSGATFTEGSWSPELPFDNIVGK	R	Q	24	3	3S(79.9663)	P40145	ADCY8_HUMAN	ADCY8	Adenylate cyclase type 8
NaN	NaN	99161.9	198475	164039	NaN	193546	105545	127866	NaN	NaN	7	21	AAVVTS[79.9663]PPPTTAPHK	sp|P35611|ADDA_HUMAN	AAVVTSPPPTTAPHK	R	E	15	2,3	6S(79.9663)	P35611	ADDA_HUMAN	ADD1	Alpha-adducin
118433	105800	NaN	140600	185754	195221	233719	38879.7	18672.9	116565	108656	7	21	AAVVT[79.9663]SPPPTTAPHK	sp|P35611|ADDA_HUMAN	AAVVTSPPPTTAPHK	R	E	15	2,3	5T(79.9663)	P35611	ADDA_HUMAN	ADD1	Alpha-adducin
NaN	59469.6	51299	47725.3	49961.6	65955.9	76768.6	81924.1	106698	88724.2	93831.3	453	467	GDEASEEGQNGSS[79.9663]PK	sp|P35611|ADDA_HUMAN	GDEASEEGQNGSSPK	R	S	15	2	13S(79.9663)	P35611	ADDA_HUMAN	ADD1	Alpha-adducin
54007.3	52504.6	59860.1	57309.6	56462.7	49081.6	60935.1	NaN	107675	82619.8	65452.7	453	467	GDEASEEGQNGS[79.9663]SPK	sp|P35611|ADDA_HUMAN	GDEASEEGQNGSSPK	R	S	15	2	12S(79.9663)	P35611	ADDA_HUMAN	ADD1	Alpha-adducin
NaN	NaN	NaN	NaN	NaN	45173.4	78562.9	NaN	NaN	84676.1	85607	453	467	GDEAS[79.9663]EEGQNGSSPK	sp|P35611|ADDA_HUMAN	GDEASEEGQNGSSPK	R	S	15	2	5S(79.9663)	P35611	ADDA_HUMAN	ADD1	Alpha-adducin
NaN	344561	301784	NaN	265818	NaN	285872	NaN	280826	255165	207690	355	369	SPGS[79.9663]PVGEGTGSPPK	sp|P35611|ADDA_HUMAN	SPGSPVGEGTGSPPK	R	W	15	2	4S(79.9663)	P35611	ADDA_HUMAN	ADD1	Alpha-adducin
272791	321649	282334	275787	295900	258417	255350	256630	300766	245041	201657	355	369	S[79.9663]PGSPVGEGTGSPPK	sp|P35611|ADDA_HUMAN	SPGSPVGEGTGSPPK	R	W	15	2	1S(79.9663)	P35611	ADDA_HUMAN	ADD1	Alpha-adducin
NaN	NaN	NaN	187053	NaN	NaN	NaN	NaN	NaN	NaN	NaN	724	730	TPS[79.9663]FLKK	sp|P35611|ADDA_HUMAN	TPSFLKK	R	S	7	2	3S(79.9663)	P35611	ADDA_HUMAN	ADD1	Alpha-adducin	ADD2, ADD3	sp|P35612|ADDB_HUMAN, sp|Q9UEY8|ADDG_HUMAN
NaN	293012	248279	NaN	176720	229380	NaN	NaN	320040	302591	266753	724	730	T[79.9663]PSFLKK	sp|P35611|ADDA_HUMAN	TPSFLKK	R	S	7	2	1T(79.9663)	P35611	ADDA_HUMAN	ADD1	Alpha-adducin	ADD2, ADD3	sp|P35612|ADDB_HUMAN, sp|Q9UEY8|ADDG_HUMAN
22152.2	21542.6	25214.5	35960.8	35381.8	32538.1	34344.5	27966.5	31196	24802	20751.4	480	497	T[79.9663]STSAVPNLFVPLNTNPK	sp|P35611|ADDA_HUMAN	TSTSAVPNLFVPLNTNPK	R	E	18	2	1T(79.9663)	P35611	ADDA_HUMAN	ADD1	Alpha-adducin
NaN	NaN	NaN	NaN	NaN	NaN	NaN	NaN	NaN	NaN	NaN	480	503	T[79.9663]STSAVPNLFVPLNT[79.9663]NPKEVQEMR	sp|P35611|ADDA_HUMAN	TSTSAVPNLFVPLNTNPKEVQEMR	R	N	24	2	15T(79.9663),1T(79.9663)	P35611	ADDA_HUMAN	ADD1	Alpha-adducin
50044.5	NaN	48860.7	NaN	41699.9	9684.89	56030.7	44946.6	72314.6	NaN	65526.1	407	439	YSDVEVPASVTGYSFASDGDSGTC[57.0215]SPLRHS[79.9663]FQK	sp|P35611|ADDA_HUMAN	YSDVEVPASVTGYSFASDGDSGTCSPLRHSFQK	K	Q	33	3,4	24C(57.0215),30S(79.9663)	P35611	ADDA_HUMAN	ADD1	Alpha-adducin
44971.3	48179.6	32883.7	22908.1	4365.1	23667.8	22327.2	29725.2	42541.7	47913.6	41353.5	407	434	YSDVEVPASVTGYSFASDGDSGTC[57.0215]S[79.9663]PLR	sp|P35611|ADDA_HUMAN	YSDVEVPASVTGYSFASDGDSGTCSPLR	K	H	28	2	24C(57.0215),25S(79.9663)	P35611	ADDA_HUMAN	ADD1	Alpha-adducin
NaN	NaN	NaN	NaN	NaN	NaN	NaN	NaN	NaN	NaN	NaN	407	439	YSDVEVPASVTGYSFASDGDSGTC[57.0215]S[79.9663]PLRHSFQK	sp|P35611|ADDA_HUMAN	YSDVEVPASVTGYSFASDGDSGTCSPLRHSFQK	K	Q	33	3	24C(57.0215),25S(79.9663)	P35611	ADDA_HUMAN	ADD1	Alpha-adducin
NaN	NaN	NaN	NaN	NaN	NaN	NaN	30246.2	NaN	47891.2	NaN	407	434	YSDVEVPASVTGYSFASDGDSGT[79.9663]C[57.0215]SPLR	sp|P35611|ADDA_HUMAN	YSDVEVPASVTGYSFASDGDSGTCSPLR	K	H	28	2	23T(79.9663),24C(57.0215)	P35611	ADDA_HUMAN	ADD1	Alpha-adducin
49822.4	46039.5	NaN	40438.1	NaN	NaN	53543.4	NaN	55412	NaN	49610.4	407	439	YSDVEVPASVTGYSFASDGDSGT[79.9663]C[57.0215]SPLRHSFQK	sp|P35611|ADDA_HUMAN	YSDVEVPASVTGYSFASDGDSGTCSPLRHSFQK	K	Q	33	3	23T(79.9663),24C(57.0215)	P35611	ADDA_HUMAN	ADD1	Alpha-adducin
NaN	NaN	NaN	32459.5	NaN	NaN	NaN	20219.5	NaN	NaN	NaN	407	434	YSDVEVPASVTGYSFASDGDS[79.9663]GTC[57.0215]SPLR	sp|P35611|ADDA_HUMAN	YSDVEVPASVTGYSFASDGDSGTCSPLR	K	H	28	2	21S(79.9663),24C(57.0215)	P35611	ADDA_HUMAN	ADD1	Alpha-adducin
14397.9	14072.5	61433.5	NaN	NaN	NaN	NaN	14305.8	69948.7	72547.9	NaN	407	439	YSDVEVPASVTGYSFASDGDS[79.9663]GTC[57.0215]SPLRHSFQK	sp|P35611|ADDA_HUMAN	YSDVEVPASVTGYSFASDGDSGTCSPLRHSFQK	K	Q	33	3,4	21S(79.9663),24C(57.0215)	P35611	ADDA_HUMAN	ADD1	Alpha-adducin
NaN	NaN	NaN	NaN	NaN	NaN	NaN	NaN	NaN	NaN	NaN	407	439	YSDVEVPASVTGYSFAS[79.9663]DGDSGTC[57.0215]SPLRHSFQK	sp|P35611|ADDA_HUMAN	YSDVEVPASVTGYSFASDGDSGTCSPLRHSFQK	K	Q	33	3	17S(79.9663),24C(57.0215)	P35611	ADDA_HUMAN	ADD1	Alpha-adducin
NaN	48399.4	NaN	37381.8	34120.3	42708.8	55989.9	NaN	NaN	NaN	NaN	407	439	YSDVEVPASVTGYS[79.9663]FASDGDSGTC[57.0215]SPLRHSFQK	sp|P35611|ADDA_HUMAN	YSDVEVPASVTGYSFASDGDSGTCSPLRHSFQK	K	Q	33	3	14S(79.9663),24C(57.0215)	P35611	ADDA_HUMAN	ADD1	Alpha-adducin
NaN	NaN	NaN	NaN	NaN	NaN	NaN	NaN	NaN	NaN	NaN	407	439	YSDVEVPASVTGY[79.9663]SFASDGDSGTC[57.0215]SPLRHSFQK	sp|P35611|ADDA_HUMAN	YSDVEVPASVTGYSFASDGDSGTCSPLRHSFQK	K	Q	33	3	13Y(79.9663),24C(57.0215)	P35611	ADDA_HUMAN	ADD1	Alpha-adducin
NaN	NaN	NaN	NaN	NaN	NaN	NaN	NaN	NaN	NaN	NaN	407	439	YSDVEVPASVT[79.9663]GYSFASDGDSGTC[57.0215]SPLRHSFQK	sp|P35611|ADDA_HUMAN	YSDVEVPASVTGYSFASDGDSGTCSPLRHSFQK	K	Q	33	3	11T(79.9663),24C(57.0215)	P35611	ADDA_HUMAN	ADD1	Alpha-adducin
NaN	NaN	NaN	NaN	NaN	NaN	146056	NaN	186851	NaN	NaN	668	684	IEEVLSPEGSPSKSPS[79.9663]K	sp|Q9UEY8|ADDG_HUMAN	IEEVLSPEGSPSKSPSK	K	K	17	2	16S(79.9663)	Q9UEY8	ADDG_HUMAN	ADD3	Gamma-adducin
56151	233888	275919	131147	NaN	116360	145644	182785	213853	249515	NaN	668	684	IEEVLSPEGSPSKS[79.9663]PSK	sp|Q9UEY8|ADDG_HUMAN	IEEVLSPEGSPSKSPSK	K	K	17	2,3	14S(79.9663)	Q9UEY8	ADDG_HUMAN	ADD3	Gamma-adducin
43501.7	41488.9	38725.9	22839.6	NaN	NaN	20128.5	NaN	37026.6	48139.7	37464.2	668	685	IEEVLSPEGSPSKS[79.9663]PSKK	sp|Q9UEY8|ADDG_HUMAN	IEEVLSPEGSPSKSPSKK	K	K	18	3	14S(79.9663)	Q9UEY8	ADDG_HUMAN	ADD3	Gamma-adducin
259926	NaN	235476	126441	122968	139482	159154	50321.6	258127	192467	230444	668	684	IEEVLSPEGSPS[79.9663]KSPSK	sp|Q9UEY8|ADDG_HUMAN	IEEVLSPEGSPSKSPSK	K	K	17	2,3	12S(79.9663)	Q9UEY8	ADDG_HUMAN	ADD3	Gamma-adducin
NaN	NaN	NaN	NaN	NaN	NaN	NaN	34136.1	NaN	NaN	NaN	668	685	IEEVLSPEGSPS[79.9663]KSPSKK	sp|Q9UEY8|ADDG_HUMAN	IEEVLSPEGSPSKSPSKK	K	K	18	3	12S(79.9663)	Q9UEY8	ADDG_HUMAN	ADD3	Gamma-adducin
NaN	NaN	NaN	NaN	NaN	NaN	NaN	NaN	NaN	NaN	NaN	668	684	IEEVLSPEGS[79.9663]PSKSPSK	sp|Q9UEY8|ADDG_HUMAN	IEEVLSPEGSPSKSPSK	K	K	17	2	10S(79.9663)	Q9UEY8	ADDG_HUMAN	ADD3	Gamma-adducin
NaN	NaN	NaN	NaN	NaN	NaN	NaN	NaN	81001.2	NaN	53900.2	668	684	IEEVLSPEGS[79.9663]PS[79.9663]KS[79.9663]PSK	sp|Q9UEY8|ADDG_HUMAN	IEEVLSPEGSPSKSPSK	K	K	17	2	10S(79.9663),12S(79.9663),14S(79.9663)	Q9UEY8	ADDG_HUMAN	ADD3	Gamma-adducin
19666.1	NaN	14498.3	14223	NaN	NaN	NaN	11670.2	12602.9	17077	NaN	668	685	IEEVLSPEGS[79.9663]PS[79.9663]KS[79.9663]PSKK	sp|Q9UEY8|ADDG_HUMAN	IEEVLSPEGSPSKSPSKK	K	K	18	2	10S(79.9663),12S(79.9663),14S(79.9663)	Q9UEY8	ADDG_HUMAN	ADD3	Gamma-adducin
NaN	NaN	NaN	NaN	NaN	NaN	NaN	NaN	NaN	NaN	NaN	668	684	IEEVLS[79.9663]PEGSPSKSPSK	sp|Q9UEY8|ADDG_HUMAN	IEEVLSPEGSPSKSPSK	K	K	17	2	6S(79.9663)	Q9UEY8	ADDG_HUMAN	ADD3	Gamma-adducin
NaN	NaN	NaN	NaN	NaN	NaN	NaN	NaN	NaN	NaN	NaN	668	684	IEEVLS[79.9663]PEGSPS[79.9663]KS[79.9663]PSK	sp|Q9UEY8|ADDG_HUMAN	IEEVLSPEGSPSKSPSK	K	K	17	2	12S(79.9663),14S(79.9663),6S(79.9663)	Q9UEY8	ADDG_HUMAN	ADD3	Gamma-adducin
NaN	NaN	NaN	NaN	NaN	NaN	NaN	NaN	81301.8	73850.2	NaN	668	684	IEEVLS[79.9663]PEGS[79.9663]PSKSPS[79.9663]K	sp|Q9UEY8|ADDG_HUMAN	IEEVLSPEGSPSKSPSK	K	K	17	2	10S(79.9663),16S(79.9663),6S(79.9663)	Q9UEY8	ADDG_HUMAN	ADD3	Gamma-adducin
98070.7	96419	88129.1	76625.5	47627	89569.3	66235	91113.6	81166.1	72469.4	57683.2	668	684	IEEVLS[79.9663]PEGS[79.9663]PSKS[79.9663]PSK	sp|Q9UEY8|ADDG_HUMAN	IEEVLSPEGSPSKSPSK	K	K	17	2	10S(79.9663),14S(79.9663),6S(79.9663)	Q9UEY8	ADDG_HUMAN	ADD3	Gamma-adducin
NaN	NaN	89013.1	NaN	NaN	87033.9	NaN	NaN	NaN	74999.3	NaN	668	684	IEEVLS[79.9663]PEGS[79.9663]PS[79.9663]KSPSK	sp|Q9UEY8|ADDG_HUMAN	IEEVLSPEGSPSKSPSK	K	K	17	2	10S(79.9663),12S(79.9663),6S(79.9663)	Q9UEY8	ADDG_HUMAN	ADD3	Gamma-adducin
NaN	NaN	NaN	NaN	NaN	NaN	NaN	NaN	NaN	NaN	NaN	664	684	SPEKIEEVLSPEGSPSKSPS[79.9663]K	sp|Q9UEY8|ADDG_HUMAN	SPEKIEEVLSPEGSPSKSPSK	K	K	21	2	20S(79.9663)	Q9UEY8	ADDG_HUMAN	ADD3	Gamma-adducin
NaN	6927.76	6296.19	NaN	NaN	4319.04	8130.4	NaN	11913.6	27233.3	18573.3	664	684	SPEKIEEVLSPEGS[79.9663]PSKSPSK	sp|Q9UEY8|ADDG_HUMAN	SPEKIEEVLSPEGSPSKSPSK	K	K	21	2,3	14S(79.9663)	Q9UEY8	ADDG_HUMAN	ADD3	Gamma-adducin
NaN	NaN	NaN	NaN	NaN	64886.5	NaN	85469.3	NaN	NaN	57082.4	2	21	n[42.0106]SSDASQGVITT[79.9663]PPPPSMPHK	sp|Q9UEY8|ADDG_HUMAN	SSDASQGVITTPPPPSMPHK	M	E	20	2	N-term(42.0106),11T(79.9663)	Q9UEY8	ADDG_HUMAN	ADD3	Gamma-adducin
70239.1	76286.3	67314.3	77721.9	67567.5	88193.3	74875.2	84971.3	81659.5	111246	79636.4	2	21	n[42.0106]SSDASQGVIT[79.9663]TPPPPSMPHK	sp|Q9UEY8|ADDG_HUMAN	SSDASQGVITTPPPPSMPHK	M	E	20	2	N-term(42.0106),10T(79.9663)	Q9UEY8	ADDG_HUMAN	ADD3	Gamma-adducin
NaN	NaN	NaN	73701.5	NaN	NaN	95335.8	NaN	115243	NaN	NaN	2	21	n[42.0106]SSDAS[79.9663]QGVITTPPPPSMPHK	sp|Q9UEY8|ADDG_HUMAN	SSDASQGVITTPPPPSMPHK	M	E	20	2	N-term(42.0106),5S(79.9663)	Q9UEY8	ADDG_HUMAN	ADD3	Gamma-adducin
NaN	NaN	NaN	NaN	NaN	NaN	NaN	32867.1	NaN	NaN	NaN	801	813	TESEMHTLSSS[79.9663]AK	sp|Q9UHX3|AGRE2_HUMAN	TESEMHTLSSSAK	K	A	13	2	11S(79.9663)	Q9UHX3	AGRE2_HUMAN	ADGRE2	Adhesion G protein-coupled receptor E2
35889.6	NaN	NaN	72471.9	NaN	48113.4	52826.4	31934.2	NaN	32557	NaN	801	813	TESEMHTLSS[79.9663]SAK	sp|Q9UHX3|AGRE2_HUMAN	TESEMHTLSSSAK	K	A	13	2	10S(79.9663)	Q9UHX3	AGRE2_HUMAN	ADGRE2	Adhesion G protein-coupled receptor E2
34745.9	30933.7	NaN	72395	51329.5	40870.5	54164.4	NaN	36092.9	33390.1	20190.1	801	813	TESEMHTLS[79.9663]SSAK	sp|Q9UHX3|AGRE2_HUMAN	TESEMHTLSSSAK	K	A	13	2	9S(79.9663)	Q9UHX3	AGRE2_HUMAN	ADGRE2	Adhesion G protein-coupled receptor E2
NaN	30603.5	33313.1	NaN	NaN	NaN	NaN	30003.9	NaN	NaN	17154.4	801	813	TESEMHT[79.9663]LSSSAK	sp|Q9UHX3|AGRE2_HUMAN	TESEMHTLSSSAK	K	A	13	2	7T(79.9663)	Q9UHX3	AGRE2_HUMAN	ADGRE2	Adhesion G protein-coupled receptor E2
332734	204022	301272	NaN	68299.8	167081	NaN	716280	484088	325950	654357	827	835	ALRASES[79.9663]GI	sp|P48960|AGRE5_HUMAN	ALRASESGI	R	-	9	2	7S(79.9663)	P48960	AGRE5_HUMAN	ADGRE5	Adhesion G protein-coupled receptor E5
NaN	NaN	NaN	97528.1	NaN	NaN	NaN	NaN	NaN	420467	NaN	827	835	ALRAS[79.9663]ESGI	sp|P48960|AGRE5_HUMAN	ALRASESGI	R	-	9	2	5S(79.9663)	P48960	AGRE5_HUMAN	ADGRE5	Adhesion G protein-coupled receptor E5
NaN	NaN	NaN	NaN	NaN	NaN	NaN	NaN	NaN	NaN	NaN	457	490	ELNS[79.9663]PILFAFSHLESSDGEAGRDPPAKDVMPGPR	sp|P48960|AGRE5_HUMAN	ELNSPILFAFSHLESSDGEAGRDPPAKDVMPGPR	K	Q	34	3	4S(79.9663)	P48960	AGRE5_HUMAN	ADGRE5	Adhesion G protein-coupled receptor E5
NaN	NaN	NaN	NaN	NaN	NaN	NaN	NaN	NaN	36762.6	NaN	348	370	GPFTYISPS[79.9663]NTELTLMIQERGDK	sp|P48960|AGRE5_HUMAN	GPFTYISPSNTELTLMIQERGDK	K	N	23	3	9S(79.9663)	P48960	AGRE5_HUMAN	ADGRE5	Adhesion G protein-coupled receptor E5
NaN	NaN	53019.7	148267	NaN	NaN	NaN	NaN	63756.4	NaN	NaN	810	826	YSEFTSTTS[79.9663]GTGHNQTR	sp|P48960|AGRE5_HUMAN	YSEFTSTTSGTGHNQTR	K	A	17	2,3	9S(79.9663)	P48960	AGRE5_HUMAN	ADGRE5	Adhesion G protein-coupled receptor E5
53436.4	NaN	NaN	NaN	NaN	NaN	125886	NaN	NaN	62344.1	20612.2	810	826	YSEFTSTT[79.9663]SGTGHNQTR	sp|P48960|AGRE5_HUMAN	YSEFTSTTSGTGHNQTR	K	A	17	2,3	8T(79.9663)	P48960	AGRE5_HUMAN	ADGRE5	Adhesion G protein-coupled receptor E5
24849.1	48497.4	56810.8	153452	NaN	NaN	NaN	22672.9	31024.9	NaN	29512.3	810	826	YSEFTST[79.9663]TSGTGHNQTR	sp|P48960|AGRE5_HUMAN	YSEFTSTTSGTGHNQTR	K	A	17	2,3	7T(79.9663)	P48960	AGRE5_HUMAN	ADGRE5	Adhesion G protein-coupled receptor E5
NaN	9162.08	21048.1	NaN	125343	NaN	NaN	52743.3	NaN	32395.6	NaN	810	826	YSEFTS[79.9663]TTSGTGHNQTR	sp|P48960|AGRE5_HUMAN	YSEFTSTTSGTGHNQTR	K	A	17	2,3	6S(79.9663)	P48960	AGRE5_HUMAN	ADGRE5	Adhesion G protein-coupled receptor E5
NaN	NaN	NaN	NaN	55697.7	209134	NaN	NaN	NaN	NaN	43022.8	810	826	YSEFT[79.9663]STTSGTGHNQTR	sp|P48960|AGRE5_HUMAN	YSEFTSTTSGTGHNQTR	K	A	17	2,3	5T(79.9663)	P48960	AGRE5_HUMAN	ADGRE5	Adhesion G protein-coupled receptor E5
NaN	NaN	NaN	90694.7	NaN	NaN	57766.3	NaN	NaN	NaN	NaN	810	826	Y[79.9663]SEFTSTTSGTGHNQTR	sp|P48960|AGRE5_HUMAN	YSEFTSTTSGTGHNQTR	K	A	17	3	1Y(79.9663)	P48960	AGRE5_HUMAN	ADGRE5	Adhesion G protein-coupled receptor E5
32412.4	NaN	NaN	NaN	NaN	NaN	NaN	NaN	NaN	19127.3	NaN	810	826	Y[79.9663]S[79.9663]EFTSTTSGTGHNQTR	sp|P48960|AGRE5_HUMAN	YSEFTSTTSGTGHNQTR	K	A	17	2	1Y(79.9663),2S(79.9663)	P48960	AGRE5_HUMAN	ADGRE5	Adhesion G protein-coupled receptor E5
NaN	NaN	NaN	NaN	NaN	NaN	NaN	NaN	NaN	NaN	NaN	618	632	DVGKT[79.9663]LC[57.0215]PLC[57.0215]FSILK	sp|Q9H2P0|ADNP_HUMAN	DVGKTLCPLCFSILK	K	G	15	3	10C(57.0215),5T(79.9663),7C(57.0215)	Q9H2P0	ADNP_HUMAN	ADNP	Activity-dependent neuroprotector homeobox protein
NaN	NaN	NaN	NaN	NaN	NaN	NaN	NaN	NaN	NaN	NaN	731	757	KLDDDSDS[79.9663]PSFFEEKPEEPVVLALDPK	sp|Q9H2P0|ADNP_HUMAN	KLDDDSDSPSFFEEKPEEPVVLALDPK	R	G	27	3	8S(79.9663)	Q9H2P0	ADNP_HUMAN	ADNP	Activity-dependent neuroprotector homeobox protein
140315	NaN	NaN	NaN	NaN	NaN	NaN	91147.1	NaN	18898.1	35953.8	948	966	LMHNASDS[79.9663]EVDQDDVVEWK	sp|Q9H2P0|ADNP_HUMAN	LMHNASDSEVDQDDVVEWK	K	D	19	2,3	8S(79.9663)	Q9H2P0	ADNP_HUMAN	ADNP	Activity-dependent neuroprotector homeobox protein
146267	141259	129444	175769	102483	138720	128658	70244.5	67332.7	66058.3	45733.2	948	966	LMHNAS[79.9663]DSEVDQDDVVEWK	sp|Q9H2P0|ADNP_HUMAN	LMHNASDSEVDQDDVVEWK	K	D	19	2,3	6S(79.9663)	Q9H2P0	ADNP_HUMAN	ADNP	Activity-dependent neuroprotector homeobox protein
542199	502272	473772	499895	513833	506195	509285	293017	380486	367688	321405	948	966	LMHNAS[79.9663]DS[79.9663]EVDQDDVVEWK	sp|Q9H2P0|ADNP_HUMAN	LMHNASDSEVDQDDVVEWK	K	D	19	2,3	6S(79.9663),8S(79.9663)	Q9H2P0	ADNP_HUMAN	ADNP	Activity-dependent neuroprotector homeobox protein
41695.9	35874.3	29104.3	25175.6	19910.8	NaN	33877.9	17438.8	22702.7	NaN	14906	948	966	LM[15.9949]HNAS[79.9663]DS[79.9663]EVDQDDVVEWK	sp|Q9H2P0|ADNP_HUMAN	LMHNASDSEVDQDDVVEWK	K	D	19	2	2M(15.9949),6S(79.9663),8S(79.9663)	Q9H2P0	ADNP_HUMAN	ADNP	Activity-dependent neuroprotector homeobox protein
53029.7	24571.1	25359.8	21217.2	15484.9	18667.7	28097.4	14293.6	23594.3	NaN	37615.1	1057	1096	LSNPQIEWQNSTIDS[79.9663]EDGEQFDNMTDGVAEPMHGSLAGVK	sp|Q9H2P0|ADNP_HUMAN	LSNPQIEWQNSTIDSEDGEQFDNMTDGVAEPMHGSLAGVK	R	L	40	3	15S(79.9663)	Q9H2P0	ADNP_HUMAN	ADNP	Activity-dependent neuroprotector homeobox protein
49010.5	NaN	NaN	NaN	13578.5	19582.7	NaN	NaN	NaN	NaN	NaN	1057	1096	LSNPQIEWQNST[79.9663]IDSEDGEQFDNMTDGVAEPMHGSLAGVK	sp|Q9H2P0|ADNP_HUMAN	LSNPQIEWQNSTIDSEDGEQFDNMTDGVAEPMHGSLAGVK	R	L	40	3	12T(79.9663)	Q9H2P0	ADNP_HUMAN	ADNP	Activity-dependent neuroprotector homeobox protein
44675.2	NaN	NaN	NaN	NaN	NaN	NaN	27598.2	NaN	NaN	NaN	336	348	SVGQGY[79.9663]SVGQSMR	sp|Q9H2P0|ADNP_HUMAN	SVGQGYSVGQSMR	K	L	13	3	6Y(79.9663)	Q9H2P0	ADNP_HUMAN	ADNP	Activity-dependent neuroprotector homeobox protein
61565	42156.4	54074.6	NaN	NaN	NaN	NaN	20238.6	NaN	NaN	NaN	915	930	VIPEDASES[79.9663]EEKLDQK	sp|Q9H2P0|ADNP_HUMAN	VIPEDASESEEKLDQK	K	E	16	2	9S(79.9663)	Q9H2P0	ADNP_HUMAN	ADNP	Activity-dependent neuroprotector homeobox protein
110346	128293	120050	117408	71632.7	113238	113195	55306.2	48681.1	86641.1	13242.2	915	930	VIPEDAS[79.9663]ESEEKLDQK	sp|Q9H2P0|ADNP_HUMAN	VIPEDASESEEKLDQK	K	E	16	2,3	7S(79.9663)	Q9H2P0	ADNP_HUMAN	ADNP	Activity-dependent neuroprotector homeobox protein
65535.1	96347.5	97807.6	108161	98652.2	97803.6	95428	49260.2	62504.4	80666.2	52321	915	935	VIPEDAS[79.9663]ESEEKLDQKEDGSK	sp|Q9H2P0|ADNP_HUMAN	VIPEDASESEEKLDQKEDGSK	K	Y	21	2,3	7S(79.9663)	Q9H2P0	ADNP_HUMAN	ADNP	Activity-dependent neuroprotector homeobox protein
46429	43843	45549.6	49535.2	NaN	NaN	NaN	33600.9	30563.1	37875	NaN	299	318	AC[57.0215]VVC[57.0215]HPSDSLDTSIEKNS[79.9663]E	sp|P0DMS8|AA3R_HUMAN	ACVVCHPSDSLDTSIEKNSE	K	-	20	2	19S(79.9663),2C(57.0215),5C(57.0215)	P0DMS8	AA3R_HUMAN	ADORA3	Adenosine receptor A3
NaN	NaN	NaN	27504.8	NaN	28161.5	22078.5	30465.5	NaN	43434.5	NaN	240	253	FHVQNLS[79.9663]QVEQDGR	sp|P07550|ADRB2_HUMAN	FHVQNLSQVEQDGR	R	T	14	2	7S(79.9663)	P07550	ADRB2_HUMAN	ADRB2	Beta-2 adrenergic receptor
80087.6	75901.8	80196.7	106759	104621	105780	112367	103891	134723	109742	117032	396	407	DKKDEEEDMS[79.9663]LD	sp|Q16186|ADRM1_HUMAN	DKKDEEEDMSLD	K	-	12	2	10S(79.9663)	Q16186	ADRM1_HUMAN	ADRM1	Proteasomal ubiquitin receptor ADRM1
59307.6	66341.8	65809.2	80205	51276.6	66991.3	67690.1	52756.5	56103.9	57412.9	33091.4	2	14	n[42.0106]AAGGDHGS[79.9663]PDSYR	sp|P30566|PUR8_HUMAN	AAGGDHGSPDSYR	M	S	13	2	N-term(42.0106),8S(79.9663)	P30566	PUR8_HUMAN	ADSL	Adenylosuccinate lyase
NaN	NaN	NaN	NaN	NaN	NaN	NaN	NaN	NaN	NaN	NaN	166	203	GSQGGGGGGSSSSSVVSSGGDEGYGTGGGGS[79.9663]S[79.9663]ATSGGR	sp|Q6ZN18|AEBP2_HUMAN	GSQGGGGGGSSSSSVVSSGGDEGYGTGGGGSSATSGGR	R	R	38	4	31S(79.9663),32S(79.9663)	Q6ZN18	AEBP2_HUMAN	AEBP2	Zinc finger protein AEBP2
80195.2	74581.9	76772.7	86453.5	90970	75343.9	91507.2	58737.4	64286.9	52960.6	57345.5	204	218	RGS[79.9663]LEMSSDGEPLSR	sp|Q6ZN18|AEBP2_HUMAN	RGSLEMSSDGEPLSR	R	M	15	2	3S(79.9663)	Q6ZN18	AEBP2_HUMAN	AEBP2	Zinc finger protein AEBP2
21328.1	18107.4	22161.6	41858.5	35699.5	38817.9	39501.2	8584.2	NaN	NaN	NaN	204	218	RGS[79.9663]LEMS[79.9663]SDGEPLSR	sp|Q6ZN18|AEBP2_HUMAN	RGSLEMSSDGEPLSR	R	M	15	2	3S(79.9663),7S(79.9663)	Q6ZN18	AEBP2_HUMAN	AEBP2	Zinc finger protein AEBP2
27838.5	30451.8	29484.3	45980.6	41768.7	45326.2	48908.8	NaN	16114.1	22295	10206.3	390	407	S[79.9663]LPRPHDFFDAQTLDAIR	sp|Q6ZN18|AEBP2_HUMAN	SLPRPHDFFDAQTLDAIR	R	H	18	3	1S(79.9663)	Q6ZN18	AEBP2_HUMAN	AEBP2	Zinc finger protein AEBP2
NaN	NaN	32586.5	NaN	NaN	45283.5	NaN	NaN	NaN	NaN	NaN	2	30	n[42.0106]AAAITDMADLEELSRLS[79.9663]PLPPGS[79.9663]PGSAAR	sp|Q6ZN18|AEBP2_HUMAN	AAAITDMADLEELSRLSPLPPGSPGSAAR	M	G	29	3	N-term(42.0106),17S(79.9663),23S(79.9663)	Q6ZN18	AEBP2_HUMAN	AEBP2	Zinc finger protein AEBP2
27521	36722.5	NaN	48229.4	46698	NaN	45132.8	19463.7	21690.7	26754.3	17086.9	2	30	n[42.0106]AAAITDMADLEELS[79.9663]RLSPLPPGS[79.9663]PGSAAR	sp|Q6ZN18|AEBP2_HUMAN	AAAITDMADLEELSRLSPLPPGSPGSAAR	M	G	29	3	N-term(42.0106),14S(79.9663),23S(79.9663)	Q6ZN18	AEBP2_HUMAN	AEBP2	Zinc finger protein AEBP2
NaN	NaN	NaN	NaN	NaN	NaN	NaN	20023.4	NaN	NaN	NaN	2	30	n[42.0106]AAAIT[79.9663]DMADLEELSRLSPLPPGS[79.9663]PGSAAR	sp|Q6ZN18|AEBP2_HUMAN	AAAITDMADLEELSRLSPLPPGSPGSAAR	M	G	29	3	N-term(42.0106),23S(79.9663),5T(79.9663)	Q6ZN18	AEBP2_HUMAN	AEBP2	Zinc finger protein AEBP2
14120.5	62642.8	27993.4	82812.3	131331	82975.2	86357.6	34071.2	NaN	68980.9	13862.6	246	269	EAYSGC[57.0215]SGPVDSEC[57.0215]PPPPSS[79.9663]PVHK	sp|Q8N556|AFAP1_HUMAN	EAYSGCSGPVDSECPPPPSSPVHK	K	A	24	2,3	14C(57.0215),20S(79.9663),6C(57.0215)	Q8N556	AFAP1_HUMAN	AFAP1	Actin filament-associated protein 1
41297.1	64235.9	40494.2	148874	124663	135050	188653	87034.2	130299	144318	58376.6	246	269	EAYSGC[57.0215]SGPVDSEC[57.0215]PPPPS[79.9663]SPVHK	sp|Q8N556|AFAP1_HUMAN	EAYSGCSGPVDSECPPPPSSPVHK	K	A	24	2,3	14C(57.0215),19S(79.9663),6C(57.0215)	Q8N556	AFAP1_HUMAN	AFAP1	Actin filament-associated protein 1
5430.23	13192.2	15013.6	25257.2	9251.58	23025.8	NaN	NaN	NaN	NaN	4924.45	333	361	KKPSTDEQTSSAEEDVPT[79.9663]C[57.0215]GY[79.9663]LNVLSNSR	sp|Q8N556|AFAP1_HUMAN	KKPSTDEQTSSAEEDVPTCGYLNVLSNSR	K	W	29	2	18T(79.9663),19C(57.0215),21Y(79.9663)	Q8N556	AFAP1_HUMAN	AFAP1	Actin filament-associated protein 1
NaN	NaN	NaN	NaN	NaN	NaN	NaN	NaN	NaN	NaN	NaN	333	361	KKPSTDEQTS[79.9663]SAEEDVPT[79.9663]C[57.0215]GYLNVLSNSR	sp|Q8N556|AFAP1_HUMAN	KKPSTDEQTSSAEEDVPTCGYLNVLSNSR	K	W	29	2	10S(79.9663),18T(79.9663),19C(57.0215)	Q8N556	AFAP1_HUMAN	AFAP1	Actin filament-associated protein 1
NaN	142519	14310.9	19984.4	98068.4	22590.8	163413	195493	115125	112919	102376	333	361	KKPSTDEQTS[79.9663]S[79.9663]AEEDVPTC[57.0215]GYLNVLSNSR	sp|Q8N556|AFAP1_HUMAN	KKPSTDEQTSSAEEDVPTCGYLNVLSNSR	K	W	29	2,3	10S(79.9663),11S(79.9663),19C(57.0215)	Q8N556	AFAP1_HUMAN	AFAP1	Actin filament-associated protein 1
NaN	10482.9	6412.58	NaN	20893.2	22233.9	NaN	NaN	12127.9	NaN	NaN	333	361	KKPSTDEQT[79.9663]SS[79.9663]AEEDVPTC[57.0215]GYLNVLSNSR	sp|Q8N556|AFAP1_HUMAN	KKPSTDEQTSSAEEDVPTCGYLNVLSNSR	K	W	29	2	11S(79.9663),19C(57.0215),9T(79.9663)	Q8N556	AFAP1_HUMAN	AFAP1	Actin filament-associated protein 1
NaN	8546.62	106496	132233	100401	24013.3	13938.1	NaN	NaN	18831.5	NaN	333	361	KKPSTDEQT[79.9663]S[79.9663]SAEEDVPTC[57.0215]GYLNVLSNSR	sp|Q8N556|AFAP1_HUMAN	KKPSTDEQTSSAEEDVPTCGYLNVLSNSR	K	W	29	2,3	10S(79.9663),19C(57.0215),9T(79.9663)	Q8N556	AFAP1_HUMAN	AFAP1	Actin filament-associated protein 1
95800	NaN	NaN	NaN	NaN	NaN	NaN	NaN	NaN	NaN	NaN	333	361	KKPS[79.9663]T[79.9663]DEQTSSAEEDVPTC[57.0215]GYLNVLSNSR	sp|Q8N556|AFAP1_HUMAN	KKPSTDEQTSSAEEDVPTCGYLNVLSNSR	K	W	29	3	19C(57.0215),4S(79.9663),5T(79.9663)	Q8N556	AFAP1_HUMAN	AFAP1	Actin filament-associated protein 1
NaN	NaN	NaN	NaN	NaN	NaN	NaN	NaN	NaN	NaN	NaN	275	299	KLSSERPS[79.9663]S[79.9663]DGEGVVENGITTC[57.0215]NGK	sp|Q8N556|AFAP1_HUMAN	KLSSERPSSDGEGVVENGITTCNGK	K	E	25	3	22C(57.0215),8S(79.9663),9S(79.9663)	Q8N556	AFAP1_HUMAN	AFAP1	Actin filament-associated protein 1
NaN	NaN	NaN	NaN	NaN	NaN	NaN	NaN	NaN	NaN	NaN	275	299	KLSS[79.9663]ERPSS[79.9663]DGEGVVENGITTC[57.0215]NGK	sp|Q8N556|AFAP1_HUMAN	KLSSERPSSDGEGVVENGITTCNGK	K	E	25	3	22C(57.0215),4S(79.9663),9S(79.9663)	Q8N556	AFAP1_HUMAN	AFAP1	Actin filament-associated protein 1
NaN	NaN	NaN	NaN	16419	10072.7	27741.8	NaN	15053.8	NaN	NaN	275	299	KLS[79.9663]SERPSS[79.9663]DGEGVVENGITTC[57.0215]NGK	sp|Q8N556|AFAP1_HUMAN	KLSSERPSSDGEGVVENGITTCNGK	K	E	25	2,3	22C(57.0215),3S(79.9663),9S(79.9663)	Q8N556	AFAP1_HUMAN	AFAP1	Actin filament-associated protein 1
NaN	NaN	NaN	NaN	NaN	NaN	NaN	NaN	NaN	NaN	NaN	275	299	KLS[79.9663]SERPS[79.9663]SDGEGVVENGITTC[57.0215]NGK	sp|Q8N556|AFAP1_HUMAN	KLSSERPSSDGEGVVENGITTCNGK	K	E	25	3	22C(57.0215),3S(79.9663),8S(79.9663)	Q8N556	AFAP1_HUMAN	AFAP1	Actin filament-associated protein 1
NaN	NaN	NaN	23565.4	NaN	30523.4	18862.4	NaN	3772.95	21379.6	NaN	275	299	KLS[79.9663]S[79.9663]ERPSSDGEGVVENGITTC[57.0215]NGK	sp|Q8N556|AFAP1_HUMAN	KLSSERPSSDGEGVVENGITTCNGK	K	E	25	2,3	22C(57.0215),3S(79.9663),4S(79.9663)	Q8N556	AFAP1_HUMAN	AFAP1	Actin filament-associated protein 1
NaN	NaN	NaN	NaN	NaN	13723.5	3538.85	NaN	8272.72	NaN	NaN	276	299	LSSERPSS[79.9663]DGEGVVENGITTC[57.0215]NGK	sp|Q8N556|AFAP1_HUMAN	LSSERPSSDGEGVVENGITTCNGK	K	E	24	2	21C(57.0215),8S(79.9663)	Q8N556	AFAP1_HUMAN	AFAP1	Actin filament-associated protein 1
NaN	NaN	NaN	NaN	NaN	NaN	22359.3	NaN	NaN	NaN	NaN	276	299	LSSERPS[79.9663]SDGEGVVENGITTC[57.0215]NGK	sp|Q8N556|AFAP1_HUMAN	LSSERPSSDGEGVVENGITTCNGK	K	E	24	2	21C(57.0215),7S(79.9663)	Q8N556	AFAP1_HUMAN	AFAP1	Actin filament-associated protein 1
NaN	NaN	NaN	NaN	NaN	NaN	NaN	NaN	NaN	NaN	NaN	276	299	LS[79.9663]SERPSSDGEGVVENGITTC[57.0215]NGK	sp|Q8N556|AFAP1_HUMAN	LSSERPSSDGEGVVENGITTCNGK	K	E	24	2	21C(57.0215),2S(79.9663)	Q8N556	AFAP1_HUMAN	AFAP1	Actin filament-associated protein 1
NaN	88938.5	NaN	NaN	NaN	NaN	NaN	NaN	NaN	NaN	NaN	661	672	SGTSSPQS[79.9663]PVFR	sp|Q8N556|AFAP1_HUMAN	SGTSSPQSPVFR	K	H	12	2	8S(79.9663)	Q8N556	AFAP1_HUMAN	AFAP1	Actin filament-associated protein 1
NaN	NaN	NaN	NaN	NaN	NaN	NaN	NaN	NaN	141481	NaN	661	672	SGTSS[79.9663]PQSPVFR	sp|Q8N556|AFAP1_HUMAN	SGTSSPQSPVFR	K	H	12	2	5S(79.9663)	Q8N556	AFAP1_HUMAN	AFAP1	Actin filament-associated protein 1
101905	92552	NaN	NaN	NaN	99496.6	NaN	NaN	NaN	NaN	NaN	661	672	SGTS[79.9663]SPQSPVFR	sp|Q8N556|AFAP1_HUMAN	SGTSSPQSPVFR	K	H	12	2	4S(79.9663)	Q8N556	AFAP1_HUMAN	AFAP1	Actin filament-associated protein 1
96005.7	100154	79932.4	81639.4	72680.1	104725	137777	141774	148216	130892	159580	661	672	S[79.9663]GTSSPQSPVFR	sp|Q8N556|AFAP1_HUMAN	SGTSSPQSPVFR	K	H	12	2	1S(79.9663)	Q8N556	AFAP1_HUMAN	AFAP1	Actin filament-associated protein 1
NaN	NaN	54912.3	NaN	NaN	NaN	NaN	20746.2	NaN	30186.3	NaN	675	702	TLENSPISSC[57.0215]DTSDT[79.9663]EGPVPVNSAAVLK	sp|Q8N556|AFAP1_HUMAN	TLENSPISSCDTSDTEGPVPVNSAAVLK	R	K	28	2,3	10C(57.0215),15T(79.9663)	Q8N556	AFAP1_HUMAN	AFAP1	Actin filament-associated protein 1
NaN	NaN	63185.4	NaN	83172.3	NaN	106619	NaN	86752.6	103971	NaN	675	702	TLENSPISSC[57.0215]DTS[79.9663]DTEGPVPVNSAAVLK	sp|Q8N556|AFAP1_HUMAN	TLENSPISSCDTSDTEGPVPVNSAAVLK	R	K	28	2,3	10C(57.0215),13S(79.9663)	Q8N556	AFAP1_HUMAN	AFAP1	Actin filament-associated protein 1
NaN	NaN	45516.5	103195	NaN	NaN	66399.2	NaN	46684.4	NaN	NaN	675	702	TLENSPISSC[57.0215]DTS[79.9663]DT[79.9663]EGPVPVNSAAVLK	sp|Q8N556|AFAP1_HUMAN	TLENSPISSCDTSDTEGPVPVNSAAVLK	R	K	28	2	10C(57.0215),13S(79.9663),15T(79.9663)	Q8N556	AFAP1_HUMAN	AFAP1	Actin filament-associated protein 1
78617.9	20327.1	79413.2	120221	21481.2	23037	114944	79765.4	116911	NaN	93714.6	675	702	TLENSPISSC[57.0215]DT[79.9663]SDTEGPVPVNSAAVLK	sp|Q8N556|AFAP1_HUMAN	TLENSPISSCDTSDTEGPVPVNSAAVLK	R	K	28	2,3	10C(57.0215),12T(79.9663)	Q8N556	AFAP1_HUMAN	AFAP1	Actin filament-associated protein 1
69843.8	76574.1	16754.6	125686	86187.8	108025	NaN	NaN	119058	29382.2	71323.3	675	702	TLENSPISS[79.9663]C[57.0215]DTSDTEGPVPVNSAAVLK	sp|Q8N556|AFAP1_HUMAN	TLENSPISSCDTSDTEGPVPVNSAAVLK	R	K	28	2,3	10C(57.0215),9S(79.9663)	Q8N556	AFAP1_HUMAN	AFAP1	Actin filament-associated protein 1
NaN	NaN	NaN	NaN	NaN	21309.8	NaN	NaN	NaN	NaN	NaN	675	702	TLENSPIS[79.9663]SC[57.0215]DTSDTEGPVPVNSAAVLK	sp|Q8N556|AFAP1_HUMAN	TLENSPISSCDTSDTEGPVPVNSAAVLK	R	K	28	2,3	10C(57.0215),8S(79.9663)	Q8N556	AFAP1_HUMAN	AFAP1	Actin filament-associated protein 1
NaN	NaN	NaN	NaN	NaN	NaN	NaN	NaN	NaN	NaN	NaN	675	702	TLENS[79.9663]PISSC[57.0215]DTSDTEGPVPVNSAAVLK	sp|Q8N556|AFAP1_HUMAN	TLENSPISSCDTSDTEGPVPVNSAAVLK	R	K	28	2	10C(57.0215),5S(79.9663)	Q8N556	AFAP1_HUMAN	AFAP1	Actin filament-associated protein 1
NaN	NaN	NaN	NaN	NaN	NaN	NaN	NaN	NaN	55404.7	NaN	675	702	TLENS[79.9663]PISSC[57.0215]DTSDT[79.9663]EGPVPVNSAAVLK	sp|Q8N556|AFAP1_HUMAN	TLENSPISSCDTSDTEGPVPVNSAAVLK	R	K	28	2	10C(57.0215),15T(79.9663),5S(79.9663)	Q8N556	AFAP1_HUMAN	AFAP1	Actin filament-associated protein 1
NaN	NaN	NaN	NaN	NaN	NaN	NaN	26955.7	NaN	63018.9	NaN	675	702	TLENS[79.9663]PISSC[57.0215]DTS[79.9663]DTEGPVPVNSAAVLK	sp|Q8N556|AFAP1_HUMAN	TLENSPISSCDTSDTEGPVPVNSAAVLK	R	K	28	2	10C(57.0215),13S(79.9663),5S(79.9663)	Q8N556	AFAP1_HUMAN	AFAP1	Actin filament-associated protein 1
NaN	NaN	NaN	NaN	NaN	NaN	NaN	19427.6	NaN	NaN	NaN	675	702	TLENS[79.9663]PISSC[57.0215]DT[79.9663]SDTEGPVPVNSAAVLK	sp|Q8N556|AFAP1_HUMAN	TLENSPISSCDTSDTEGPVPVNSAAVLK	R	K	28	2	10C(57.0215),12T(79.9663),5S(79.9663)	Q8N556	AFAP1_HUMAN	AFAP1	Actin filament-associated protein 1
22418	NaN	25927.9	61798.1	38481.7	NaN	52473.9	27128.3	46370.6	33076.4	14177.9	675	702	TLENS[79.9663]PIS[79.9663]SC[57.0215]DTSDTEGPVPVNSAAVLK	sp|Q8N556|AFAP1_HUMAN	TLENSPISSCDTSDTEGPVPVNSAAVLK	R	K	28	2	10C(57.0215),5S(79.9663),8S(79.9663)	Q8N556	AFAP1_HUMAN	AFAP1	Actin filament-associated protein 1
NaN	78272.5	39087.1	NaN	NaN	51717.2	NaN	NaN	42900.4	NaN	80615.1	675	702	T[79.9663]LENSPISSC[57.0215]DTSDTEGPVPVNSAAVLK	sp|Q8N556|AFAP1_HUMAN	TLENSPISSCDTSDTEGPVPVNSAAVLK	R	K	28	2	10C(57.0215),1T(79.9663)	Q8N556	AFAP1_HUMAN	AFAP1	Actin filament-associated protein 1
NaN	NaN	NaN	NaN	NaN	NaN	NaN	NaN	NaN	NaN	8825.62	675	702	T[79.9663]LENSPISSC[57.0215]DTS[79.9663]DTEGPVPVNSAAVLK	sp|Q8N556|AFAP1_HUMAN	TLENSPISSCDTSDTEGPVPVNSAAVLK	R	K	28	2	10C(57.0215),13S(79.9663),1T(79.9663)	Q8N556	AFAP1_HUMAN	AFAP1	Actin filament-associated protein 1
NaN	42378.6	35989.5	39771.8	NaN	NaN	NaN	28292.5	29528.9	NaN	NaN	675	702	T[79.9663]LENSPISSC[57.0215]DT[79.9663]SDTEGPVPVNSAAVLK	sp|Q8N556|AFAP1_HUMAN	TLENSPISSCDTSDTEGPVPVNSAAVLK	R	K	28	2	10C(57.0215),12T(79.9663),1T(79.9663)	Q8N556	AFAP1_HUMAN	AFAP1	Actin filament-associated protein 1
NaN	NaN	NaN	NaN	NaN	NaN	NaN	NaN	NaN	NaN	NaN	675	702	T[79.9663]LENSPIS[79.9663]SC[57.0215]DTSDTEGPVPVNSAAVLK	sp|Q8N556|AFAP1_HUMAN	TLENSPISSCDTSDTEGPVPVNSAAVLK	R	K	28	2	10C(57.0215),1T(79.9663),8S(79.9663)	Q8N556	AFAP1_HUMAN	AFAP1	Actin filament-associated protein 1
20341.7	44670.3	40510	59596	45522.1	39168.2	38723.9	19182.2	NaN	57531.2	12446.3	675	702	T[79.9663]LENS[79.9663]PISSC[57.0215]DTSDTEGPVPVNSAAVLK	sp|Q8N556|AFAP1_HUMAN	TLENSPISSCDTSDTEGPVPVNSAAVLK	R	K	28	2	10C(57.0215),1T(79.9663),5S(79.9663)	Q8N556	AFAP1_HUMAN	AFAP1	Actin filament-associated protein 1
NaN	NaN	NaN	NaN	NaN	NaN	NaN	16723.2	NaN	NaN	NaN	1168	1186	ADHRS[79.9663]S[79.9663]PNVANQPPS[79.9663]PGGK	sp|P55196|AFAD_HUMAN	ADHRSSPNVANQPPSPGGK	R	S	19	2	15S(79.9663),5S(79.9663),6S(79.9663)	P55196	AFAD_HUMAN	AFDN	Afadin
NaN	NaN	NaN	NaN	NaN	NaN	NaN	31042.1	NaN	NaN	NaN	1494	1517	DLQYITVS[79.9663]KEELSSGDSLSPDPWK	sp|P55196|AFAD_HUMAN	DLQYITVSKEELSSGDSLSPDPWK	R	R	24	2	8S(79.9663)	P55196	AFAD_HUMAN	AFDN	Afadin
NaN	NaN	NaN	NaN	NaN	NaN	NaN	27312.5	NaN	NaN	NaN	1494	1517	DLQYIT[79.9663]VSKEELSSGDSLSPDPWK	sp|P55196|AFAD_HUMAN	DLQYITVSKEELSSGDSLSPDPWK	R	R	24	2	6T(79.9663)	P55196	AFAD_HUMAN	AFDN	Afadin
NaN	131423	NaN	133146	NaN	NaN	NaN	NaN	NaN	NaN	NaN	1691	1710	DYEPPSPS[79.9663]PAPGAPPPPPQR	sp|P55196|AFAD_HUMAN	DYEPPSPSPAPGAPPPPPQR	R	N	20	2	8S(79.9663)	P55196	AFAD_HUMAN	AFDN	Afadin
133792	137863	171802	173274	193606	203971	200898	91002.9	121729	160568	105978	1691	1710	DYEPPS[79.9663]PSPAPGAPPPPPQR	sp|P55196|AFAD_HUMAN	DYEPPSPSPAPGAPPPPPQR	R	N	20	2	6S(79.9663)	P55196	AFAD_HUMAN	AFDN	Afadin
63892.7	49635.5	38010.3	NaN	NaN	NaN	NaN	60678	NaN	NaN	NaN	1503	1517	EELSSGDSLS[79.9663]PDPWK	sp|P55196|AFAD_HUMAN	EELSSGDSLSPDPWK	K	R	15	2	10S(79.9663)	P55196	AFAD_HUMAN	AFDN	Afadin
NaN	32392.4	26063.1	21730.3	19776.3	23375.1	21875.5	46108.4	73318.1	80051.8	55080	1503	1518	EELSSGDSLS[79.9663]PDPWKR	sp|P55196|AFAD_HUMAN	EELSSGDSLSPDPWKR	K	D	16	2	10S(79.9663)	P55196	AFAD_HUMAN	AFDN	Afadin
52658.8	NaN	NaN	NaN	NaN	NaN	NaN	NaN	46839	NaN	68815.9	1503	1517	EELSSGDS[79.9663]LSPDPWK	sp|P55196|AFAD_HUMAN	EELSSGDSLSPDPWK	K	R	15	2	8S(79.9663)	P55196	AFAD_HUMAN	AFDN	Afadin
22509.7	NaN	19141	16996.5	NaN	NaN	11950.3	53382.2	NaN	65922.5	43389.9	1503	1518	EELSSGDS[79.9663]LSPDPWKR	sp|P55196|AFAD_HUMAN	EELSSGDSLSPDPWKR	K	D	16	2	8S(79.9663)	P55196	AFAD_HUMAN	AFDN	Afadin
10606.5	12008.1	14549.1	NaN	NaN	NaN	NaN	NaN	24130.5	59161.5	NaN	1503	1518	EELS[79.9663]SGDSLSPDPWKR	sp|P55196|AFAD_HUMAN	EELSSGDSLSPDPWKR	K	D	16	2	4S(79.9663)	P55196	AFAD_HUMAN	AFDN	Afadin
56001.8	NaN	NaN	54619	70213.1	NaN	NaN	151439	NaN	192398	NaN	1229	1241	EYFTFPASKS[79.9663]QDR	sp|P55196|AFAD_HUMAN	EYFTFPASKSQDR	R	M	13	2,3	10S(79.9663)	P55196	AFAD_HUMAN	AFDN	Afadin
NaN	69169.7	73448	67282.6	NaN	78720.9	84348.5	39682.4	198246	238682	162531	1229	1241	EYFTFPAS[79.9663]KSQDR	sp|P55196|AFAD_HUMAN	EYFTFPASKSQDR	R	M	13	2,3	8S(79.9663)	P55196	AFAD_HUMAN	AFDN	Afadin
48573.7	NaN	73908.1	NaN	NaN	NaN	NaN	107264	163998	NaN	144840	1229	1241	EYFT[79.9663]FPASKSQDR	sp|P55196|AFAD_HUMAN	EYFTFPASKSQDR	R	M	13	2	4T(79.9663)	P55196	AFAD_HUMAN	AFDN	Afadin
NaN	NaN	NaN	NaN	NaN	NaN	NaN	NaN	NaN	182757	NaN	1229	1241	EY[79.9663]FTFPASKSQDR	sp|P55196|AFAD_HUMAN	EYFTFPASKSQDR	R	M	13	2	2Y(79.9663)	P55196	AFAD_HUMAN	AFDN	Afadin
26775.5	21901.5	12677.8	NaN	18988.1	NaN	36236.1	39540.2	27965.8	26809.8	NaN	1197	1228	ITSVSTGNLC[57.0215]TEEQT[79.9663]PPPRPEAYPIPTQTYTR	sp|P55196|AFAD_HUMAN	ITSVSTGNLCTEEQTPPPRPEAYPIPTQTYTR	K	E	32	3	10C(57.0215),15T(79.9663)	P55196	AFAD_HUMAN	AFDN	Afadin
NaN	NaN	NaN	340513	NaN	24764.5	NaN	NaN	NaN	NaN	NaN	1197	1228	ITSVSTGNLC[57.0215]T[79.9663]EEQTPPPRPEAYPIPTQTYTR	sp|P55196|AFAD_HUMAN	ITSVSTGNLCTEEQTPPPRPEAYPIPTQTYTR	K	E	32	3	10C(57.0215),11T(79.9663)	P55196	AFAD_HUMAN	AFDN	Afadin
NaN	NaN	NaN	NaN	448529	NaN	NaN	NaN	699077	831964	NaN	1197	1228	ITSVST[79.9663]GNLC[57.0215]TEEQTPPPRPEAYPIPTQTYTR	sp|P55196|AFAD_HUMAN	ITSVSTGNLCTEEQTPPPRPEAYPIPTQTYTR	K	E	32	3	10C(57.0215),6T(79.9663)	P55196	AFAD_HUMAN	AFDN	Afadin
101478	NaN	NaN	NaN	NaN	NaN	122527	NaN	NaN	174173	NaN	1197	1228	ITSVST[79.9663]GNLC[57.0215]TEEQT[79.9663]PPPRPEAYPIPTQTYTR	sp|P55196|AFAD_HUMAN	ITSVSTGNLCTEEQTPPPRPEAYPIPTQTYTR	K	E	32	3	10C(57.0215),15T(79.9663),6T(79.9663)	P55196	AFAD_HUMAN	AFDN	Afadin
542260	534484	521830	456328	500429	547796	763962	866230	935535	996666	1064510	1197	1228	ITSVS[79.9663]TGNLC[57.0215]TEEQTPPPRPEAYPIPTQTYTR	sp|P55196|AFAD_HUMAN	ITSVSTGNLCTEEQTPPPRPEAYPIPTQTYTR	K	E	32	3	10C(57.0215),5S(79.9663)	P55196	AFAD_HUMAN	AFDN	Afadin
NaN	NaN	NaN	NaN	NaN	NaN	NaN	NaN	NaN	NaN	NaN	1197	1228	ITSVS[79.9663]TGNLC[57.0215]TEEQTPPPRPEAY[79.9663]PIPTQTYTR	sp|P55196|AFAD_HUMAN	ITSVSTGNLCTEEQTPPPRPEAYPIPTQTYTR	K	E	32	3	10C(57.0215),23Y(79.9663),5S(79.9663)	P55196	AFAD_HUMAN	AFDN	Afadin
116580	82057.9	NaN	65933.4	67595.9	79762.7	126348	NaN	191324	181407	193360	1197	1228	ITSVS[79.9663]TGNLC[57.0215]TEEQT[79.9663]PPPRPEAYPIPTQTYTR	sp|P55196|AFAD_HUMAN	ITSVSTGNLCTEEQTPPPRPEAYPIPTQTYTR	K	E	32	3	10C(57.0215),15T(79.9663),5S(79.9663)	P55196	AFAD_HUMAN	AFDN	Afadin
NaN	NaN	NaN	NaN	NaN	NaN	NaN	NaN	NaN	NaN	NaN	1197	1228	ITSVS[79.9663]TGNLC[57.0215]T[79.9663]EEQTPPPRPEAYPIPTQTYTR	sp|P55196|AFAD_HUMAN	ITSVSTGNLCTEEQTPPPRPEAYPIPTQTYTR	K	E	32	3	10C(57.0215),11T(79.9663),5S(79.9663)	P55196	AFAD_HUMAN	AFDN	Afadin
NaN	NaN	NaN	446116	NaN	NaN	NaN	NaN	NaN	NaN	NaN	1197	1228	ITS[79.9663]VSTGNLC[57.0215]TEEQTPPPRPEAYPIPTQTYTR	sp|P55196|AFAD_HUMAN	ITSVSTGNLCTEEQTPPPRPEAYPIPTQTYTR	K	E	32	3	10C(57.0215),3S(79.9663)	P55196	AFAD_HUMAN	AFDN	Afadin
NaN	NaN	73714.1	NaN	NaN	NaN	NaN	NaN	NaN	NaN	NaN	1197	1228	ITS[79.9663]VSTGNLC[57.0215]TEEQT[79.9663]PPPRPEAYPIPTQTYTR	sp|P55196|AFAD_HUMAN	ITSVSTGNLCTEEQTPPPRPEAYPIPTQTYTR	K	E	32	3	10C(57.0215),15T(79.9663),3S(79.9663)	P55196	AFAD_HUMAN	AFDN	Afadin
503318	NaN	NaN	471041	NaN	NaN	NaN	694728	NaN	888072	NaN	1197	1228	IT[79.9663]SVSTGNLC[57.0215]TEEQTPPPRPEAYPIPTQTYTR	sp|P55196|AFAD_HUMAN	ITSVSTGNLCTEEQTPPPRPEAYPIPTQTYTR	K	E	32	3	10C(57.0215),2T(79.9663)	P55196	AFAD_HUMAN	AFDN	Afadin
NaN	78458.6	70735.1	66169.5	64923.4	NaN	NaN	193044	NaN	163263	NaN	1197	1228	IT[79.9663]SVSTGNLC[57.0215]TEEQT[79.9663]PPPRPEAYPIPTQTYTR	sp|P55196|AFAD_HUMAN	ITSVSTGNLCTEEQTPPPRPEAYPIPTQTYTR	K	E	32	3	10C(57.0215),15T(79.9663),2T(79.9663)	P55196	AFAD_HUMAN	AFDN	Afadin
12607.4	36889.6	26319.5	NaN	20910	17685.6	NaN	108114	48665	NaN	NaN	1299	1327	KSDSDMWINQSSSLDSSTSS[79.9663]QEHLNHSSK	sp|P55196|AFAD_HUMAN	KSDSDMWINQSSSLDSSTSSQEHLNHSSK	R	S	29	3,4	20S(79.9663)	P55196	AFAD_HUMAN	AFDN	Afadin
NaN	NaN	NaN	NaN	NaN	NaN	NaN	26947.1	NaN	NaN	NaN	1299	1327	KSDSDMWINQSSSLDSST[79.9663]SSQEHLNHSSK	sp|P55196|AFAD_HUMAN	KSDSDMWINQSSSLDSSTSSQEHLNHSSK	R	S	29	3	18T(79.9663)	P55196	AFAD_HUMAN	AFDN	Afadin
NaN	36889.6	NaN	24165.9	NaN	NaN	17435	24111.9	NaN	NaN	34186.5	1299	1327	KSDSDMWINQSSSLDS[79.9663]STSSQEHLNHSSK	sp|P55196|AFAD_HUMAN	KSDSDMWINQSSSLDSSTSSQEHLNHSSK	R	S	29	3,4	16S(79.9663)	P55196	AFAD_HUMAN	AFDN	Afadin
37332.6	NaN	NaN	NaN	NaN	NaN	NaN	78696.8	NaN	NaN	NaN	1299	1327	KSDSDMWINQSSS[79.9663]LDSSTSSQEHLNHSSK	sp|P55196|AFAD_HUMAN	KSDSDMWINQSSSLDSSTSSQEHLNHSSK	R	S	29	4	13S(79.9663)	P55196	AFAD_HUMAN	AFDN	Afadin
NaN	NaN	NaN	NaN	NaN	NaN	NaN	NaN	NaN	NaN	36727.2	1299	1327	KSDSDMWINQSS[79.9663]SLDSSTSSQEHLNHSSK	sp|P55196|AFAD_HUMAN	KSDSDMWINQSSSLDSSTSSQEHLNHSSK	R	S	29	4	12S(79.9663)	P55196	AFAD_HUMAN	AFDN	Afadin
NaN	NaN	NaN	22179	18230.3	17883.3	NaN	35143.2	45745.4	42785.3	NaN	1299	1327	KSDSDMWINQS[79.9663]SSLDSSTSSQEHLNHSSK	sp|P55196|AFAD_HUMAN	KSDSDMWINQSSSLDSSTSSQEHLNHSSK	R	S	29	3,4	11S(79.9663)	P55196	AFAD_HUMAN	AFDN	Afadin
NaN	31184.1	32659.7	NaN	14253.1	NaN	32679	NaN	65458	NaN	NaN	1299	1327	KSDS[79.9663]DMWINQSSSLDSSTSS[79.9663]QEHLNHSSK	sp|P55196|AFAD_HUMAN	KSDSDMWINQSSSLDSSTSSQEHLNHSSK	R	S	29	3	20S(79.9663),4S(79.9663)	P55196	AFAD_HUMAN	AFDN	Afadin
NaN	NaN	28182.7	NaN	NaN	NaN	35978.5	79671.4	68161	70013.6	NaN	1299	1327	KS[79.9663]DSDMWINQSSSLDSSTSS[79.9663]QEHLNHSSK	sp|P55196|AFAD_HUMAN	KSDSDMWINQSSSLDSSTSSQEHLNHSSK	R	S	29	3	20S(79.9663),2S(79.9663)	P55196	AFAD_HUMAN	AFDN	Afadin
20747.9	NaN	NaN	NaN	NaN	NaN	NaN	78946.9	NaN	NaN	68621.6	1299	1327	KS[79.9663]DS[79.9663]DMWINQSSSLDSSTSSQEHLNHSSK	sp|P55196|AFAD_HUMAN	KSDSDMWINQSSSLDSSTSSQEHLNHSSK	R	S	29	3	2S(79.9663),4S(79.9663)	P55196	AFAD_HUMAN	AFDN	Afadin
12589.9	NaN	18067.9	13568.9	11680.6	8838.95	14884.4	27049.2	28873.8	32356.7	20845.5	555	569	LDS[79.9663]DRVSSASSTAER	sp|P55196|AFAD_HUMAN	LDSDRVSSASSTAER	R	G	15	2	3S(79.9663)	P55196	AFAD_HUMAN	AFDN	Afadin
NaN	112941	119058	99176.7	119533	156138	240803	257192	331709	300929	448009	1797	1807	LFS[79.9663]QGQDVSNK	sp|P55196|AFAD_HUMAN	LFSQGQDVSNK	R	V	11	2	3S(79.9663)	P55196	AFAD_HUMAN	AFDN	Afadin
8155.09	NaN	NaN	NaN	NaN	NaN	NaN	19510	NaN	18874.3	14158.1	421	432	LQLS[79.9663]VTEVGTEK	sp|P55196|AFAD_HUMAN	LQLSVTEVGTEK	R	L	12	2	4S(79.9663)	P55196	AFAD_HUMAN	AFDN	Afadin
NaN	NaN	NaN	NaN	NaN	NaN	NaN	NaN	NaN	NaN	NaN	1124	1155	PKSEGFELYNNSTQNGS[79.9663]PESPQLPWAEYSEPK	sp|P55196|AFAD_HUMAN	PKSEGFELYNNSTQNGSPESPQLPWAEYSEPK	R	K	32	3	17S(79.9663)	P55196	AFAD_HUMAN	AFDN	Afadin
NaN	NaN	NaN	NaN	NaN	NaN	NaN	NaN	NaN	NaN	NaN	1124	1155	PKSEGFELYNNST[79.9663]QNGSPESPQLPWAEYSEPK	sp|P55196|AFAD_HUMAN	PKSEGFELYNNSTQNGSPESPQLPWAEYSEPK	R	K	32	3	13T(79.9663)	P55196	AFAD_HUMAN	AFDN	Afadin
31255.9	22114.9	12697	NaN	NaN	39175	65101.8	NaN	38841	17579.5	NaN	1124	1155	PKS[79.9663]EGFELYNNSTQNGSPESPQLPWAEYSEPK	sp|P55196|AFAD_HUMAN	PKSEGFELYNNSTQNGSPESPQLPWAEYSEPK	R	K	32	3	3S(79.9663)	P55196	AFAD_HUMAN	AFDN	Afadin
51305.1	45168.2	36407.9	113485	106327	98843	74099.8	54886.3	59334.8	49156	45630.4	179	197	QAS[79.9663]DKDDRPFQGEDVENSR	sp|P55196|AFAD_HUMAN	QASDKDDRPFQGEDVENSR	R	L	19	2,3	3S(79.9663)	P55196	AFAD_HUMAN	AFDN	Afadin
374889	512881	397230	432742	467293	470883	609889	648303	737730	739407	615512	1092	1112	QGAIYHGLATLLNQPS[79.9663]PMMQR	sp|P55196|AFAD_HUMAN	QGAIYHGLATLLNQPSPMMQR	K	I	21	2,3	16S(79.9663)	P55196	AFAD_HUMAN	AFDN	Afadin
22016.3	21508.9	8763.44	21391.9	20863.7	21938.9	22693.6	NaN	42658.3	52954.1	26575.5	1092	1112	QGAIYHGLATLLNQPS[79.9663]PMM[15.9949]QR	sp|P55196|AFAD_HUMAN	QGAIYHGLATLLNQPSPMMQR	K	I	21	3	16S(79.9663),19M(15.9949)	P55196	AFAD_HUMAN	AFDN	Afadin
25335	NaN	NaN	NaN	NaN	NaN	NaN	42918.7	38255.8	43219.7	NaN	1092	1112	QGAIYHGLATLLNQPS[79.9663]PM[15.9949]MQR	sp|P55196|AFAD_HUMAN	QGAIYHGLATLLNQPSPMMQR	K	I	21	3	16S(79.9663),18M(15.9949)	P55196	AFAD_HUMAN	AFDN	Afadin
NaN	NaN	NaN	192428	NaN	NaN	255001	NaN	NaN	NaN	272861	1092	1112	QGAIYHGLAT[79.9663]LLNQPSPMMQR	sp|P55196|AFAD_HUMAN	QGAIYHGLATLLNQPSPMMQR	K	I	21	2,3	10T(79.9663)	P55196	AFAD_HUMAN	AFDN	Afadin
NaN	NaN	NaN	NaN	NaN	NaN	NaN	NaN	NaN	NaN	NaN	1300	1327	SDSDMWINQSSSLDSSTSSQEHLNHS[79.9663]SK	sp|P55196|AFAD_HUMAN	SDSDMWINQSSSLDSSTSSQEHLNHSSK	K	S	28	3	26S(79.9663)	P55196	AFAD_HUMAN	AFDN	Afadin
NaN	81063.8	62487.2	49756.3	NaN	NaN	54670.4	NaN	86182.4	70116.4	72322.8	1300	1327	SDSDMWINQSSSLDSSTSS[79.9663]QEHLNHSSK	sp|P55196|AFAD_HUMAN	SDSDMWINQSSSLDSSTSSQEHLNHSSK	K	S	28	3	19S(79.9663)	P55196	AFAD_HUMAN	AFDN	Afadin
66355.6	79473.5	63167.6	NaN	42792.2	44889.6	NaN	122242	NaN	70959.6	NaN	1300	1327	SDSDMWINQSSSLDSSTS[79.9663]SQEHLNHSSK	sp|P55196|AFAD_HUMAN	SDSDMWINQSSSLDSSTSSQEHLNHSSK	K	S	28	2,3	18S(79.9663)	P55196	AFAD_HUMAN	AFDN	Afadin
NaN	NaN	NaN	NaN	NaN	NaN	NaN	NaN	NaN	NaN	NaN	1300	1327	SDSDMWINQSSSLDSS[79.9663]TSSQEHLNHSSK	sp|P55196|AFAD_HUMAN	SDSDMWINQSSSLDSSTSSQEHLNHSSK	K	S	28	3	16S(79.9663)	P55196	AFAD_HUMAN	AFDN	Afadin
23075.6	55259.9	21065.9	50794.1	46330.9	50843.7	63144.1	82410.2	114259	109786	88543.3	1126	1155	SEGFELYNNSTQNGSPES[79.9663]PQLPWAEYSEPK	sp|P55196|AFAD_HUMAN	SEGFELYNNSTQNGSPESPQLPWAEYSEPK	K	K	30	3	18S(79.9663)	P55196	AFAD_HUMAN	AFDN	Afadin
34301.8	NaN	54293.4	NaN	NaN	NaN	NaN	83678.8	60348.2	NaN	64920.7	1126	1155	SEGFELYNNSTQNGS[79.9663]PESPQLPWAEYSEPK	sp|P55196|AFAD_HUMAN	SEGFELYNNSTQNGSPESPQLPWAEYSEPK	K	K	30	3	15S(79.9663)	P55196	AFAD_HUMAN	AFDN	Afadin
13204.6	13027.1	7226.25	NaN	NaN	NaN	NaN	8040.91	NaN	NaN	NaN	1126	1155	SEGFELYNNSTQNGS[79.9663]PES[79.9663]PQLPWAEYSEPK	sp|P55196|AFAD_HUMAN	SEGFELYNNSTQNGSPESPQLPWAEYSEPK	K	K	30	3	15S(79.9663),18S(79.9663)	P55196	AFAD_HUMAN	AFDN	Afadin
NaN	NaN	NaN	NaN	NaN	NaN	NaN	NaN	NaN	NaN	NaN	1126	1155	SEGFELYNNST[79.9663]QNGSPESPQLPWAEYSEPK	sp|P55196|AFAD_HUMAN	SEGFELYNNSTQNGSPESPQLPWAEYSEPK	K	K	30	3	11T(79.9663)	P55196	AFAD_HUMAN	AFDN	Afadin
NaN	NaN	NaN	48269.7	NaN	NaN	NaN	NaN	NaN	NaN	NaN	1126	1155	SEGFELYNNS[79.9663]TQNGSPESPQLPWAEYSEPK	sp|P55196|AFAD_HUMAN	SEGFELYNNSTQNGSPESPQLPWAEYSEPK	K	K	30	3	10S(79.9663)	P55196	AFAD_HUMAN	AFDN	Afadin
NaN	NaN	NaN	175605	NaN	152514	NaN	NaN	NaN	NaN	145830	1772	1792	SKSQDADSPGS[79.9663]S[79.9663]GAPENLTFK	sp|P55196|AFAD_HUMAN	SKSQDADSPGSSGAPENLTFK	R	E	21	2	11S(79.9663),12S(79.9663)	P55196	AFAD_HUMAN	AFDN	Afadin
NaN	NaN	NaN	NaN	NaN	NaN	NaN	NaN	NaN	NaN	NaN	1772	1792	SKSQDADS[79.9663]PGSSGAPENLTFK	sp|P55196|AFAD_HUMAN	SKSQDADSPGSSGAPENLTFK	R	E	21	3	8S(79.9663)	P55196	AFAD_HUMAN	AFDN	Afadin
NaN	NaN	NaN	NaN	NaN	NaN	NaN	NaN	NaN	NaN	NaN	1772	1792	SKSQDADS[79.9663]PGSS[79.9663]GAPENLTFK	sp|P55196|AFAD_HUMAN	SKSQDADSPGSSGAPENLTFK	R	E	21	2	12S(79.9663),8S(79.9663)	P55196	AFAD_HUMAN	AFDN	Afadin
507587	444587	453844	414992	627135	461157	NaN	725718	NaN	807426	589410	1772	1792	SKS[79.9663]QDADSPGSSGAPENLTFK	sp|P55196|AFAD_HUMAN	SKSQDADSPGSSGAPENLTFK	R	E	21	2,3	3S(79.9663)	P55196	AFAD_HUMAN	AFDN	Afadin
NaN	NaN	NaN	NaN	194839	197863	154141	121933	NaN	NaN	NaN	1772	1792	SKS[79.9663]QDADS[79.9663]PGSSGAPENLTFK	sp|P55196|AFAD_HUMAN	SKSQDADSPGSSGAPENLTFK	R	E	21	2	3S(79.9663),8S(79.9663)	P55196	AFAD_HUMAN	AFDN	Afadin
NaN	94771.6	NaN	NaN	261013	NaN	NaN	132252	NaN	NaN	252078	1774	1792	SQDADSPGSS[79.9663]GAPENLTFK	sp|P55196|AFAD_HUMAN	SQDADSPGSSGAPENLTFK	K	E	19	2	10S(79.9663)	P55196	AFAD_HUMAN	AFDN	Afadin
NaN	NaN	NaN	NaN	NaN	NaN	NaN	NaN	NaN	NaN	NaN	1774	1792	SQDADSPGS[79.9663]SGAPENLTFK	sp|P55196|AFAD_HUMAN	SQDADSPGSSGAPENLTFK	K	E	19	2	9S(79.9663)	P55196	AFAD_HUMAN	AFDN	Afadin
40990.7	40084.5	34122.7	57428.3	39037.5	58161.5	68318.9	46927.5	NaN	NaN	NaN	1774	1792	SQDADSPGS[79.9663]S[79.9663]GAPENLTFK	sp|P55196|AFAD_HUMAN	SQDADSPGSSGAPENLTFK	K	E	19	2	10S(79.9663),9S(79.9663)	P55196	AFAD_HUMAN	AFDN	Afadin
223358	191247	144460	387481	350442	420329	457246	324787	423348	292590	345718	1774	1792	SQDADS[79.9663]PGSSGAPENLTFK	sp|P55196|AFAD_HUMAN	SQDADSPGSSGAPENLTFK	K	E	19	2	6S(79.9663)	P55196	AFAD_HUMAN	AFDN	Afadin
NaN	NaN	NaN	62054.6	NaN	NaN	NaN	47103.8	NaN	NaN	NaN	1774	1792	SQDADS[79.9663]PGS[79.9663]SGAPENLTFK	sp|P55196|AFAD_HUMAN	SQDADSPGSSGAPENLTFK	K	E	19	2	6S(79.9663),9S(79.9663)	P55196	AFAD_HUMAN	AFDN	Afadin
491416	579740	519051	676090	632836	525031	479314	1007090	960312	826991	631516	1172	1186	SSPNVANQPPS[79.9663]PGGK	sp|P55196|AFAD_HUMAN	SSPNVANQPPSPGGK	R	S	15	2	11S(79.9663)	P55196	AFAD_HUMAN	AFDN	Afadin
NaN	NaN	NaN	NaN	NaN	NaN	NaN	NaN	NaN	NaN	NaN	1172	1186	SS[79.9663]PNVANQPPSPGGK	sp|P55196|AFAD_HUMAN	SSPNVANQPPSPGGK	R	S	15	2	2S(79.9663)	P55196	AFAD_HUMAN	AFDN	Afadin
NaN	NaN	NaN	NaN	NaN	NaN	NaN	NaN	NaN	NaN	NaN	1172	1186	SS[79.9663]PNVANQPPS[79.9663]PGGK	sp|P55196|AFAD_HUMAN	SSPNVANQPPSPGGK	R	S	15	2	11S(79.9663),2S(79.9663)	P55196	AFAD_HUMAN	AFDN	Afadin
29746.4	NaN	NaN	NaN	NaN	NaN	NaN	29577.2	NaN	NaN	NaN	1300	1327	S[79.9663]DS[79.9663]DMWINQSSSLDSSTSSQEHLNHSSK	sp|P55196|AFAD_HUMAN	SDSDMWINQSSSLDSSTSSQEHLNHSSK	K	S	28	3	1S(79.9663),3S(79.9663)	P55196	AFAD_HUMAN	AFDN	Afadin
366933	365607	453837	619862	612585	627671	621593	791182	806114	569033	492937	1772	1792	S[79.9663]KSQDADSPGSSGAPENLTFK	sp|P55196|AFAD_HUMAN	SKSQDADSPGSSGAPENLTFK	R	E	21	2,3	1S(79.9663)	P55196	AFAD_HUMAN	AFDN	Afadin
NaN	NaN	78721.1	NaN	NaN	NaN	NaN	NaN	NaN	NaN	NaN	1772	1792	S[79.9663]KSQDADSPGS[79.9663]SGAPENLTFK	sp|P55196|AFAD_HUMAN	SKSQDADSPGSSGAPENLTFK	R	E	21	2	11S(79.9663),1S(79.9663)	P55196	AFAD_HUMAN	AFDN	Afadin
107305	NaN	NaN	190442	165841	NaN	NaN	NaN	166361	153136	135177	1772	1792	S[79.9663]KSQDADS[79.9663]PGSSGAPENLTFK	sp|P55196|AFAD_HUMAN	SKSQDADSPGSSGAPENLTFK	R	E	21	2	1S(79.9663),8S(79.9663)	P55196	AFAD_HUMAN	AFDN	Afadin
123763	NaN	NaN	NaN	NaN	NaN	174338	NaN	NaN	NaN	NaN	1772	1792	S[79.9663]KS[79.9663]QDADSPGSSGAPENLTFK	sp|P55196|AFAD_HUMAN	SKSQDADSPGSSGAPENLTFK	R	E	21	2	1S(79.9663),3S(79.9663)	P55196	AFAD_HUMAN	AFDN	Afadin
NaN	183007	NaN	NaN	NaN	NaN	NaN	NaN	NaN	258481	220066	1774	1792	S[79.9663]QDADSPGSSGAPENLTFK	sp|P55196|AFAD_HUMAN	SQDADSPGSSGAPENLTFK	K	E	19	2	1S(79.9663)	P55196	AFAD_HUMAN	AFDN	Afadin
NaN	NaN	NaN	NaN	43779.6	61747.4	NaN	NaN	NaN	NaN	NaN	1774	1792	S[79.9663]QDADSPGS[79.9663]SGAPENLTFK	sp|P55196|AFAD_HUMAN	SQDADSPGSSGAPENLTFK	K	E	19	2	1S(79.9663),9S(79.9663)	P55196	AFAD_HUMAN	AFDN	Afadin
393445	365843	339261	165934	129819	150557	182780	346808	294235	236832	332306	1275	1283	S[79.9663]QEELREDK	sp|P55196|AFAD_HUMAN	SQEELREDK	R	A	9	2	1S(79.9663)	P55196	AFAD_HUMAN	AFDN	Afadin
46077.2	33940.4	40500.6	30086.3	NaN	NaN	16917.1	46507.7	41696.9	35579.2	28084.3	239	251	S[79.9663]SDGRPDSGGTLR	sp|P55196|AFAD_HUMAN	SSDGRPDSGGTLR	R	I	13	2	1S(79.9663)	P55196	AFAD_HUMAN	AFDN	Afadin
NaN	NaN	NaN	NaN	NaN	NaN	NaN	NaN	NaN	NaN	NaN	1172	1186	S[79.9663]SPNVANQPPSPGGK	sp|P55196|AFAD_HUMAN	SSPNVANQPPSPGGK	R	S	15	2	1S(79.9663)	P55196	AFAD_HUMAN	AFDN	Afadin
149890	130248	167424	142554	140346	180134	304359	329094	491521	569762	493328	1172	1186	S[79.9663]SPNVANQPPS[79.9663]PGGK	sp|P55196|AFAD_HUMAN	SSPNVANQPPSPGGK	R	S	15	2	11S(79.9663),1S(79.9663)	P55196	AFAD_HUMAN	AFDN	Afadin
22004.4	NaN	NaN	NaN	NaN	NaN	NaN	33347.6	NaN	NaN	NaN	512	520	S[79.9663]VDGGLMVK	sp|P55196|AFAD_HUMAN	SVDGGLMVK	R	G	9	2	1S(79.9663)	P55196	AFAD_HUMAN	AFDN	Afadin
15043.5	9634.02	22576.4	NaN	14851.2	22369.6	23245.8	31412.7	38386.9	38108.5	40963.2	1328	1337	S[79.9663]VTPASTLTK	sp|P55196|AFAD_HUMAN	SVTPASTLTK	K	S	10	2	1S(79.9663)	P55196	AFAD_HUMAN	AFDN	Afadin
NaN	NaN	NaN	106749	NaN	105881	80789.2	NaN	NaN	111050	55580.8	214	223	TIS[79.9663]NPEVVMK	sp|P55196|AFAD_HUMAN	TISNPEVVMK	R	R	10	2	3S(79.9663)	P55196	AFAD_HUMAN	AFDN	Afadin
NaN	NaN	NaN	NaN	NaN	NaN	NaN	NaN	NaN	NaN	NaN	1717	1729	TQVLS[79.9663]PDSLFTAK	sp|P55196|AFAD_HUMAN	TQVLSPDSLFTAK	K	F	13	2	5S(79.9663)	P55196	AFAD_HUMAN	AFDN	Afadin
251127	NaN	221441	NaN	188854	NaN	NaN	418860	399374	371968	NaN	1081	1091	TSS[79.9663]VVTLEVAK	sp|P55196|AFAD_HUMAN	TSSVVTLEVAK	R	Q	11	2	3S(79.9663)	P55196	AFAD_HUMAN	AFDN	Afadin
56346.5	49782.6	54419.4	NaN	83909.3	NaN	NaN	97004.1	104890	101789	52641.2	214	223	T[79.9663]ISNPEVVMK	sp|P55196|AFAD_HUMAN	TISNPEVVMK	R	R	10	2	1T(79.9663)	P55196	AFAD_HUMAN	AFDN	Afadin
248225	225040	243237	166306	NaN	205313	242664	418860	397824	385103	272180	1081	1091	T[79.9663]SSVVTLEVAK	sp|P55196|AFAD_HUMAN	TSSVVTLEVAK	R	Q	11	2	1T(79.9663)	P55196	AFAD_HUMAN	AFDN	Afadin
89330.6	135974	22689.9	85712.5	7957.83	68159.1	79387.2	130086	15331.8	22280.7	5795.09	1272	1283	VTRS[79.9663]QEELREDK	sp|P55196|AFAD_HUMAN	VTRSQEELREDK	R	A	12	2,3	4S(79.9663)	P55196	AFAD_HUMAN	AFDN	Afadin
79780.8	NaN	101403	NaN	68078.4	4356.04	NaN	121290	179572	193625	146645	1272	1283	VT[79.9663]RSQEELREDK	sp|P55196|AFAD_HUMAN	VTRSQEELREDK	R	A	12	3	2T(79.9663)	P55196	AFAD_HUMAN	AFDN	Afadin
NaN	NaN	NaN	NaN	NaN	NaN	NaN	NaN	NaN	NaN	NaN	1050	1088	AVGMPSPVSPKLSPGNSGNY[79.9663]S[79.9663]SGASSASASGSSVTIPQK	sp|Q9UHB7|AFF4_HUMAN	AVGMPSPVSPKLSPGNSGNYSSGASSASASGSSVTIPQK	K	I	39	3	20Y(79.9663),21S(79.9663)	Q9UHB7	AFF4_HUMAN	AFF4	AF4/FMR2 family member 4
198191	181421	158129	132539	135354	145555	158831	80498.5	106574	104628	77099.5	700	717	ELLS[79.9663]PLS[79.9663]EPDDRYPLIVK	sp|Q9UHB7|AFF4_HUMAN	ELLSPLSEPDDRYPLIVK	K	I	18	2	4S(79.9663),7S(79.9663)	Q9UHB7	AFF4_HUMAN	AFF4	AF4/FMR2 family member 4
NaN	NaN	NaN	NaN	NaN	NaN	NaN	NaN	NaN	NaN	NaN	850	863	ET[79.9663]S[79.9663]GSSKNSSSTSK	sp|Q9UHB7|AFF4_HUMAN	ETSGSSKNSSSTSK	K	Q	14	2	2T(79.9663),3S(79.9663)	Q9UHB7	AFF4_HUMAN	AFF4	AF4/FMR2 family member 4
NaN	NaN	NaN	NaN	NaN	NaN	NaN	NaN	NaN	NaN	NaN	584	600	IES[79.9663]ETPVDLASSMPSSR	sp|Q9UHB7|AFF4_HUMAN	IESETPVDLASSMPSSR	K	H	17	3	3S(79.9663)	Q9UHB7	AFF4_HUMAN	AFF4	AF4/FMR2 family member 4
NaN	NaN	NaN	NaN	NaN	NaN	NaN	NaN	46928.5	NaN	NaN	1061	1088	LSPGNSGNYSSGASSAS[79.9663]ASGSSVTIPQK	sp|Q9UHB7|AFF4_HUMAN	LSPGNSGNYSSGASSASASGSSVTIPQK	K	I	28	2	17S(79.9663)	Q9UHB7	AFF4_HUMAN	AFF4	AF4/FMR2 family member 4
5087.5	10612.1	39379.1	63439.6	77170.3	47885.1	72889.7	NaN	NaN	NaN	NaN	1061	1088	LSPGNSGNYSSGAS[79.9663]SASASGSSVTIPQK	sp|Q9UHB7|AFF4_HUMAN	LSPGNSGNYSSGASSASASGSSVTIPQK	K	I	28	2	14S(79.9663)	Q9UHB7	AFF4_HUMAN	AFF4	AF4/FMR2 family member 4
NaN	NaN	NaN	NaN	NaN	NaN	NaN	NaN	NaN	NaN	NaN	1061	1088	LSPGNSGNYSS[79.9663]GASSASASGSSVTIPQK	sp|Q9UHB7|AFF4_HUMAN	LSPGNSGNYSSGASSASASGSSVTIPQK	K	I	28	2	11S(79.9663)	Q9UHB7	AFF4_HUMAN	AFF4	AF4/FMR2 family member 4
NaN	NaN	NaN	NaN	NaN	39810.8	NaN	NaN	NaN	NaN	NaN	1061	1088	LSPGNSGNY[79.9663]SSGASSASASGSSVTIPQK	sp|Q9UHB7|AFF4_HUMAN	LSPGNSGNYSSGASSASASGSSVTIPQK	K	I	28	2,3	9Y(79.9663)	Q9UHB7	AFF4_HUMAN	AFF4	AF4/FMR2 family member 4
NaN	NaN	89629.5	99555.3	71553.4	NaN	NaN	NaN	NaN	NaN	NaN	1061	1088	LSPGNS[79.9663]GNYSSGASSASASGSSVTIPQK	sp|Q9UHB7|AFF4_HUMAN	LSPGNSGNYSSGASSASASGSSVTIPQK	K	I	28	2,3	6S(79.9663)	Q9UHB7	AFF4_HUMAN	AFF4	AF4/FMR2 family member 4
NaN	NaN	NaN	NaN	NaN	NaN	NaN	NaN	NaN	NaN	NaN	386	404	LSS[79.9663]SEDSDGEQDC[57.0215]DKT[79.9663]MPR	sp|Q9UHB7|AFF4_HUMAN	LSSSEDSDGEQDCDKTMPR	K	S	19	2	13C(57.0215),16T(79.9663),3S(79.9663)	Q9UHB7	AFF4_HUMAN	AFF4	AF4/FMR2 family member 4
66519	102914	108931	108978	97045.6	85922	119578	57575.3	56402.9	60132.3	35986.9	1061	1088	LS[79.9663]PGNSGNYSSGASSASASGSSVTIPQK	sp|Q9UHB7|AFF4_HUMAN	LSPGNSGNYSSGASSASASGSSVTIPQK	K	I	28	2,3	2S(79.9663)	Q9UHB7	AFF4_HUMAN	AFF4	AF4/FMR2 family member 4
46715.6	NaN	48285.8	42401.5	31053.5	NaN	57034.1	NaN	38247	44057.7	24453.3	18	40	NQEIQQGEDAFPPSS[79.9663]PLFAEPYK	sp|Q9UHB7|AFF4_HUMAN	NQEIQQGEDAFPPSSPLFAEPYK	R	V	23	2	15S(79.9663)	Q9UHB7	AFF4_HUMAN	AFF4	AF4/FMR2 family member 4
52858.3	61500.9	NaN	38428.3	30857.7	42288.4	37555.1	34395.3	41200	42777.9	NaN	18	40	NQEIQQGEDAFPPS[79.9663]SPLFAEPYK	sp|Q9UHB7|AFF4_HUMAN	NQEIQQGEDAFPPSSPLFAEPYK	R	V	23	2	14S(79.9663)	Q9UHB7	AFF4_HUMAN	AFF4	AF4/FMR2 family member 4
59294.6	54096.9	55324.7	48416.3	38264.9	50733.4	64535.3	37346	NaN	49376.2	42363.9	1034	1049	NSYNNSQAPS[79.9663]PGLGSK	sp|Q9UHB7|AFF4_HUMAN	NSYNNSQAPSPGLGSK	K	A	16	2	10S(79.9663)	Q9UHB7	AFF4_HUMAN	AFF4	AF4/FMR2 family member 4
NaN	56436.1	NaN	NaN	NaN	NaN	NaN	NaN	41448.9	NaN	NaN	1034	1049	NSYNNS[79.9663]QAPSPGLGSK	sp|Q9UHB7|AFF4_HUMAN	NSYNNSQAPSPGLGSK	K	A	16	2	6S(79.9663)	Q9UHB7	AFF4_HUMAN	AFF4	AF4/FMR2 family member 4
NaN	NaN	NaN	NaN	NaN	NaN	NaN	NaN	NaN	NaN	NaN	123	135	RSSGLQS[79.9663]GHS[79.9663]S[79.9663]QR	sp|Q9UHB7|AFF4_HUMAN	RSSGLQSGHSSQR	K	T	13	2	10S(79.9663),11S(79.9663),7S(79.9663)	Q9UHB7	AFF4_HUMAN	AFF4	AF4/FMR2 family member 4
32605.6	41479.7	NaN	40607.1	39430.4	31219.1	22231.3	NaN	NaN	NaN	22832.2	210	225	SKS[79.9663]PRDPDANWDSPSR	sp|Q9UHB7|AFF4_HUMAN	SKSPRDPDANWDSPSR	R	V	16	3	3S(79.9663)	Q9UHB7	AFF4_HUMAN	AFF4	AF4/FMR2 family member 4
38346.8	NaN	32706.2	38695.3	39706.1	NaN	26877.2	25765.4	33397.8	27854.9	NaN	210	225	S[79.9663]KSPRDPDANWDSPSR	sp|Q9UHB7|AFF4_HUMAN	SKSPRDPDANWDSPSR	R	V	16	3	1S(79.9663)	Q9UHB7	AFF4_HUMAN	AFF4	AF4/FMR2 family member 4
112653	126408	119941	111211	92412	74458.9	78903.2	69608.6	81410.9	76945.2	63698.2	178	196	S[79.9663]SSPGKPQAVSSLNSSHSR	sp|Q9UHB7|AFF4_HUMAN	SSSPGKPQAVSSLNSSHSR	R	S	19	2,3	1S(79.9663)	Q9UHB7	AFF4_HUMAN	AFF4	AF4/FMR2 family member 4
NaN	NaN	34897	30905.7	NaN	32292.5	34312.4	NaN	NaN	28185.2	NaN	834	842	TIS[79.9663]QSSSLK	sp|Q9UHB7|AFF4_HUMAN	TISQSSSLK	R	S	9	2	3S(79.9663)	Q9UHB7	AFF4_HUMAN	AFF4	AF4/FMR2 family member 4
35787.4	31562.5	NaN	NaN	22969.4	NaN	38612.6	25229	27966.7	NaN	22084.4	834	842	T[79.9663]ISQSSSLK	sp|Q9UHB7|AFF4_HUMAN	TISQSSSLK	R	S	9	2	1T(79.9663)	Q9UHB7	AFF4_HUMAN	AFF4	AF4/FMR2 family member 4
NaN	NaN	NaN	NaN	NaN	NaN	NaN	NaN	NaN	NaN	NaN	481	503	VNPHKVSPAS[79.9663]S[79.9663]VDSNIPSSQGYK	sp|Q9UHB7|AFF4_HUMAN	VNPHKVSPASSVDSNIPSSQGYK	K	K	23	3	10S(79.9663),11S(79.9663)	Q9UHB7	AFF4_HUMAN	AFF4	AF4/FMR2 family member 4
10921.6	NaN	NaN	28727.5	27768.1	NaN	24085	9912.78	9948.25	18198.3	NaN	481	503	VNPHKVSPAS[79.9663]S[79.9663]VDS[79.9663]NIPSSQGYK	sp|Q9UHB7|AFF4_HUMAN	VNPHKVSPASSVDSNIPSSQGYK	K	K	23	2	10S(79.9663),11S(79.9663),14S(79.9663)	Q9UHB7	AFF4_HUMAN	AFF4	AF4/FMR2 family member 4
NaN	NaN	NaN	41102.1	43501.4	48142	NaN	33732.4	NaN	32993.7	NaN	481	503	VNPHKVS[79.9663]PASSVDSNIPSSQGYK	sp|Q9UHB7|AFF4_HUMAN	VNPHKVSPASSVDSNIPSSQGYK	K	K	23	3	7S(79.9663)	Q9UHB7	AFF4_HUMAN	AFF4	AF4/FMR2 family member 4
NaN	NaN	39111.6	40431.7	29008.8	37311.8	37068	27622	30013.1	37534.9	22067.5	481	503	VNPHKVS[79.9663]PASSVDS[79.9663]NIPSSQGYK	sp|Q9UHB7|AFF4_HUMAN	VNPHKVSPASSVDSNIPSSQGYK	K	K	23	3	14S(79.9663),7S(79.9663)	Q9UHB7	AFF4_HUMAN	AFF4	AF4/FMR2 family member 4
NaN	NaN	41329.2	NaN	30710.8	NaN	NaN	28069.4	NaN	36098	NaN	481	503	VNPHKVS[79.9663]PASS[79.9663]VDSNIPSSQGYK	sp|Q9UHB7|AFF4_HUMAN	VNPHKVSPASSVDSNIPSSQGYK	K	K	23	3	11S(79.9663),7S(79.9663)	Q9UHB7	AFF4_HUMAN	AFF4	AF4/FMR2 family member 4
NaN	24288.5	NaN	NaN	23902.7	22105.9	NaN	NaN	15823.5	15790.5	NaN	481	503	VNPHKVS[79.9663]PASS[79.9663]VDS[79.9663]NIPSSQGYK	sp|Q9UHB7|AFF4_HUMAN	VNPHKVSPASSVDSNIPSSQGYK	K	K	23	2	11S(79.9663),14S(79.9663),7S(79.9663)	Q9UHB7	AFF4_HUMAN	AFF4	AF4/FMR2 family member 4
40812.2	42841.9	NaN	38120.1	NaN	NaN	28943.9	NaN	NaN	37373.8	NaN	481	503	VNPHKVS[79.9663]PAS[79.9663]SVDSNIPSSQGYK	sp|Q9UHB7|AFF4_HUMAN	VNPHKVSPASSVDSNIPSSQGYK	K	K	23	3	10S(79.9663),7S(79.9663)	Q9UHB7	AFF4_HUMAN	AFF4	AF4/FMR2 family member 4
NaN	22127.6	NaN	27898.7	24212	30396.5	19202.6	NaN	NaN	NaN	4924.52	481	503	VNPHKVS[79.9663]PAS[79.9663]SVDS[79.9663]NIPSSQGYK	sp|Q9UHB7|AFF4_HUMAN	VNPHKVSPASSVDSNIPSSQGYK	K	K	23	2	10S(79.9663),14S(79.9663),7S(79.9663)	Q9UHB7	AFF4_HUMAN	AFF4	AF4/FMR2 family member 4
20522.2	26192.2	21980.3	24128.8	24071.9	24807.6	19722.1	9014.94	14282.9	16885	5727.97	481	503	VNPHKVS[79.9663]PAS[79.9663]S[79.9663]VDSNIPSSQGYK	sp|Q9UHB7|AFF4_HUMAN	VNPHKVSPASSVDSNIPSSQGYK	K	K	23	2	10S(79.9663),11S(79.9663),7S(79.9663)	Q9UHB7	AFF4_HUMAN	AFF4	AF4/FMR2 family member 4
NaN	1639.18	NaN	NaN	NaN	NaN	NaN	NaN	NaN	NaN	NaN	108	123	WT[79.9663]PVGPAPSTSQS[79.9663]QKR	sp|Q9UHB7|AFF4_HUMAN	WTPVGPAPSTSQSQKR	K	S	16	2	13S(79.9663),2T(79.9663)	Q9UHB7	AFF4_HUMAN	AFF4	AF4/FMR2 family member 4
24052.6	36048.6	49981.3	44158.8	NaN	NaN	NaN	41172.5	NaN	54255.6	43694.4	365	388	C[57.0215]AHLC[57.0215]MDSVKTS[79.9663]DDEVGS[79.9663]PKEESR	sp|Q6ULP2|AFTIN_HUMAN	CAHLCMDSVKTSDDEVGSPKEESR	K	K	24	3	12S(79.9663),18S(79.9663),1C(57.0215),5C(57.0215)	Q6ULP2	AFTIN_HUMAN	AFTPH	Aftiphilin
37864.1	22890.6	49834.9	NaN	NaN	38275.7	NaN	53788.2	12998.3	NaN	31987.3	365	388	C[57.0215]AHLC[57.0215]MDSVKT[79.9663]SDDEVGS[79.9663]PKEESR	sp|Q6ULP2|AFTIN_HUMAN	CAHLCMDSVKTSDDEVGSPKEESR	K	K	24	3	11T(79.9663),18S(79.9663),1C(57.0215),5C(57.0215)	Q6ULP2	AFTIN_HUMAN	AFTPH	Aftiphilin
NaN	35002.7	42536.3	NaN	32186.9	30521.1	38480.3	38929.7	53606.5	55691.1	NaN	365	388	C[57.0215]AHLC[57.0215]MDSVKT[79.9663]S[79.9663]DDEVGSPKEESR	sp|Q6ULP2|AFTIN_HUMAN	CAHLCMDSVKTSDDEVGSPKEESR	K	K	24	3	11T(79.9663),12S(79.9663),1C(57.0215),5C(57.0215)	Q6ULP2	AFTIN_HUMAN	AFTPH	Aftiphilin
NaN	NaN	NaN	15211.2	20042.3	NaN	NaN	NaN	NaN	NaN	NaN	114	136	EIISSEMLAT[79.9663]SIDGMERPGNLNK	sp|Q6ULP2|AFTIN_HUMAN	EIISSEMLATSIDGMERPGNLNK	K	V	23	2	10T(79.9663)	Q6ULP2	AFTIN_HUMAN	AFTPH	Aftiphilin
48946	41046.7	43701.3	27255.1	14430.7	24637.7	38716.9	32903.4	24673.6	33292.5	33451.7	390	413	FTNFQSPNIDPTEENDLDDSLS[79.9663]VK	sp|Q6ULP2|AFTIN_HUMAN	FTNFQSPNIDPTEENDLDDSLSVK	K	N	24	2	22S(79.9663)	Q6ULP2	AFTIN_HUMAN	AFTPH	Aftiphilin
NaN	NaN	NaN	NaN	NaN	NaN	NaN	32982.2	31412.1	NaN	35424.4	390	413	FTNFQSPNIDPTEENDLDDS[79.9663]LSVK	sp|Q6ULP2|AFTIN_HUMAN	FTNFQSPNIDPTEENDLDDSLSVK	K	N	24	2	20S(79.9663)	Q6ULP2	AFTIN_HUMAN	AFTPH	Aftiphilin
48701.2	NaN	31098.6	26081	NaN	22076.3	NaN	NaN	28666.8	31196.8	NaN	390	413	FTNFQSPNIDPT[79.9663]EENDLDDSLSVK	sp|Q6ULP2|AFTIN_HUMAN	FTNFQSPNIDPTEENDLDDSLSVK	K	N	24	2	12T(79.9663)	Q6ULP2	AFTIN_HUMAN	AFTPH	Aftiphilin
13532.4	26877.8	25992.7	29442.5	NaN	25010.5	31576.6	19532.2	22563.2	33516	16989	389	413	KFTNFQSPNIDPTEENDLDDSLS[79.9663]VK	sp|Q6ULP2|AFTIN_HUMAN	KFTNFQSPNIDPTEENDLDDSLSVK	R	N	25	2	23S(79.9663)	Q6ULP2	AFTIN_HUMAN	AFTPH	Aftiphilin
21073.2	26534.1	27275	30809.6	26912.7	40117.9	31461.9	NaN	22615.1	NaN	36339.1	389	413	KFTNFQSPNIDPTEENDLDDS[79.9663]LSVK	sp|Q6ULP2|AFTIN_HUMAN	KFTNFQSPNIDPTEENDLDDSLSVK	R	N	25	2,3	21S(79.9663)	Q6ULP2	AFTIN_HUMAN	AFTPH	Aftiphilin
NaN	NaN	NaN	NaN	16004.8	NaN	NaN	NaN	NaN	NaN	9858.06	389	413	KFTNFQSPNIDPT[79.9663]EENDLDDSLSVK	sp|Q6ULP2|AFTIN_HUMAN	KFTNFQSPNIDPTEENDLDDSLSVK	R	N	25	2	13T(79.9663)	Q6ULP2	AFTIN_HUMAN	AFTPH	Aftiphilin
NaN	NaN	7397.26	11232	NaN	NaN	NaN	NaN	NaN	12976.6	NaN	389	413	KFTNFQS[79.9663]PNIDPTEENDLDDSLSVK	sp|Q6ULP2|AFTIN_HUMAN	KFTNFQSPNIDPTEENDLDDSLSVK	R	N	25	2	7S(79.9663)	Q6ULP2	AFTIN_HUMAN	AFTPH	Aftiphilin
22493.3	29507.5	21642.3	36530.7	27912.8	22994.6	25636.3	31090.3	32870	41044.5	19975.8	210	239	KPLSTHSTEYNLDSVPS[79.9663]PAEEFADFATFSK	sp|Q6ULP2|AFTIN_HUMAN	KPLSTHSTEYNLDSVPSPAEEFADFATFSK	R	K	30	3	17S(79.9663)	Q6ULP2	AFTIN_HUMAN	AFTPH	Aftiphilin
NaN	NaN	NaN	NaN	NaN	NaN	NaN	352508	NaN	NaN	NaN	516	527	KSSGT[79.9663]GTEPVAK	sp|Q6ULP2|AFTIN_HUMAN	KSSGTGTEPVAK	R	L	12	2	5T(79.9663)	Q6ULP2	AFTIN_HUMAN	AFTPH	Aftiphilin
NaN	311088	NaN	NaN	NaN	NaN	NaN	NaN	NaN	332846	NaN	516	527	KSS[79.9663]GTGTEPVAK	sp|Q6ULP2|AFTIN_HUMAN	KSSGTGTEPVAK	R	L	12	2	3S(79.9663)	Q6ULP2	AFTIN_HUMAN	AFTPH	Aftiphilin
322332	285813	309865	297687	319290	276705	355940	352508	398628	359540	329987	516	527	KS[79.9663]SGTGTEPVAK	sp|Q6ULP2|AFTIN_HUMAN	KSSGTGTEPVAK	R	L	12	2	2S(79.9663)	Q6ULP2	AFTIN_HUMAN	AFTPH	Aftiphilin
NaN	NaN	21653.5	16428.1	NaN	NaN	21310.7	18016.2	20977.8	22420.1	20990.8	284	308	SLDNKGDT[79.9663]DGEDQVC[57.0215]VSEISIVTNR	sp|Q6ULP2|AFTIN_HUMAN	SLDNKGDTDGEDQVCVSEISIVTNR	R	G	25	3	15C(57.0215),8T(79.9663)	Q6ULP2	AFTIN_HUMAN	AFTPH	Aftiphilin
41321.8	52452.1	39344.1	30306.9	16337.3	NaN	16610	26135.9	22794.3	NaN	15784.8	517	527	S[79.9663]SGTGTEPVAK	sp|Q6ULP2|AFTIN_HUMAN	SSGTGTEPVAK	K	L	11	2	1S(79.9663)	Q6ULP2	AFTIN_HUMAN	AFTPH	Aftiphilin
59766.9	67435	60627.2	47899.1	28890.4	32396.8	30766.6	44408.1	49692	41639.8	38172.6	375	388	TSDDEVGS[79.9663]PKEESR	sp|Q6ULP2|AFTIN_HUMAN	TSDDEVGSPKEESR	K	K	14	2	8S(79.9663)	Q6ULP2	AFTIN_HUMAN	AFTPH	Aftiphilin
NaN	NaN	NaN	NaN	NaN	NaN	NaN	NaN	NaN	NaN	35688.9	375	388	T[79.9663]SDDEVGSPKEESR	sp|Q6ULP2|AFTIN_HUMAN	TSDDEVGSPKEESR	K	K	14	2	1T(79.9663)	Q6ULP2	AFTIN_HUMAN	AFTPH	Aftiphilin
30427.3	NaN	NaN	NaN	NaN	NaN	NaN	26167.3	NaN	NaN	NaN	434	445	ATPAT[79.9663]APGTSPR	sp|Q96P47|AGAP3_HUMAN	ATPATAPGTSPR	R	A	12	2	5T(79.9663)	Q96P47	AGAP3_HUMAN	AGAP3	Arf-GAP with GTPase, ANK repeat and PH domain-containing protein 3
127832	80009.6	108479	51418.5	42083.5	51873	66322.2	54862.2	66866.5	47875.6	73207.2	533	543	LDPPPS[79.9663]PHSNR	sp|Q96P47|AGAP3_HUMAN	LDPPPSPHSNR	K	K	11	2	6S(79.9663)	Q96P47	AGAP3_HUMAN	AGAP3	Arf-GAP with GTPase, ANK repeat and PH domain-containing protein 3
9907.35	NaN	NaN	NaN	NaN	NaN	NaN	20110.2	NaN	10423.3	NaN	496	532	SC[57.0215]S[79.9663]VSSADQWSEATTSLPPGMQHPASGPAEVLSSSPK	sp|Q96P47|AGAP3_HUMAN	SCSVSSADQWSEATTSLPPGMQHPASGPAEVLSSSPK	R	L	37	3	2C(57.0215),3S(79.9663)	Q96P47	AGAP3_HUMAN	AGAP3	Arf-GAP with GTPase, ANK repeat and PH domain-containing protein 3
21124.8	NaN	NaN	NaN	NaN	NaN	NaN	20322.4	21589.6	8111.2	23074.6	496	532	S[79.9663]C[57.0215]SVSSADQWSEATTSLPPGMQHPASGPAEVLSSSPK	sp|Q96P47|AGAP3_HUMAN	SCSVSSADQWSEATTSLPPGMQHPASGPAEVLSSSPK	R	L	37	3	1S(79.9663),2C(57.0215)	Q96P47	AGAP3_HUMAN	AGAP3	Arf-GAP with GTPase, ANK repeat and PH domain-containing protein 3
NaN	NaN	NaN	NaN	NaN	NaN	NaN	NaN	NaN	NaN	NaN	176	186	GTPSQS[79.9663]PVVGR	sp|P52594|AGFG1_HUMAN	GTPSQSPVVGR	K	S	11	2	6S(79.9663)	P52594	AGFG1_HUMAN	AGFG1	Arf-GAP domain and FG repeat-containing protein 1
NaN	732168	686582	NaN	NaN	NaN	NaN	NaN	NaN	NaN	NaN	176	186	GTPS[79.9663]QSPVVGR	sp|P52594|AGFG1_HUMAN	GTPSQSPVVGR	K	S	11	2	4S(79.9663)	P52594	AGFG1_HUMAN	AGFG1	Arf-GAP domain and FG repeat-containing protein 1
753749	676525	616086	245112	282152	277247	455344	844937	791403	644360	725929	176	186	GT[79.9663]PSQSPVVGR	sp|P52594|AGFG1_HUMAN	GTPSQSPVVGR	K	S	11	2	2T(79.9663)	P52594	AGFG1_HUMAN	AGFG1	Arf-GAP domain and FG repeat-containing protein 1
52549.5	NaN	44166.7	6825.76	NaN	NaN	16598.5	27808.4	45630.9	46742	88993	176	186	GT[79.9663]PS[79.9663]QSPVVGR	sp|P52594|AGFG1_HUMAN	GTPSQSPVVGR	K	S	11	2	2T(79.9663),4S(79.9663)	P52594	AGFG1_HUMAN	AGFG1	Arf-GAP domain and FG repeat-containing protein 1
NaN	NaN	NaN	NaN	NaN	NaN	NaN	145724	NaN	NaN	NaN	162	186	SLLGDSAPTLHLNKGTPS[79.9663]QS[79.9663]PVVGR	sp|P52594|AGFG1_HUMAN	SLLGDSAPTLHLNKGTPSQSPVVGR	K	S	25	2	18S(79.9663),20S(79.9663)	P52594	AGFG1_HUMAN	AGFG1	Arf-GAP domain and FG repeat-containing protein 1
123817	188571	236068	40448.3	62907.4	51501	138625	370218	192655	369220	727919	162	186	SLLGDSAPTLHLNKGT[79.9663]PSQS[79.9663]PVVGR	sp|P52594|AGFG1_HUMAN	SLLGDSAPTLHLNKGTPSQSPVVGR	K	S	25	2,3	16T(79.9663),20S(79.9663)	P52594	AGFG1_HUMAN	AGFG1	Arf-GAP domain and FG repeat-containing protein 1
90212.2	NaN	150321	46350.6	NaN	48744.7	119755	193596	515507	305674	640948	162	186	SLLGDSAPTLHLNKGT[79.9663]PS[79.9663]QSPVVGR	sp|P52594|AGFG1_HUMAN	SLLGDSAPTLHLNKGTPSQSPVVGR	K	S	25	2,3	16T(79.9663),18S(79.9663)	P52594	AGFG1_HUMAN	AGFG1	Arf-GAP domain and FG repeat-containing protein 1
NaN	NaN	NaN	NaN	NaN	NaN	NaN	NaN	NaN	NaN	NaN	162	186	SLLGDSAPT[79.9663]LHLNKGTPSQS[79.9663]PVVGR	sp|P52594|AGFG1_HUMAN	SLLGDSAPTLHLNKGTPSQSPVVGR	K	S	25	2,3	20S(79.9663),9T(79.9663)	P52594	AGFG1_HUMAN	AGFG1	Arf-GAP domain and FG repeat-containing protein 1
NaN	NaN	113335	NaN	NaN	NaN	NaN	206734	215725	315662	NaN	162	186	SLLGDSAPT[79.9663]LHLNKGTPS[79.9663]QSPVVGR	sp|P52594|AGFG1_HUMAN	SLLGDSAPTLHLNKGTPSQSPVVGR	K	S	25	2,3	18S(79.9663),9T(79.9663)	P52594	AGFG1_HUMAN	AGFG1	Arf-GAP domain and FG repeat-containing protein 1
14383.5	14801.9	9935.3	NaN	NaN	NaN	NaN	18807.8	12608.8	8695.75	NaN	162	175	SLLGDS[79.9663]APTLHLNK	sp|P52594|AGFG1_HUMAN	SLLGDSAPTLHLNK	K	G	14	3	6S(79.9663)	P52594	AGFG1_HUMAN	AGFG1	Arf-GAP domain and FG repeat-containing protein 1
NaN	NaN	NaN	40427.3	NaN	NaN	NaN	NaN	NaN	NaN	NaN	162	186	SLLGDS[79.9663]APTLHLNKGTPSQS[79.9663]PVVGR	sp|P52594|AGFG1_HUMAN	SLLGDSAPTLHLNKGTPSQSPVVGR	K	S	25	3	20S(79.9663),6S(79.9663)	P52594	AGFG1_HUMAN	AGFG1	Arf-GAP domain and FG repeat-containing protein 1
NaN	NaN	NaN	NaN	85409.6	NaN	NaN	89396.4	127626	NaN	NaN	291	313	SSS[79.9663]ADFGTFNTSQSHQTASAVSK	sp|P52594|AGFG1_HUMAN	SSSADFGTFNTSQSHQTASAVSK	K	V	23	2,3	3S(79.9663)	P52594	AGFG1_HUMAN	AGFG1	Arf-GAP domain and FG repeat-containing protein 1
NaN	NaN	82618.6	NaN	NaN	NaN	NaN	NaN	NaN	NaN	NaN	291	313	SS[79.9663]SADFGTFNTSQSHQTASAVSK	sp|P52594|AGFG1_HUMAN	SSSADFGTFNTSQSHQTASAVSK	K	V	23	2,3	2S(79.9663)	P52594	AGFG1_HUMAN	AGFG1	Arf-GAP domain and FG repeat-containing protein 1
NaN	NaN	NaN	11169.6	NaN	NaN	NaN	NaN	NaN	27539	NaN	162	175	S[79.9663]LLGDSAPTLHLNK	sp|P52594|AGFG1_HUMAN	SLLGDSAPTLHLNK	K	G	14	3	1S(79.9663)	P52594	AGFG1_HUMAN	AGFG1	Arf-GAP domain and FG repeat-containing protein 1
93699.7	NaN	NaN	NaN	NaN	NaN	NaN	NaN	NaN	NaN	NaN	162	186	S[79.9663]LLGDSAPTLHLNKGTPS[79.9663]QSPVVGR	sp|P52594|AGFG1_HUMAN	SLLGDSAPTLHLNKGTPSQSPVVGR	K	S	25	2	18S(79.9663),1S(79.9663)	P52594	AGFG1_HUMAN	AGFG1	Arf-GAP domain and FG repeat-containing protein 1
149771	149056	142305	159081	142450	165078	207410	198629	213396	222249	194021	291	313	S[79.9663]SSADFGTFNTSQSHQTASAVSK	sp|P52594|AGFG1_HUMAN	SSSADFGTFNTSQSHQTASAVSK	K	V	23	2,3	1S(79.9663)	P52594	AGFG1_HUMAN	AGFG1	Arf-GAP domain and FG repeat-containing protein 1
NaN	NaN	NaN	30584.8	NaN	NaN	NaN	NaN	NaN	NaN	NaN	2	26	n[42.0106]ASEAPS[79.9663]PPRS[79.9663]PPPPTSPEPELAQLR	sp|Q8N302|AGGF1_HUMAN	ASEAPSPPRSPPPPTSPEPELAQLR	M	R	25	3	N-term(42.0106),10S(79.9663),6S(79.9663)	Q8N302	AGGF1_HUMAN	AGGF1	Angiogenic factor with G patch and FHA domains 1
NaN	NaN	NaN	NaN	NaN	NaN	NaN	NaN	NaN	8926.21	NaN	35	61	LGPT[79.9663]LQGKAVTVYT[79.9663]NYPFPGETFNREK	sp|P35573|GDE_HUMAN	LGPTLQGKAVTVYTNYPFPGETFNREK	R	F	27	2	14T(79.9663),4T(79.9663)	P35573	GDE_HUMAN	AGL	Glycogen debranching enzyme
NaN	NaN	NaN	NaN	NaN	NaN	NaN	NaN	NaN	NaN	NaN	63	85	AASAAT[79.9663]AAPTATPAAQESGTIPK	sp|O00116|ADAS_HUMAN	AASAATAAPTATPAAQESGTIPK	R	K	23	2	6T(79.9663)	O00116	ADAS_HUMAN	AGPS	Alkyldihydroxyacetonephosphate synthase, peroxisomal
11560.1	9073.15	28151.5	NaN	NaN	NaN	NaN	27914.3	11897.9	12506.5	NaN	63	85	AAS[79.9663]AATAAPTATPAAQESGTIPK	sp|O00116|ADAS_HUMAN	AASAATAAPTATPAAQESGTIPK	R	K	23	2	3S(79.9663)	O00116	ADAS_HUMAN	AGPS	Alkyldihydroxyacetonephosphate synthase, peroxisomal
NaN	NaN	NaN	NaN	NaN	NaN	NaN	NaN	NaN	4768.63	NaN	62	85	RAAS[79.9663]AATAAPTATPAAQESGTIPK	sp|O00116|ADAS_HUMAN	RAASAATAAPTATPAAQESGTIPK	R	K	24	2	4S(79.9663)	O00116	ADAS_HUMAN	AGPS	Alkyldihydroxyacetonephosphate synthase, peroxisomal
28315.4	NaN	21425.8	60501.7	40473.6	47846.2	37714.2	NaN	NaN	NaN	NaN	114	130	GGELLVHTGFLGSS[79.9663]QDR	sp|Q6RW13|ATRAP_HUMAN	GGELLVHTGFLGSSQDR	R	S	17	2	14S(79.9663)	Q6RW13	ATRAP_HUMAN	AGTRAP	Type-1 angiotensin II receptor-associated protein
22867.2	12541.1	NaN	29609.2	34178.2	25241.1	23568.6	24605.9	NaN	20718.5	NaN	114	130	GGELLVHTGFLGS[79.9663]SQDR	sp|Q6RW13|ATRAP_HUMAN	GGELLVHTGFLGSSQDR	R	S	17	2,3	13S(79.9663)	Q6RW13	ATRAP_HUMAN	AGTRAP	Type-1 angiotensin II receptor-associated protein
18959.5	23293.3	11051.9	85342.4	28049.2	86095.8	NaN	19963.7	9449.97	NaN	10053.5	114	130	GGELLVHT[79.9663]GFLGSSQDR	sp|Q6RW13|ATRAP_HUMAN	GGELLVHTGFLGSSQDR	R	S	17	2,3	8T(79.9663)	Q6RW13	ATRAP_HUMAN	AGTRAP	Type-1 angiotensin II receptor-associated protein
112068	96574.7	82990.7	82487.4	68961	115460	128986	92309.1	93790.9	90194.7	92722.7	131	152	SAYQTIDS[79.9663]AEAPADPFAVPEGR	sp|Q6RW13|ATRAP_HUMAN	SAYQTIDSAEAPADPFAVPEGR	R	S	22	2	8S(79.9663)	Q6RW13	ATRAP_HUMAN	AGTRAP	Type-1 angiotensin II receptor-associated protein
NaN	NaN	92210	NaN	54279.8	NaN	NaN	NaN	NaN	NaN	NaN	131	152	S[79.9663]AYQTIDSAEAPADPFAVPEGR	sp|Q6RW13|ATRAP_HUMAN	SAYQTIDSAEAPADPFAVPEGR	R	S	22	2	1S(79.9663)	Q6RW13	ATRAP_HUMAN	AGTRAP	Type-1 angiotensin II receptor-associated protein
NaN	NaN	NaN	NaN	NaN	NaN	NaN	NaN	NaN	NaN	NaN	521	530	C[57.0215]LVAGLLS[79.9663]PR	sp|Q8WYP5|ELYS_HUMAN	CLVAGLLSPR	R	F	10	2	1C(57.0215),8S(79.9663)	Q8WYP5	ELYS_HUMAN	AHCTF1	Protein ELYS
40954.3	65864.6	57079.1	57186.2	28139.6	NaN	60027.7	34006.9	23915.9	NaN	23397.7	1942	1949	EVS[79.9663]PSDVR	sp|Q8WYP5|ELYS_HUMAN	EVSPSDVR	R	E	8	2	3S(79.9663)	Q8WYP5	ELYS_HUMAN	AHCTF1	Protein ELYS
NaN	NaN	NaN	NaN	NaN	NaN	NaN	NaN	NaN	NaN	NaN	1159	1166	GS[79.9663]PQAISR	sp|Q8WYP5|ELYS_HUMAN	GSPQAISR	K	A	8	2	2S(79.9663)	Q8WYP5	ELYS_HUMAN	AHCTF1	Protein ELYS
61232.7	NaN	NaN	69274.8	NaN	NaN	NaN	41780.7	NaN	NaN	NaN	1231	1241	IS[79.9663]FVEEDVHPK	sp|Q8WYP5|ELYS_HUMAN	ISFVEEDVHPK	R	W	11	2	2S(79.9663)	Q8WYP5	ELYS_HUMAN	AHCTF1	Protein ELYS
NaN	32926	NaN	NaN	54610.6	NaN	38480.2	NaN	NaN	NaN	NaN	1508	1527	LPIS[79.9663]DSPPDTQEIHVIEQEK	sp|Q8WYP5|ELYS_HUMAN	LPISDSPPDTQEIHVIEQEK	K	L	20	2	4S(79.9663)	Q8WYP5	ELYS_HUMAN	AHCTF1	Protein ELYS
NaN	NaN	NaN	NaN	NaN	NaN	NaN	NaN	NaN	NaN	NaN	1539	1552	NLS[79.9663]FNELYPSGTLK	sp|Q8WYP5|ELYS_HUMAN	NLSFNELYPSGTLK	R	L	14	2	3S(79.9663)	Q8WYP5	ELYS_HUMAN	AHCTF1	Protein ELYS
NaN	NaN	NaN	NaN	NaN	NaN	NaN	NaN	7488.83	12860.7	5336.34	1150	1166	SLPSSSQLKGS[79.9663]PQAISR	sp|Q8WYP5|ELYS_HUMAN	SLPSSSQLKGSPQAISR	R	A	17	2	11S(79.9663)	Q8WYP5	ELYS_HUMAN	AHCTF1	Protein ELYS
NaN	NaN	NaN	NaN	NaN	NaN	NaN	NaN	NaN	NaN	NaN	1150	1166	SLPSS[79.9663]SQLKGSPQAISR	sp|Q8WYP5|ELYS_HUMAN	SLPSSSQLKGSPQAISR	R	A	17	2	5S(79.9663)	Q8WYP5	ELYS_HUMAN	AHCTF1	Protein ELYS
122851	128563	127591	105198	96921.1	182108	73191.2	87584.5	95763.9	117142	69133	1209	1225	STPLASPSPSPGRS[79.9663]PQR	sp|Q8WYP5|ELYS_HUMAN	STPLASPSPSPGRSPQR	R	L	17	2,3	14S(79.9663)	Q8WYP5	ELYS_HUMAN	AHCTF1	Protein ELYS
62786.4	118935	45635.6	62557.3	26305.3	114234	96963	42917.1	NaN	NaN	24822.4	1209	1225	STPLASPSPS[79.9663]PGRSPQR	sp|Q8WYP5|ELYS_HUMAN	STPLASPSPSPGRSPQR	R	L	17	2,3	10S(79.9663)	Q8WYP5	ELYS_HUMAN	AHCTF1	Protein ELYS
NaN	NaN	NaN	NaN	NaN	NaN	NaN	NaN	NaN	NaN	NaN	1209	1221	STPLASPS[79.9663]PSPGR	sp|Q8WYP5|ELYS_HUMAN	STPLASPSPSPGR	R	S	13	3	8S(79.9663)	Q8WYP5	ELYS_HUMAN	AHCTF1	Protein ELYS
NaN	NaN	NaN	NaN	NaN	NaN	NaN	NaN	NaN	NaN	NaN	1209	1225	STPLASPS[79.9663]PSPGRSPQR	sp|Q8WYP5|ELYS_HUMAN	STPLASPSPSPGRSPQR	R	L	17	2	8S(79.9663)	Q8WYP5	ELYS_HUMAN	AHCTF1	Protein ELYS
NaN	NaN	NaN	NaN	NaN	NaN	NaN	NaN	NaN	NaN	NaN	1209	1225	STPLASPS[79.9663]PSPGRS[79.9663]PQR	sp|Q8WYP5|ELYS_HUMAN	STPLASPSPSPGRSPQR	R	L	17	2	14S(79.9663),8S(79.9663)	Q8WYP5	ELYS_HUMAN	AHCTF1	Protein ELYS
NaN	NaN	NaN	NaN	NaN	NaN	NaN	NaN	NaN	NaN	34609.3	1209	1225	STPLAS[79.9663]PSPSPGRSPQR	sp|Q8WYP5|ELYS_HUMAN	STPLASPSPSPGRSPQR	R	L	17	2	6S(79.9663)	Q8WYP5	ELYS_HUMAN	AHCTF1	Protein ELYS
NaN	19216.5	19797.1	NaN	22597.8	26237.4	26422.9	NaN	18393.2	18894.2	16050.6	1209	1225	STPLAS[79.9663]PSPSPGRS[79.9663]PQR	sp|Q8WYP5|ELYS_HUMAN	STPLASPSPSPGRSPQR	R	L	17	2	14S(79.9663),6S(79.9663)	Q8WYP5	ELYS_HUMAN	AHCTF1	Protein ELYS
NaN	NaN	NaN	129768	NaN	NaN	NaN	NaN	NaN	NaN	NaN	1150	1166	S[79.9663]LPSSSQLKGSPQAISR	sp|Q8WYP5|ELYS_HUMAN	SLPSSSQLKGSPQAISR	R	A	17	2	1S(79.9663)	Q8WYP5	ELYS_HUMAN	AHCTF1	Protein ELYS
NaN	NaN	NaN	NaN	NaN	NaN	NaN	NaN	NaN	NaN	NaN	1209	1221	S[79.9663]TPLASPSPSPGR	sp|Q8WYP5|ELYS_HUMAN	STPLASPSPSPGR	R	S	13	3	1S(79.9663)	Q8WYP5	ELYS_HUMAN	AHCTF1	Protein ELYS
19672.7	17304.9	16841.8	33453.2	17244.9	28618.1	18232.2	10491.5	NaN	NaN	NaN	1209	1225	S[79.9663]TPLASPSPSPGRS[79.9663]PQR	sp|Q8WYP5|ELYS_HUMAN	STPLASPSPSPGRSPQR	R	L	17	2	14S(79.9663),1S(79.9663)	Q8WYP5	ELYS_HUMAN	AHCTF1	Protein ELYS
NaN	NaN	NaN	NaN	NaN	NaN	NaN	NaN	NaN	NaN	69951.9	1878	1892	S[79.9663]VENQESVEIINDLK	sp|Q8WYP5|ELYS_HUMAN	SVENQESVEIINDLK	R	V	15	2	1S(79.9663)	Q8WYP5	ELYS_HUMAN	AHCTF1	Protein ELYS
8972.49	11869.8	NaN	24409.3	NaN	NaN	NaN	NaN	NaN	NaN	NaN	66	92	SISQSSTDSYSSAASYTDSSDDEVS[79.9663]PR	sp|O43865|SAHH2_HUMAN	SISQSSTDSYSSAASYTDSSDDEVSPR	R	E	27	2	25S(79.9663)	O43865	SAHH2_HUMAN	AHCYL1	S-adenosylhomocysteine hydrolase-like protein 1
8499.81	11802.6	20367.9	18847.6	NaN	12580.7	16580.7	NaN	12228	23029.2	NaN	66	92	SISQSSTDSYSSAASYTDSS[79.9663]DDEVSPR	sp|O43865|SAHH2_HUMAN	SISQSSTDSYSSAASYTDSSDDEVSPR	R	E	27	2	20S(79.9663)	O43865	SAHH2_HUMAN	AHCYL1	S-adenosylhomocysteine hydrolase-like protein 1
NaN	NaN	NaN	10085.4	NaN	NaN	NaN	13794.2	11879.9	NaN	NaN	66	92	SISQSSTDSYSSAASYTDS[79.9663]SDDEVSPR	sp|O43865|SAHH2_HUMAN	SISQSSTDSYSSAASYTDSSDDEVSPR	R	E	27	2	19S(79.9663)	O43865	SAHH2_HUMAN	AHCYL1	S-adenosylhomocysteine hydrolase-like protein 1
NaN	NaN	NaN	NaN	NaN	NaN	NaN	NaN	NaN	NaN	1731.28	66	92	SISQSSTDSYSSAASYTDS[79.9663]S[79.9663]DDEVSPR	sp|O43865|SAHH2_HUMAN	SISQSSTDSYSSAASYTDSSDDEVSPR	R	E	27	2	19S(79.9663),20S(79.9663)	O43865	SAHH2_HUMAN	AHCYL1	S-adenosylhomocysteine hydrolase-like protein 1
NaN	13927.1	21764.6	22774.4	NaN	11167.5	16448.9	NaN	12735.7	NaN	9767.75	66	92	SISQSSTDSYSSAASYT[79.9663]DSSDDEVSPR	sp|O43865|SAHH2_HUMAN	SISQSSTDSYSSAASYTDSSDDEVSPR	R	E	27	2	17T(79.9663)	O43865	SAHH2_HUMAN	AHCYL1	S-adenosylhomocysteine hydrolase-like protein 1
NaN	NaN	NaN	NaN	NaN	NaN	NaN	NaN	NaN	NaN	NaN	66	92	SISQSSTDSYSSAASYT[79.9663]DS[79.9663]SDDEVSPR	sp|O43865|SAHH2_HUMAN	SISQSSTDSYSSAASYTDSSDDEVSPR	R	E	27	2	17T(79.9663),19S(79.9663)	O43865	SAHH2_HUMAN	AHCYL1	S-adenosylhomocysteine hydrolase-like protein 1
NaN	NaN	NaN	NaN	NaN	NaN	NaN	NaN	NaN	NaN	NaN	66	92	SISQSSTDSYSSAASY[79.9663]TDSSDDEVSPR	sp|O43865|SAHH2_HUMAN	SISQSSTDSYSSAASYTDSSDDEVSPR	R	E	27	2	16Y(79.9663)	O43865	SAHH2_HUMAN	AHCYL1	S-adenosylhomocysteine hydrolase-like protein 1
NaN	NaN	NaN	NaN	NaN	NaN	NaN	NaN	NaN	NaN	NaN	66	92	SISQSSTDSYSSAAS[79.9663]YTDSS[79.9663]DDEVSPR	sp|O43865|SAHH2_HUMAN	SISQSSTDSYSSAASYTDSSDDEVSPR	R	E	27	2	15S(79.9663),20S(79.9663)	O43865	SAHH2_HUMAN	AHCYL1	S-adenosylhomocysteine hydrolase-like protein 1
6646.41	NaN	12086.2	NaN	NaN	NaN	NaN	NaN	19208.5	15028.2	NaN	66	92	SISQSSTDSYSSAAS[79.9663]Y[79.9663]TDSSDDEVSPR	sp|O43865|SAHH2_HUMAN	SISQSSTDSYSSAASYTDSSDDEVSPR	R	E	27	2	15S(79.9663),16Y(79.9663)	O43865	SAHH2_HUMAN	AHCYL1	S-adenosylhomocysteine hydrolase-like protein 1
3385.72	NaN	NaN	NaN	NaN	NaN	NaN	NaN	NaN	NaN	NaN	66	92	SISQSSTDSYSS[79.9663]AASYTDSSDDEVSPR	sp|O43865|SAHH2_HUMAN	SISQSSTDSYSSAASYTDSSDDEVSPR	R	E	27	2	12S(79.9663)	O43865	SAHH2_HUMAN	AHCYL1	S-adenosylhomocysteine hydrolase-like protein 1
NaN	NaN	NaN	NaN	NaN	NaN	NaN	NaN	NaN	NaN	NaN	66	92	SISQSSTDSYS[79.9663]SAASYTDSS[79.9663]DDEVSPR	sp|O43865|SAHH2_HUMAN	SISQSSTDSYSSAASYTDSSDDEVSPR	R	E	27	2	11S(79.9663),20S(79.9663)	O43865	SAHH2_HUMAN	AHCYL1	S-adenosylhomocysteine hydrolase-like protein 1
NaN	13927.1	NaN	NaN	NaN	NaN	NaN	NaN	NaN	NaN	9045.17	66	92	SISQSSTDS[79.9663]YSSAASYTDSSDDEVSPR	sp|O43865|SAHH2_HUMAN	SISQSSTDSYSSAASYTDSSDDEVSPR	R	E	27	2	9S(79.9663)	O43865	SAHH2_HUMAN	AHCYL1	S-adenosylhomocysteine hydrolase-like protein 1
NaN	NaN	NaN	11838.1	NaN	24912.8	30106.9	NaN	18517.6	26626.3	NaN	66	92	SISQSSTDS[79.9663]Y[79.9663]SSAASYTDSSDDEVSPR	sp|O43865|SAHH2_HUMAN	SISQSSTDSYSSAASYTDSSDDEVSPR	R	E	27	2	10Y(79.9663),9S(79.9663)	O43865	SAHH2_HUMAN	AHCYL1	S-adenosylhomocysteine hydrolase-like protein 1
NaN	NaN	NaN	NaN	NaN	NaN	NaN	NaN	NaN	NaN	NaN	66	92	SISQS[79.9663]STDSYSSAASYTDSS[79.9663]DDEVSPR	sp|O43865|SAHH2_HUMAN	SISQSSTDSYSSAASYTDSSDDEVSPR	R	E	27	2	20S(79.9663),5S(79.9663)	O43865	SAHH2_HUMAN	AHCYL1	S-adenosylhomocysteine hydrolase-like protein 1
NaN	NaN	NaN	NaN	NaN	NaN	NaN	NaN	NaN	NaN	NaN	66	92	S[79.9663]IS[79.9663]QSSTDSYSSAASYTDSSDDEVSPR	sp|O43865|SAHH2_HUMAN	SISQSSTDSYSSAASYTDSSDDEVSPR	R	E	27	2	1S(79.9663),3S(79.9663)	O43865	SAHH2_HUMAN	AHCYL1	S-adenosylhomocysteine hydrolase-like protein 1
122889	86032.9	72782.5	113128	69101.4	115882	128966	110177	111043	126161	83955.5	100	117	DGGEALVS[79.9663]PDGTVTEAPR	sp|Q96HN2|SAHH3_HUMAN	DGGEALVSPDGTVTEAPR	R	T	18	2	8S(79.9663)	Q96HN2	SAHH3_HUMAN	AHCYL2	Adenosylhomocysteinase 3
23622.7	28959.7	21212.3	31883.2	21208.2	22234.7	17448.1	17299	16800.8	21516.6	9455.58	594	609	LAS[79.9663]PQPSYAADANDSK	sp|Q5TGY3|AHDC1_HUMAN	LASPQPSYAADANDSK	K	A	16	2	3S(79.9663)	Q5TGY3	AHDC1_HUMAN	AHDC1	Transcription factor Gibbin
16810.4	22627.5	17295.4	24369.6	NaN	21460.5	42775	20244.8	13781	13245.9	13985.3	5104	5112	AEAPLPS[79.9663]PK	sp|Q09666|AHNK_HUMAN	AEAPLPSPK	K	L	9	2	7S(79.9663)	Q09666	AHNK_HUMAN	AHNAK	Neuroblast differentiation-associated protein AHNAK
NaN	NaN	21977.3	NaN	NaN	NaN	NaN	NaN	NaN	NaN	NaN	327	341	AGLRVS[79.9663]APEVSVGHK	sp|Q09666|AHNK_HUMAN	AGLRVSAPEVSVGHK	K	G	15	3	6S(79.9663)	Q09666	AHNK_HUMAN	AHNAK	Neuroblast differentiation-associated protein AHNAK
689973	571136	538720	911469	925859	885062	1226830	280895	399474	403314	554351	5748	5765	ASLGSLEGEAEAEASS[79.9663]PK	sp|Q09666|AHNK_HUMAN	ASLGSLEGEAEAEASSPK	K	G	18	2	16S(79.9663)	Q09666	AHNK_HUMAN	AHNAK	Neuroblast differentiation-associated protein AHNAK
10495.3	NaN	31086.3	80630.1	86871.4	80896.8	74722.8	19785.2	37323.8	98990.4	46288.7	5748	5767	ASLGSLEGEAEAEASS[79.9663]PKGK	sp|Q09666|AHNK_HUMAN	ASLGSLEGEAEAEASSPKGK	K	F	20	2,3	16S(79.9663)	Q09666	AHNK_HUMAN	AHNAK	Neuroblast differentiation-associated protein AHNAK
NaN	NaN	NaN	NaN	NaN	NaN	1215390	339201	NaN	NaN	493824	5748	5765	ASLGSLEGEAEAEAS[79.9663]SPK	sp|Q09666|AHNK_HUMAN	ASLGSLEGEAEAEASSPK	K	G	18	2	15S(79.9663)	Q09666	AHNK_HUMAN	AHNAK	Neuroblast differentiation-associated protein AHNAK
14154.1	24264.2	53059.1	143709	61386.4	132677	143952	23909.8	31209.1	NaN	NaN	5748	5767	ASLGSLEGEAEAEAS[79.9663]SPKGK	sp|Q09666|AHNK_HUMAN	ASLGSLEGEAEAEASSPKGK	K	F	20	2,3	15S(79.9663)	Q09666	AHNK_HUMAN	AHNAK	Neuroblast differentiation-associated protein AHNAK
421296	420466	367214	459904	428861	482061	596654	188356	238563	NaN	NaN	5748	5765	ASLGS[79.9663]LEGEAEAEASSPK	sp|Q09666|AHNK_HUMAN	ASLGSLEGEAEAEASSPK	K	G	18	2	5S(79.9663)	Q09666	AHNK_HUMAN	AHNAK	Neuroblast differentiation-associated protein AHNAK
NaN	514036	430821	NaN	666380	775622	872794	276780	276839	293467	NaN	5748	5765	ASLGS[79.9663]LEGEAEAEASS[79.9663]PK	sp|Q09666|AHNK_HUMAN	ASLGSLEGEAEAEASSPK	K	G	18	2	16S(79.9663),5S(79.9663)	Q09666	AHNK_HUMAN	AHNAK	Neuroblast differentiation-associated protein AHNAK
NaN	87067.9	NaN	NaN	178355	196195	186905	60826.8	NaN	148816	93309.5	5748	5767	ASLGS[79.9663]LEGEAEAEASS[79.9663]PKGK	sp|Q09666|AHNK_HUMAN	ASLGSLEGEAEAEASSPKGK	K	F	20	2,3	16S(79.9663),5S(79.9663)	Q09666	AHNK_HUMAN	AHNAK	Neuroblast differentiation-associated protein AHNAK
NaN	NaN	NaN	741269	NaN	NaN	NaN	NaN	NaN	269068	NaN	5748	5765	ASLGS[79.9663]LEGEAEAEAS[79.9663]SPK	sp|Q09666|AHNK_HUMAN	ASLGSLEGEAEAEASSPK	K	G	18	2	15S(79.9663),5S(79.9663)	Q09666	AHNK_HUMAN	AHNAK	Neuroblast differentiation-associated protein AHNAK
13152.4	NaN	NaN	NaN	45153.5	NaN	NaN	NaN	NaN	28672.5	NaN	5748	5767	ASLGS[79.9663]LEGEAEAEAS[79.9663]SPKGK	sp|Q09666|AHNK_HUMAN	ASLGSLEGEAEAEASSPKGK	K	F	20	2,3	15S(79.9663),5S(79.9663)	Q09666	AHNK_HUMAN	AHNAK	Neuroblast differentiation-associated protein AHNAK
402936	420211	367146	457183	420529	482061	597668	NaN	228353	250946	272318	5748	5765	AS[79.9663]LGSLEGEAEAEASSPK	sp|Q09666|AHNK_HUMAN	ASLGSLEGEAEAEASSPK	K	G	18	2	2S(79.9663)	Q09666	AHNK_HUMAN	AHNAK	Neuroblast differentiation-associated protein AHNAK
11075.7	NaN	21856.8	NaN	NaN	NaN	NaN	NaN	37348.4	NaN	NaN	5748	5767	AS[79.9663]LGSLEGEAEAEASSPKGK	sp|Q09666|AHNK_HUMAN	ASLGSLEGEAEAEASSPKGK	K	F	20	3	2S(79.9663)	Q09666	AHNK_HUMAN	AHNAK	Neuroblast differentiation-associated protein AHNAK
577366	471340	436574	701406	665079	749912	964123	273030	NaN	NaN	375629	5748	5765	AS[79.9663]LGSLEGEAEAEASS[79.9663]PK	sp|Q09666|AHNK_HUMAN	ASLGSLEGEAEAEASSPK	K	G	18	2	16S(79.9663),2S(79.9663)	Q09666	AHNK_HUMAN	AHNAK	Neuroblast differentiation-associated protein AHNAK
NaN	13104.5	87763.6	183095	NaN	NaN	NaN	NaN	82209	150817	17186.9	5748	5767	AS[79.9663]LGSLEGEAEAEASS[79.9663]PKGK	sp|Q09666|AHNK_HUMAN	ASLGSLEGEAEAEASSPKGK	K	F	20	2,3	16S(79.9663),2S(79.9663)	Q09666	AHNK_HUMAN	AHNAK	Neuroblast differentiation-associated protein AHNAK
NaN	NaN	NaN	NaN	631869	NaN	NaN	NaN	NaN	NaN	NaN	5748	5765	AS[79.9663]LGSLEGEAEAEAS[79.9663]SPK	sp|Q09666|AHNK_HUMAN	ASLGSLEGEAEAEASSPK	K	G	18	2	15S(79.9663),2S(79.9663)	Q09666	AHNK_HUMAN	AHNAK	Neuroblast differentiation-associated protein AHNAK
NaN	89002	17354.7	231388	NaN	NaN	53482.7	10166.2	NaN	NaN	NaN	5748	5767	AS[79.9663]LGSLEGEAEAEAS[79.9663]SPKGK	sp|Q09666|AHNK_HUMAN	ASLGSLEGEAEAEASSPKGK	K	F	20	2,3	15S(79.9663),2S(79.9663)	Q09666	AHNK_HUMAN	AHNAK	Neuroblast differentiation-associated protein AHNAK
418478	411669	334238	169061	160870	198006	295272	158569	187857	168548	201416	5748	5765	AS[79.9663]LGS[79.9663]LEGEAEAEASSPK	sp|Q09666|AHNK_HUMAN	ASLGSLEGEAEAEASSPK	K	G	18	2	2S(79.9663),5S(79.9663)	Q09666	AHNK_HUMAN	AHNAK	Neuroblast differentiation-associated protein AHNAK
68746.3	NaN	NaN	231126	46309.2	250877	NaN	58587.7	18102.4	NaN	17625.4	5748	5767	AS[79.9663]LGS[79.9663]LEGEAEAEASSPKGK	sp|Q09666|AHNK_HUMAN	ASLGSLEGEAEAEASSPKGK	K	F	20	2,3	2S(79.9663),5S(79.9663)	Q09666	AHNK_HUMAN	AHNAK	Neuroblast differentiation-associated protein AHNAK
NaN	NaN	116101	81526.4	76118.8	92438.3	154686	55974.7	74287.1	59332.7	92133.2	5748	5765	AS[79.9663]LGS[79.9663]LEGEAEAEASS[79.9663]PK	sp|Q09666|AHNK_HUMAN	ASLGSLEGEAEAEASSPK	K	G	18	2	16S(79.9663),2S(79.9663),5S(79.9663)	Q09666	AHNK_HUMAN	AHNAK	Neuroblast differentiation-associated protein AHNAK
12938.8	NaN	30343.1	35564.1	NaN	37049	37239.4	15409.2	22759.9	41588.5	19887.2	5748	5767	AS[79.9663]LGS[79.9663]LEGEAEAEASS[79.9663]PKGK	sp|Q09666|AHNK_HUMAN	ASLGSLEGEAEAEASSPKGK	K	F	20	2	16S(79.9663),2S(79.9663),5S(79.9663)	Q09666	AHNK_HUMAN	AHNAK	Neuroblast differentiation-associated protein AHNAK
172501	145414	NaN	78310.3	NaN	95297.8	143831	NaN	NaN	NaN	92970.2	5748	5765	AS[79.9663]LGS[79.9663]LEGEAEAEAS[79.9663]SPK	sp|Q09666|AHNK_HUMAN	ASLGSLEGEAEAEASSPK	K	G	18	2	15S(79.9663),2S(79.9663),5S(79.9663)	Q09666	AHNK_HUMAN	AHNAK	Neuroblast differentiation-associated protein AHNAK
NaN	NaN	NaN	NaN	NaN	NaN	NaN	NaN	NaN	NaN	NaN	29	45	DDGVFVQEVTQNS[79.9663]PAAR	sp|Q09666|AHNK_HUMAN	DDGVFVQEVTQNSPAAR	R	T	17	2	13S(79.9663)	Q09666	AHNK_HUMAN	AHNAK	Neuroblast differentiation-associated protein AHNAK
552663	NaN	NaN	507485	241768	271269	394283	188851	NaN	135286	NaN	172	181	DIDISS[79.9663]PEFK	sp|Q09666|AHNK_HUMAN	DIDISSPEFK	K	I	10	2	6S(79.9663)	Q09666	AHNK_HUMAN	AHNAK	Neuroblast differentiation-associated protein AHNAK
528632	358380	321440	475433	252989	316405	418974	214624	115384	132676	95325.8	172	181	DIDIS[79.9663]SPEFK	sp|Q09666|AHNK_HUMAN	DIDISSPEFK	K	I	10	2	5S(79.9663)	Q09666	AHNK_HUMAN	AHNAK	Neuroblast differentiation-associated protein AHNAK
NaN	NaN	NaN	NaN	NaN	NaN	NaN	NaN	NaN	NaN	43019.4	5788	5812	EFSGPSTPTGT[79.9663]LEFEGGEVSLEGGK	sp|Q09666|AHNK_HUMAN	EFSGPSTPTGTLEFEGGEVSLEGGK	R	V	25	2	11T(79.9663)	Q09666	AHNK_HUMAN	AHNAK	Neuroblast differentiation-associated protein AHNAK
NaN	NaN	NaN	45355.4	NaN	NaN	NaN	NaN	40784.8	NaN	NaN	5788	5812	EFSGPSTPT[79.9663]GTLEFEGGEVSLEGGK	sp|Q09666|AHNK_HUMAN	EFSGPSTPTGTLEFEGGEVSLEGGK	R	V	25	2	9T(79.9663)	Q09666	AHNK_HUMAN	AHNAK	Neuroblast differentiation-associated protein AHNAK
96086.1	54596	45552.6	45676.8	34341.6	60884.4	125171	30471.1	NaN	NaN	48521.7	5788	5812	EFSGPST[79.9663]PTGTLEFEGGEVSLEGGK	sp|Q09666|AHNK_HUMAN	EFSGPSTPTGTLEFEGGEVSLEGGK	R	V	25	2	7T(79.9663)	Q09666	AHNK_HUMAN	AHNAK	Neuroblast differentiation-associated protein AHNAK
45245.7	NaN	46737.3	NaN	35930.5	66714.1	NaN	27015.7	34990.7	39826.6	NaN	5788	5812	EFSGPS[79.9663]TPTGTLEFEGGEVSLEGGK	sp|Q09666|AHNK_HUMAN	EFSGPSTPTGTLEFEGGEVSLEGGK	R	V	25	2	6S(79.9663)	Q09666	AHNK_HUMAN	AHNAK	Neuroblast differentiation-associated protein AHNAK
44758.3	31586.3	21945.4	38648.4	28706	29670.9	65864.9	5685.92	37639.6	9963.29	NaN	5788	5812	EFS[79.9663]GPSTPTGTLEFEGGEVSLEGGK	sp|Q09666|AHNK_HUMAN	EFSGPSTPTGTLEFEGGEVSLEGGK	R	V	25	2	3S(79.9663)	Q09666	AHNK_HUMAN	AHNAK	Neuroblast differentiation-associated protein AHNAK
23618.2	21892.5	11878.9	17243.9	12646.6	24015.9	42434.2	NaN	5392.87	NaN	7702.3	5788	5812	EFS[79.9663]GPSTPTGT[79.9663]LEFEGGEVSLEGGK	sp|Q09666|AHNK_HUMAN	EFSGPSTPTGTLEFEGGEVSLEGGK	R	V	25	2	11T(79.9663),3S(79.9663)	Q09666	AHNK_HUMAN	AHNAK	Neuroblast differentiation-associated protein AHNAK
NaN	NaN	NaN	NaN	NaN	NaN	NaN	NaN	NaN	NaN	NaN	5788	5812	EFS[79.9663]GPSTPT[79.9663]GTLEFEGGEVSLEGGK	sp|Q09666|AHNK_HUMAN	EFSGPSTPTGTLEFEGGEVSLEGGK	R	V	25	2	3S(79.9663),9T(79.9663)	Q09666	AHNK_HUMAN	AHNAK	Neuroblast differentiation-associated protein AHNAK
NaN	NaN	NaN	NaN	NaN	NaN	42739.8	NaN	NaN	NaN	9726.36	5788	5812	EFS[79.9663]GPST[79.9663]PTGTLEFEGGEVSLEGGK	sp|Q09666|AHNK_HUMAN	EFSGPSTPTGTLEFEGGEVSLEGGK	R	V	25	2	3S(79.9663),7T(79.9663)	Q09666	AHNK_HUMAN	AHNAK	Neuroblast differentiation-associated protein AHNAK
NaN	NaN	NaN	NaN	NaN	NaN	NaN	4055.98	NaN	17591.8	NaN	168	181	EGAKDIDISS[79.9663]PEFK	sp|Q09666|AHNK_HUMAN	EGAKDIDISSPEFK	R	I	14	2	10S(79.9663)	Q09666	AHNK_HUMAN	AHNAK	Neuroblast differentiation-associated protein AHNAK
161219	228948	187694	182588	180519	231935	294513	125881	176773	145863	147276	103	123	EVFSSC[57.0215]SSEVVLS[79.9663]GDDEEYQR	sp|Q09666|AHNK_HUMAN	EVFSSCSSEVVLSGDDEEYQR	R	I	21	2	13S(79.9663),6C(57.0215)	Q09666	AHNK_HUMAN	AHNAK	Neuroblast differentiation-associated protein AHNAK
NaN	NaN	NaN	59000.2	NaN	74841.4	NaN	20050.4	NaN	47972.1	NaN	5822	5831	FGTFGGLGS[79.9663]K	sp|Q09666|AHNK_HUMAN	FGTFGGLGSK	K	S	10	2	9S(79.9663)	Q09666	AHNK_HUMAN	AHNAK	Neuroblast differentiation-associated protein AHNAK
NaN	NaN	NaN	208350	NaN	NaN	288695	NaN	NaN	159570	NaN	5102	5112	FKAEAPLPS[79.9663]PK	sp|Q09666|AHNK_HUMAN	FKAEAPLPSPK	K	L	11	2	9S(79.9663)	Q09666	AHNK_HUMAN	AHNAK	Neuroblast differentiation-associated protein AHNAK
132114	140752	143629	70690.7	89461.3	106673	146862	46222.1	67110.6	65516.2	81898.3	5741	5765	GDLKSS[79.9663]KAS[79.9663]LGS[79.9663]LEGEAEAEASSPK	sp|Q09666|AHNK_HUMAN	GDLKSSKASLGSLEGEAEAEASSPK	K	G	25	2,3	12S(79.9663),6S(79.9663),9S(79.9663)	Q09666	AHNK_HUMAN	AHNAK	Neuroblast differentiation-associated protein AHNAK
88829.9	82865.2	NaN	NaN	NaN	51357.9	169875	NaN	NaN	NaN	NaN	5741	5765	GDLKS[79.9663]SKAS[79.9663]LGS[79.9663]LEGEAEAEASSPK	sp|Q09666|AHNK_HUMAN	GDLKSSKASLGSLEGEAEAEASSPK	K	G	25	2,3	12S(79.9663),5S(79.9663),9S(79.9663)	Q09666	AHNK_HUMAN	AHNAK	Neuroblast differentiation-associated protein AHNAK
31906.8	23299.4	96497.9	NaN	50131	NaN	NaN	27303.1	40868.2	NaN	NaN	5741	5765	GDLKS[79.9663]S[79.9663]KASLGS[79.9663]LEGEAEAEASSPK	sp|Q09666|AHNK_HUMAN	GDLKSSKASLGSLEGEAEAEASSPK	K	G	25	2,3	12S(79.9663),5S(79.9663),6S(79.9663)	Q09666	AHNK_HUMAN	AHNAK	Neuroblast differentiation-associated protein AHNAK
NaN	56638.4	NaN	41345.3	NaN	48489.6	NaN	11329.7	NaN	16509	NaN	5741	5765	GDLKS[79.9663]S[79.9663]KAS[79.9663]LGSLEGEAEAEASSPK	sp|Q09666|AHNK_HUMAN	GDLKSSKASLGSLEGEAEAEASSPK	K	G	25	2,3	5S(79.9663),6S(79.9663),9S(79.9663)	Q09666	AHNK_HUMAN	AHNAK	Neuroblast differentiation-associated protein AHNAK
219629	236217	246893	233383	203577	207755	257554	103966	136102	178475	171268	90	102	GDRS[79.9663]PEPGQTWTR	sp|Q09666|AHNK_HUMAN	GDRSPEPGQTWTR	K	E	13	2,3	4S(79.9663)	Q09666	AHNK_HUMAN	AHNAK	Neuroblast differentiation-associated protein AHNAK
630692	88673.1	440078	NaN	323802	40693.4	78790.8	NaN	42972.8	NaN	440642	5726	5744	GGVTGSPEASISGS[79.9663]KGDLK	sp|Q09666|AHNK_HUMAN	GGVTGSPEASISGSKGDLK	K	S	19	2,3	14S(79.9663)	Q09666	AHNK_HUMAN	AHNAK	Neuroblast differentiation-associated protein AHNAK
NaN	478646	502152	278571	NaN	328139	540074	303601	308470	267939	NaN	5726	5744	GGVTGSPEASIS[79.9663]GSKGDLK	sp|Q09666|AHNK_HUMAN	GGVTGSPEASISGSKGDLK	K	S	19	2,3	12S(79.9663)	Q09666	AHNK_HUMAN	AHNAK	Neuroblast differentiation-associated protein AHNAK
126815	80849.5	NaN	49916.2	29621.5	41410.7	105205	55788.1	62042.4	305417	71861.6	5726	5744	GGVTGSPEAS[79.9663]ISGSKGDLK	sp|Q09666|AHNK_HUMAN	GGVTGSPEASISGSKGDLK	K	S	19	2,3	10S(79.9663)	Q09666	AHNK_HUMAN	AHNAK	Neuroblast differentiation-associated protein AHNAK
NaN	NaN	NaN	NaN	NaN	NaN	NaN	NaN	NaN	NaN	337063	5726	5744	GGVTGSPEAS[79.9663]ISGS[79.9663]KGDLK	sp|Q09666|AHNK_HUMAN	GGVTGSPEASISGSKGDLK	K	S	19	2	10S(79.9663),14S(79.9663)	Q09666	AHNK_HUMAN	AHNAK	Neuroblast differentiation-associated protein AHNAK
NaN	NaN	NaN	NaN	NaN	NaN	738445	NaN	NaN	NaN	NaN	5726	5744	GGVTGSPEAS[79.9663]IS[79.9663]GSKGDLK	sp|Q09666|AHNK_HUMAN	GGVTGSPEASISGSKGDLK	K	S	19	2	10S(79.9663),12S(79.9663)	Q09666	AHNK_HUMAN	AHNAK	Neuroblast differentiation-associated protein AHNAK
593219	536390	533905	825060	754093	906728	1232870	314367	354073	314362	400372	5726	5740	GGVTGS[79.9663]PEASISGSK	sp|Q09666|AHNK_HUMAN	GGVTGSPEASISGSK	K	G	15	2	6S(79.9663)	Q09666	AHNK_HUMAN	AHNAK	Neuroblast differentiation-associated protein AHNAK
NaN	86928.1	83036.3	48929.3	21421.7	NaN	NaN	NaN	NaN	NaN	NaN	5726	5744	GGVTGS[79.9663]PEASISGSKGDLK	sp|Q09666|AHNK_HUMAN	GGVTGSPEASISGSKGDLK	K	S	19	3	6S(79.9663)	Q09666	AHNK_HUMAN	AHNAK	Neuroblast differentiation-associated protein AHNAK
524272	471360	398823	486488	445431	500539	738308	199765	NaN	215785	NaN	5726	5744	GGVTGS[79.9663]PEASISGS[79.9663]KGDLK	sp|Q09666|AHNK_HUMAN	GGVTGSPEASISGSKGDLK	K	S	19	2,3	14S(79.9663),6S(79.9663)	Q09666	AHNK_HUMAN	AHNAK	Neuroblast differentiation-associated protein AHNAK
673900	538524	472446	NaN	385287	422474	744478	NaN	NaN	215699	320133	5726	5744	GGVTGS[79.9663]PEASIS[79.9663]GSKGDLK	sp|Q09666|AHNK_HUMAN	GGVTGSPEASISGSKGDLK	K	S	19	2,3	12S(79.9663),6S(79.9663)	Q09666	AHNK_HUMAN	AHNAK	Neuroblast differentiation-associated protein AHNAK
NaN	91302.8	NaN	NaN	NaN	67509.5	113248	NaN	NaN	NaN	NaN	5726	5744	GGVTGS[79.9663]PEAS[79.9663]ISGSKGDLK	sp|Q09666|AHNK_HUMAN	GGVTGSPEASISGSKGDLK	K	S	19	2,3	10S(79.9663),6S(79.9663)	Q09666	AHNK_HUMAN	AHNAK	Neuroblast differentiation-associated protein AHNAK
44639.3	32792.9	42441.6	21940.3	17647.2	18770.7	45092.1	13319.4	15260.4	15734.8	15505.6	5726	5744	GGVTGS[79.9663]PEAS[79.9663]ISGS[79.9663]KGDLK	sp|Q09666|AHNK_HUMAN	GGVTGSPEASISGSKGDLK	K	S	19	2	10S(79.9663),14S(79.9663),6S(79.9663)	Q09666	AHNK_HUMAN	AHNAK	Neuroblast differentiation-associated protein AHNAK
NaN	NaN	40917.5	NaN	NaN	NaN	NaN	NaN	NaN	NaN	16994.8	5726	5744	GGVTGS[79.9663]PEAS[79.9663]IS[79.9663]GSKGDLK	sp|Q09666|AHNK_HUMAN	GGVTGSPEASISGSKGDLK	K	S	19	2	10S(79.9663),12S(79.9663),6S(79.9663)	Q09666	AHNK_HUMAN	AHNAK	Neuroblast differentiation-associated protein AHNAK
NaN	NaN	525033	NaN	NaN	NaN	NaN	NaN	349266	262755	398327	5726	5740	GGVT[79.9663]GSPEASISGSK	sp|Q09666|AHNK_HUMAN	GGVTGSPEASISGSK	K	G	15	2	4T(79.9663)	Q09666	AHNK_HUMAN	AHNAK	Neuroblast differentiation-associated protein AHNAK
NaN	NaN	398792	388151	NaN	NaN	NaN	NaN	243342	NaN	NaN	5726	5744	GGVT[79.9663]GSPEASISGS[79.9663]KGDLK	sp|Q09666|AHNK_HUMAN	GGVTGSPEASISGSKGDLK	K	S	19	2,3	14S(79.9663),4T(79.9663)	Q09666	AHNK_HUMAN	AHNAK	Neuroblast differentiation-associated protein AHNAK
NaN	NaN	NaN	NaN	NaN	NaN	NaN	NaN	213605	215175	NaN	5726	5744	GGVT[79.9663]GSPEASIS[79.9663]GSKGDLK	sp|Q09666|AHNK_HUMAN	GGVTGSPEASISGSKGDLK	K	S	19	2	12S(79.9663),4T(79.9663)	Q09666	AHNK_HUMAN	AHNAK	Neuroblast differentiation-associated protein AHNAK
NaN	NaN	74230.4	NaN	NaN	NaN	NaN	NaN	31039.2	38774.2	57781.8	5726	5744	GGVT[79.9663]GSPEAS[79.9663]ISGSKGDLK	sp|Q09666|AHNK_HUMAN	GGVTGSPEASISGSKGDLK	K	S	19	3	10S(79.9663),4T(79.9663)	Q09666	AHNK_HUMAN	AHNAK	Neuroblast differentiation-associated protein AHNAK
46647.3	NaN	38940.6	NaN	NaN	NaN	NaN	NaN	NaN	NaN	NaN	5726	5744	GGVT[79.9663]GSPEAS[79.9663]ISGS[79.9663]KGDLK	sp|Q09666|AHNK_HUMAN	GGVTGSPEASISGSKGDLK	K	S	19	2	10S(79.9663),14S(79.9663),4T(79.9663)	Q09666	AHNK_HUMAN	AHNAK	Neuroblast differentiation-associated protein AHNAK
NaN	NaN	NaN	81258.9	58548.9	70725.9	NaN	42620.8	NaN	NaN	NaN	5726	5744	GGVT[79.9663]GS[79.9663]PEASISGSKGDLK	sp|Q09666|AHNK_HUMAN	GGVTGSPEASISGSKGDLK	K	S	19	2,3	4T(79.9663),6S(79.9663)	Q09666	AHNK_HUMAN	AHNAK	Neuroblast differentiation-associated protein AHNAK
NaN	NaN	NaN	NaN	NaN	NaN	NaN	14464.3	NaN	14713.1	NaN	5726	5744	GGVT[79.9663]GS[79.9663]PEASIS[79.9663]GSKGDLK	sp|Q09666|AHNK_HUMAN	GGVTGSPEASISGSKGDLK	K	S	19	2	12S(79.9663),4T(79.9663),6S(79.9663)	Q09666	AHNK_HUMAN	AHNAK	Neuroblast differentiation-associated protein AHNAK
NaN	30916.2	NaN	NaN	17616	18869.4	35887.5	NaN	14524	NaN	NaN	5726	5744	GGVT[79.9663]GS[79.9663]PEAS[79.9663]ISGSKGDLK	sp|Q09666|AHNK_HUMAN	GGVTGSPEASISGSKGDLK	K	S	19	2	10S(79.9663),4T(79.9663),6S(79.9663)	Q09666	AHNK_HUMAN	AHNAK	Neuroblast differentiation-associated protein AHNAK
NaN	NaN	NaN	NaN	NaN	NaN	NaN	NaN	NaN	NaN	NaN	5834	5858	GHYEVTGSDDETGKLQGSGVS[79.9663]LASK	sp|Q09666|AHNK_HUMAN	GHYEVTGSDDETGKLQGSGVSLASK	K	K	25	2	21S(79.9663)	Q09666	AHNK_HUMAN	AHNAK	Neuroblast differentiation-associated protein AHNAK
6521.28	NaN	NaN	22825.2	NaN	NaN	21118	NaN	NaN	59139.8	35660.4	5834	5858	GHYEVTGSDDETGKLQGS[79.9663]GVSLASK	sp|Q09666|AHNK_HUMAN	GHYEVTGSDDETGKLQGSGVSLASK	K	K	25	2	18S(79.9663)	Q09666	AHNK_HUMAN	AHNAK	Neuroblast differentiation-associated protein AHNAK
343526	1673700	330315	63579.6	55334.5	484173	507737	216684	225879	290782	7455.8	5834	5858	GHYEVTGSDDET[79.9663]GKLQGSGVSLASK	sp|Q09666|AHNK_HUMAN	GHYEVTGSDDETGKLQGSGVSLASK	K	K	25	2,3,4	12T(79.9663)	Q09666	AHNK_HUMAN	AHNAK	Neuroblast differentiation-associated protein AHNAK
1222060	1255520	1145040	758752	581785	544250	85736.5	490300	440791	338320	44052	5834	5847	GHYEVTGS[79.9663]DDETGK	sp|Q09666|AHNK_HUMAN	GHYEVTGSDDETGK	K	L	14	2,3	8S(79.9663)	Q09666	AHNK_HUMAN	AHNAK	Neuroblast differentiation-associated protein AHNAK
1366820	1819850	1677370	1903910	2094830	1938610	2097390	1084140	1042090	1199600	911336	5834	5858	GHYEVTGS[79.9663]DDETGKLQGSGVSLASK	sp|Q09666|AHNK_HUMAN	GHYEVTGSDDETGKLQGSGVSLASK	K	K	25	2,3,4	8S(79.9663)	Q09666	AHNK_HUMAN	AHNAK	Neuroblast differentiation-associated protein AHNAK
NaN	NaN	1064900	773352	NaN	NaN	806568	57297.6	391202	32967	366804	5834	5847	GHYEVT[79.9663]GSDDETGK	sp|Q09666|AHNK_HUMAN	GHYEVTGSDDETGK	K	L	14	2,3	6T(79.9663)	Q09666	AHNK_HUMAN	AHNAK	Neuroblast differentiation-associated protein AHNAK
21684.1	256116	50893.6	429069	49214.5	492747	53195.3	245461	146819	233638	124037	5834	5858	GHYEVT[79.9663]GSDDETGKLQGSGVSLASK	sp|Q09666|AHNK_HUMAN	GHYEVTGSDDETGKLQGSGVSLASK	K	K	25	2,3,4	6T(79.9663)	Q09666	AHNK_HUMAN	AHNAK	Neuroblast differentiation-associated protein AHNAK
9412.67	16164	24306.6	35024.5	NaN	NaN	31660.6	15966.7	16324	29191.7	8975.71	5834	5858	GHY[79.9663]EVTGSDDETGKLQGSGVSLASK	sp|Q09666|AHNK_HUMAN	GHYEVTGSDDETGKLQGSGVSLASK	K	K	25	2	3Y(79.9663)	Q09666	AHNK_HUMAN	AHNAK	Neuroblast differentiation-associated protein AHNAK
NaN	NaN	NaN	NaN	NaN	NaN	NaN	NaN	NaN	NaN	NaN	5724	5744	GKGGVTGSPEAS[79.9663]ISGS[79.9663]KGDLK	sp|Q09666|AHNK_HUMAN	GKGGVTGSPEASISGSKGDLK	K	S	21	2	12S(79.9663),16S(79.9663)	Q09666	AHNK_HUMAN	AHNAK	Neuroblast differentiation-associated protein AHNAK
4525.82	48730.2	49984	NaN	105094	105677	120890	20887.2	39060.4	52361.2	27699.1	5724	5740	GKGGVTGS[79.9663]PEASISGSK	sp|Q09666|AHNK_HUMAN	GKGGVTGSPEASISGSK	K	G	17	2,3	8S(79.9663)	Q09666	AHNK_HUMAN	AHNAK	Neuroblast differentiation-associated protein AHNAK
NaN	NaN	NaN	NaN	NaN	NaN	NaN	NaN	NaN	NaN	14860.1	5724	5744	GKGGVTGS[79.9663]PEASISGS[79.9663]KGDLK	sp|Q09666|AHNK_HUMAN	GKGGVTGSPEASISGSKGDLK	K	S	21	2	16S(79.9663),8S(79.9663)	Q09666	AHNK_HUMAN	AHNAK	Neuroblast differentiation-associated protein AHNAK
34312.8	3903.61	11523.2	112997	18441.3	27332.9	NaN	NaN	9314.03	19076.7	6179.88	5724	5740	GKGGVT[79.9663]GSPEASISGSK	sp|Q09666|AHNK_HUMAN	GKGGVTGSPEASISGSK	K	G	17	2,3	6T(79.9663)	Q09666	AHNK_HUMAN	AHNAK	Neuroblast differentiation-associated protein AHNAK
92130.7	101231	84466.2	281262	274208	278690	251802	62086.2	72329.2	74184.7	48415.5	5545	5562	GPAFNMAS[79.9663]PESDFGINLK	sp|Q09666|AHNK_HUMAN	GPAFNMASPESDFGINLK	K	G	18	2	8S(79.9663)	Q09666	AHNK_HUMAN	AHNAK	Neuroblast differentiation-associated protein AHNAK
57224.2	54400.9	49911.7	86083.2	72192.1	82423.6	140048	23881.5	21094.3	29006.5	12682.9	4423	4441	GPSLDIDT[79.9663]PDVNIEGPEGK	sp|Q09666|AHNK_HUMAN	GPSLDIDTPDVNIEGPEGK	K	L	19	2	8T(79.9663)	Q09666	AHNK_HUMAN	AHNAK	Neuroblast differentiation-associated protein AHNAK
NaN	NaN	NaN	NaN	NaN	NaN	NaN	NaN	NaN	17631.6	NaN	5778	5812	HRSNSFSDEREFS[79.9663]GPS[79.9663]T[79.9663]PTGTLEFEGGEVSLEGGK	sp|Q09666|AHNK_HUMAN	HRSNSFSDEREFSGPSTPTGTLEFEGGEVSLEGGK	R	V	35	3	13S(79.9663),16S(79.9663),17T(79.9663)	Q09666	AHNK_HUMAN	AHNAK	Neuroblast differentiation-associated protein AHNAK
NaN	NaN	NaN	NaN	178909	NaN	NaN	139773	NaN	NaN	NaN	5778	5787	HRSNS[79.9663]FS[79.9663]DER	sp|Q09666|AHNK_HUMAN	HRSNSFSDER	R	E	10	2	5S(79.9663),7S(79.9663)	Q09666	AHNK_HUMAN	AHNAK	Neuroblast differentiation-associated protein AHNAK
62768.7	32675.9	14926.8	NaN	9166.91	20184.8	NaN	20229	8142.47	NaN	NaN	5778	5787	HRS[79.9663]NSFSDER	sp|Q09666|AHNK_HUMAN	HRSNSFSDER	R	E	10	2,3	3S(79.9663)	Q09666	AHNK_HUMAN	AHNAK	Neuroblast differentiation-associated protein AHNAK
NaN	NaN	NaN	NaN	39780.9	NaN	76468.8	NaN	NaN	26614.7	NaN	5778	5812	HRS[79.9663]NSFSDEREFS[79.9663]GPS[79.9663]TPTGTLEFEGGEVSLEGGK	sp|Q09666|AHNK_HUMAN	HRSNSFSDEREFSGPSTPTGTLEFEGGEVSLEGGK	R	V	35	3	13S(79.9663),16S(79.9663),3S(79.9663)	Q09666	AHNK_HUMAN	AHNAK	Neuroblast differentiation-associated protein AHNAK
14743	NaN	NaN	NaN	NaN	NaN	NaN	6434.91	NaN	21736.6	NaN	5778	5812	HRS[79.9663]NSFS[79.9663]DEREFSGPSTPTGTLEFEGGEVSLEGGK	sp|Q09666|AHNK_HUMAN	HRSNSFSDEREFSGPSTPTGTLEFEGGEVSLEGGK	R	V	35	3	3S(79.9663),7S(79.9663)	Q09666	AHNK_HUMAN	AHNAK	Neuroblast differentiation-associated protein AHNAK
874332	722261	579787	395670	334038	300078	385487	204658	202349	180463	236962	5778	5787	HRS[79.9663]NS[79.9663]FSDER	sp|Q09666|AHNK_HUMAN	HRSNSFSDER	R	E	10	2,3	3S(79.9663),5S(79.9663)	Q09666	AHNK_HUMAN	AHNAK	Neuroblast differentiation-associated protein AHNAK
10999.4	20887.5	22714.7	31363.6	26530.1	31793.1	34959	7669.03	14366	23954.5	19138.4	5778	5812	HRS[79.9663]NS[79.9663]FSDEREFSGPSTPTGTLEFEGGEVSLEGGK	sp|Q09666|AHNK_HUMAN	HRSNSFSDEREFSGPSTPTGTLEFEGGEVSLEGGK	R	V	35	3,4	3S(79.9663),5S(79.9663)	Q09666	AHNK_HUMAN	AHNAK	Neuroblast differentiation-associated protein AHNAK
29134.5	NaN	30475.8	47420.1	NaN	NaN	69410.8	NaN	NaN	NaN	NaN	5778	5812	HRS[79.9663]NS[79.9663]FSDEREFS[79.9663]GPSTPTGTLEFEGGEVSLEGGK	sp|Q09666|AHNK_HUMAN	HRSNSFSDEREFSGPSTPTGTLEFEGGEVSLEGGK	R	V	35	3	13S(79.9663),3S(79.9663),5S(79.9663)	Q09666	AHNK_HUMAN	AHNAK	Neuroblast differentiation-associated protein AHNAK
29438.2	34822.8	33983.5	44515.7	42565.5	45142.3	NaN	NaN	23631.9	40726.8	27119.1	5778	5812	HRS[79.9663]NS[79.9663]FS[79.9663]DEREFSGPSTPTGTLEFEGGEVSLEGGK	sp|Q09666|AHNK_HUMAN	HRSNSFSDEREFSGPSTPTGTLEFEGGEVSLEGGK	R	V	35	3,4	3S(79.9663),5S(79.9663),7S(79.9663)	Q09666	AHNK_HUMAN	AHNAK	Neuroblast differentiation-associated protein AHNAK
62260.9	NaN	87574.4	42276.5	120542	120669	235183	113754	128509	153340	158528	2386	2399	ISMPDLDLHLKS[79.9663]PK	sp|Q09666|AHNK_HUMAN	ISMPDLDLHLKSPK	K	A	14	2,3	12S(79.9663)	Q09666	AHNK_HUMAN	AHNAK	Neuroblast differentiation-associated protein AHNAK
247549	172348	146799	204350	178488	170375	197276	42200.1	55446.6	61050.8	92531.8	500	513	ISMQDVDLSLGS[79.9663]PK	sp|Q09666|AHNK_HUMAN	ISMQDVDLSLGSPK	K	L	14	2	12S(79.9663)	Q09666	AHNK_HUMAN	AHNAK	Neuroblast differentiation-associated protein AHNAK
238632	NaN	149130	NaN	NaN	175685	NaN	NaN	NaN	NaN	NaN	500	513	ISMQDVDLS[79.9663]LGSPK	sp|Q09666|AHNK_HUMAN	ISMQDVDLSLGSPK	K	L	14	2	9S(79.9663)	Q09666	AHNK_HUMAN	AHNAK	Neuroblast differentiation-associated protein AHNAK
NaN	NaN	NaN	NaN	NaN	NaN	NaN	NaN	26420.2	NaN	33594.9	569	582	ISMS[79.9663]EVDLNVAAPK	sp|Q09666|AHNK_HUMAN	ISMSEVDLNVAAPK	R	V	14	2	4S(79.9663)	Q09666	AHNK_HUMAN	AHNAK	Neuroblast differentiation-associated protein AHNAK
121297	102279	98283.4	168798	148100	174761	223832	58202.7	74104.8	64284.9	82575.5	5447	5460	IS[79.9663]APNVDFNLEGPK	sp|Q09666|AHNK_HUMAN	ISAPNVDFNLEGPK	R	V	14	2	2S(79.9663)	Q09666	AHNK_HUMAN	AHNAK	Neuroblast differentiation-associated protein AHNAK
NaN	NaN	NaN	NaN	NaN	NaN	NaN	NaN	NaN	NaN	70642.3	4849	4859	IS[79.9663]IPDVDLDLK	sp|Q09666|AHNK_HUMAN	ISIPDVDLDLK	K	G	11	2	2S(79.9663)	Q09666	AHNK_HUMAN	AHNAK	Neuroblast differentiation-associated protein AHNAK
3159.55	NaN	NaN	NaN	NaN	NaN	NaN	5019.27	NaN	7617.7	NaN	4849	4862	IS[79.9663]IPDVDLDLKGPK	sp|Q09666|AHNK_HUMAN	ISIPDVDLDLKGPK	K	V	14	2,3	2S(79.9663)	Q09666	AHNK_HUMAN	AHNAK	Neuroblast differentiation-associated protein AHNAK
NaN	72635.2	NaN	78437.8	103540	NaN	NaN	NaN	NaN	NaN	NaN	2386	2399	IS[79.9663]MPDLDLHLKSPK	sp|Q09666|AHNK_HUMAN	ISMPDLDLHLKSPK	K	A	14	3	2S(79.9663)	Q09666	AHNK_HUMAN	AHNAK	Neuroblast differentiation-associated protein AHNAK
66321.9	53356	53337.2	83231.7	72660.1	80684.6	118862	22878.6	27921.6	23913.7	34846.6	569	582	IS[79.9663]MSEVDLNVAAPK	sp|Q09666|AHNK_HUMAN	ISMSEVDLNVAAPK	R	V	14	2	2S(79.9663)	Q09666	AHNK_HUMAN	AHNAK	Neuroblast differentiation-associated protein AHNAK
1541130	1888380	1678310	1660550	1717090	1453980	1514670	1047940	1183950	942606	1012330	89	102	KGDRS[79.9663]PEPGQTWTR	sp|Q09666|AHNK_HUMAN	KGDRSPEPGQTWTR	R	E	14	2,3	5S(79.9663)	Q09666	AHNK_HUMAN	AHNAK	Neuroblast differentiation-associated protein AHNAK
NaN	NaN	NaN	NaN	NaN	NaN	NaN	NaN	NaN	NaN	NaN	133	149	LKSEDGVEGDLGET[79.9663]QSR	sp|Q09666|AHNK_HUMAN	LKSEDGVEGDLGETQSR	R	T	17	2	14T(79.9663)	Q09666	AHNK_HUMAN	AHNAK	Neuroblast differentiation-associated protein AHNAK
1725750	2023540	1905490	1854320	2141480	2291130	2893990	1459240	1717160	1692180	1833320	133	149	LKS[79.9663]EDGVEGDLGETQSR	sp|Q09666|AHNK_HUMAN	LKSEDGVEGDLGETQSR	R	T	17	2,3	3S(79.9663)	Q09666	AHNK_HUMAN	AHNAK	Neuroblast differentiation-associated protein AHNAK
NaN	NaN	62089.3	NaN	NaN	87359.2	NaN	NaN	16638.7	27673	15310.2	208	225	LPSGSGAASPT[79.9663]GS[79.9663]AVDIR	sp|Q09666|AHNK_HUMAN	LPSGSGAASPTGSAVDIR	R	A	18	2	11T(79.9663),13S(79.9663)	Q09666	AHNK_HUMAN	AHNAK	Neuroblast differentiation-associated protein AHNAK
1344850	1458530	1263240	1567720	1800310	1789700	1996480	930776	1040380	935288	1078240	208	225	LPSGSGAAS[79.9663]PTGSAVDIR	sp|Q09666|AHNK_HUMAN	LPSGSGAASPTGSAVDIR	R	A	18	2	9S(79.9663)	Q09666	AHNK_HUMAN	AHNAK	Neuroblast differentiation-associated protein AHNAK
NaN	NaN	NaN	74755.1	NaN	NaN	NaN	NaN	NaN	NaN	NaN	208	225	LPSGSGAAS[79.9663]PTGS[79.9663]AVDIR	sp|Q09666|AHNK_HUMAN	LPSGSGAASPTGSAVDIR	R	A	18	2	13S(79.9663),9S(79.9663)	Q09666	AHNK_HUMAN	AHNAK	Neuroblast differentiation-associated protein AHNAK
85546.5	NaN	NaN	NaN	NaN	NaN	NaN	NaN	NaN	NaN	NaN	208	225	LPSGSGAAS[79.9663]PT[79.9663]GSAVDIR	sp|Q09666|AHNK_HUMAN	LPSGSGAASPTGSAVDIR	R	A	18	2	11T(79.9663),9S(79.9663)	Q09666	AHNK_HUMAN	AHNAK	Neuroblast differentiation-associated protein AHNAK
NaN	NaN	NaN	NaN	NaN	NaN	1823960	NaN	NaN	NaN	NaN	208	225	LPSGS[79.9663]GAASPTGSAVDIR	sp|Q09666|AHNK_HUMAN	LPSGSGAASPTGSAVDIR	R	A	18	2	5S(79.9663)	Q09666	AHNK_HUMAN	AHNAK	Neuroblast differentiation-associated protein AHNAK
NaN	NaN	NaN	NaN	NaN	NaN	NaN	NaN	NaN	NaN	NaN	208	225	LPSGS[79.9663]GAAS[79.9663]PTGSAVDIR	sp|Q09666|AHNK_HUMAN	LPSGSGAASPTGSAVDIR	R	A	18	2	5S(79.9663),9S(79.9663)	Q09666	AHNK_HUMAN	AHNAK	Neuroblast differentiation-associated protein AHNAK
2150140	2051900	1776300	3187980	3384500	3578620	3084800	1012410	1028170	935818	1076430	208	225	LPS[79.9663]GSGAASPTGSAVDIR	sp|Q09666|AHNK_HUMAN	LPSGSGAASPTGSAVDIR	R	A	18	2	3S(79.9663)	Q09666	AHNK_HUMAN	AHNAK	Neuroblast differentiation-associated protein AHNAK
1332570	1142740	920496	1695320	1592830	1643280	1743570	1122560	1040610	1022890	900364	208	225	LPS[79.9663]GSGAAS[79.9663]PTGSAVDIR	sp|Q09666|AHNK_HUMAN	LPSGSGAASPTGSAVDIR	R	A	18	2	3S(79.9663),9S(79.9663)	Q09666	AHNK_HUMAN	AHNAK	Neuroblast differentiation-associated protein AHNAK
48045.7	NaN	NaN	NaN	NaN	NaN	NaN	NaN	NaN	NaN	NaN	208	225	LPS[79.9663]GSGAAS[79.9663]PTGS[79.9663]AVDIR	sp|Q09666|AHNK_HUMAN	LPSGSGAASPTGSAVDIR	R	A	18	2	13S(79.9663),3S(79.9663),9S(79.9663)	Q09666	AHNK_HUMAN	AHNAK	Neuroblast differentiation-associated protein AHNAK
NaN	NaN	NaN	65234.2	NaN	60189.9	NaN	NaN	NaN	NaN	NaN	208	225	LPS[79.9663]GSGAAS[79.9663]PT[79.9663]GSAVDIR	sp|Q09666|AHNK_HUMAN	LPSGSGAASPTGSAVDIR	R	A	18	2	11T(79.9663),3S(79.9663),9S(79.9663)	Q09666	AHNK_HUMAN	AHNAK	Neuroblast differentiation-associated protein AHNAK
NaN	NaN	NaN	NaN	NaN	NaN	NaN	NaN	NaN	1002610	NaN	208	225	LPS[79.9663]GS[79.9663]GAASPTGSAVDIR	sp|Q09666|AHNK_HUMAN	LPSGSGAASPTGSAVDIR	R	A	18	2	3S(79.9663),5S(79.9663)	Q09666	AHNK_HUMAN	AHNAK	Neuroblast differentiation-associated protein AHNAK
NaN	NaN	NaN	63268.1	NaN	NaN	NaN	NaN	NaN	NaN	NaN	208	225	LPS[79.9663]GS[79.9663]GAAS[79.9663]PTGSAVDIR	sp|Q09666|AHNK_HUMAN	LPSGSGAASPTGSAVDIR	R	A	18	2	3S(79.9663),5S(79.9663),9S(79.9663)	Q09666	AHNK_HUMAN	AHNAK	Neuroblast differentiation-associated protein AHNAK
NaN	NaN	NaN	NaN	NaN	NaN	217000	NaN	NaN	79233.2	NaN	3405	3414	MPFLSISS[79.9663]PK	sp|Q09666|AHNK_HUMAN	MPFLSISSPK	K	V	10	2	8S(79.9663)	Q09666	AHNK_HUMAN	AHNAK	Neuroblast differentiation-associated protein AHNAK
NaN	109849	104185	139442	127498	NaN	NaN	65544.6	NaN	NaN	61354.5	3405	3414	MPFLSIS[79.9663]SPK	sp|Q09666|AHNK_HUMAN	MPFLSISSPK	K	V	10	2	7S(79.9663)	Q09666	AHNK_HUMAN	AHNAK	Neuroblast differentiation-associated protein AHNAK
125990	NaN	NaN	NaN	NaN	152595	NaN	NaN	81966.1	NaN	NaN	3405	3414	MPFLS[79.9663]ISSPK	sp|Q09666|AHNK_HUMAN	MPFLSISSPK	K	V	10	2	5S(79.9663)	Q09666	AHNK_HUMAN	AHNAK	Neuroblast differentiation-associated protein AHNAK
NaN	NaN	NaN	NaN	NaN	NaN	NaN	NaN	NaN	NaN	NaN	1003	1024	MPKFSMPSLKGEGPEFDVNLS[79.9663]K	sp|Q09666|AHNK_HUMAN	MPKFSMPSLKGEGPEFDVNLSK	K	A	22	2	21S(79.9663)	Q09666	AHNK_HUMAN	AHNAK	Neuroblast differentiation-associated protein AHNAK
54975	48214.8	116928	13996.5	NaN	NaN	NaN	NaN	43172.3	61505.4	NaN	1259	1272	M[15.9949]PKFS[79.9663]M[15.9949]PGFKGEGR	sp|Q09666|AHNK_HUMAN	MPKFSMPGFKGEGR	K	E	14	2	1M(15.9949),5S(79.9663),6M(15.9949)	Q09666	AHNK_HUMAN	AHNAK	Neuroblast differentiation-associated protein AHNAK
NaN	18360.4	17281.1	NaN	NaN	23623.1	21090.8	13936.7	21424.6	NaN	16899.3	5832	5847	SKGHYEVTGS[79.9663]DDETGK	sp|Q09666|AHNK_HUMAN	SKGHYEVTGSDDETGK	K	L	16	3	10S(79.9663)	Q09666	AHNK_HUMAN	AHNAK	Neuroblast differentiation-associated protein AHNAK
NaN	NaN	NaN	NaN	NaN	NaN	NaN	14401.8	NaN	29351.8	NaN	5832	5847	SKGHYEVT[79.9663]GSDDETGK	sp|Q09666|AHNK_HUMAN	SKGHYEVTGSDDETGK	K	L	16	3	8T(79.9663)	Q09666	AHNK_HUMAN	AHNAK	Neuroblast differentiation-associated protein AHNAK
NaN	NaN	NaN	NaN	NaN	NaN	NaN	NaN	NaN	NaN	NaN	5780	5812	SNSFSDEREFSGPSTPTGT[79.9663]LEFEGGEVSLEGGK	sp|Q09666|AHNK_HUMAN	SNSFSDEREFSGPSTPTGTLEFEGGEVSLEGGK	R	V	33	3	19T(79.9663)	Q09666	AHNK_HUMAN	AHNAK	Neuroblast differentiation-associated protein AHNAK
NaN	NaN	7304.59	NaN	NaN	5869.64	NaN	NaN	NaN	NaN	NaN	5780	5812	SNSFSDEREFSGPST[79.9663]PTGTLEFEGGEVSLEGGK	sp|Q09666|AHNK_HUMAN	SNSFSDEREFSGPSTPTGTLEFEGGEVSLEGGK	R	V	33	3	15T(79.9663)	Q09666	AHNK_HUMAN	AHNAK	Neuroblast differentiation-associated protein AHNAK
NaN	NaN	NaN	NaN	NaN	NaN	NaN	NaN	NaN	NaN	NaN	5780	5812	SNSFSDEREFS[79.9663]GPSTPTGTLEFEGGEVSLEGGK	sp|Q09666|AHNK_HUMAN	SNSFSDEREFSGPSTPTGTLEFEGGEVSLEGGK	R	V	33	3	11S(79.9663)	Q09666	AHNK_HUMAN	AHNAK	Neuroblast differentiation-associated protein AHNAK
NaN	NaN	NaN	NaN	NaN	NaN	NaN	NaN	NaN	NaN	NaN	5780	5812	SNSFS[79.9663]DEREFSGPSTPTGTLEFEGGEVSLEGGK	sp|Q09666|AHNK_HUMAN	SNSFSDEREFSGPSTPTGTLEFEGGEVSLEGGK	R	V	33	3	5S(79.9663)	Q09666	AHNK_HUMAN	AHNAK	Neuroblast differentiation-associated protein AHNAK
NaN	NaN	NaN	NaN	NaN	NaN	NaN	NaN	NaN	NaN	NaN	5780	5787	SNS[79.9663]FSDER	sp|Q09666|AHNK_HUMAN	SNSFSDER	R	E	8	2	3S(79.9663)	Q09666	AHNK_HUMAN	AHNAK	Neuroblast differentiation-associated protein AHNAK
NaN	NaN	NaN	NaN	NaN	NaN	NaN	NaN	NaN	NaN	30733.6	5780	5812	SNS[79.9663]FSDEREFSGPSTPTGTLEFEGGEVSLEGGK	sp|Q09666|AHNK_HUMAN	SNSFSDEREFSGPSTPTGTLEFEGGEVSLEGGK	R	V	33	3	3S(79.9663)	Q09666	AHNK_HUMAN	AHNAK	Neuroblast differentiation-associated protein AHNAK
NaN	NaN	NaN	NaN	NaN	NaN	NaN	NaN	NaN	NaN	NaN	5745	5765	SSKASLGS[79.9663]LEGEAEAEAS[79.9663]S[79.9663]PK	sp|Q09666|AHNK_HUMAN	SSKASLGSLEGEAEAEASSPK	K	G	21	2	18S(79.9663),19S(79.9663),8S(79.9663)	Q09666	AHNK_HUMAN	AHNAK	Neuroblast differentiation-associated protein AHNAK
NaN	NaN	NaN	NaN	NaN	NaN	NaN	48249.2	NaN	NaN	NaN	5745	5765	SSKAS[79.9663]LGSLEGEAEAEAS[79.9663]S[79.9663]PK	sp|Q09666|AHNK_HUMAN	SSKASLGSLEGEAEAEASSPK	K	G	21	2	18S(79.9663),19S(79.9663),5S(79.9663)	Q09666	AHNK_HUMAN	AHNAK	Neuroblast differentiation-associated protein AHNAK
651588	388145	NaN	167723	119974	193064	360088	244176	NaN	289035	NaN	5745	5765	SSKAS[79.9663]LGS[79.9663]LEGEAEAEASSPK	sp|Q09666|AHNK_HUMAN	SSKASLGSLEGEAEAEASSPK	K	G	21	2,3	5S(79.9663),8S(79.9663)	Q09666	AHNK_HUMAN	AHNAK	Neuroblast differentiation-associated protein AHNAK
51413.8	NaN	NaN	NaN	NaN	87745.3	111674	NaN	NaN	NaN	NaN	5745	5765	SSKAS[79.9663]LGS[79.9663]LEGEAEAEASS[79.9663]PK	sp|Q09666|AHNK_HUMAN	SSKASLGSLEGEAEAEASSPK	K	G	21	2	19S(79.9663),5S(79.9663),8S(79.9663)	Q09666	AHNK_HUMAN	AHNAK	Neuroblast differentiation-associated protein AHNAK
NaN	71098.3	NaN	NaN	70597.1	NaN	NaN	NaN	NaN	NaN	71832	5745	5765	SSKAS[79.9663]LGS[79.9663]LEGEAEAEAS[79.9663]SPK	sp|Q09666|AHNK_HUMAN	SSKASLGSLEGEAEAEASSPK	K	G	21	2	18S(79.9663),5S(79.9663),8S(79.9663)	Q09666	AHNK_HUMAN	AHNAK	Neuroblast differentiation-associated protein AHNAK
314991	305722	308924	166126	140719	152373	204147	135267	134261	112490	111045	5780	5787	S[79.9663]NSFSDER	sp|Q09666|AHNK_HUMAN	SNSFSDER	R	E	8	2	1S(79.9663)	Q09666	AHNK_HUMAN	AHNAK	Neuroblast differentiation-associated protein AHNAK
48201.4	75892.1	74898	62084.7	59169.1	65866.6	70996.6	36897.7	54668.1	64117	30692.4	5780	5812	S[79.9663]NSFSDEREFSGPSTPTGTLEFEGGEVSLEGGK	sp|Q09666|AHNK_HUMAN	SNSFSDEREFSGPSTPTGTLEFEGGEVSLEGGK	R	V	33	3	1S(79.9663)	Q09666	AHNK_HUMAN	AHNAK	Neuroblast differentiation-associated protein AHNAK
151316	114437	88742.7	128486	66268.8	74678.1	97662.7	59633.6	NaN	37870.9	41899.2	93	102	S[79.9663]PEPGQTWTR	sp|Q09666|AHNK_HUMAN	SPEPGQTWTR	R	E	10	2	1S(79.9663)	Q09666	AHNK_HUMAN	AHNAK	Neuroblast differentiation-associated protein AHNAK
43154.5	35410.3	39588.2	49306.4	27603.2	38135.7	89504.7	12302.6	NaN	13477.5	NaN	4993	5017	S[79.9663]PSLDVTVPEAELNLETPEISVGGK	sp|Q09666|AHNK_HUMAN	SPSLDVTVPEAELNLETPEISVGGK	K	G	25	2	1S(79.9663)	Q09666	AHNK_HUMAN	AHNAK	Neuroblast differentiation-associated protein AHNAK
62946	76765.5	67726	83042.1	83068.9	94798.9	NaN	NaN	NaN	NaN	NaN	5745	5765	S[79.9663]SKASLGSLEGEAEAEAS[79.9663]S[79.9663]PK	sp|Q09666|AHNK_HUMAN	SSKASLGSLEGEAEAEASSPK	K	G	21	2	18S(79.9663),19S(79.9663),1S(79.9663)	Q09666	AHNK_HUMAN	AHNAK	Neuroblast differentiation-associated protein AHNAK
NaN	NaN	NaN	NaN	NaN	NaN	NaN	NaN	NaN	NaN	NaN	5745	5765	S[79.9663]SKASLGS[79.9663]LEGEAEAEASSPK	sp|Q09666|AHNK_HUMAN	SSKASLGSLEGEAEAEASSPK	K	G	21	3	1S(79.9663),8S(79.9663)	Q09666	AHNK_HUMAN	AHNAK	Neuroblast differentiation-associated protein AHNAK
NaN	NaN	NaN	NaN	NaN	NaN	NaN	NaN	NaN	NaN	NaN	5745	5765	S[79.9663]SKASLGS[79.9663]LEGEAEAEASS[79.9663]PK	sp|Q09666|AHNK_HUMAN	SSKASLGSLEGEAEAEASSPK	K	G	21	2	19S(79.9663),1S(79.9663),8S(79.9663)	Q09666	AHNK_HUMAN	AHNAK	Neuroblast differentiation-associated protein AHNAK
NaN	NaN	NaN	NaN	NaN	NaN	NaN	47147.1	58001.7	69407.5	NaN	5745	5765	S[79.9663]SKAS[79.9663]LGSLEGEAEAEASS[79.9663]PK	sp|Q09666|AHNK_HUMAN	SSKASLGSLEGEAEAEASSPK	K	G	21	2	19S(79.9663),1S(79.9663),5S(79.9663)	Q09666	AHNK_HUMAN	AHNAK	Neuroblast differentiation-associated protein AHNAK
NaN	76011.3	74938.1	NaN	NaN	86114.1	NaN	NaN	55775.5	NaN	NaN	5745	5765	S[79.9663]S[79.9663]KASLGSLEGEAEAEASS[79.9663]PK	sp|Q09666|AHNK_HUMAN	SSKASLGSLEGEAEAEASSPK	K	G	21	2	19S(79.9663),1S(79.9663),2S(79.9663)	Q09666	AHNK_HUMAN	AHNAK	Neuroblast differentiation-associated protein AHNAK
NaN	NaN	NaN	84498.1	NaN	NaN	NaN	NaN	NaN	NaN	NaN	5745	5765	S[79.9663]S[79.9663]KASLGS[79.9663]LEGEAEAEASSPK	sp|Q09666|AHNK_HUMAN	SSKASLGSLEGEAEAEASSPK	K	G	21	2	1S(79.9663),2S(79.9663),8S(79.9663)	Q09666	AHNK_HUMAN	AHNAK	Neuroblast differentiation-associated protein AHNAK
NaN	NaN	NaN	NaN	NaN	86381.8	NaN	NaN	NaN	NaN	NaN	5745	5765	S[79.9663]S[79.9663]KAS[79.9663]LGSLEGEAEAEASSPK	sp|Q09666|AHNK_HUMAN	SSKASLGSLEGEAEAEASSPK	K	G	21	2	1S(79.9663),2S(79.9663),5S(79.9663)	Q09666	AHNK_HUMAN	AHNAK	Neuroblast differentiation-associated protein AHNAK
42628.5	49974.6	48664.4	49801.9	54047.6	52949.4	58873.2	35013.2	34599.1	30513.1	19785.6	4352	4367	VDIDAPDVS[79.9663]IEGPDAK	sp|Q09666|AHNK_HUMAN	VDIDAPDVSIEGPDAK	K	L	16	2	9S(79.9663)	Q09666	AHNK_HUMAN	AHNAK	Neuroblast differentiation-associated protein AHNAK
128782	130498	123964	239399	225504	255158	296146	25870.6	25299.5	31350	100919	4096	4111	VDIDT[79.9663]PDIDIHGPEGK	sp|Q09666|AHNK_HUMAN	VDIDTPDIDIHGPEGK	K	L	16	2,3	5T(79.9663)	Q09666	AHNK_HUMAN	AHNAK	Neuroblast differentiation-associated protein AHNAK
40008.7	35186.1	38599.5	45224	41610.4	42705.9	86440.9	16594.5	15283	17023.3	13537.6	3712	3727	VDIDT[79.9663]PDINIEGSEGK	sp|Q09666|AHNK_HUMAN	VDIDTPDINIEGSEGK	K	F	16	2	5T(79.9663)	Q09666	AHNK_HUMAN	AHNAK	Neuroblast differentiation-associated protein AHNAK
186758	185593	195428	242032	200062	237621	388900	40675.3	43411.2	137940	69440.2	4762	4779	VDINT[79.9663]PDVDVHGPDWHLK	sp|Q09666|AHNK_HUMAN	VDINTPDVDVHGPDWHLK	K	M	18	2,3	5T(79.9663)	Q09666	AHNK_HUMAN	AHNAK	Neuroblast differentiation-associated protein AHNAK
345875	368428	397821	384030	412786	417563	586075	348991	353186	293078	344796	5073	5079	VDVKS[79.9663]PK	sp|Q09666|AHNK_HUMAN	VDVKSPK	K	T	7	2	5S(79.9663)	Q09666	AHNK_HUMAN	AHNAK	Neuroblast differentiation-associated protein AHNAK
NaN	34165.1	NaN	68129.7	NaN	NaN	70984.6	NaN	NaN	NaN	NaN	4949	4971	VEAPSLDVHMDS[79.9663]PDINIEGPDVK	sp|Q09666|AHNK_HUMAN	VEAPSLDVHMDSPDINIEGPDVK	K	I	23	2	12S(79.9663)	Q09666	AHNK_HUMAN	AHNAK	Neuroblast differentiation-associated protein AHNAK
21864.5	20323.2	16437.6	31360	24522.1	36196.9	28509	NaN	14292.7	NaN	8549.69	488	499	VKT[79.9663]PEMIIQKPK	sp|Q09666|AHNK_HUMAN	VKTPEMIIQKPK	K	I	12	3	3T(79.9663)	Q09666	AHNK_HUMAN	AHNAK	Neuroblast differentiation-associated protein AHNAK
117521	121357	103203	191471	191868	175984	202336	76648.5	73304.4	90638.9	86070.4	3415	3428	VSMPDVELNLKS[79.9663]PK	sp|Q09666|AHNK_HUMAN	VSMPDVELNLKSPK	K	V	14	2,3	12S(79.9663)	Q09666	AHNK_HUMAN	AHNAK	Neuroblast differentiation-associated protein AHNAK
41316.5	NaN	37357.8	57238.7	58423	62263.4	64421	21375.9	26313.2	33349.8	19058.6	5385	5402	VSVGAPDLSLEASEGS[79.9663]IK	sp|Q09666|AHNK_HUMAN	VSVGAPDLSLEASEGSIK	K	L	18	2	16S(79.9663)	Q09666	AHNK_HUMAN	AHNAK	Neuroblast differentiation-associated protein AHNAK
NaN	NaN	NaN	NaN	NaN	NaN	NaN	NaN	NaN	NaN	NaN	289	308	DAHDVSPTS[79.9663]TDTEAQLTVER	sp|Q8IVF2|AHNK2_HUMAN	DAHDVSPTSTDTEAQLTVER	R	Q	20	3	9S(79.9663)	Q8IVF2	AHNK2_HUMAN	AHNAK2	Protein AHNAK2
40390	29036.6	40010.1	83667.5	44284.1	44025	NaN	19625.9	NaN	NaN	NaN	289	308	DAHDVSPT[79.9663]STDTEAQLTVER	sp|Q8IVF2|AHNK2_HUMAN	DAHDVSPTSTDTEAQLTVER	R	Q	20	2,3	8T(79.9663)	Q8IVF2	AHNK2_HUMAN	AHNAK2	Protein AHNAK2
33118.5	7365.45	32029	24952.8	10196.8	11555.8	73714.3	99629.5	90525.6	95046.9	92451.7	289	308	DAHDVS[79.9663]PTSTDTEAQLTVER	sp|Q8IVF2|AHNK2_HUMAN	DAHDVSPTSTDTEAQLTVER	R	Q	20	2,3	6S(79.9663)	Q8IVF2	AHNK2_HUMAN	AHNAK2	Protein AHNAK2
345600	369128	309676	316067	345090	344715	343307	NaN	399175	NaN	360020	1635	1649	LDGAQLEGDLS[79.9663]LADK	sp|Q8IVF2|AHNK2_HUMAN	LDGAQLEGDLSLADK	K	A	15	2	11S(79.9663)	Q8IVF2	AHNK2_HUMAN	AHNAK2	Protein AHNAK2
NaN	NaN	NaN	NaN	NaN	NaN	NaN	NaN	NaN	NaN	NaN	2160	2182	MPSFGVSAPGKS[79.9663]IEASVDVS[79.9663]PPK	sp|Q8IVF2|AHNK2_HUMAN	MPSFGVSAPGKSIEASVDVSPPK	K	V	23	2	12S(79.9663),20S(79.9663)	Q8IVF2	AHNK2_HUMAN	AHNAK2	Protein AHNAK2
12365.1	NaN	NaN	NaN	NaN	NaN	NaN	8737.75	NaN	18363.6	NaN	278	288	S[79.9663]HSSSEAYEPR	sp|Q8IVF2|AHNK2_HUMAN	SHSSSEAYEPR	R	D	11	2	1S(79.9663)	Q8IVF2	AHNK2_HUMAN	AHNAK2	Protein AHNAK2
NaN	NaN	NaN	NaN	NaN	NaN	NaN	NaN	NaN	NaN	NaN	1703	1725	TTDLSIQSPS[79.9663]ADLEVQAGQVNVK	sp|Q8IVF2|AHNK2_HUMAN	TTDLSIQSPSADLEVQAGQVNVK	K	L	23	2	10S(79.9663)	Q8IVF2	AHNK2_HUMAN	AHNAK2	Protein AHNAK2
18409.7	15198.2	NaN	38048.8	38328.5	28582.9	39968.8	30758.7	32984.7	30751.9	21327.8	4415	4439	VEVT[79.9663]SPNLDVSLPSMEVDIQAPGAK	sp|Q8IVF2|AHNK2_HUMAN	VEVTSPNLDVSLPSMEVDIQAPGAK	K	L	25	2	4T(79.9663)	Q8IVF2	AHNK2_HUMAN	AHNAK2	Protein AHNAK2
25075.6	27078.5	25398.6	65312.2	66833	57641.3	38305	22908.4	NaN	NaN	NaN	3650	3667	VSAPGKSMEAS[79.9663]VDVSAPK	sp|Q8IVF2|AHNK2_HUMAN	VSAPGKSMEASVDVSAPK	R	V	18	2	11S(79.9663)	Q8IVF2	AHNK2_HUMAN	AHNAK2	Protein AHNAK2
NaN	NaN	NaN	NaN	NaN	NaN	NaN	NaN	NaN	NaN	NaN	56	73	C[57.0215]EVTEVS[79.9663]KLDGEAS[79.9663]INNR	sp|O95433|AHSA1_HUMAN	CEVTEVSKLDGEASINNR	K	K	18	3	14S(79.9663),1C(57.0215),7S(79.9663)	O95433	AHSA1_HUMAN	AHSA1	Activator of 90 kDa heat shock protein ATPase homolog 1
NaN	NaN	NaN	24927	NaN	NaN	NaN	NaN	NaN	NaN	NaN	250	268	FHMVDGNVS[79.9663]GEFTDLVPEK	sp|O95433|AHSA1_HUMAN	FHMVDGNVSGEFTDLVPEK	K	H	19	2	9S(79.9663)	O95433	AHSA1_HUMAN	AHSA1	Activator of 90 kDa heat shock protein ATPase homolog 1
NaN	NaN	NaN	NaN	643654	NaN	NaN	NaN	NaN	NaN	NaN	187	194	KAKPAPS[79.9663]K	sp|O95433|AHSA1_HUMAN	KAKPAPSK	R	T	8	2	7S(79.9663)	O95433	AHSA1_HUMAN	AHSA1	Activator of 90 kDa heat shock protein ATPase homolog 1
20634.9	NaN	NaN	NaN	NaN	NaN	NaN	NaN	NaN	NaN	NaN	132	144	C[57.0215]DSSPDS[79.9663]AEDVRK	sp|P02765|FETUA_HUMAN	CDSSPDSAEDVRK	K	V	13	2	1C(57.0215),7S(79.9663)	P02765	FETUA_HUMAN	AHSG	Alpha-2-HS-glycoprotein
NaN	NaN	NaN	NaN	NaN	NaN	NaN	6104.23	NaN	6378.98	NaN	132	144	C[57.0215]DSS[79.9663]PDSAEDVRK	sp|P02765|FETUA_HUMAN	CDSSPDSAEDVRK	K	V	13	2	1C(57.0215),4S(79.9663)	P02765	FETUA_HUMAN	AHSG	Alpha-2-HS-glycoprotein
44323.8	45444	41157.8	69070.7	63228.4	79160	80253	55698.4	87113.6	75176.6	59516.5	160	172	LPS[79.9663]EPGMTLLTIR	sp|Q96BJ3|AIDA_HUMAN	LPSEPGMTLLTIR	R	I	13	2	3S(79.9663)	Q96BJ3	AIDA_HUMAN	AIDA	Axin interactor, dorsalization-associated protein
25270.4	14257	20562.2	63437.5	56529.6	49516.6	NaN	20018.7	NaN	NaN	NaN	74	92	SAALQSTQS[79.9663]QEEFKLEDLK	sp|Q96BJ3|AIDA_HUMAN	SAALQSTQSQEEFKLEDLK	R	K	19	2	9S(79.9663)	Q96BJ3	AIDA_HUMAN	AIDA	Axin interactor, dorsalization-associated protein
NaN	18852	NaN	63321.6	54615.5	NaN	49522.7	NaN	NaN	NaN	10558.3	74	92	SAALQST[79.9663]QSQEEFKLEDLK	sp|Q96BJ3|AIDA_HUMAN	SAALQSTQSQEEFKLEDLK	R	K	19	2	7T(79.9663)	Q96BJ3	AIDA_HUMAN	AIDA	Axin interactor, dorsalization-associated protein
NaN	NaN	NaN	NaN	NaN	NaN	NaN	NaN	NaN	NaN	NaN	30	46	QFLDDPKYSS[79.9663]DEDLPSK	sp|P55008|AIF1_HUMAN	QFLDDPKYSSDEDLPSK	K	L	17	2	10S(79.9663)	P55008	AIF1_HUMAN	AIF1	Allograft inflammatory factor 1
483924	414320	90347.2	423961	702877	749076	510660	215604	140938	1137050	661221	30	51	QFLDDPKYSS[79.9663]DEDLPSKLEGFK	sp|P55008|AIF1_HUMAN	QFLDDPKYSSDEDLPSKLEGFK	K	E	22	2,3,4	10S(79.9663)	P55008	AIF1_HUMAN	AIF1	Allograft inflammatory factor 1
28948.2	584686	484233	196130	744923	759178	589164	839945	982426	787803	867195	30	51	QFLDDPKYS[79.9663]SDEDLPSKLEGFK	sp|P55008|AIF1_HUMAN	QFLDDPKYSSDEDLPSKLEGFK	K	E	22	2,3,4	9S(79.9663)	P55008	AIF1_HUMAN	AIF1	Allograft inflammatory factor 1
446360	525423	513051	730174	519956	782053	628300	788824	743160	1180300	906938	30	51	QFLDDPKY[79.9663]SSDEDLPSKLEGFK	sp|P55008|AIF1_HUMAN	QFLDDPKYSSDEDLPSKLEGFK	K	E	22	2,3,4	8Y(79.9663)	P55008	AIF1_HUMAN	AIF1	Allograft inflammatory factor 1
126964	NaN	86825.2	NaN	36619.5	NaN	136111	94664	NaN	75949	NaN	37	46	YSS[79.9663]DEDLPSK	sp|P55008|AIF1_HUMAN	YSSDEDLPSK	K	L	10	2	3S(79.9663)	P55008	AIF1_HUMAN	AIF1	Allograft inflammatory factor 1
976241	747067	603521	766488	754588	770180	925615	1098620	1325750	895588	1071180	37	51	YSS[79.9663]DEDLPSKLEGFK	sp|P55008|AIF1_HUMAN	YSSDEDLPSKLEGFK	K	E	15	2,3	3S(79.9663)	P55008	AIF1_HUMAN	AIF1	Allograft inflammatory factor 1
11551.1	15358	24219.7	107537	52863.7	43220.4	35984	57685.8	156112	261824	50165.3	37	53	YSS[79.9663]DEDLPSKLEGFKEK	sp|P55008|AIF1_HUMAN	YSSDEDLPSKLEGFKEK	K	Y	17	2,3	3S(79.9663)	P55008	AIF1_HUMAN	AIF1	Allograft inflammatory factor 1
NaN	NaN	NaN	NaN	30873.4	NaN	NaN	NaN	NaN	NaN	NaN	37	46	YS[79.9663]SDEDLPSK	sp|P55008|AIF1_HUMAN	YSSDEDLPSK	K	L	10	2	2S(79.9663)	P55008	AIF1_HUMAN	AIF1	Allograft inflammatory factor 1
NaN	NaN	NaN	NaN	NaN	NaN	119966	NaN	NaN	892540	1067510	37	51	YS[79.9663]SDEDLPSKLEGFK	sp|P55008|AIF1_HUMAN	YSSDEDLPSKLEGFK	K	E	15	2,3	2S(79.9663)	P55008	AIF1_HUMAN	AIF1	Allograft inflammatory factor 1
NaN	13846.6	NaN	NaN	NaN	61414.6	NaN	NaN	NaN	NaN	NaN	37	53	YS[79.9663]SDEDLPSKLEGFKEK	sp|P55008|AIF1_HUMAN	YSSDEDLPSKLEGFKEK	K	Y	17	3	2S(79.9663)	P55008	AIF1_HUMAN	AIF1	Allograft inflammatory factor 1
121343	96432.9	82998.1	83591.4	30799.9	107992	NaN	NaN	68728.7	NaN	90307.7	37	46	Y[79.9663]SSDEDLPSK	sp|P55008|AIF1_HUMAN	YSSDEDLPSK	K	L	10	2	1Y(79.9663)	P55008	AIF1_HUMAN	AIF1	Allograft inflammatory factor 1
171475	825837	126898	913406	913942	843913	827787	1252180	232754	1032680	1237050	37	51	Y[79.9663]SSDEDLPSKLEGFK	sp|P55008|AIF1_HUMAN	YSSDEDLPSKLEGFK	K	E	15	2,3	1Y(79.9663)	P55008	AIF1_HUMAN	AIF1	Allograft inflammatory factor 1
17271.7	15671.2	41170.9	41337.6	105057	96115.8	64931.9	64692.6	168032	165662	71828.6	37	53	Y[79.9663]SSDEDLPSKLEGFKEK	sp|P55008|AIF1_HUMAN	YSSDEDLPSKLEGFKEK	K	Y	17	2,3	1Y(79.9663)	P55008	AIF1_HUMAN	AIF1	Allograft inflammatory factor 1
1026570	356414	402153	391819	433812	NaN	430242	864628	296362	NaN	314734	323	342	ARALGT[79.9663]EVIQLFPEKGNMGK	sp|O95831|AIFM1_HUMAN	ARALGTEVIQLFPEKGNMGK	K	I	20	2,3	6T(79.9663)	O95831	AIFM1_HUMAN	AIFM1	Apoptosis-inducing factor 1, mitochondrial
54168.3	67403.9	46297.7	27049.7	8100.33	NaN	25595.6	40431	32539.3	54482.5	33336.9	266	272	S[79.9663]LSAIDR	sp|O95831|AIFM1_HUMAN	SLSAIDR	R	A	7	2	1S(79.9663)	O95831	AIFM1_HUMAN	AIFM1	Apoptosis-inducing factor 1, mitochondrial
NaN	NaN	NaN	NaN	NaN	NaN	NaN	NaN	NaN	NaN	NaN	150	166	LET[79.9663]Y[79.9663]YKATEPVIAFY[79.9663]EK	sp|P00568|KAD1_HUMAN	LETYYKATEPVIAFYEK	R	R	17	2	15Y(79.9663),3T(79.9663),4Y(79.9663)	P00568	KAD1_HUMAN	AK1	Adenylate kinase isoenzyme 1
NaN	NaN	39217.2	37392.7	NaN	NaN	48442.1	44992.6	54026.9	46615.9	41085.1	179	190	QSSLAEPVSPS[79.9663]K	sp|O43572|AKA10_HUMAN	QSSLAEPVSPSK	K	K	12	2	11S(79.9663)	O43572	AKA10_HUMAN	AKAP10	A-kinase anchor protein 10, mitochondrial
37483.7	NaN	NaN	NaN	NaN	NaN	NaN	NaN	NaN	41904.9	NaN	179	190	QSSLAEPVS[79.9663]PSK	sp|O43572|AKA10_HUMAN	QSSLAEPVSPSK	K	K	12	2	9S(79.9663)	O43572	AKA10_HUMAN	AKAP10	A-kinase anchor protein 10, mitochondrial
43357	47513.9	42470.2	62349.7	51640.9	NaN	44000.2	46947.2	157568	200100	94631.6	442	451	EDS[79.9663]GLFSPIR	sp|Q9UKA4|AKA11_HUMAN	EDSGLFSPIR	R	S	10	2	3S(79.9663)	Q9UKA4	AKA11_HUMAN	AKAP11	A-kinase anchor protein 11
74657.9	88834.4	80851.2	62272	13149.1	57264.5	95073.9	91154.6	93533	69401.1	113801	419	438	KPESPYGNLC[57.0215]DAPDS[79.9663]PRPVK	sp|Q9UKA4|AKA11_HUMAN	KPESPYGNLCDAPDSPRPVK	R	A	20	2,3	10C(57.0215),15S(79.9663)	Q9UKA4	AKA11_HUMAN	AKAP11	A-kinase anchor protein 11
56448.3	NaN	NaN	63865.4	41137.5	41821.2	22086.1	NaN	NaN	22388.8	NaN	419	438	KPESPY[79.9663]GNLC[57.0215]DAPDSPRPVK	sp|Q9UKA4|AKA11_HUMAN	KPESPYGNLCDAPDSPRPVK	R	A	20	2,3	10C(57.0215),6Y(79.9663)	Q9UKA4	AKA11_HUMAN	AKAP11	A-kinase anchor protein 11
NaN	NaN	32136.9	32694.1	NaN	28839.5	48324.4	NaN	39518.3	NaN	NaN	419	438	KPESPY[79.9663]GNLC[57.0215]DAPDS[79.9663]PRPVK	sp|Q9UKA4|AKA11_HUMAN	KPESPYGNLCDAPDSPRPVK	R	A	20	2	10C(57.0215),15S(79.9663),6Y(79.9663)	Q9UKA4	AKA11_HUMAN	AKAP11	A-kinase anchor protein 11
62077.4	59371.8	57834.6	59046.9	43801.2	22625.2	84490.9	78903.3	31490.8	80251.7	87537.9	419	438	KPES[79.9663]PYGNLC[57.0215]DAPDS[79.9663]PRPVK	sp|Q9UKA4|AKA11_HUMAN	KPESPYGNLCDAPDSPRPVK	R	A	20	2,3	10C(57.0215),15S(79.9663),4S(79.9663)	Q9UKA4	AKA11_HUMAN	AKAP11	A-kinase anchor protein 11
73861.8	72662	67809.2	70673.1	67451.3	79123.6	76208.9	57959.1	70702.1	58429.7	67420.4	17	28	KS[79.9663]FSEDVFQSVK	sp|Q9UKA4|AKA11_HUMAN	KSFSEDVFQSVK	R	S	12	2	2S(79.9663)	Q9UKA4	AKA11_HUMAN	AKAP11	A-kinase anchor protein 11
31314.5	40514.5	33092.9	31547.1	25818.3	26559.5	28815.4	25204.9	45223.5	34211.3	32500.1	1095	1110	NVIPDT[79.9663]PPSTPLVPSR	sp|Q9UKA4|AKA11_HUMAN	NVIPDTPPSTPLVPSR	R	A	16	2	6T(79.9663)	Q9UKA4	AKA11_HUMAN	AKAP11	A-kinase anchor protein 11
70920.1	NaN	NaN	53605.9	52296.9	NaN	NaN	36981.6	NaN	NaN	39205.9	18	28	SFS[79.9663]EDVFQSVK	sp|Q9UKA4|AKA11_HUMAN	SFSEDVFQSVK	K	S	11	2	3S(79.9663)	Q9UKA4	AKA11_HUMAN	AKAP11	A-kinase anchor protein 11
NaN	NaN	201570	197753	NaN	NaN	NaN	NaN	NaN	NaN	NaN	1169	1188	SLS[79.9663]EEVESSESGELPEVDVK	sp|Q9UKA4|AKA11_HUMAN	SLSEEVESSESGELPEVDVK	R	S	20	2	3S(79.9663)	Q9UKA4	AKA11_HUMAN	AKAP11	A-kinase anchor protein 11
NaN	43846.8	NaN	NaN	NaN	NaN	NaN	NaN	NaN	NaN	NaN	452	476	SSAFS[79.9663]PLGGC[57.0215]TPAEC[57.0215]FC[57.0215]QTDIGGDR	sp|Q9UKA4|AKA11_HUMAN	SSAFSPLGGCTPAECFCQTDIGGDR	R	I	25	2	10C(57.0215),15C(57.0215),17C(57.0215),5S(79.9663)	Q9UKA4	AKA11_HUMAN	AKAP11	A-kinase anchor protein 11
NaN	51976.6	55036.4	NaN	14081.8	NaN	20205.6	NaN	NaN	31957.2	22445.8	284	296	SSNAS[79.9663]DKDSDLQK	sp|Q9UKA4|AKA11_HUMAN	SSNASDKDSDLQK	R	T	13	2	5S(79.9663)	Q9UKA4	AKA11_HUMAN	AKAP11	A-kinase anchor protein 11
23349.4	NaN	NaN	20139.1	NaN	NaN	NaN	NaN	NaN	NaN	NaN	284	296	SS[79.9663]NAS[79.9663]DKDSDLQK	sp|Q9UKA4|AKA11_HUMAN	SSNASDKDSDLQK	R	T	13	2	2S(79.9663),5S(79.9663)	Q9UKA4	AKA11_HUMAN	AKAP11	A-kinase anchor protein 11
NaN	NaN	NaN	NaN	NaN	NaN	NaN	NaN	119505	NaN	NaN	1240	1254	SVS[79.9663]PTFLNPSDENLK	sp|Q9UKA4|AKA11_HUMAN	SVSPTFLNPSDENLK	R	T	15	2	3S(79.9663)	Q9UKA4	AKA11_HUMAN	AKAP11	A-kinase anchor protein 11
66937.1	56372.1	51524.8	NaN	49289.7	57147.9	54754.9	NaN	50001.2	48505.2	NaN	18	28	S[79.9663]FSEDVFQSVK	sp|Q9UKA4|AKA11_HUMAN	SFSEDVFQSVK	K	S	11	2	1S(79.9663)	Q9UKA4	AKA11_HUMAN	AKAP11	A-kinase anchor protein 11
272260	260200	205167	NaN	177142	194254	213663	151853	188614	159039	169825	1169	1188	S[79.9663]LSEEVESSESGELPEVDVK	sp|Q9UKA4|AKA11_HUMAN	SLSEEVESSESGELPEVDVK	R	S	20	2	1S(79.9663)	Q9UKA4	AKA11_HUMAN	AKAP11	A-kinase anchor protein 11
NaN	NaN	NaN	NaN	NaN	NaN	NaN	NaN	NaN	NaN	NaN	452	476	S[79.9663]SAFSPLGGC[57.0215]TPAEC[57.0215]FC[57.0215]QTDIGGDR	sp|Q9UKA4|AKA11_HUMAN	SSAFSPLGGCTPAECFCQTDIGGDR	R	I	25	2	10C(57.0215),15C(57.0215),17C(57.0215),1S(79.9663)	Q9UKA4	AKA11_HUMAN	AKAP11	A-kinase anchor protein 11
42046.1	51604.2	55036.4	50034.9	23495.9	4972.32	NaN	36686.6	47137.9	37900.9	NaN	284	296	S[79.9663]SNASDKDSDLQK	sp|Q9UKA4|AKA11_HUMAN	SSNASDKDSDLQK	R	T	13	2	1S(79.9663)	Q9UKA4	AKA11_HUMAN	AKAP11	A-kinase anchor protein 11
NaN	NaN	NaN	NaN	NaN	NaN	NaN	29652.5	NaN	24117	NaN	284	296	S[79.9663]SNAS[79.9663]DKDSDLQK	sp|Q9UKA4|AKA11_HUMAN	SSNASDKDSDLQK	R	T	13	2	1S(79.9663),5S(79.9663)	Q9UKA4	AKA11_HUMAN	AKAP11	A-kinase anchor protein 11
194032	118599	120981	NaN	NaN	NaN	109867	119298	215318	122886	NaN	1240	1254	S[79.9663]VSPTFLNPSDENLK	sp|Q9UKA4|AKA11_HUMAN	SVSPTFLNPSDENLK	R	T	15	2	1S(79.9663)	Q9UKA4	AKA11_HUMAN	AKAP11	A-kinase anchor protein 11
49121.4	35405.5	30033.9	65628.9	62527.2	65720	53484.7	21535.7	29481.3	30755.3	19909.3	1240	1254	S[79.9663]VS[79.9663]PTFLNPSDENLK	sp|Q9UKA4|AKA11_HUMAN	SVSPTFLNPSDENLK	R	T	15	2	1S(79.9663),3S(79.9663)	Q9UKA4	AKA11_HUMAN	AKAP11	A-kinase anchor protein 11
17449	9202.92	20097.6	31739.1	NaN	NaN	NaN	14386.9	19370.1	19927	NaN	1012	1033	VSMVHGS[79.9663]SLETLPSC[57.0215]PAVTGQK	sp|Q9UKA4|AKA11_HUMAN	VSMVHGSSLETLPSCPAVTGQK	K	S	22	2	15C(57.0215),7S(79.9663)	Q9UKA4	AKA11_HUMAN	AKAP11	A-kinase anchor protein 11
NaN	44074.5	16914.6	20914.4	NaN	48784.2	12038.2	18042.6	16637	21837.8	NaN	1573	1588	VTYAEKLS[79.9663]PLTGQAC[57.0215]R	sp|Q9UKA4|AKA11_HUMAN	VTYAEKLSPLTGQACR	R	Y	16	2,3	15C(57.0215),8S(79.9663)	Q9UKA4	AKA11_HUMAN	AKAP11	A-kinase anchor protein 11
NaN	NaN	NaN	NaN	NaN	NaN	NaN	NaN	NaN	NaN	NaN	1573	1588	VTY[79.9663]AEKLSPLTGQAC[57.0215]R	sp|Q9UKA4|AKA11_HUMAN	VTYAEKLSPLTGQACR	R	Y	16	2	15C(57.0215),3Y(79.9663)	Q9UKA4	AKA11_HUMAN	AKAP11	A-kinase anchor protein 11
18934.4	NaN	31049.2	NaN	31358.9	34674.7	29141	27105.3	34872	33234.1	23492.2	1573	1588	VT[79.9663]YAEKLSPLTGQAC[57.0215]R	sp|Q9UKA4|AKA11_HUMAN	VTYAEKLSPLTGQACR	R	Y	16	2,3	15C(57.0215),2T(79.9663)	Q9UKA4	AKA11_HUMAN	AKAP11	A-kinase anchor protein 11
35814.1	35055.1	27591.1	NaN	NaN	NaN	NaN	NaN	25399.2	NaN	NaN	1335	1354	Y[79.9663]PSC[57.0215]ESVTDEYAGHLIQILK	sp|Q9UKA4|AKA11_HUMAN	YPSCESVTDEYAGHLIQILK	K	Q	20	2	1Y(79.9663),4C(57.0215)	Q9UKA4	AKA11_HUMAN	AKAP11	A-kinase anchor protein 11
61967.2	56429	52539.7	NaN	NaN	49149.3	52677.6	74046.4	84012	NaN	64327.6	582	602	GLAEVQQDGEAEEGATS[79.9663]DGEK	sp|Q02952|AKA12_HUMAN	GLAEVQQDGEAEEGATSDGEK	K	K	21	2	17S(79.9663)	Q02952	AKA12_HUMAN	AKAP12	A-kinase anchor protein 12
NaN	NaN	NaN	NaN	44425.8	NaN	NaN	73265.7	NaN	83962.1	62640.4	582	602	GLAEVQQDGEAEEGAT[79.9663]SDGEK	sp|Q02952|AKA12_HUMAN	GLAEVQQDGEAEEGATSDGEK	K	K	21	2	16T(79.9663)	Q02952	AKA12_HUMAN	AKAP12	A-kinase anchor protein 12
NaN	NaN	33102.9	NaN	NaN	71457	NaN	NaN	NaN	58341.9	NaN	1265	1290	AAGALLTEGEAC[57.0215]HMSLSS[79.9663]PELGPLTK	sp|Q12802|AKP13_HUMAN	AAGALLTEGEACHMSLSSPELGPLTK	K	G	26	2	12C(57.0215),18S(79.9663)	Q12802	AKP13_HUMAN	AKAP13	A-kinase anchor protein 13
NaN	50867	NaN	81097.1	75037.9	NaN	55180.9	33623.9	NaN	NaN	17053.3	1265	1290	AAGALLTEGEAC[57.0215]HMSLS[79.9663]SPELGPLTK	sp|Q12802|AKP13_HUMAN	AAGALLTEGEACHMSLSSPELGPLTK	K	G	26	2	12C(57.0215),17S(79.9663)	Q12802	AKP13_HUMAN	AKAP13	A-kinase anchor protein 13
NaN	NaN	37594.3	NaN	72120.5	75692.6	62521.1	32936.8	37176.1	50689	27248.5	1265	1290	AAGALLTEGEAC[57.0215]HMS[79.9663]LSSPELGPLTK	sp|Q12802|AKP13_HUMAN	AAGALLTEGEACHMSLSSPELGPLTK	K	G	26	2	12C(57.0215),15S(79.9663)	Q12802	AKP13_HUMAN	AKAP13	A-kinase anchor protein 13
36771.8	35977.4	32049.3	39696.8	NaN	NaN	46789.9	NaN	27981.6	NaN	32373.9	977	992	ALQLSNS[79.9663]PGASSAFLK	sp|Q12802|AKP13_HUMAN	ALQLSNSPGASSAFLK	K	A	16	2	7S(79.9663)	Q12802	AKP13_HUMAN	AKAP13	A-kinase anchor protein 13
37845.3	33579.1	32201.1	39204.4	31697.2	42412.7	NaN	23032.8	29184.4	32564.5	33128.6	977	992	ALQLS[79.9663]NSPGASSAFLK	sp|Q12802|AKP13_HUMAN	ALQLSNSPGASSAFLK	K	A	16	2	5S(79.9663)	Q12802	AKP13_HUMAN	AKAP13	A-kinase anchor protein 13
28742.2	34156	32024.4	42520.5	38272.9	36858.1	39141.6	27337.3	NaN	31669.8	NaN	1361	1378	AS[79.9663]SISEEVAVGSIAATLK	sp|Q12802|AKP13_HUMAN	ASSISEEVAVGSIAATLK	R	M	18	2	2S(79.9663)	Q12802	AKP13_HUMAN	AKAP13	A-kinase anchor protein 13
43769.2	35370	41751.6	38313.1	26952.2	34503.8	43108.1	20655	25042	29350.7	21647.5	2338	2352	DEDEGIPS[79.9663]ENEEEKK	sp|Q12802|AKP13_HUMAN	DEDEGIPSENEEEKK	R	M	15	2	8S(79.9663)	Q12802	AKP13_HUMAN	AKAP13	A-kinase anchor protein 13
NaN	NaN	NaN	NaN	NaN	NaN	NaN	NaN	NaN	NaN	NaN	2385	2404	DMAEC[57.0215]STPLPEDC[57.0215]SPT[79.9663]HS[79.9663]PR	sp|Q12802|AKP13_HUMAN	DMAECSTPLPEDCSPTHSPR	R	V	20	2	13C(57.0215),16T(79.9663),18S(79.9663),5C(57.0215)	Q12802	AKP13_HUMAN	AKAP13	A-kinase anchor protein 13
582521	589074	539490	1161340	1177820	1248080	1123710	493454	582480	593394	435857	2385	2404	DMAEC[57.0215]STPLPEDC[57.0215]S[79.9663]PTHSPR	sp|Q12802|AKP13_HUMAN	DMAECSTPLPEDCSPTHSPR	R	V	20	2,3	13C(57.0215),14S(79.9663),5C(57.0215)	Q12802	AKP13_HUMAN	AKAP13	A-kinase anchor protein 13
96739.7	68561.1	19818.9	86209.5	84795.8	99380.4	79830.3	77826.7	53962.8	63546.7	38498.3	2385	2404	DMAEC[57.0215]STPLPEDC[57.0215]S[79.9663]PTHS[79.9663]PR	sp|Q12802|AKP13_HUMAN	DMAECSTPLPEDCSPTHSPR	R	V	20	2,3	13C(57.0215),14S(79.9663),18S(79.9663),5C(57.0215)	Q12802	AKP13_HUMAN	AKAP13	A-kinase anchor protein 13
60292.9	65543.8	44759.9	49189.8	31180	39459.5	35164.3	NaN	48271.6	57439.2	18795.8	2385	2404	DMAEC[57.0215]STPLPEDC[57.0215]S[79.9663]PT[79.9663]HSPR	sp|Q12802|AKP13_HUMAN	DMAECSTPLPEDCSPTHSPR	R	V	20	2,3	13C(57.0215),14S(79.9663),16T(79.9663),5C(57.0215)	Q12802	AKP13_HUMAN	AKAP13	A-kinase anchor protein 13
NaN	NaN	NaN	85060.9	NaN	NaN	NaN	NaN	NaN	NaN	NaN	2385	2404	DMAEC[57.0215]ST[79.9663]PLPEDC[57.0215]SPTHS[79.9663]PR	sp|Q12802|AKP13_HUMAN	DMAECSTPLPEDCSPTHSPR	R	V	20	2	13C(57.0215),18S(79.9663),5C(57.0215),7T(79.9663)	Q12802	AKP13_HUMAN	AKAP13	A-kinase anchor protein 13
11569.1	10790	10524.2	31777.6	30158.9	26692.9	25664.4	7718.89	11531.2	19578.1	4179.09	2385	2404	DM[15.9949]AEC[57.0215]STPLPEDC[57.0215]S[79.9663]PTHSPR	sp|Q12802|AKP13_HUMAN	DMAECSTPLPEDCSPTHSPR	R	V	20	2	13C(57.0215),14S(79.9663),2M(15.9949),5C(57.0215)	Q12802	AKP13_HUMAN	AKAP13	A-kinase anchor protein 13
NaN	NaN	NaN	NaN	NaN	NaN	NaN	NaN	NaN	NaN	123438	1504	1521	DRQSLDGFY[79.9663]SHGMGAEGR	sp|Q12802|AKP13_HUMAN	DRQSLDGFYSHGMGAEGR	R	E	18	3	9Y(79.9663)	Q12802	AKP13_HUMAN	AKAP13	A-kinase anchor protein 13
170777	153622	152839	176391	173582	193958	183717	155204	139680	180530	125412	1504	1521	DRQS[79.9663]LDGFYSHGMGAEGR	sp|Q12802|AKP13_HUMAN	DRQSLDGFYSHGMGAEGR	R	E	18	2,3	4S(79.9663)	Q12802	AKP13_HUMAN	AKAP13	A-kinase anchor protein 13
NaN	NaN	NaN	NaN	NaN	NaN	NaN	NaN	NaN	NaN	NaN	772	798	ELVPDQAVISDSTFSLANSPGSESVT[79.9663]K	sp|Q12802|AKP13_HUMAN	ELVPDQAVISDSTFSLANSPGSESVTK	K	D	27	2	26T(79.9663)	Q12802	AKP13_HUMAN	AKAP13	A-kinase anchor protein 13
58983.1	67259	62530.3	98168.3	84770.6	89867.1	100698	59808.7	63548.5	60605.9	27860.7	772	798	ELVPDQAVISDSTFSLANS[79.9663]PGSESVTK	sp|Q12802|AKP13_HUMAN	ELVPDQAVISDSTFSLANSPGSESVTK	K	D	27	2	19S(79.9663)	Q12802	AKP13_HUMAN	AKAP13	A-kinase anchor protein 13
NaN	NaN	NaN	NaN	NaN	NaN	NaN	NaN	NaN	NaN	NaN	772	809	ELVPDQAVISDSTFSLANS[79.9663]PGSESVTKDDALSFVPSQK	sp|Q12802|AKP13_HUMAN	ELVPDQAVISDSTFSLANSPGSESVTKDDALSFVPSQK	K	E	38	3	19S(79.9663)	Q12802	AKP13_HUMAN	AKAP13	A-kinase anchor protein 13
61415.4	31239.8	39593.7	NaN	NaN	NaN	NaN	NaN	59806.6	NaN	NaN	772	798	ELVPDQAVISDSTFS[79.9663]LANSPGSESVTK	sp|Q12802|AKP13_HUMAN	ELVPDQAVISDSTFSLANSPGSESVTK	K	D	27	2	15S(79.9663)	Q12802	AKP13_HUMAN	AKAP13	A-kinase anchor protein 13
NaN	NaN	NaN	NaN	NaN	NaN	NaN	NaN	57943.3	NaN	27043.5	772	798	ELVPDQAVISDS[79.9663]TFSLANSPGSESVTK	sp|Q12802|AKP13_HUMAN	ELVPDQAVISDSTFSLANSPGSESVTK	K	D	27	2	12S(79.9663)	Q12802	AKP13_HUMAN	AKAP13	A-kinase anchor protein 13
NaN	NaN	NaN	NaN	NaN	NaN	NaN	NaN	46796.9	NaN	27890.7	772	798	ELVPDQAVIS[79.9663]DSTFSLANSPGSESVTK	sp|Q12802|AKP13_HUMAN	ELVPDQAVISDSTFSLANSPGSESVTK	K	D	27	2	10S(79.9663)	Q12802	AKP13_HUMAN	AKAP13	A-kinase anchor protein 13
NaN	NaN	NaN	NaN	NaN	NaN	NaN	NaN	NaN	NaN	NaN	772	809	ELVPDQAVIS[79.9663]DSTFSLANSPGSESVTKDDALSFVPSQK	sp|Q12802|AKP13_HUMAN	ELVPDQAVISDSTFSLANSPGSESVTKDDALSFVPSQK	K	E	38	3	10S(79.9663)	Q12802	AKP13_HUMAN	AKAP13	A-kinase anchor protein 13
NaN	NaN	NaN	NaN	NaN	38973.4	NaN	NaN	NaN	NaN	NaN	939	966	ENALSSGTLQEEQRTPPPGQDT[79.9663]QQFHEK	sp|Q12802|AKP13_HUMAN	ENALSSGTLQEEQRTPPPGQDTQQFHEK	K	S	28	4	22T(79.9663)	Q12802	AKP13_HUMAN	AKAP13	A-kinase anchor protein 13
68035.4	67173.6	92544.9	135369	121965	89929	126962	60049.2	113276	115770	56462.1	939	966	ENALSSGTLQEEQRT[79.9663]PPPGQDTQQFHEK	sp|Q12802|AKP13_HUMAN	ENALSSGTLQEEQRTPPPGQDTQQFHEK	K	S	28	3,4	15T(79.9663)	Q12802	AKP13_HUMAN	AKAP13	A-kinase anchor protein 13
36862.8	32245.5	NaN	45234.8	26443.3	NaN	110049	38410.3	36204.1	69898.9	NaN	939	966	ENALSSGT[79.9663]LQEEQRTPPPGQDTQQFHEK	sp|Q12802|AKP13_HUMAN	ENALSSGTLQEEQRTPPPGQDTQQFHEK	K	S	28	3,4	8T(79.9663)	Q12802	AKP13_HUMAN	AKAP13	A-kinase anchor protein 13
32995.7	32348.3	NaN	NaN	NaN	NaN	40968.4	NaN	79271.5	NaN	NaN	939	966	ENALSS[79.9663]GTLQEEQRTPPPGQDTQQFHEK	sp|Q12802|AKP13_HUMAN	ENALSSGTLQEEQRTPPPGQDTQQFHEK	K	S	28	3,4	6S(79.9663)	Q12802	AKP13_HUMAN	AKAP13	A-kinase anchor protein 13
NaN	NaN	29970.9	48124.4	NaN	39979.8	40715.3	39476.6	NaN	NaN	35449.9	939	966	ENALS[79.9663]SGTLQEEQRTPPPGQDTQQFHEK	sp|Q12802|AKP13_HUMAN	ENALSSGTLQEEQRTPPPGQDTQQFHEK	K	S	28	4	5S(79.9663)	Q12802	AKP13_HUMAN	AKAP13	A-kinase anchor protein 13
88791.6	NaN	NaN	NaN	NaN	NaN	NaN	26164.9	NaN	29843.4	NaN	1391	1424	ENWC[57.0215]TIEPC[57.0215]PDAASLLAS[79.9663]KQSPEC[57.0215]ENFLDVGLGR	sp|Q12802|AKP13_HUMAN	ENWCTIEPCPDAASLLASKQSPECENFLDVGLGR	R	E	34	3	18S(79.9663),24C(57.0215),4C(57.0215),9C(57.0215)	Q12802	AKP13_HUMAN	AKAP13	A-kinase anchor protein 13
NaN	61554.9	49694.3	38551.3	33249.3	NaN	NaN	78890.7	90210	80253.4	90236.8	1925	1935	FLSHSTDS[79.9663]LNK	sp|Q12802|AKP13_HUMAN	FLSHSTDSLNK	K	I	11	2	8S(79.9663)	Q12802	AKP13_HUMAN	AKAP13	A-kinase anchor protein 13
55492.4	NaN	347593	361548	404504	31870.5	67694.2	NaN	369192	NaN	85757.5	1925	1935	FLSHST[79.9663]DSLNK	sp|Q12802|AKP13_HUMAN	FLSHSTDSLNK	K	I	11	2	6T(79.9663)	Q12802	AKP13_HUMAN	AKAP13	A-kinase anchor protein 13
301801	299925	252079	147212	132056	175616	NaN	441947	454708	NaN	695509	1925	1935	FLSHST[79.9663]DS[79.9663]LNK	sp|Q12802|AKP13_HUMAN	FLSHSTDSLNK	K	I	11	2	6T(79.9663),8S(79.9663)	Q12802	AKP13_HUMAN	AKAP13	A-kinase anchor protein 13
478223	NaN	418782	NaN	426238	462228	626611	364279	484460	NaN	557594	1925	1935	FLSHS[79.9663]TDSLNK	sp|Q12802|AKP13_HUMAN	FLSHSTDSLNK	K	I	11	2	5S(79.9663)	Q12802	AKP13_HUMAN	AKAP13	A-kinase anchor protein 13
NaN	NaN	NaN	NaN	NaN	NaN	349845	374348	NaN	431052	NaN	1925	1935	FLSHS[79.9663]TDS[79.9663]LNK	sp|Q12802|AKP13_HUMAN	FLSHSTDSLNK	K	I	11	2	5S(79.9663),8S(79.9663)	Q12802	AKP13_HUMAN	AKAP13	A-kinase anchor protein 13
NaN	NaN	NaN	NaN	NaN	NaN	NaN	NaN	NaN	NaN	NaN	1925	1935	FLSHS[79.9663]T[79.9663]DSLNK	sp|Q12802|AKP13_HUMAN	FLSHSTDSLNK	K	I	11	2	5S(79.9663),6T(79.9663)	Q12802	AKP13_HUMAN	AKAP13	A-kinase anchor protein 13
NaN	NaN	NaN	NaN	NaN	NaN	NaN	NaN	6948.51	26561.9	7703.02	1925	1938	FLSHS[79.9663]T[79.9663]DSLNKISK	sp|Q12802|AKP13_HUMAN	FLSHSTDSLNKISK	K	V	14	3	5S(79.9663),6T(79.9663)	Q12802	AKP13_HUMAN	AKAP13	A-kinase anchor protein 13
NaN	502512	NaN	333067	NaN	444592	582490	NaN	NaN	454857	487019	1925	1935	FLS[79.9663]HSTDSLNK	sp|Q12802|AKP13_HUMAN	FLSHSTDSLNK	K	I	11	2	3S(79.9663)	Q12802	AKP13_HUMAN	AKAP13	A-kinase anchor protein 13
NaN	NaN	NaN	NaN	NaN	NaN	NaN	NaN	NaN	NaN	NaN	1925	1935	FLS[79.9663]HSTDS[79.9663]LNK	sp|Q12802|AKP13_HUMAN	FLSHSTDSLNK	K	I	11	2	3S(79.9663),8S(79.9663)	Q12802	AKP13_HUMAN	AKAP13	A-kinase anchor protein 13
NaN	NaN	NaN	NaN	NaN	NaN	NaN	NaN	NaN	NaN	NaN	1925	1935	FLS[79.9663]HST[79.9663]DSLNK	sp|Q12802|AKP13_HUMAN	FLSHSTDSLNK	K	I	11	2	3S(79.9663),6T(79.9663)	Q12802	AKP13_HUMAN	AKAP13	A-kinase anchor protein 13
NaN	NaN	NaN	NaN	NaN	NaN	NaN	NaN	NaN	429330	790404	1925	1935	FLS[79.9663]HS[79.9663]TDSLNK	sp|Q12802|AKP13_HUMAN	FLSHSTDSLNK	K	I	11	2	3S(79.9663),5S(79.9663)	Q12802	AKP13_HUMAN	AKAP13	A-kinase anchor protein 13
NaN	NaN	40359	NaN	NaN	NaN	NaN	NaN	NaN	51615.4	30528	647	681	GKSS[79.9663]PIC[57.0215]STTGDDKLC[57.0215]ADSAC[57.0215]QQNTVTSSGDLVAK	sp|Q12802|AKP13_HUMAN	GKSSPICSTTGDDKLCADSACQQNTVTSSGDLVAK	K	L	35	3	16C(57.0215),21C(57.0215),4S(79.9663),7C(57.0215)	Q12802	AKP13_HUMAN	AKAP13	A-kinase anchor protein 13
39072.5	35476.9	34638.9	15420.5	8673.58	NaN	15528.2	20599.2	16989.2	10632.8	20235.2	647	660	GKS[79.9663]SPIC[57.0215]STTGDDK	sp|Q12802|AKP13_HUMAN	GKSSPICSTTGDDK	K	L	14	2	3S(79.9663),7C(57.0215)	Q12802	AKP13_HUMAN	AKAP13	A-kinase anchor protein 13
39711.8	45793.9	28922.7	67739.6	60488.2	57137.3	49283.9	50574.4	54833.3	53333.4	38850.1	647	681	GKS[79.9663]SPIC[57.0215]STTGDDKLC[57.0215]ADSAC[57.0215]QQNTVTSSGDLVAK	sp|Q12802|AKP13_HUMAN	GKSSPICSTTGDDKLCADSACQQNTVTSSGDLVAK	K	L	35	3	16C(57.0215),21C(57.0215),3S(79.9663),7C(57.0215)	Q12802	AKP13_HUMAN	AKAP13	A-kinase anchor protein 13
4115.49	6169.22	41561.8	NaN	NaN	39465.5	13169.4	27417.9	36645.5	148145	33341	1848	1864	GSLQAHDTSS[79.9663]LPTVIMR	sp|Q12802|AKP13_HUMAN	GSLQAHDTSSLPTVIMR	K	N	17	2,3	10S(79.9663)	Q12802	AKP13_HUMAN	AKAP13	A-kinase anchor protein 13
35294.2	30476.7	33440	32809.8	30385.5	36418.9	54127.4	69527.2	87134.6	NaN	192922	1848	1864	GSLQAHDTS[79.9663]SLPTVIMR	sp|Q12802|AKP13_HUMAN	GSLQAHDTSSLPTVIMR	K	N	17	2,3	9S(79.9663)	Q12802	AKP13_HUMAN	AKAP13	A-kinase anchor protein 13
NaN	31340.4	NaN	NaN	NaN	NaN	NaN	NaN	85400.6	NaN	55053.2	1848	1864	GSLQAHDT[79.9663]SSLPTVIMR	sp|Q12802|AKP13_HUMAN	GSLQAHDTSSLPTVIMR	K	N	17	2,3	8T(79.9663)	Q12802	AKP13_HUMAN	AKAP13	A-kinase anchor protein 13
NaN	NaN	NaN	NaN	NaN	NaN	NaN	20167	NaN	NaN	NaN	1848	1864	GS[79.9663]LQAHDTSSLPTVIMR	sp|Q12802|AKP13_HUMAN	GSLQAHDTSSLPTVIMR	K	N	17	3	2S(79.9663)	Q12802	AKP13_HUMAN	AKAP13	A-kinase anchor protein 13
NaN	NaN	NaN	NaN	NaN	NaN	NaN	NaN	NaN	NaN	NaN	1632	1656	HPFSGEERVDSLVS[79.9663]LSEEDLES[79.9663]DQR	sp|Q12802|AKP13_HUMAN	HPFSGEERVDSLVSLSEEDLESDQR	R	E	25	3	14S(79.9663),22S(79.9663)	Q12802	AKP13_HUMAN	AKAP13	A-kinase anchor protein 13
NaN	NaN	NaN	NaN	NaN	NaN	161323	NaN	NaN	NaN	NaN	1632	1656	HPFSGEERVDS[79.9663]LVSLSEEDLES[79.9663]DQR	sp|Q12802|AKP13_HUMAN	HPFSGEERVDSLVSLSEEDLESDQR	R	E	25	3	11S(79.9663),22S(79.9663)	Q12802	AKP13_HUMAN	AKAP13	A-kinase anchor protein 13
157753	200475	158360	135192	118223	121819	208597	94153	193159	177022	204886	1632	1656	HPFSGEERVDS[79.9663]LVS[79.9663]LSEEDLESDQR	sp|Q12802|AKP13_HUMAN	HPFSGEERVDSLVSLSEEDLESDQR	R	E	25	2,3	11S(79.9663),14S(79.9663)	Q12802	AKP13_HUMAN	AKAP13	A-kinase anchor protein 13
NaN	NaN	NaN	NaN	NaN	NaN	NaN	NaN	NaN	NaN	NaN	1632	1656	HPFS[79.9663]GEERVDS[79.9663]LVSLSEEDLESDQR	sp|Q12802|AKP13_HUMAN	HPFSGEERVDSLVSLSEEDLESDQR	R	E	25	3	11S(79.9663),4S(79.9663)	Q12802	AKP13_HUMAN	AKAP13	A-kinase anchor protein 13
33935.7	43590	41737.4	29719	19053.2	20447.1	27449.7	20800.8	29571.9	30905.5	15909.6	1564	1570	HS[79.9663]WGPGK	sp|Q12802|AKP13_HUMAN	HSWGPGK	R	N	7	2	2S(79.9663)	Q12802	AKP13_HUMAN	AKAP13	A-kinase anchor protein 13
407211	478221	382764	386160	394964	389525	411395	428753	534758	504061	368267	2697	2717	IPSFFPSPEEPPS[79.9663]PSAPSIAK	sp|Q12802|AKP13_HUMAN	IPSFFPSPEEPPSPSAPSIAK	R	S	21	2	13S(79.9663)	Q12802	AKP13_HUMAN	AKAP13	A-kinase anchor protein 13
NaN	NaN	NaN	NaN	NaN	NaN	NaN	NaN	NaN	518288	NaN	2697	2717	IPSFFPS[79.9663]PEEPPSPSAPSIAK	sp|Q12802|AKP13_HUMAN	IPSFFPSPEEPPSPSAPSIAK	R	S	21	2	7S(79.9663)	Q12802	AKP13_HUMAN	AKAP13	A-kinase anchor protein 13
NaN	NaN	NaN	35464.5	NaN	NaN	NaN	29346.6	NaN	30624.1	NaN	379	410	KGEEVEPAPIVDSGTVS[79.9663]DQDSC[57.0215]LQSLPDC[57.0215]GVK	sp|Q12802|AKP13_HUMAN	KGEEVEPAPIVDSGTVSDQDSCLQSLPDCGVK	R	G	32	3	17S(79.9663),22C(57.0215),29C(57.0215)	Q12802	AKP13_HUMAN	AKAP13	A-kinase anchor protein 13
66925.9	4381.61	NaN	NaN	NaN	NaN	NaN	1680.5	12774.2	NaN	77517.7	330	367	LSSSEETESTQC[57.0215]C[57.0215]PGS[79.9663]PVAQTESPC[57.0215]DLSSIVEEENTDR	sp|Q12802|AKP13_HUMAN	LSSSEETESTQCCPGSPVAQTESPCDLSSIVEEENTDR	R	S	38	3	12C(57.0215),13C(57.0215),16S(79.9663),25C(57.0215)	Q12802	AKP13_HUMAN	AKAP13	A-kinase anchor protein 13
56991.2	64973	68581.7	43117.4	47328.3	66234.8	78378.6	50825.9	84144.3	73481.8	NaN	548	572	PAESSLAFSNEET[79.9663]STEKTAETETSR	sp|Q12802|AKP13_HUMAN	PAESSLAFSNEETSTEKTAETETSR	K	S	25	2	13T(79.9663)	Q12802	AKP13_HUMAN	AKAP13	A-kinase anchor protein 13
50815.4	50656.1	42218.5	38757.5	32697.2	37202.9	47097.7	30582.1	33995.2	29043.6	26900.4	1410	1424	QS[79.9663]PEC[57.0215]ENFLDVGLGR	sp|Q12802|AKP13_HUMAN	QSPECENFLDVGLGR	K	E	15	2	2S(79.9663),5C(57.0215)	Q12802	AKP13_HUMAN	AKAP13	A-kinase anchor protein 13
54538.4	47963	54313.3	50496.4	29880.2	NaN	49679.2	35994.5	43054.5	31715.5	NaN	2495	2503	RTESDS[79.9663]GLK	sp|Q12802|AKP13_HUMAN	RTESDSGLK	R	K	9	2	6S(79.9663)	Q12802	AKP13_HUMAN	AKAP13	A-kinase anchor protein 13
NaN	30034.2	32051.8	NaN	42530	41067	39504.7	NaN	22156.1	NaN	14755.9	2495	2504	RTESDS[79.9663]GLKK	sp|Q12802|AKP13_HUMAN	RTESDSGLKK	R	G	10	2	6S(79.9663)	Q12802	AKP13_HUMAN	AKAP13	A-kinase anchor protein 13
NaN	NaN	54833.4	NaN	NaN	NaN	NaN	NaN	NaN	NaN	33626.9	2495	2503	RTES[79.9663]DSGLK	sp|Q12802|AKP13_HUMAN	RTESDSGLK	R	K	9	2	4S(79.9663)	Q12802	AKP13_HUMAN	AKAP13	A-kinase anchor protein 13
33781.8	17314.4	30946.9	NaN	NaN	40893.9	30876	21319.9	30632.3	45267.6	7727.13	2495	2504	RTES[79.9663]DSGLKK	sp|Q12802|AKP13_HUMAN	RTESDSGLKK	R	G	10	3	4S(79.9663)	Q12802	AKP13_HUMAN	AKAP13	A-kinase anchor protein 13
NaN	NaN	NaN	14336.8	26281.8	40654.1	40579.6	NaN	NaN	28308.9	NaN	2495	2504	RT[79.9663]ESDSGLKK	sp|Q12802|AKP13_HUMAN	RTESDSGLKK	R	G	10	3	2T(79.9663)	Q12802	AKP13_HUMAN	AKAP13	A-kinase anchor protein 13
NaN	NaN	NaN	80437.5	NaN	NaN	NaN	NaN	NaN	NaN	NaN	1600	1631	SFSLEGLT[79.9663]GGAGVGNKPSSSLEVSSANAEELR	sp|Q12802|AKP13_HUMAN	SFSLEGLTGGAGVGNKPSSSLEVSSANAEELR	R	H	32	2	8T(79.9663)	Q12802	AKP13_HUMAN	AKAP13	A-kinase anchor protein 13
188689	144616	211295	194537	176597	173474	144306	155913	174718	59138	111180	1600	1631	SFS[79.9663]LEGLTGGAGVGNKPSSSLEVSSANAEELR	sp|Q12802|AKP13_HUMAN	SFSLEGLTGGAGVGNKPSSSLEVSSANAEELR	R	H	32	2,3	3S(79.9663)	Q12802	AKP13_HUMAN	AKAP13	A-kinase anchor protein 13
74419.7	81554.7	NaN	66602.8	NaN	NaN	NaN	61253.2	77209.9	59920.9	NaN	2718	2730	SGSLDSELSVS[79.9663]PK	sp|Q12802|AKP13_HUMAN	SGSLDSELSVSPK	K	R	13	2	11S(79.9663)	Q12802	AKP13_HUMAN	AKAP13	A-kinase anchor protein 13
NaN	NaN	69025.8	NaN	61530.4	63694.3	85768.2	NaN	NaN	NaN	92809.5	2718	2730	SGSLDSELS[79.9663]VSPK	sp|Q12802|AKP13_HUMAN	SGSLDSELSVSPK	K	R	13	2	9S(79.9663)	Q12802	AKP13_HUMAN	AKAP13	A-kinase anchor protein 13
NaN	NaN	NaN	NaN	NaN	NaN	NaN	NaN	NaN	82904.1	NaN	2718	2730	SGS[79.9663]LDSELSVSPK	sp|Q12802|AKP13_HUMAN	SGSLDSELSVSPK	K	R	13	2	3S(79.9663)	Q12802	AKP13_HUMAN	AKAP13	A-kinase anchor protein 13
NaN	NaN	66763.4	63320.1	67381.5	NaN	NaN	NaN	NaN	NaN	NaN	2561	2573	SLSRPSS[79.9663]LIEQEK	sp|Q12802|AKP13_HUMAN	SLSRPSSLIEQEK	R	Q	13	2	7S(79.9663)	Q12802	AKP13_HUMAN	AKAP13	A-kinase anchor protein 13
58581.8	NaN	NaN	NaN	NaN	NaN	64739.3	NaN	81856.4	75926.4	40792.5	2561	2573	SLS[79.9663]RPSSLIEQEK	sp|Q12802|AKP13_HUMAN	SLSRPSSLIEQEK	R	Q	13	2	3S(79.9663)	Q12802	AKP13_HUMAN	AKAP13	A-kinase anchor protein 13
NaN	NaN	NaN	NaN	NaN	NaN	NaN	NaN	NaN	NaN	NaN	1904	1924	SVS[79.9663]IQNITGVGNDENMSNTWK	sp|Q12802|AKP13_HUMAN	SVSIQNITGVGNDENMSNTWK	K	F	21	2	3S(79.9663)	Q12802	AKP13_HUMAN	AKAP13	A-kinase anchor protein 13
236626	240097	221751	154024	140715	175498	347806	230378	278070	266998	367239	1876	1893	S[79.9663]AVLLVDETATTPIFANR	sp|Q12802|AKP13_HUMAN	SAVLLVDETATTPIFANR	R	R	18	2,3	1S(79.9663)	Q12802	AKP13_HUMAN	AKAP13	A-kinase anchor protein 13
181219	228934	207639	183576	72927.4	185921	211449	143463	163964	159547	122572	1600	1631	S[79.9663]FSLEGLTGGAGVGNKPSSSLEVSSANAEELR	sp|Q12802|AKP13_HUMAN	SFSLEGLTGGAGVGNKPSSSLEVSSANAEELR	R	H	32	2,3	1S(79.9663)	Q12802	AKP13_HUMAN	AKAP13	A-kinase anchor protein 13
4316.27	NaN	NaN	NaN	12887.2	15696.3	NaN	8287.81	NaN	22567	NaN	1600	1639	S[79.9663]FSLEGLTGGAGVGNKPSSSLEVSSANAEELRHPFSGEER	sp|Q12802|AKP13_HUMAN	SFSLEGLTGGAGVGNKPSSSLEVSSANAEELRHPFSGEER	R	V	40	4	1S(79.9663)	Q12802	AKP13_HUMAN	AKAP13	A-kinase anchor protein 13
NaN	NaN	NaN	NaN	NaN	NaN	NaN	NaN	NaN	NaN	NaN	1600	1631	S[79.9663]FSLEGLTGGAGVGNKPS[79.9663]SSLEVSSANAEELR	sp|Q12802|AKP13_HUMAN	SFSLEGLTGGAGVGNKPSSSLEVSSANAEELR	R	H	32	2	18S(79.9663),1S(79.9663)	Q12802	AKP13_HUMAN	AKAP13	A-kinase anchor protein 13
NaN	NaN	NaN	NaN	NaN	NaN	NaN	69947	NaN	NaN	NaN	1600	1631	S[79.9663]FSLEGLT[79.9663]GGAGVGNKPSSSLEVSSANAEELR	sp|Q12802|AKP13_HUMAN	SFSLEGLTGGAGVGNKPSSSLEVSSANAEELR	R	H	32	2,3	1S(79.9663),8T(79.9663)	Q12802	AKP13_HUMAN	AKAP13	A-kinase anchor protein 13
44579.4	NaN	49244	32677.1	NaN	NaN	NaN	34019.3	90505.9	61021	NaN	1600	1631	S[79.9663]FS[79.9663]LEGLTGGAGVGNKPSSSLEVSSANAEELR	sp|Q12802|AKP13_HUMAN	SFSLEGLTGGAGVGNKPSSSLEVSSANAEELR	R	H	32	2,3	1S(79.9663),3S(79.9663)	Q12802	AKP13_HUMAN	AKAP13	A-kinase anchor protein 13
120162	102940	87853.6	88645.1	84850.2	90848	100456	80220.1	102463	88006	97059.1	2718	2730	S[79.9663]GSLDSELSVSPK	sp|Q12802|AKP13_HUMAN	SGSLDSELSVSPK	K	R	13	2	1S(79.9663)	Q12802	AKP13_HUMAN	AKAP13	A-kinase anchor protein 13
29602.2	51546.1	66781.9	47315.4	43149.6	47395.1	42478.9	62603.1	80712.4	NaN	23336.1	2561	2573	S[79.9663]LSRPSSLIEQEK	sp|Q12802|AKP13_HUMAN	SLSRPSSLIEQEK	R	Q	13	2	1S(79.9663)	Q12802	AKP13_HUMAN	AKAP13	A-kinase anchor protein 13
122480	92421	134474	79998.2	NaN	82046.8	131357	148323	139170	137054	142898	1904	1924	S[79.9663]VSIQNITGVGNDENMSNTWK	sp|Q12802|AKP13_HUMAN	SVSIQNITGVGNDENMSNTWK	K	F	21	2	1S(79.9663)	Q12802	AKP13_HUMAN	AKAP13	A-kinase anchor protein 13
164154	NaN	NaN	NaN	NaN	NaN	NaN	130076	NaN	149137	NaN	1640	1656	VDSLVSLS[79.9663]EEDLESDQR	sp|Q12802|AKP13_HUMAN	VDSLVSLSEEDLESDQR	R	E	17	2	8S(79.9663)	Q12802	AKP13_HUMAN	AKAP13	A-kinase anchor protein 13
32779.6	36561.2	32127.8	35766.9	30943.9	30810.5	35355.8	30546.5	30452.5	31961.3	22444.7	1640	1656	VDSLVS[79.9663]LSEEDLESDQR	sp|Q12802|AKP13_HUMAN	VDSLVSLSEEDLESDQR	R	E	17	2	6S(79.9663)	Q12802	AKP13_HUMAN	AKAP13	A-kinase anchor protein 13
189553	250042	175210	159761	137672	127857	169482	167584	230161	201172	208406	1640	1656	VDSLVS[79.9663]LS[79.9663]EEDLESDQR	sp|Q12802|AKP13_HUMAN	VDSLVSLSEEDLESDQR	R	E	17	2	6S(79.9663),8S(79.9663)	Q12802	AKP13_HUMAN	AKAP13	A-kinase anchor protein 13
80853.8	70987.6	58295.7	53865	33957.9	43020	67086.9	47404.4	48252.3	44454.5	52172.2	1640	1656	VDS[79.9663]LVSLSEEDLESDQR	sp|Q12802|AKP13_HUMAN	VDSLVSLSEEDLESDQR	R	E	17	2	3S(79.9663)	Q12802	AKP13_HUMAN	AKAP13	A-kinase anchor protein 13
224892	NaN	NaN	NaN	NaN	NaN	NaN	NaN	NaN	NaN	NaN	1640	1656	VDS[79.9663]LVSLS[79.9663]EEDLESDQR	sp|Q12802|AKP13_HUMAN	VDSLVSLSEEDLESDQR	R	E	17	2	3S(79.9663),8S(79.9663)	Q12802	AKP13_HUMAN	AKAP13	A-kinase anchor protein 13
330576	122308	93191.5	66266.3	49945.9	85098.1	164761	99709.4	115516	81974	129850	1640	1656	VDS[79.9663]LVS[79.9663]LSEEDLESDQR	sp|Q12802|AKP13_HUMAN	VDSLVSLSEEDLESDQR	R	E	17	2	3S(79.9663),6S(79.9663)	Q12802	AKP13_HUMAN	AKAP13	A-kinase anchor protein 13
23321.7	NaN	NaN	NaN	14424.3	8264.38	10772.1	16624.2	NaN	NaN	NaN	636	645	RRST[79.9663]S[79.9663]PDHTR	sp|Q02040|AK17A_HUMAN	RRSTSPDHTR	R	S	10	3	4T(79.9663),5S(79.9663)	Q02040	AK17A_HUMAN	AKAP17A	A-kinase anchor protein 17A
22147.5	29880.3	NaN	9447.97	66772.1	86667.3	60027.9	NaN	14627.7	20524.5	9436.37	636	645	RRS[79.9663]TS[79.9663]PDHTR	sp|Q02040|AK17A_HUMAN	RRSTSPDHTR	R	S	10	2,3	3S(79.9663),5S(79.9663)	Q02040	AK17A_HUMAN	AKAP17A	A-kinase anchor protein 17A
26702.4	28063.5	25430.6	32075.2	82655	111507	41489.7	18047.3	35163.5	59623	22740.4	636	645	RRS[79.9663]T[79.9663]SPDHTR	sp|Q02040|AK17A_HUMAN	RRSTSPDHTR	R	S	10	2,3	3S(79.9663),4T(79.9663)	Q02040	AK17A_HUMAN	AKAP17A	A-kinase anchor protein 17A
107455	82563.5	81513.8	72843.9	49450.4	45111.3	54121.2	50512.7	50328.7	38646.7	48602.8	531	541	VVPEDGS[79.9663]PEKR	sp|Q02040|AK17A_HUMAN	VVPEDGSPEKR	R	C	11	2	7S(79.9663)	Q02040	AK17A_HUMAN	AKAP17A	A-kinase anchor protein 17A
NaN	NaN	NaN	NaN	NaN	NaN	NaN	NaN	NaN	NaN	NaN	141	160	DALGDSLQVPVSPSST[79.9663]TSSR	sp|Q9Y2D5|AKAP2_HUMAN	DALGDSLQVPVSPSSTTSSR	R	C	20	2	16T(79.9663)	Q9Y2D5	AKAP2_HUMAN	AKAP2	A-kinase anchor protein 2
NaN	NaN	NaN	NaN	NaN	NaN	NaN	NaN	NaN	NaN	NaN	141	160	DALGDSLQVPVSPSS[79.9663]TTSSR	sp|Q9Y2D5|AKAP2_HUMAN	DALGDSLQVPVSPSSTTSSR	R	C	20	2	15S(79.9663)	Q9Y2D5	AKAP2_HUMAN	AKAP2	A-kinase anchor protein 2
31228.5	17661.9	NaN	90133.4	71412.4	87551.2	123259	151769	122725	115505	132723	141	160	DALGDSLQVPVS[79.9663]PSSTTSSR	sp|Q9Y2D5|AKAP2_HUMAN	DALGDSLQVPVSPSSTTSSR	R	C	20	2	12S(79.9663)	Q9Y2D5	AKAP2_HUMAN	AKAP2	A-kinase anchor protein 2
NaN	NaN	NaN	NaN	NaN	NaN	NaN	19877.1	NaN	23445.4	NaN	393	423	SPGALET[79.9663]PSAAGSQGNTASQGKEGPYSEPSK	sp|Q9Y2D5|AKAP2_HUMAN	SPGALETPSAAGSQGNTASQGKEGPYSEPSK	K	R	31	3	7T(79.9663)	Q9Y2D5	AKAP2_HUMAN	AKAP2	A-kinase anchor protein 2
11503.1	NaN	NaN	52844.8	30952.7	44545	70163	27511.2	21426	30709.4	26699.4	393	414	S[79.9663]PGALETPSAAGSQGNTASQGK	sp|Q9Y2D5|AKAP2_HUMAN	SPGALETPSAAGSQGNTASQGK	K	E	22	2	1S(79.9663)	Q9Y2D5	AKAP2_HUMAN	AKAP2	A-kinase anchor protein 2
NaN	NaN	NaN	NaN	NaN	NaN	NaN	NaN	NaN	NaN	NaN	751	760	T[79.9663]KNAPSLPSR	sp|Q9Y2D5|AKAP2_HUMAN	TKNAPSLPSR	R	T	10	2	1T(79.9663)	Q9Y2D5	AKAP2_HUMAN	AKAP2	A-kinase anchor protein 2
18374.3	NaN	NaN	NaN	NaN	NaN	NaN	27540.9	NaN	NaN	NaN	176	188	AKS[79.9663]TQDLSEGISR	sp|P24588|AKAP5_HUMAN	AKSTQDLSEGISR	K	K	13	2	3S(79.9663)	P24588	AKAP5_HUMAN	AKAP5	A-kinase anchor protein 5
NaN	NaN	154261	91778.4	NaN	NaN	NaN	164272	NaN	128022	NaN	420	440	FIS[79.9663]TKLPDKT[79.9663]VEFLQEYIVNR	sp|O43823|AKAP8_HUMAN	FISTKLPDKTVEFLQEYIVNR	R	N	21	2	10T(79.9663),3S(79.9663)	O43823	AKAP8_HUMAN	AKAP8	A-kinase anchor protein 8
237134	172548	146176	141222	112204	119475	133322	86900.4	64244.9	48404.1	57673.2	339	355	S[79.9663]GDEEFKGEDELC[57.0215]DSGR	sp|O43823|AKAP8_HUMAN	SGDEEFKGEDELCDSGR	R	Q	17	2,3	13C(57.0215),1S(79.9663)	O43823	AKAP8_HUMAN	AKAP8	A-kinase anchor protein 8
31453.4	NaN	NaN	NaN	39290.4	47545.1	43321.9	NaN	41003.3	NaN	18814.4	667	692	VAPAPAAADAEVEQTDAES[79.9663]KDAVPTE	sp|O43823|AKAP8_HUMAN	VAPAPAAADAEVEQTDAESKDAVPTE	R	-	26	2	19S(79.9663)	O43823	AKAP8_HUMAN	AKAP8	A-kinase anchor protein 8
15500.7	38958.1	39669.9	38731.3	41018.9	NaN	35104.4	25933.3	40243.2	39735.9	18025.2	667	692	VAPAPAAADAEVEQT[79.9663]DAESKDAVPTE	sp|O43823|AKAP8_HUMAN	VAPAPAAADAEVEQTDAESKDAVPTE	R	-	26	2	15T(79.9663)	O43823	AKAP8_HUMAN	AKAP8	A-kinase anchor protein 8
100548	89206.3	89646.1	92555.6	102557	108754	94692.5	57262.4	62905.7	61184.1	57233	321	338	VDSEGDFS[79.9663]ENDDAAGDFR	sp|O43823|AKAP8_HUMAN	VDSEGDFSENDDAAGDFR	R	S	18	2	8S(79.9663)	O43823	AKAP8_HUMAN	AKAP8	A-kinase anchor protein 8
8389.05	12509	20126.4	32877.5	24041.9	26177.1	21574.1	6027.52	7517.54	NaN	2602.9	321	355	VDSEGDFS[79.9663]ENDDAAGDFRS[79.9663]GDEEFKGEDELC[57.0215]DSGR	sp|O43823|AKAP8_HUMAN	VDSEGDFSENDDAAGDFRSGDEEFKGEDELCDSGR	R	Q	35	3	19S(79.9663),31C(57.0215),8S(79.9663)	O43823	AKAP8_HUMAN	AKAP8	A-kinase anchor protein 8
NaN	NaN	NaN	30557.2	NaN	NaN	NaN	NaN	NaN	NaN	NaN	321	355	VDS[79.9663]EGDFSENDDAAGDFRS[79.9663]GDEEFKGEDELC[57.0215]DSGR	sp|O43823|AKAP8_HUMAN	VDSEGDFSENDDAAGDFRSGDEEFKGEDELCDSGR	R	Q	35	3	19S(79.9663),31C(57.0215),3S(79.9663)	O43823	AKAP8_HUMAN	AKAP8	A-kinase anchor protein 8
259354	222226	190799	199466	190681	209438	212602	138301	152030	126991	163206	321	338	VDS[79.9663]EGDFS[79.9663]ENDDAAGDFR	sp|O43823|AKAP8_HUMAN	VDSEGDFSENDDAAGDFR	R	S	18	2	3S(79.9663),8S(79.9663)	O43823	AKAP8_HUMAN	AKAP8	A-kinase anchor protein 8
62976	67598.6	61562.6	80864.2	81494.4	82987.8	100268	40551.2	57906.9	67756	69374.8	321	355	VDS[79.9663]EGDFS[79.9663]ENDDAAGDFRS[79.9663]GDEEFKGEDELC[57.0215]DSGR	sp|O43823|AKAP8_HUMAN	VDSEGDFSENDDAAGDFRSGDEEFKGEDELCDSGR	R	Q	35	3	19S(79.9663),31C(57.0215),3S(79.9663),8S(79.9663)	O43823	AKAP8_HUMAN	AKAP8	A-kinase anchor protein 8
42511.4	49586.8	45755.1	50539.6	38011.4	NaN	43435.8	30130.2	30546.2	35811.6	24466.2	279	290	KQGGS[79.9663]PDEPDSK	sp|Q9ULX6|AKP8L_HUMAN	KQGGSPDEPDSK	R	A	12	2	5S(79.9663)	Q9ULX6	AKP8L_HUMAN	AKAP8L	A-kinase anchor protein 8-like
NaN	NaN	NaN	NaN	NaN	NaN	96881.2	NaN	NaN	NaN	NaN	136	167	EEEFGVDDSYSEQGAQDSPT[79.9663]HLEMMESELAGK	sp|Q99996|AKAP9_HUMAN	EEEFGVDDSYSEQGAQDSPTHLEMMESELAGK	R	Q	32	3	20T(79.9663)	Q99996	AKAP9_HUMAN	AKAP9	A-kinase anchor protein 9
88919.3	94977.4	82234.1	95171.2	91714.2	99376.1	96327.2	57563.2	71320.6	60764.1	55108	136	167	EEEFGVDDSYSEQGAQDS[79.9663]PTHLEMMESELAGK	sp|Q99996|AKAP9_HUMAN	EEEFGVDDSYSEQGAQDSPTHLEMMESELAGK	R	Q	32	3	18S(79.9663)	Q99996	AKAP9_HUMAN	AKAP9	A-kinase anchor protein 9
NaN	NaN	NaN	NaN	NaN	NaN	NaN	NaN	NaN	NaN	NaN	1164	1173	IHQLELQT[79.9663]MK	sp|Q99996|AKAP9_HUMAN	IHQLELQTMK	K	T	10	3	8T(79.9663)	Q99996	AKAP9_HUMAN	AKAP9	A-kinase anchor protein 9
NaN	NaN	NaN	NaN	NaN	NaN	NaN	NaN	NaN	NaN	NaN	3564	3587	LTGQQGEEPSLVSPSTSC[57.0215]GS[79.9663]LTER	sp|Q99996|AKAP9_HUMAN	LTGQQGEEPSLVSPSTSCGSLTER	K	L	24	2	18C(57.0215),20S(79.9663)	Q99996	AKAP9_HUMAN	AKAP9	A-kinase anchor protein 9
NaN	20603.6	24724.8	50053.3	44716.2	44952.7	48694.3	19877.9	20721.7	25304.7	16720.7	3564	3587	LTGQQGEEPSLVS[79.9663]PSTSC[57.0215]GSLTER	sp|Q99996|AKAP9_HUMAN	LTGQQGEEPSLVSPSTSCGSLTER	K	L	24	2	13S(79.9663),18C(57.0215)	Q99996	AKAP9_HUMAN	AKAP9	A-kinase anchor protein 9
20782.7	18380.7	28459.6	NaN	NaN	44952.7	50000.1	20829.9	19927.1	NaN	16051.9	3564	3587	LTGQQGEEPS[79.9663]LVSPSTSC[57.0215]GSLTER	sp|Q99996|AKAP9_HUMAN	LTGQQGEEPSLVSPSTSCGSLTER	K	L	24	2	10S(79.9663),18C(57.0215)	Q99996	AKAP9_HUMAN	AKAP9	A-kinase anchor protein 9
103948	NaN	NaN	107227	NaN	116067	NaN	NaN	NaN	NaN	NaN	1641	1652	SS[79.9663]IDNENLVSER	sp|Q99996|AKAP9_HUMAN	SSIDNENLVSER	R	E	12	2	2S(79.9663)	Q99996	AKAP9_HUMAN	AKAP9	A-kinase anchor protein 9
NaN	97548.8	93167.1	NaN	103534	NaN	118347	59632.8	66206.3	74478.2	69237.5	1641	1652	S[79.9663]SIDNENLVSER	sp|Q99996|AKAP9_HUMAN	SSIDNENLVSER	R	E	12	2	1S(79.9663)	Q99996	AKAP9_HUMAN	AKAP9	A-kinase anchor protein 9
42117.2	46735	42439.2	42885.2	39823.4	40036	40794.5	49739.5	62602.3	58230.2	44834.9	251	261	FFGNS[79.9663]WAETYR	sp|O43488|ARK72_HUMAN	FFGNSWAETYR	R	N	11	2	5S(79.9663)	O43488	ARK72_HUMAN	AKR7A2	Aflatoxin B1 aldehyde reductase member 2
NaN	32949.3	NaN	NaN	NaN	NaN	NaN	20071.7	19197.3	NaN	NaN	122	140	SGSPSDNS[79.9663]GAEEMEVSLAK	sp|P31749|AKT1_HUMAN	SGSPSDNSGAEEMEVSLAK	R	P	19	2	8S(79.9663)	P31749	AKT1_HUMAN	AKT1	RAC-alpha serine/threonine-protein kinase
432572	495482	NaN	592140	NaN	434124	589206	238816	468071	NaN	204605	122	142	SGSPSDNS[79.9663]GAEEMEVSLAKPK	sp|P31749|AKT1_HUMAN	SGSPSDNSGAEEMEVSLAKPK	R	H	21	2,3	8S(79.9663)	P31749	AKT1_HUMAN	AKT1	RAC-alpha serine/threonine-protein kinase
NaN	101788	NaN	NaN	NaN	154353	NaN	NaN	NaN	NaN	NaN	122	142	SGSPS[79.9663]DNSGAEEMEVSLAKPK	sp|P31749|AKT1_HUMAN	SGSPSDNSGAEEMEVSLAKPK	R	H	21	2,3	5S(79.9663)	P31749	AKT1_HUMAN	AKT1	RAC-alpha serine/threonine-protein kinase
36805.8	NaN	26540.5	34024	NaN	NaN	39856.1	NaN	NaN	NaN	NaN	122	142	SGSPS[79.9663]DNSGAEEM[15.9949]EVSLAKPK	sp|P31749|AKT1_HUMAN	SGSPSDNSGAEEMEVSLAKPK	R	H	21	2	13M(15.9949),5S(79.9663)	P31749	AKT1_HUMAN	AKT1	RAC-alpha serine/threonine-protein kinase
NaN	NaN	NaN	NaN	NaN	NaN	NaN	67870.4	NaN	NaN	NaN	122	140	SGSPS[79.9663]DNS[79.9663]GAEEMEVSLAK	sp|P31749|AKT1_HUMAN	SGSPSDNSGAEEMEVSLAK	R	P	19	2	5S(79.9663),8S(79.9663)	P31749	AKT1_HUMAN	AKT1	RAC-alpha serine/threonine-protein kinase
NaN	454102	63359.7	56543.4	64719	NaN	NaN	318549	58471	NaN	48071.8	122	142	SGSPS[79.9663]DNS[79.9663]GAEEMEVSLAKPK	sp|P31749|AKT1_HUMAN	SGSPSDNSGAEEMEVSLAKPK	R	H	21	2,3	5S(79.9663),8S(79.9663)	P31749	AKT1_HUMAN	AKT1	RAC-alpha serine/threonine-protein kinase
519173	817634	NaN	604861	677985	NaN	NaN	473162	NaN	NaN	398509	122	142	SGS[79.9663]PSDNSGAEEMEVSLAKPK	sp|P31749|AKT1_HUMAN	SGSPSDNSGAEEMEVSLAKPK	R	H	21	2,3	3S(79.9663)	P31749	AKT1_HUMAN	AKT1	RAC-alpha serine/threonine-protein kinase
35603.2	27522.9	36992.9	35581.3	29121.1	34102.9	NaN	27045.2	20762.8	28190	NaN	122	142	SGS[79.9663]PSDNSGAEEM[15.9949]EVSLAKPK	sp|P31749|AKT1_HUMAN	SGSPSDNSGAEEMEVSLAKPK	R	H	21	2	13M(15.9949),3S(79.9663)	P31749	AKT1_HUMAN	AKT1	RAC-alpha serine/threonine-protein kinase
NaN	NaN	NaN	NaN	NaN	NaN	NaN	64846.5	NaN	NaN	NaN	122	140	SGS[79.9663]PSDNS[79.9663]GAEEMEVSLAK	sp|P31749|AKT1_HUMAN	SGSPSDNSGAEEMEVSLAK	R	P	19	2	3S(79.9663),8S(79.9663)	P31749	AKT1_HUMAN	AKT1	RAC-alpha serine/threonine-protein kinase
NaN	NaN	437745	NaN	NaN	NaN	NaN	328207	364415	NaN	NaN	122	142	SGS[79.9663]PSDNS[79.9663]GAEEMEVSLAKPK	sp|P31749|AKT1_HUMAN	SGSPSDNSGAEEMEVSLAKPK	R	H	21	2	3S(79.9663),8S(79.9663)	P31749	AKT1_HUMAN	AKT1	RAC-alpha serine/threonine-protein kinase
NaN	NaN	NaN	NaN	NaN	NaN	412100	NaN	NaN	NaN	NaN	122	142	SGS[79.9663]PS[79.9663]DNSGAEEMEVSLAKPK	sp|P31749|AKT1_HUMAN	SGSPSDNSGAEEMEVSLAKPK	R	H	21	2	3S(79.9663),5S(79.9663)	P31749	AKT1_HUMAN	AKT1	RAC-alpha serine/threonine-protein kinase
NaN	NaN	NaN	NaN	286390	NaN	NaN	NaN	306661	NaN	289383	122	142	SGS[79.9663]PS[79.9663]DNS[79.9663]GAEEMEVSLAKPK	sp|P31749|AKT1_HUMAN	SGSPSDNSGAEEMEVSLAKPK	R	H	21	2	3S(79.9663),5S(79.9663),8S(79.9663)	P31749	AKT1_HUMAN	AKT1	RAC-alpha serine/threonine-protein kinase
163961	144656	136183	105301	109462	117669	128326	83150.7	89252.5	74579.9	94969.1	122	140	S[79.9663]GSPSDNSGAEEMEVSLAK	sp|P31749|AKT1_HUMAN	SGSPSDNSGAEEMEVSLAK	R	P	19	2	1S(79.9663)	P31749	AKT1_HUMAN	AKT1	RAC-alpha serine/threonine-protein kinase
NaN	113526	736464	156002	175436	829684	584563	605704	643040	673402	536435	122	142	S[79.9663]GSPSDNSGAEEMEVSLAKPK	sp|P31749|AKT1_HUMAN	SGSPSDNSGAEEMEVSLAKPK	R	H	21	2,3	1S(79.9663)	P31749	AKT1_HUMAN	AKT1	RAC-alpha serine/threonine-protein kinase
NaN	31623.7	34519	NaN	27265.6	41162.2	NaN	NaN	NaN	30243.8	16662.8	122	142	S[79.9663]GSPSDNSGAEEM[15.9949]EVSLAKPK	sp|P31749|AKT1_HUMAN	SGSPSDNSGAEEMEVSLAKPK	R	H	21	2	13M(15.9949),1S(79.9663)	P31749	AKT1_HUMAN	AKT1	RAC-alpha serine/threonine-protein kinase
127519	NaN	69326.6	51160.1	NaN	NaN	79868.7	68026.3	NaN	49433.8	NaN	122	140	S[79.9663]GSPSDNS[79.9663]GAEEMEVSLAK	sp|P31749|AKT1_HUMAN	SGSPSDNSGAEEMEVSLAK	R	P	19	2	1S(79.9663),8S(79.9663)	P31749	AKT1_HUMAN	AKT1	RAC-alpha serine/threonine-protein kinase
423018	531307	506880	431982	480191	456182	433858	321317	369391	440126	315758	122	142	S[79.9663]GSPSDNS[79.9663]GAEEMEVSLAKPK	sp|P31749|AKT1_HUMAN	SGSPSDNSGAEEMEVSLAKPK	R	H	21	2,3	1S(79.9663),8S(79.9663)	P31749	AKT1_HUMAN	AKT1	RAC-alpha serine/threonine-protein kinase
19700.4	21439.6	22945.8	23441.3	18262.6	NaN	16813.7	13757.1	10539.5	NaN	9247.44	122	142	S[79.9663]GSPSDNS[79.9663]GAEEM[15.9949]EVSLAKPK	sp|P31749|AKT1_HUMAN	SGSPSDNSGAEEMEVSLAKPK	R	H	21	2	13M(15.9949),1S(79.9663),8S(79.9663)	P31749	AKT1_HUMAN	AKT1	RAC-alpha serine/threonine-protein kinase
NaN	NaN	NaN	50460.2	41824.2	NaN	NaN	NaN	NaN	NaN	NaN	122	140	S[79.9663]GSPS[79.9663]DNSGAEEMEVSLAK	sp|P31749|AKT1_HUMAN	SGSPSDNSGAEEMEVSLAK	R	P	19	2	1S(79.9663),5S(79.9663)	P31749	AKT1_HUMAN	AKT1	RAC-alpha serine/threonine-protein kinase
404149	NaN	NaN	NaN	NaN	459524	NaN	NaN	NaN	NaN	NaN	122	142	S[79.9663]GSPS[79.9663]DNSGAEEMEVSLAKPK	sp|P31749|AKT1_HUMAN	SGSPSDNSGAEEMEVSLAKPK	R	H	21	2,3	1S(79.9663),5S(79.9663)	P31749	AKT1_HUMAN	AKT1	RAC-alpha serine/threonine-protein kinase
376363	401311	363440	365823	333741	433526	437707	226884	364220	370241	274275	122	142	S[79.9663]GSPS[79.9663]DNS[79.9663]GAEEMEVSLAKPK	sp|P31749|AKT1_HUMAN	SGSPSDNSGAEEMEVSLAKPK	R	H	21	2,3	1S(79.9663),5S(79.9663),8S(79.9663)	P31749	AKT1_HUMAN	AKT1	RAC-alpha serine/threonine-protein kinase
NaN	NaN	NaN	NaN	42944.9	52057.1	NaN	NaN	NaN	NaN	NaN	122	140	S[79.9663]GS[79.9663]PSDNSGAEEMEVSLAK	sp|P31749|AKT1_HUMAN	SGSPSDNSGAEEMEVSLAK	R	P	19	2	1S(79.9663),3S(79.9663)	P31749	AKT1_HUMAN	AKT1	RAC-alpha serine/threonine-protein kinase
67871.4	517505	NaN	476871	60472.9	68684.4	60871.1	42888.9	NaN	60815.7	43740.4	122	142	S[79.9663]GS[79.9663]PSDNSGAEEMEVSLAKPK	sp|P31749|AKT1_HUMAN	SGSPSDNSGAEEMEVSLAKPK	R	H	21	2,3	1S(79.9663),3S(79.9663)	P31749	AKT1_HUMAN	AKT1	RAC-alpha serine/threonine-protein kinase
311912	288105	NaN	357165	23879.9	30108.4	19105.9	191793	NaN	331600	14259.4	122	142	S[79.9663]GS[79.9663]PSDNS[79.9663]GAEEMEVSLAKPK	sp|P31749|AKT1_HUMAN	SGSPSDNSGAEEMEVSLAKPK	R	H	21	2,3	1S(79.9663),3S(79.9663),8S(79.9663)	P31749	AKT1_HUMAN	AKT1	RAC-alpha serine/threonine-protein kinase
NaN	139418	NaN	110030	91573.8	128596	155130	NaN	NaN	NaN	91571.3	122	140	S[79.9663]GS[79.9663]PS[79.9663]DNSGAEEMEVSLAK	sp|P31749|AKT1_HUMAN	SGSPSDNSGAEEMEVSLAK	R	P	19	2	1S(79.9663),3S(79.9663),5S(79.9663)	P31749	AKT1_HUMAN	AKT1	RAC-alpha serine/threonine-protein kinase
15059.9	250687	26055.3	NaN	NaN	NaN	24592.6	10046.1	16712.5	NaN	NaN	122	142	S[79.9663]GS[79.9663]PS[79.9663]DNSGAEEMEVSLAKPK	sp|P31749|AKT1_HUMAN	SGSPSDNSGAEEMEVSLAKPK	R	H	21	2,3	1S(79.9663),3S(79.9663),5S(79.9663)	P31749	AKT1_HUMAN	AKT1	RAC-alpha serine/threonine-protein kinase
136127	253876	1662170	34412.6	241347	86293	78702.7	297129	121672	174915	40678.4	71	100	AATAARPPAPPPAPQPPSPT[79.9663]PS[79.9663]PPRPTLAR	sp|Q96B36|AKTS1_HUMAN	AATAARPPAPPPAPQPPSPTPSPPRPTLAR	R	E	30	2,3,4	20T(79.9663),22S(79.9663)	Q96B36	AKTS1_HUMAN	AKT1S1	Proline-rich AKT1 substrate 1
40360.1	48158.8	48142.9	49380.2	55661.5	40040.8	42600.1	33810.1	46920.5	58863.1	26072.4	71	100	AATAARPPAPPPAPQPPS[79.9663]PTPSPPRPTLAR	sp|Q96B36|AKTS1_HUMAN	AATAARPPAPPPAPQPPSPTPSPPRPTLAR	R	E	30	3	18S(79.9663)	Q96B36	AKTS1_HUMAN	AKT1S1	Proline-rich AKT1 substrate 1
7845.05	21853	67630.3	32051.8	NaN	NaN	NaN	96369.5	NaN	78181	21042.4	71	100	AATAARPPAPPPAPQPPS[79.9663]PTPSPPRPT[79.9663]LAR	sp|Q96B36|AKTS1_HUMAN	AATAARPPAPPPAPQPPSPTPSPPRPTLAR	R	E	30	2	18S(79.9663),27T(79.9663)	Q96B36	AKTS1_HUMAN	AKT1S1	Proline-rich AKT1 substrate 1
2309000	2149010	1938300	1635480	1836800	2007540	2186610	2496580	2570710	2617150	2760010	71	100	AATAARPPAPPPAPQPPS[79.9663]PTPS[79.9663]PPRPTLAR	sp|Q96B36|AKTS1_HUMAN	AATAARPPAPPPAPQPPSPTPSPPRPTLAR	R	E	30	2,3,4	18S(79.9663),22S(79.9663)	Q96B36	AKTS1_HUMAN	AKT1S1	Proline-rich AKT1 substrate 1
217150	287780	305345	291955	287635	325019	327527	270539	232045	56852.5	2541430	71	100	AATAARPPAPPPAPQPPS[79.9663]PT[79.9663]PSPPRPTLAR	sp|Q96B36|AKTS1_HUMAN	AATAARPPAPPPAPQPPSPTPSPPRPTLAR	R	E	30	2,3,4	18S(79.9663),20T(79.9663)	Q96B36	AKTS1_HUMAN	AKT1S1	Proline-rich AKT1 substrate 1
NaN	53085.9	NaN	126571	128417	135016	50848.5	NaN	101208	147096	30746	71	100	AAT[79.9663]AARPPAPPPAPQPPSPTPS[79.9663]PPRPTLAR	sp|Q96B36|AKTS1_HUMAN	AATAARPPAPPPAPQPPSPTPSPPRPTLAR	R	E	30	2	22S(79.9663),3T(79.9663)	Q96B36	AKTS1_HUMAN	AKT1S1	Proline-rich AKT1 substrate 1
NaN	NaN	NaN	NaN	118990	80648.5	NaN	NaN	NaN	NaN	NaN	71	100	AAT[79.9663]AARPPAPPPAPQPPSPT[79.9663]PSPPRPTLAR	sp|Q96B36|AKTS1_HUMAN	AATAARPPAPPPAPQPPSPTPSPPRPTLAR	R	E	30	2	20T(79.9663),3T(79.9663)	Q96B36	AKTS1_HUMAN	AKT1S1	Proline-rich AKT1 substrate 1
NaN	NaN	NaN	24914.8	NaN	32080.5	26540.9	NaN	NaN	21287.7	NaN	71	100	AAT[79.9663]AARPPAPPPAPQPPS[79.9663]PTPSPPRPTLAR	sp|Q96B36|AKTS1_HUMAN	AATAARPPAPPPAPQPPSPTPSPPRPTLAR	R	E	30	2	18S(79.9663),3T(79.9663)	Q96B36	AKTS1_HUMAN	AKT1S1	Proline-rich AKT1 substrate 1
101192	117113	131308	42899.3	41431.2	58775.7	121988	152118	161325	191194	136606	244	251	LNT[79.9663]SDFQK	sp|Q96B36|AKTS1_HUMAN	LNTSDFQK	R	L	8	2	3T(79.9663)	Q96B36	AKTS1_HUMAN	AKT1S1	Proline-rich AKT1 substrate 1
NaN	NaN	NaN	NaN	NaN	NaN	NaN	NaN	NaN	NaN	NaN	197	217	RTEARSS[79.9663]DEENGPPS[79.9663]S[79.9663]PDLDR	sp|Q96B36|AKTS1_HUMAN	RTEARSSDEENGPPSSPDLDR	K	I	21	2	15S(79.9663),16S(79.9663),7S(79.9663)	Q96B36	AKTS1_HUMAN	AKT1S1	Proline-rich AKT1 substrate 1
NaN	NaN	NaN	NaN	NaN	NaN	NaN	NaN	NaN	NaN	NaN	197	217	RTEARS[79.9663]SDEENGPPS[79.9663]S[79.9663]PDLDR	sp|Q96B36|AKTS1_HUMAN	RTEARSSDEENGPPSSPDLDR	K	I	21	2	15S(79.9663),16S(79.9663),6S(79.9663)	Q96B36	AKTS1_HUMAN	AKT1S1	Proline-rich AKT1 substrate 1
NaN	65717.7	155756	102649	NaN	NaN	NaN	NaN	NaN	125011	NaN	197	217	RTEARS[79.9663]S[79.9663]DEENGPPSS[79.9663]PDLDR	sp|Q96B36|AKTS1_HUMAN	RTEARSSDEENGPPSSPDLDR	K	I	21	2,3	16S(79.9663),6S(79.9663),7S(79.9663)	Q96B36	AKTS1_HUMAN	AKT1S1	Proline-rich AKT1 substrate 1
140146	162678	128713	145181	129175	172167	178369	116235	151384	195469	135219	197	217	RTEARS[79.9663]S[79.9663]DEENGPPS[79.9663]SPDLDR	sp|Q96B36|AKTS1_HUMAN	RTEARSSDEENGPPSSPDLDR	K	I	21	2,3	15S(79.9663),6S(79.9663),7S(79.9663)	Q96B36	AKTS1_HUMAN	AKT1S1	Proline-rich AKT1 substrate 1
NaN	NaN	NaN	NaN	NaN	NaN	NaN	47455.3	NaN	NaN	NaN	197	217	RT[79.9663]EARSSDEENGPPS[79.9663]S[79.9663]PDLDR	sp|Q96B36|AKTS1_HUMAN	RTEARSSDEENGPPSSPDLDR	K	I	21	2	15S(79.9663),16S(79.9663),2T(79.9663)	Q96B36	AKTS1_HUMAN	AKT1S1	Proline-rich AKT1 substrate 1
NaN	NaN	NaN	NaN	72427.4	NaN	NaN	NaN	NaN	NaN	NaN	197	217	RT[79.9663]EARSS[79.9663]DEENGPPSS[79.9663]PDLDR	sp|Q96B36|AKTS1_HUMAN	RTEARSSDEENGPPSSPDLDR	K	I	21	2	16S(79.9663),2T(79.9663),7S(79.9663)	Q96B36	AKTS1_HUMAN	AKT1S1	Proline-rich AKT1 substrate 1
47261	90418.7	NaN	NaN	NaN	NaN	NaN	NaN	NaN	NaN	NaN	197	217	RT[79.9663]EARSS[79.9663]DEENGPPS[79.9663]SPDLDR	sp|Q96B36|AKTS1_HUMAN	RTEARSSDEENGPPSSPDLDR	K	I	21	2	15S(79.9663),2T(79.9663),7S(79.9663)	Q96B36	AKTS1_HUMAN	AKT1S1	Proline-rich AKT1 substrate 1
62778.6	96191.9	NaN	NaN	67953	NaN	NaN	NaN	NaN	70223.7	54006.1	197	217	RT[79.9663]EARS[79.9663]SDEENGPPSS[79.9663]PDLDR	sp|Q96B36|AKTS1_HUMAN	RTEARSSDEENGPPSSPDLDR	K	I	21	2	16S(79.9663),2T(79.9663),6S(79.9663)	Q96B36	AKTS1_HUMAN	AKT1S1	Proline-rich AKT1 substrate 1
NaN	90418.7	NaN	NaN	NaN	NaN	58840.3	NaN	NaN	NaN	45575.3	197	217	RT[79.9663]EARS[79.9663]SDEENGPPS[79.9663]SPDLDR	sp|Q96B36|AKTS1_HUMAN	RTEARSSDEENGPPSSPDLDR	K	I	21	2	15S(79.9663),2T(79.9663),6S(79.9663)	Q96B36	AKTS1_HUMAN	AKT1S1	Proline-rich AKT1 substrate 1
66384.1	99817.5	136280	63073.2	78615	99645.2	88437.7	61358.7	110521	83594.4	73258.9	197	217	RT[79.9663]EARS[79.9663]S[79.9663]DEENGPPSSPDLDR	sp|Q96B36|AKTS1_HUMAN	RTEARSSDEENGPPSSPDLDR	K	I	21	2,3	2T(79.9663),6S(79.9663),7S(79.9663)	Q96B36	AKTS1_HUMAN	AKT1S1	Proline-rich AKT1 substrate 1
92089.1	92233.3	NaN	99877	72615.4	96850.1	89881.3	NaN	91498.3	NaN	73658.7	202	217	SSDEENGPPSS[79.9663]PDLDR	sp|Q96B36|AKTS1_HUMAN	SSDEENGPPSSPDLDR	R	I	16	2	11S(79.9663)	Q96B36	AKTS1_HUMAN	AKT1S1	Proline-rich AKT1 substrate 1
NaN	87097.5	89322.5	93606.5	NaN	75287.8	81182	69361.2	78752	86066.2	NaN	202	217	SSDEENGPPS[79.9663]SPDLDR	sp|Q96B36|AKTS1_HUMAN	SSDEENGPPSSPDLDR	R	I	16	2	10S(79.9663)	Q96B36	AKTS1_HUMAN	AKT1S1	Proline-rich AKT1 substrate 1
131554	156400	143806	100241	98965.7	124444	199606	150341	179529	185770	199765	183	194	S[79.9663]LPVSVPVWGFK	sp|Q96B36|AKTS1_HUMAN	SLPVSVPVWGFK	K	E	12	2	1S(79.9663)	Q96B36	AKTS1_HUMAN	AKT1S1	Proline-rich AKT1 substrate 1
NaN	NaN	NaN	NaN	NaN	NaN	NaN	NaN	NaN	NaN	NaN	202	217	S[79.9663]SDEENGPPSSPDLDR	sp|Q96B36|AKTS1_HUMAN	SSDEENGPPSSPDLDR	R	I	16	2	1S(79.9663)	Q96B36	AKTS1_HUMAN	AKT1S1	Proline-rich AKT1 substrate 1
214567	202068	194289	163147	138736	149347	169664	177923	173583	160615	159179	202	217	S[79.9663]SDEENGPPSS[79.9663]PDLDR	sp|Q96B36|AKTS1_HUMAN	SSDEENGPPSSPDLDR	R	I	16	2	11S(79.9663),1S(79.9663)	Q96B36	AKTS1_HUMAN	AKT1S1	Proline-rich AKT1 substrate 1
NaN	NaN	NaN	NaN	NaN	NaN	156785	164135	185059	NaN	NaN	202	217	S[79.9663]SDEENGPPS[79.9663]SPDLDR	sp|Q96B36|AKTS1_HUMAN	SSDEENGPPSSPDLDR	R	I	16	2	10S(79.9663),1S(79.9663)	Q96B36	AKTS1_HUMAN	AKT1S1	Proline-rich AKT1 substrate 1
NaN	NaN	NaN	NaN	NaN	NaN	150548	208674	NaN	142821	117792	202	217	S[79.9663]S[79.9663]DEENGPPSSPDLDR	sp|Q96B36|AKTS1_HUMAN	SSDEENGPPSSPDLDR	R	I	16	2	1S(79.9663),2S(79.9663)	Q96B36	AKTS1_HUMAN	AKT1S1	Proline-rich AKT1 substrate 1
67131.8	NaN	NaN	NaN	NaN	NaN	106700	67518.7	NaN	93948.5	63270.8	198	217	TEARSS[79.9663]DEENGPPSS[79.9663]PDLDR	sp|Q96B36|AKTS1_HUMAN	TEARSSDEENGPPSSPDLDR	R	I	20	2	15S(79.9663),6S(79.9663)	Q96B36	AKTS1_HUMAN	AKT1S1	Proline-rich AKT1 substrate 1
73578.6	78194.1	85051.8	83466.8	94569.7	82179.3	52684.6	57562.1	NaN	46157.7	57367.2	198	217	TEARSS[79.9663]DEENGPPS[79.9663]SPDLDR	sp|Q96B36|AKTS1_HUMAN	TEARSSDEENGPPSSPDLDR	R	I	20	2	14S(79.9663),6S(79.9663)	Q96B36	AKTS1_HUMAN	AKT1S1	Proline-rich AKT1 substrate 1
NaN	NaN	NaN	NaN	86285	NaN	98536	NaN	82914.1	86339.9	51067.4	198	217	TEARS[79.9663]SDEENGPPSS[79.9663]PDLDR	sp|Q96B36|AKTS1_HUMAN	TEARSSDEENGPPSSPDLDR	R	I	20	2	15S(79.9663),5S(79.9663)	Q96B36	AKTS1_HUMAN	AKT1S1	Proline-rich AKT1 substrate 1
NaN	82371.7	NaN	NaN	NaN	NaN	NaN	NaN	NaN	NaN	NaN	198	217	TEARS[79.9663]SDEENGPPS[79.9663]SPDLDR	sp|Q96B36|AKTS1_HUMAN	TEARSSDEENGPPSSPDLDR	R	I	20	2	14S(79.9663),5S(79.9663)	Q96B36	AKTS1_HUMAN	AKT1S1	Proline-rich AKT1 substrate 1
NaN	NaN	NaN	NaN	NaN	NaN	NaN	NaN	NaN	NaN	NaN	198	217	TEARS[79.9663]SDEENGPPS[79.9663]S[79.9663]PDLDR	sp|Q96B36|AKTS1_HUMAN	TEARSSDEENGPPSSPDLDR	R	I	20	2	14S(79.9663),15S(79.9663),5S(79.9663)	Q96B36	AKTS1_HUMAN	AKT1S1	Proline-rich AKT1 substrate 1
NaN	73639.3	NaN	NaN	98648.2	91860.8	88733.7	57888.4	88765.8	NaN	NaN	198	217	TEARS[79.9663]S[79.9663]DEENGPPSSPDLDR	sp|Q96B36|AKTS1_HUMAN	TEARSSDEENGPPSSPDLDR	R	I	20	2	5S(79.9663),6S(79.9663)	Q96B36	AKTS1_HUMAN	AKT1S1	Proline-rich AKT1 substrate 1
251096	231820	276280	184672	209136	190852	270708	259249	264111	333736	246778	198	217	TEARS[79.9663]S[79.9663]DEENGPPSS[79.9663]PDLDR	sp|Q96B36|AKTS1_HUMAN	TEARSSDEENGPPSSPDLDR	R	I	20	2,3	15S(79.9663),5S(79.9663),6S(79.9663)	Q96B36	AKTS1_HUMAN	AKT1S1	Proline-rich AKT1 substrate 1
221943	254528	NaN	NaN	NaN	191871	NaN	NaN	NaN	192816	233991	198	217	TEARS[79.9663]S[79.9663]DEENGPPS[79.9663]SPDLDR	sp|Q96B36|AKTS1_HUMAN	TEARSSDEENGPPSSPDLDR	R	I	20	2	14S(79.9663),5S(79.9663),6S(79.9663)	Q96B36	AKTS1_HUMAN	AKT1S1	Proline-rich AKT1 substrate 1
NaN	NaN	NaN	80272.2	NaN	NaN	90290.8	NaN	NaN	NaN	49912.8	198	217	T[79.9663]EARSSDEENGPPSS[79.9663]PDLDR	sp|Q96B36|AKTS1_HUMAN	TEARSSDEENGPPSSPDLDR	R	I	20	2	15S(79.9663),1T(79.9663)	Q96B36	AKTS1_HUMAN	AKT1S1	Proline-rich AKT1 substrate 1
NaN	NaN	NaN	NaN	NaN	NaN	NaN	NaN	101383	92020.4	NaN	198	217	T[79.9663]EARSSDEENGPPS[79.9663]SPDLDR	sp|Q96B36|AKTS1_HUMAN	TEARSSDEENGPPSSPDLDR	R	I	20	2	14S(79.9663),1T(79.9663)	Q96B36	AKTS1_HUMAN	AKT1S1	Proline-rich AKT1 substrate 1
NaN	NaN	NaN	180764	166545	NaN	NaN	NaN	NaN	283918	158757	198	217	T[79.9663]EARSS[79.9663]DEENGPPSS[79.9663]PDLDR	sp|Q96B36|AKTS1_HUMAN	TEARSSDEENGPPSSPDLDR	R	I	20	2	15S(79.9663),1T(79.9663),6S(79.9663)	Q96B36	AKTS1_HUMAN	AKT1S1	Proline-rich AKT1 substrate 1
NaN	NaN	NaN	NaN	NaN	NaN	NaN	NaN	NaN	NaN	NaN	198	217	T[79.9663]EARSS[79.9663]DEENGPPS[79.9663]SPDLDR	sp|Q96B36|AKTS1_HUMAN	TEARSSDEENGPPSSPDLDR	R	I	20	2	14S(79.9663),1T(79.9663),6S(79.9663)	Q96B36	AKTS1_HUMAN	AKT1S1	Proline-rich AKT1 substrate 1
NaN	NaN	NaN	82794.4	NaN	69531.5	84405.3	NaN	NaN	116849	NaN	198	217	T[79.9663]EARS[79.9663]SDEENGPPSSPDLDR	sp|Q96B36|AKTS1_HUMAN	TEARSSDEENGPPSSPDLDR	R	I	20	2	1T(79.9663),5S(79.9663)	Q96B36	AKTS1_HUMAN	AKT1S1	Proline-rich AKT1 substrate 1
159662	NaN	229418	139988	20873.4	29512.6	30248.9	NaN	295447	43338.4	NaN	198	217	T[79.9663]EARS[79.9663]SDEENGPPSS[79.9663]PDLDR	sp|Q96B36|AKTS1_HUMAN	TEARSSDEENGPPSSPDLDR	R	I	20	2,3	15S(79.9663),1T(79.9663),5S(79.9663)	Q96B36	AKTS1_HUMAN	AKT1S1	Proline-rich AKT1 substrate 1
NaN	NaN	26939.5	34352.9	NaN	NaN	NaN	23016.5	NaN	45186.6	29435.8	198	217	T[79.9663]EARS[79.9663]S[79.9663]DEENGPPSSPDLDR	sp|Q96B36|AKTS1_HUMAN	TEARSSDEENGPPSSPDLDR	R	I	20	2,3	1T(79.9663),5S(79.9663),6S(79.9663)	Q96B36	AKTS1_HUMAN	AKT1S1	Proline-rich AKT1 substrate 1
32013	34282.2	39053.6	52638.9	52033.4	52556	42455.6	30440	34606.9	37332.8	26156.1	124	142	C[57.0215]GS[79.9663]PSDSSTTEEMEVAVSK	sp|P31751|AKT2_HUMAN	CGSPSDSSTTEEMEVAVSK	K	A	19	2	1C(57.0215),3S(79.9663)	P31751	AKT2_HUMAN	AKT2	RAC-beta serine/threonine-protein kinase
138688	137753	104180	69617.5	58864.7	72600.1	105124	71926.7	87902	78984.5	101095	438	455	YFDDEFTAQSITIT[79.9663]PPDR	sp|P31751|AKT2_HUMAN	YFDDEFTAQSITITPPDR	R	Y	18	2	14T(79.9663)	P31751	AKT2_HUMAN	AKT2	RAC-beta serine/threonine-protein kinase
NaN	NaN	NaN	NaN	NaN	NaN	NaN	NaN	NaN	NaN	NaN	438	455	YFDDEFTAQSIT[79.9663]ITPPDR	sp|P31751|AKT2_HUMAN	YFDDEFTAQSITITPPDR	R	Y	18	2	12T(79.9663)	P31751	AKT2_HUMAN	AKT2	RAC-beta serine/threonine-protein kinase
NaN	NaN	NaN	5371.45	NaN	NaN	NaN	NaN	NaN	NaN	NaN	117	141	MNC[57.0215]SPT[79.9663]SQIDNIGEEEMDASTTHHK	sp|Q9Y243|AKT3_HUMAN	MNCSPTSQIDNIGEEEMDASTTHHK	R	R	25	3	3C(57.0215),6T(79.9663)	Q9Y243	AKT3_HUMAN	AKT3	RAC-gamma serine/threonine-protein kinase
NaN	NaN	NaN	NaN	3243.28	4616.56	NaN	NaN	NaN	NaN	NaN	117	141	MNC[57.0215]S[79.9663]PTSQIDNIGEEEMDASTTHHK	sp|Q9Y243|AKT3_HUMAN	MNCSPTSQIDNIGEEEMDASTTHHK	R	R	25	3	3C(57.0215),4S(79.9663)	Q9Y243	AKT3_HUMAN	AKT3	RAC-gamma serine/threonine-protein kinase
NaN	NaN	NaN	NaN	NaN	NaN	NaN	NaN	NaN	NaN	NaN	214	221	SS[79.9663]PAFGDR	sp|P13716|HEM2_HUMAN	SSPAFGDR	K	R	8	2	2S(79.9663)	P13716	HEM2_HUMAN	ALAD	Delta-aminolevulinic acid dehydratase
103545	95571.1	90189.1	35390.4	12381.4	27347.2	27490.4	81620.7	71090.5	60265.5	69420.1	214	221	S[79.9663]SPAFGDR	sp|P13716|HEM2_HUMAN	SSPAFGDR	K	R	8	2	1S(79.9663)	P13716	HEM2_HUMAN	ALAD	Delta-aminolevulinic acid dehydratase
NaN	NaN	NaN	NaN	NaN	NaN	NaN	NaN	NaN	NaN	NaN	142	157	KEVAETS[79.9663]AGPS[79.9663]VVSVK	sp|P13196|HEM1_HUMAN	KEVAETSAGPSVVSVK	R	T	16	2	11S(79.9663),7S(79.9663)	P13196	HEM1_HUMAN	ALAS1	5-aminolevulinate synthase, non-specific, mitochondrial
NaN	NaN	5764.55	27526.8	21865.3	30518.8	16333.8	NaN	NaN	NaN	NaN	75	107	VQQTPDGSQQS[79.9663]PDGTQLPSGHPLPATSQGTASK	sp|P13196|HEM1_HUMAN	VQQTPDGSQQSPDGTQLPSGHPLPATSQGTASK	K	C	33	3	11S(79.9663)	P13196	HEM1_HUMAN	ALAS1	5-aminolevulinate synthase, non-specific, mitochondrial
NaN	4947.77	NaN	25246.1	22147.7	29792.9	17927.3	NaN	NaN	NaN	NaN	75	107	VQQTPDGS[79.9663]QQSPDGTQLPSGHPLPATSQGTASK	sp|P13196|HEM1_HUMAN	VQQTPDGSQQSPDGTQLPSGHPLPATSQGTASK	K	C	33	3	8S(79.9663)	P13196	HEM1_HUMAN	ALAS1	5-aminolevulinate synthase, non-specific, mitochondrial
18271	NaN	NaN	NaN	NaN	NaN	NaN	21048.9	NaN	NaN	NaN	546	564	PIRDSS[79.9663]GNLHGYVAEGGAK	sp|Q8IZ83|A16A1_HUMAN	PIRDSSGNLHGYVAEGGAK	R	D	19	3	6S(79.9663)	Q8IZ83	A16A1_HUMAN	ALDH16A1	Aldehyde dehydrogenase family 16 member A1
5992.35	NaN	9093.69	19025.3	NaN	NaN	5787.5	10208.4	9462.71	12914.5	5328	2	17	n[42.0106]S[79.9663]S[79.9663]SGTPDLPVLLTDLK	sp|P00352|AL1A1_HUMAN	SSSGTPDLPVLLTDLK	M	I	16	2	N-term(42.0106),1S(79.9663),2S(79.9663)	P00352	AL1A1_HUMAN	ALDH1A1	Aldehyde dehydrogenase 1A1
NaN	NaN	NaN	31410.4	NaN	NaN	NaN	NaN	NaN	32922.6	8150.76	14	39	ADPAALMASLHLLPS[79.9663]PT[79.9663]PNLEIKY[79.9663]TK	sp|O94788|AL1A2_HUMAN	ADPAALMASLHLLPSPTPNLEIKYTK	K	I	26	2	15S(79.9663),17T(79.9663),24Y(79.9663)	O94788	AL1A2_HUMAN	ALDH1A2	Retinal dehydrogenase 2
14552.3	NaN	NaN	NaN	NaN	NaN	NaN	NaN	NaN	NaN	NaN	211	227	PAEQTPLSALY[79.9663]MGALIK	sp|O94788|AL1A2_HUMAN	PAEQTPLSALYMGALIK	K	E	17	3	11Y(79.9663)	O94788	AL1A2_HUMAN	ALDH1A2	Retinal dehydrogenase 2
37955.8	47343.1	46325.8	40692.7	40825.7	41008.1	52433.7	NaN	NaN	NaN	NaN	348	365	VVGS[79.9663]PFDPTTEQGPQIDK	sp|O94788|AL1A2_HUMAN	VVGSPFDPTTEQGPQIDK	R	K	18	2	4S(79.9663)	O94788	AL1A2_HUMAN	ALDH1A2	Retinal dehydrogenase 2
NaN	NaN	NaN	NaN	NaN	NaN	NaN	NaN	NaN	NaN	NaN	21	41	VKS[79.9663]SPTWYSASSFSSSVPT[79.9663]VK	sp|Q02252|MMSA_HUMAN	VKSSPTWYSASSFSSSVPTVK	K	L	21	2	19T(79.9663),3S(79.9663)	Q02252	MMSA_HUMAN	ALDH6A1	Methylmalonate-semialdehyde dehydrogenase [acylating], mitochondrial
NaN	NaN	NaN	NaN	NaN	NaN	10538.9	NaN	NaN	NaN	NaN	216	243	ALSDHHIY[79.9663]LEGT[79.9663]LLKPNMVT[79.9663]PGHAC[57.0215]TQK	sp|P04075|ALDOA_HUMAN	ALSDHHIYLEGTLLKPNMVTPGHACTQK	K	F	28	3	12T(79.9663),20T(79.9663),25C(57.0215),8Y(79.9663)	P04075	ALDOA_HUMAN	ALDOA	Fructose-bisphosphate aldolase A		sp|P00883|ALDOA_RABIT
NaN	NaN	NaN	NaN	NaN	NaN	NaN	NaN	NaN	NaN	NaN	216	243	ALS[79.9663]DHHIY[79.9663]LEGT[79.9663]LLKPNMVTPGHAC[57.0215]TQK	sp|P04075|ALDOA_HUMAN	ALSDHHIYLEGTLLKPNMVTPGHACTQK	K	F	28	3	12T(79.9663),25C(57.0215),3S(79.9663),8Y(79.9663)	P04075	ALDOA_HUMAN	ALDOA	Fructose-bisphosphate aldolase A		sp|P00883|ALDOA_RABIT
299396	302103	255464	NaN	206724	239465	263316	NaN	NaN	190171	263084	29	42	GILAADESTGS[79.9663]IAK	sp|P04075|ALDOA_HUMAN	GILAADESTGSIAK	K	R	14	2	11S(79.9663)	P04075	ALDOA_HUMAN	ALDOA	Fructose-bisphosphate aldolase A		sp|P00883|ALDOA_RABIT
41718.7	125203	122209	NaN	105226	NaN	NaN	NaN	NaN	47156.1	NaN	29	43	GILAADESTGS[79.9663]IAKR	sp|P04075|ALDOA_HUMAN	GILAADESTGSIAKR	K	L	15	2,3	11S(79.9663)	P04075	ALDOA_HUMAN	ALDOA	Fructose-bisphosphate aldolase A		sp|P00883|ALDOA_RABIT
NaN	NaN	NaN	205754	NaN	NaN	NaN	219157	NaN	NaN	NaN	29	42	GILAADEST[79.9663]GSIAK	sp|P04075|ALDOA_HUMAN	GILAADESTGSIAK	K	R	14	2	9T(79.9663)	P04075	ALDOA_HUMAN	ALDOA	Fructose-bisphosphate aldolase A		sp|P00883|ALDOA_RABIT
NaN	NaN	8924.85	NaN	NaN	114901	23829	NaN	34750.2	NaN	30705	29	43	GILAADEST[79.9663]GSIAKR	sp|P04075|ALDOA_HUMAN	GILAADESTGSIAKR	K	L	15	2,3	9T(79.9663)	P04075	ALDOA_HUMAN	ALDOA	Fructose-bisphosphate aldolase A		sp|P00883|ALDOA_RABIT
299678	323197	271008	212073	205883	245510	249575	210478	214230	185098	235132	29	42	GILAADES[79.9663]TGSIAK	sp|P04075|ALDOA_HUMAN	GILAADESTGSIAK	K	R	14	2	8S(79.9663)	P04075	ALDOA_HUMAN	ALDOA	Fructose-bisphosphate aldolase A		sp|P00883|ALDOA_RABIT
82499.1	NaN	101969	100861	NaN	NaN	91570.1	130570	117214	108146	90937.7	29	43	GILAADES[79.9663]TGSIAKR	sp|P04075|ALDOA_HUMAN	GILAADESTGSIAKR	K	L	15	2,3	8S(79.9663)	P04075	ALDOA_HUMAN	ALDOA	Fructose-bisphosphate aldolase A		sp|P00883|ALDOA_RABIT
277383	281776	278563	205412	192014	221733	263587	249758	284361	246499	251716	44	56	LQS[79.9663]IGTENTEENR	sp|P04075|ALDOA_HUMAN	LQSIGTENTEENR	R	R	13	2	3S(79.9663)	P04075	ALDOA_HUMAN	ALDOA	Fructose-bisphosphate aldolase A		sp|P00883|ALDOA_RABIT
156871	163898	189167	175964	151109	151108	169821	107178	162745	199286	125358	44	57	LQS[79.9663]IGTENTEENRR	sp|P04075|ALDOA_HUMAN	LQSIGTENTEENRR	R	F	14	2,3	3S(79.9663)	P04075	ALDOA_HUMAN	ALDOA	Fructose-bisphosphate aldolase A		sp|P00883|ALDOA_RABIT
NaN	NaN	NaN	NaN	NaN	NaN	NaN	NaN	NaN	87881.4	NaN	43	56	RLQSIGT[79.9663]ENTEENR	sp|P04075|ALDOA_HUMAN	RLQSIGTENTEENR	K	R	14	2	7T(79.9663)	P04075	ALDOA_HUMAN	ALDOA	Fructose-bisphosphate aldolase A		sp|P00883|ALDOA_RABIT
82005.8	95700.1	93133.9	81005.5	88789.9	80820.6	100613	67470	82030.2	NaN	63866	43	56	RLQS[79.9663]IGTENTEENR	sp|P04075|ALDOA_HUMAN	RLQSIGTENTEENR	K	R	14	2	4S(79.9663)	P04075	ALDOA_HUMAN	ALDOA	Fructose-bisphosphate aldolase A		sp|P00883|ALDOA_RABIT
NaN	NaN	NaN	NaN	NaN	27138.1	NaN	NaN	NaN	NaN	NaN	9	22	GRSGS[79.9663]AAQAEGLC[57.0215]K	sp|Q92685|ALG3_HUMAN	GRSGSAAQAEGLCK	R	Q	14	2	13C(57.0215),5S(79.9663)	Q92685	ALG3_HUMAN	ALG3	Dol-P-Man:Man(5)GlcNAc(2)-PP-Dol alpha-1,3-mannosyltransferase
28494	29696.3	26267.5	39195.8	31345	NaN	29100.8	21890.7	30733.6	32572.2	12263.6	9	22	GRS[79.9663]GSAAQAEGLC[57.0215]K	sp|Q92685|ALG3_HUMAN	GRSGSAAQAEGLCK	R	Q	14	2	13C(57.0215),3S(79.9663)	Q92685	ALG3_HUMAN	ALG3	Dol-P-Man:Man(5)GlcNAc(2)-PP-Dol alpha-1,3-mannosyltransferase
129580	115826	99752.5	161941	141039	126994	119119	86253.8	88326.6	84685.2	54811.1	9	22	GRS[79.9663]GS[79.9663]AAQAEGLC[57.0215]K	sp|Q92685|ALG3_HUMAN	GRSGSAAQAEGLCK	R	Q	14	2	13C(57.0215),3S(79.9663),5S(79.9663)	Q92685	ALG3_HUMAN	ALG3	Dol-P-Man:Man(5)GlcNAc(2)-PP-Dol alpha-1,3-mannosyltransferase
NaN	NaN	NaN	NaN	NaN	NaN	NaN	NaN	NaN	NaN	812984	11	22	SGS[79.9663]AAQAEGLC[57.0215]K	sp|Q92685|ALG3_HUMAN	SGSAAQAEGLCK	R	Q	12	2	11C(57.0215),3S(79.9663)	Q92685	ALG3_HUMAN	ALG3	Dol-P-Man:Man(5)GlcNAc(2)-PP-Dol alpha-1,3-mannosyltransferase
930990	872480	873979	806635	725427	730853	776745	813988	864361	756182	796444	11	22	S[79.9663]GSAAQAEGLC[57.0215]K	sp|Q92685|ALG3_HUMAN	SGSAAQAEGLCK	R	Q	12	2	11C(57.0215),1S(79.9663)	Q92685	ALG3_HUMAN	ALG3	Dol-P-Man:Man(5)GlcNAc(2)-PP-Dol alpha-1,3-mannosyltransferase
22503.5	26758.5	27440.6	NaN	21578.3	17015.1	14826.6	15065.7	44866.1	52811.3	NaN	360	387	GSFSSENYWRKSYESSEDC[57.0215]S[79.9663]EAAGS[79.9663]PAR	sp|Q6P6C2|ALKB5_HUMAN	GSFSSENYWRKSYESSEDCSEAAGSPAR	R	K	28	3	19C(57.0215),20S(79.9663),25S(79.9663)	Q6P6C2	ALKB5_HUMAN	ALKBH5	RNA demethylase ALKBH5
NaN	NaN	NaN	NaN	33800.6	NaN	NaN	NaN	27705.7	NaN	20390	59	78	KYQEDS[79.9663]DPERSDY[79.9663]EEQQLQK	sp|Q6P6C2|ALKB5_HUMAN	KYQEDSDPERSDYEEQQLQK	R	E	20	3	13Y(79.9663),6S(79.9663)	Q6P6C2	ALKB5_HUMAN	ALKBH5	RNA demethylase ALKBH5
40348.5	42357.7	40148.6	38325.8	NaN	40619.7	38328.1	27144.6	NaN	27112.1	NaN	59	78	KYQEDS[79.9663]DPERS[79.9663]DYEEQQLQK	sp|Q6P6C2|ALKB5_HUMAN	KYQEDSDPERSDYEEQQLQK	R	E	20	3	11S(79.9663),6S(79.9663)	Q6P6C2	ALKB5_HUMAN	ALKBH5	RNA demethylase ALKBH5
NaN	NaN	26468.8	31307.2	NaN	NaN	14994.5	8260.39	8825.32	12985.5	NaN	59	78	KY[79.9663]QEDSDPERS[79.9663]DYEEQQLQK	sp|Q6P6C2|ALKB5_HUMAN	KYQEDSDPERSDYEEQQLQK	R	E	20	2	11S(79.9663),2Y(79.9663)	Q6P6C2	ALKB5_HUMAN	ALKBH5	RNA demethylase ALKBH5
70045.1	81193.9	75744.1	66629.3	60299.6	63186.9	67508.4	45928.3	62518	54537.7	59734.7	359	369	RGS[79.9663]FSSENYWR	sp|Q6P6C2|ALKB5_HUMAN	RGSFSSENYWR	R	K	11	2	3S(79.9663)	Q6P6C2	ALKB5_HUMAN	ALKBH5	RNA demethylase ALKBH5
NaN	NaN	NaN	NaN	NaN	NaN	NaN	NaN	NaN	30335.3	NaN	60	78	YQEDSDPERS[79.9663]DY[79.9663]EEQQLQK	sp|Q6P6C2|ALKB5_HUMAN	YQEDSDPERSDYEEQQLQK	K	E	19	2	10S(79.9663),12Y(79.9663)	Q6P6C2	ALKB5_HUMAN	ALKBH5	RNA demethylase ALKBH5
NaN	NaN	26909	NaN	NaN	NaN	NaN	23245	NaN	28859.1	17236.7	60	83	YQEDSDPERS[79.9663]DY[79.9663]EEQQLQKEEEAR	sp|Q6P6C2|ALKB5_HUMAN	YQEDSDPERSDYEEQQLQKEEEAR	K	K	24	4	10S(79.9663),12Y(79.9663)	Q6P6C2	ALKB5_HUMAN	ALKBH5	RNA demethylase ALKBH5
104990	94148.7	76782.4	39876.8	61254.8	73458.6	31188.1	40765.2	19205.8	NaN	12366.6	60	78	YQEDS[79.9663]DPERSDYEEQQLQK	sp|Q6P6C2|ALKB5_HUMAN	YQEDSDPERSDYEEQQLQK	K	E	19	2,3	5S(79.9663)	Q6P6C2	ALKB5_HUMAN	ALKBH5	RNA demethylase ALKBH5
NaN	94779.9	82826.5	95910.9	101463	100307	80646	NaN	75148	71711.3	NaN	60	83	YQEDS[79.9663]DPERSDYEEQQLQKEEEAR	sp|Q6P6C2|ALKB5_HUMAN	YQEDSDPERSDYEEQQLQKEEEAR	K	K	24	3	5S(79.9663)	Q6P6C2	ALKB5_HUMAN	ALKBH5	RNA demethylase ALKBH5
45799.5	66979	29967.1	NaN	NaN	52556.9	NaN	20400.6	NaN	NaN	NaN	60	78	YQEDS[79.9663]DPERSDY[79.9663]EEQQLQK	sp|Q6P6C2|ALKB5_HUMAN	YQEDSDPERSDYEEQQLQK	K	E	19	2,3	12Y(79.9663),5S(79.9663)	Q6P6C2	ALKB5_HUMAN	ALKBH5	RNA demethylase ALKBH5
NaN	NaN	NaN	NaN	NaN	NaN	NaN	3233.34	12443.8	NaN	NaN	60	83	YQEDS[79.9663]DPERSDY[79.9663]EEQQLQKEEEAR	sp|Q6P6C2|ALKB5_HUMAN	YQEDSDPERSDYEEQQLQKEEEAR	K	K	24	2,4	12Y(79.9663),5S(79.9663)	Q6P6C2	ALKB5_HUMAN	ALKBH5	RNA demethylase ALKBH5
106901	31744	81717.7	86611.8	67077.1	NaN	92936.4	54662.7	NaN	30663	NaN	60	78	YQEDS[79.9663]DPERS[79.9663]DYEEQQLQK	sp|Q6P6C2|ALKB5_HUMAN	YQEDSDPERSDYEEQQLQK	K	E	19	2,3	10S(79.9663),5S(79.9663)	Q6P6C2	ALKB5_HUMAN	ALKBH5	RNA demethylase ALKBH5
159721	187169	191607	161847	214177	221144	174027	122299	147806	173870	127869	60	83	YQEDS[79.9663]DPERS[79.9663]DYEEQQLQKEEEAR	sp|Q6P6C2|ALKB5_HUMAN	YQEDSDPERSDYEEQQLQKEEEAR	K	K	24	2,3	10S(79.9663),5S(79.9663)	Q6P6C2	ALKB5_HUMAN	ALKBH5	RNA demethylase ALKBH5
52549.7	NaN	NaN	39400.8	NaN	NaN	35984.4	NaN	21939.8	26791.9	9793.07	60	78	Y[79.9663]QEDSDPERSDYEEQQLQK	sp|Q6P6C2|ALKB5_HUMAN	YQEDSDPERSDYEEQQLQK	K	E	19	2	1Y(79.9663)	Q6P6C2	ALKB5_HUMAN	ALKBH5	RNA demethylase ALKBH5
80094.2	NaN	NaN	NaN	NaN	NaN	NaN	55850.7	66749.6	NaN	50984.3	60	83	Y[79.9663]QEDSDPERSDYEEQQLQKEEEAR	sp|Q6P6C2|ALKB5_HUMAN	YQEDSDPERSDYEEQQLQKEEEAR	K	K	24	3	1Y(79.9663)	Q6P6C2	ALKB5_HUMAN	ALKBH5	RNA demethylase ALKBH5
NaN	NaN	NaN	NaN	NaN	NaN	NaN	NaN	NaN	NaN	NaN	60	78	Y[79.9663]QEDSDPERSDY[79.9663]EEQQLQK	sp|Q6P6C2|ALKB5_HUMAN	YQEDSDPERSDYEEQQLQK	K	E	19	2	12Y(79.9663),1Y(79.9663)	Q6P6C2	ALKB5_HUMAN	ALKBH5	RNA demethylase ALKBH5
28003.4	30825.4	NaN	56559.3	21583.9	50652.6	27953.8	NaN	23450.2	NaN	NaN	60	83	Y[79.9663]QEDSDPERSDY[79.9663]EEQQLQKEEEAR	sp|Q6P6C2|ALKB5_HUMAN	YQEDSDPERSDYEEQQLQKEEEAR	K	K	24	2,4	12Y(79.9663),1Y(79.9663)	Q6P6C2	ALKB5_HUMAN	ALKBH5	RNA demethylase ALKBH5
72162.7	NaN	52368.3	NaN	NaN	NaN	62993	32414.3	32868.8	NaN	NaN	60	78	Y[79.9663]QEDSDPERS[79.9663]DYEEQQLQK	sp|Q6P6C2|ALKB5_HUMAN	YQEDSDPERSDYEEQQLQK	K	E	19	2	10S(79.9663),1Y(79.9663)	Q6P6C2	ALKB5_HUMAN	ALKBH5	RNA demethylase ALKBH5
NaN	NaN	NaN	184702	NaN	NaN	NaN	NaN	NaN	NaN	NaN	60	83	Y[79.9663]QEDSDPERS[79.9663]DYEEQQLQKEEEAR	sp|Q6P6C2|ALKB5_HUMAN	YQEDSDPERSDYEEQQLQKEEEAR	K	K	24	2,3	10S(79.9663),1Y(79.9663)	Q6P6C2	ALKB5_HUMAN	ALKBH5	RNA demethylase ALKBH5
NaN	NaN	NaN	NaN	NaN	NaN	NaN	NaN	NaN	NaN	NaN	60	78	Y[79.9663]QEDS[79.9663]DPERSDYEEQQLQK	sp|Q6P6C2|ALKB5_HUMAN	YQEDSDPERSDYEEQQLQK	K	E	19	2	1Y(79.9663),5S(79.9663)	Q6P6C2	ALKB5_HUMAN	ALKBH5	RNA demethylase ALKBH5
NaN	NaN	NaN	8290.81	NaN	NaN	23408.7	11003.7	15692	26210	NaN	60	83	Y[79.9663]QEDS[79.9663]DPERSDYEEQQLQKEEEAR	sp|Q6P6C2|ALKB5_HUMAN	YQEDSDPERSDYEEQQLQKEEEAR	K	K	24	2,4	1Y(79.9663),5S(79.9663)	Q6P6C2	ALKB5_HUMAN	ALKBH5	RNA demethylase ALKBH5
NaN	NaN	NaN	NaN	NaN	NaN	NaN	NaN	NaN	NaN	NaN	1839	1849	AKGS[79.9663]KSPSAGR	sp|Q96L96|ALPK3_HUMAN	AKGSKSPSAGR	K	K	11	3	4S(79.9663)	Q96L96	ALPK3_HUMAN	ALPK3	Alpha-protein kinase 3
NaN	NaN	NaN	NaN	21793.5	23120.5	NaN	NaN	NaN	NaN	NaN	247	263	PET[79.9663]S[79.9663]LSSNRLSHPSSGR	sp|Q96L96|ALPK3_HUMAN	PETSLSSNRLSHPSSGR	R	S	17	2	3T(79.9663),4S(79.9663)	Q96L96	ALPK3_HUMAN	ALPK3	Alpha-protein kinase 3
NaN	NaN	35901.9	41133.2	39132.3	51180	NaN	24469.3	23960.2	28226.8	23340.3	542	573	RSS[79.9663]ENC[57.0215]IPSSDEPDSC[57.0215]GTQGPVGVEQVQTQPR	sp|Q96L96|ALPK3_HUMAN	RSSENCIPSSDEPDSCGTQGPVGVEQVQTQPR	R	G	32	3	16C(57.0215),3S(79.9663),6C(57.0215)	Q96L96	ALPK3_HUMAN	ALPK3	Alpha-protein kinase 3
38904.4	34921.3	35341	45927.5	44255.6	49010.9	50132.8	25726.5	28011.5	24170.5	19809.2	542	573	RS[79.9663]SENC[57.0215]IPSSDEPDSC[57.0215]GTQGPVGVEQVQTQPR	sp|Q96L96|ALPK3_HUMAN	RSSENCIPSSDEPDSCGTQGPVGVEQVQTQPR	R	G	32	3	16C(57.0215),2S(79.9663),6C(57.0215)	Q96L96	ALPK3_HUMAN	ALPK3	Alpha-protein kinase 3
NaN	NaN	29678.1	24851.8	NaN	NaN	31825.3	25659.6	NaN	30805.5	29230.5	1220	1240	VENNHLVQSAQTLLLS[79.9663]PC[57.0215]TSR	sp|Q96L96|ALPK3_HUMAN	VENNHLVQSAQTLLLSPCTSR	R	R	21	2	16S(79.9663),18C(57.0215)	Q96L96	ALPK3_HUMAN	ALPK3	Alpha-protein kinase 3
NaN	NaN	NaN	NaN	NaN	120678	NaN	NaN	NaN	NaN	NaN	481	494	RLSLPGLLS[79.9663]QVS[79.9663]PR	sp|Q96Q42|ALS2_HUMAN	RLSLPGLLSQVSPR	R	L	14	2	12S(79.9663),9S(79.9663)	Q96Q42	ALS2_HUMAN	ALS2	Alsin
113514	NaN	117931	123132	120493	NaN	133496	NaN	139709	139829	99008.7	481	494	RLS[79.9663]LPGLLSQVS[79.9663]PR	sp|Q96Q42|ALS2_HUMAN	RLSLPGLLSQVSPR	R	L	14	2	12S(79.9663),3S(79.9663)	Q96Q42	ALS2_HUMAN	ALS2	Alsin
NaN	127028	NaN	NaN	NaN	125618	NaN	119368	135145	NaN	NaN	481	494	RLS[79.9663]LPGLLS[79.9663]QVSPR	sp|Q96Q42|ALS2_HUMAN	RLSLPGLLSQVSPR	R	L	14	2	3S(79.9663),9S(79.9663)	Q96Q42	ALS2_HUMAN	ALS2	Alsin
NaN	NaN	NaN	NaN	NaN	NaN	NaN	NaN	NaN	NaN	NaN	6	15	RSSTEAEGS[79.9663]K	sp|Q96Q42|ALS2_HUMAN	RSSTEAEGSK	K	E	10	2	9S(79.9663)	Q96Q42	ALS2_HUMAN	ALS2	Alsin
42408	NaN	NaN	82531.6	22248.9	46753.2	NaN	NaN	40545.2	82839.8	67919.7	464	480	SSS[79.9663]LVDIREEETEGGSR	sp|Q96Q42|ALS2_HUMAN	SSSLVDIREEETEGGSR	K	R	17	2,3	3S(79.9663)	Q96Q42	ALS2_HUMAN	ALS2	Alsin
32963.4	76004.7	69083.8	81559.4	40556.5	24065.5	80467	74864.2	78761.5	NaN	NaN	464	480	S[79.9663]SSLVDIREEETEGGSR	sp|Q96Q42|ALS2_HUMAN	SSSLVDIREEETEGGSR	K	R	17	2,3	1S(79.9663)	Q96Q42	ALS2_HUMAN	ALS2	Alsin
219050	NaN	NaN	NaN	NaN	NaN	NaN	137575	NaN	NaN	NaN	526	547	T[79.9663]EVWTWGKGKEGQLGHGDVLPR	sp|Q96Q42|ALS2_HUMAN	TEVWTWGKGKEGQLGHGDVLPR	R	L	22	2	1T(79.9663)	Q96Q42	ALS2_HUMAN	ALS2	Alsin
13737.7	NaN	NaN	NaN	NaN	NaN	NaN	60960.9	NaN	NaN	NaN	169	185	FEYLSFS[79.9663]PT[79.9663]TPMSSHGR	sp|Q9UKV5|AMFR_HUMAN	FEYLSFSPTTPMSSHGR	R	V	17	2	7S(79.9663),9T(79.9663)	Q9UKV5	AMFR_HUMAN	AMFR	E3 ubiquitin-protein ligase AMFR
7502.41	14322.4	16198.4	28718	19815.3	18618.5	14116.1	5699.64	NaN	11493.8	NaN	597	625	FLNKS[79.9663]SEDDAASESFLPSEGASSDPVTLR	sp|Q9UKV5|AMFR_HUMAN	FLNKSSEDDAASESFLPSEGASSDPVTLR	R	R	29	2	5S(79.9663)	Q9UKV5	AMFR_HUMAN	AMFR	E3 ubiquitin-protein ligase AMFR
122993	157199	121730	25069.2	149262	NaN	131728	NaN	NaN	NaN	112201	507	536	SDSIRPALNSPVERPSS[79.9663]DQEEGETSAQTER	sp|Q9UKV5|AMFR_HUMAN	SDSIRPALNSPVERPSSDQEEGETSAQTER	R	V	30	3,4	17S(79.9663)	Q9UKV5	AMFR_HUMAN	AMFR	E3 ubiquitin-protein ligase AMFR
148858	153741	135326	131772	16886.9	169749	140546	117157	149611	143028	18247.8	507	536	SDSIRPALNSPVERPS[79.9663]SDQEEGETSAQTER	sp|Q9UKV5|AMFR_HUMAN	SDSIRPALNSPVERPSSDQEEGETSAQTER	R	V	30	3,4	16S(79.9663)	Q9UKV5	AMFR_HUMAN	AMFR	E3 ubiquitin-protein ligase AMFR
NaN	NaN	NaN	NaN	NaN	140568	NaN	NaN	NaN	NaN	NaN	507	536	SDSIRPALNS[79.9663]PVERPSSDQEEGETSAQTER	sp|Q9UKV5|AMFR_HUMAN	SDSIRPALNSPVERPSSDQEEGETSAQTER	R	V	30	3	10S(79.9663)	Q9UKV5	AMFR_HUMAN	AMFR	E3 ubiquitin-protein ligase AMFR
488891	539930	493350	680720	716992	783853	654732	486068	575316	641227	375776	112	126	QIS[79.9663]QDVKLEPDILLR	sp|Q01433|AMPD2_HUMAN	QISQDVKLEPDILLR	R	A	15	2,3	3S(79.9663)	Q01433	AMPD2_HUMAN	AMPD2	AMP deaminase 2
17142.4	18213.7	26904.8	38350.8	34515.9	36776.8	45842.9	21658.3	39624.1	38834.1	11269.8	20	33	RAS[79.9663]LQASTAAPEAR	sp|Q01433|AMPD2_HUMAN	RASLQASTAAPEAR	K	G	14	2	3S(79.9663)	Q01433	AMPD2_HUMAN	AMPD2	AMP deaminase 2
309902	225330	221284	437502	199944	350473	316054	273037	213275	316695	154983	46	55	S[79.9663]LPGPAPC[57.0215]LK	sp|Q01433|AMPD2_HUMAN	SLPGPAPCLK	R	H	10	2	1S(79.9663),8C(57.0215)	Q01433	AMPD2_HUMAN	AMPD2	AMP deaminase 2
53856.6	NaN	NaN	57196.2	50868	NaN	30930.8	NaN	NaN	NaN	NaN	134	144	TDSDS[79.9663]DLQLYK	sp|Q01433|AMPD2_HUMAN	TDSDSDLQLYK	K	E	11	2	5S(79.9663)	Q01433	AMPD2_HUMAN	AMPD2	AMP deaminase 2
NaN	57509.6	NaN	NaN	NaN	70392.2	NaN	52703.5	66160.7	53681.9	23695.4	134	144	TDS[79.9663]DSDLQLYK	sp|Q01433|AMPD2_HUMAN	TDSDSDLQLYK	K	E	11	2	3S(79.9663)	Q01433	AMPD2_HUMAN	AMPD2	AMP deaminase 2
NaN	22886.3	35413.4	54319.2	39947.8	77887.2	6655.11	38960.6	74666.5	102860	19811.5	134	153	TDS[79.9663]DSDLQLYKEQGEGQGDR	sp|Q01433|AMPD2_HUMAN	TDSDSDLQLYKEQGEGQGDR	K	S	20	2,3	3S(79.9663)	Q01433	AMPD2_HUMAN	AMPD2	AMP deaminase 2
NaN	9968.54	NaN	42671.9	39657.1	31455.1	22606.6	NaN	NaN	NaN	11530.7	228	270	TYEQGPDTPVSADAPVHPPALEQHPY[79.9663]EHC[57.0215]EPSTMPGDLGLGLR	sp|Q01433|AMPD2_HUMAN	TYEQGPDTPVSADAPVHPPALEQHPYEHCEPSTMPGDLGLGLR	R	M	43	5	26Y(79.9663),29C(57.0215)	Q01433	AMPD2_HUMAN	AMPD2	AMP deaminase 2
NaN	NaN	10739.6	30391.9	38744.6	37023.3	21434.9	16529.3	NaN	NaN	NaN	228	270	TYEQGPDTPVS[79.9663]ADAPVHPPALEQHPYEHC[57.0215]EPSTMPGDLGLGLR	sp|Q01433|AMPD2_HUMAN	TYEQGPDTPVSADAPVHPPALEQHPYEHCEPSTMPGDLGLGLR	R	M	43	5	11S(79.9663),29C(57.0215)	Q01433	AMPD2_HUMAN	AMPD2	AMP deaminase 2
57882	64404.4	57178.1	125302	116476	109391	91382.3	67135.5	79726.4	68732	58447.2	228	270	TYEQGPDT[79.9663]PVSADAPVHPPALEQHPYEHC[57.0215]EPSTMPGDLGLGLR	sp|Q01433|AMPD2_HUMAN	TYEQGPDTPVSADAPVHPPALEQHPYEHCEPSTMPGDLGLGLR	R	M	43	4	29C(57.0215),8T(79.9663)	Q01433	AMPD2_HUMAN	AMPD2	AMP deaminase 2
NaN	NaN	61294.9	NaN	NaN	67112.1	NaN	NaN	64471.6	54134.1	NaN	134	144	T[79.9663]DSDSDLQLYK	sp|Q01433|AMPD2_HUMAN	TDSDSDLQLYK	K	E	11	2	1T(79.9663)	Q01433	AMPD2_HUMAN	AMPD2	AMP deaminase 2
17916.1	15015.4	26820.9	32018.3	17338.7	74913.5	23058.6	42124.7	28445.9	29706.4	13886.6	134	153	T[79.9663]DSDSDLQLYKEQGEGQGDR	sp|Q01433|AMPD2_HUMAN	TDSDSDLQLYKEQGEGQGDR	K	S	20	2,3	1T(79.9663)	Q01433	AMPD2_HUMAN	AMPD2	AMP deaminase 2
66070.9	46388.5	40520.1	61232.6	55974.5	64244.8	35631.3	26203.7	49018.5	45030.2	40651.8	790	825	YETLC[57.0215]QELALITQAVQSEMLETIPEEAGITMS[79.9663]PGPQ	sp|Q01433|AMPD2_HUMAN	YETLCQELALITQAVQSEMLETIPEEAGITMSPGPQ	R	-	36	3	32S(79.9663),5C(57.0215)	Q01433	AMPD2_HUMAN	AMPD2	AMP deaminase 2
NaN	NaN	NaN	NaN	NaN	NaN	NaN	NaN	5533.35	NaN	7728.08	790	825	YETLC[57.0215]QELALITQAVQSEMLETIPEEAGITM[15.9949]S[79.9663]PGPQ	sp|Q01433|AMPD2_HUMAN	YETLCQELALITQAVQSEMLETIPEEAGITMSPGPQ	R	-	36	3	31M(15.9949),32S(79.9663),5C(57.0215)	Q01433	AMPD2_HUMAN	AMPD2	AMP deaminase 2
17985	NaN	10930.3	20027.2	NaN	16034.7	5158.17	NaN	13276.5	11437.7	NaN	790	825	YETLC[57.0215]QELALITQAVQSEMLETIPEEAGIT[79.9663]MSPGPQ	sp|Q01433|AMPD2_HUMAN	YETLCQELALITQAVQSEMLETIPEEAGITMSPGPQ	R	-	36	3	30T(79.9663),5C(57.0215)	Q01433	AMPD2_HUMAN	AMPD2	AMP deaminase 2
6140.32	NaN	5360.23	NaN	6934.99	7416.64	5141.12	NaN	4752.49	5180.4	7824.7	790	825	YETLC[57.0215]QELALITQAVQSEM[15.9949]LETIPEEAGITMS[79.9663]PGPQ	sp|Q01433|AMPD2_HUMAN	YETLCQELALITQAVQSEMLETIPEEAGITMSPGPQ	R	-	36	3	19M(15.9949),32S(79.9663),5C(57.0215)	Q01433	AMPD2_HUMAN	AMPD2	AMP deaminase 2
NaN	NaN	NaN	NaN	NaN	NaN	NaN	NaN	19901.8	NaN	94713.1	577	584	GLS[79.9663]TFLFR	sp|Q01432|AMPD3_HUMAN	GLSTFLFR	R	P	8	2	3S(79.9663)	Q01432	AMPD3_HUMAN	AMPD3	AMP deaminase 3
NaN	NaN	NaN	NaN	NaN	NaN	NaN	NaN	NaN	NaN	NaN	98	132	GPPAASPAMSPTTPVVT[79.9663]GATSLPTPAPYAMPEFQR	sp|Q01432|AMPD3_HUMAN	GPPAASPAMSPTTPVVTGATSLPTPAPYAMPEFQR	K	V	35	3	17T(79.9663)	Q01432	AMPD3_HUMAN	AMPD3	AMP deaminase 3
NaN	NaN	NaN	NaN	56800.3	NaN	198627	NaN	NaN	NaN	NaN	98	132	GPPAASPAMSPTT[79.9663]PVVTGATSLPTPAPYAMPEFQR	sp|Q01432|AMPD3_HUMAN	GPPAASPAMSPTTPVVTGATSLPTPAPYAMPEFQR	K	V	35	3	13T(79.9663)	Q01432	AMPD3_HUMAN	AMPD3	AMP deaminase 3
NaN	NaN	NaN	NaN	NaN	NaN	49322.4	NaN	60362.4	48874.4	33229.9	98	132	GPPAASPAMSPTT[79.9663]PVVT[79.9663]GAT[79.9663]SLPTPAPYAMPEFQR	sp|Q01432|AMPD3_HUMAN	GPPAASPAMSPTTPVVTGATSLPTPAPYAMPEFQR	K	V	35	3	13T(79.9663),17T(79.9663),20T(79.9663)	Q01432	AMPD3_HUMAN	AMPD3	AMP deaminase 3
182518	NaN	NaN	NaN	NaN	NaN	NaN	NaN	NaN	NaN	NaN	98	132	GPPAASPAMSPT[79.9663]TPVVTGATSLPTPAPYAMPEFQR	sp|Q01432|AMPD3_HUMAN	GPPAASPAMSPTTPVVTGATSLPTPAPYAMPEFQR	K	V	35	3	12T(79.9663)	Q01432	AMPD3_HUMAN	AMPD3	AMP deaminase 3
NaN	17111.9	NaN	NaN	NaN	35277.9	62876.4	NaN	57043.8	NaN	NaN	98	132	GPPAASPAMSPT[79.9663]TPVVT[79.9663]GAT[79.9663]SLPTPAPYAMPEFQR	sp|Q01432|AMPD3_HUMAN	GPPAASPAMSPTTPVVTGATSLPTPAPYAMPEFQR	K	V	35	3	12T(79.9663),17T(79.9663),20T(79.9663)	Q01432	AMPD3_HUMAN	AMPD3	AMP deaminase 3
173980	164245	112262	93183.3	60783.6	149367	235229	78509.7	323199	233887	433447	98	132	GPPAASPAMS[79.9663]PTTPVVTGATSLPTPAPYAMPEFQR	sp|Q01432|AMPD3_HUMAN	GPPAASPAMSPTTPVVTGATSLPTPAPYAMPEFQR	K	V	35	3	10S(79.9663)	Q01432	AMPD3_HUMAN	AMPD3	AMP deaminase 3
NaN	NaN	NaN	NaN	NaN	NaN	NaN	NaN	NaN	49465.6	NaN	98	132	GPPAASPAMS[79.9663]PT[79.9663]T[79.9663]PVVTGATSLPTPAPYAMPEFQR	sp|Q01432|AMPD3_HUMAN	GPPAASPAMSPTTPVVTGATSLPTPAPYAMPEFQR	K	V	35	3	10S(79.9663),12T(79.9663),13T(79.9663)	Q01432	AMPD3_HUMAN	AMPD3	AMP deaminase 3
NaN	NaN	NaN	NaN	NaN	NaN	49381.9	NaN	62293.8	NaN	28756	98	132	GPPAAS[79.9663]PAMSPTTPVVT[79.9663]GAT[79.9663]SLPTPAPYAMPEFQR	sp|Q01432|AMPD3_HUMAN	GPPAASPAMSPTTPVVTGATSLPTPAPYAMPEFQR	K	V	35	3	17T(79.9663),20T(79.9663),6S(79.9663)	Q01432	AMPD3_HUMAN	AMPD3	AMP deaminase 3
183489	135551	72402.2	26906.7	35929.1	107073	243744	65074.9	392102	189248	565088	98	132	GPPAAS[79.9663]PAMSPT[79.9663]TPVVTGATSLPTPAPYAMPEFQR	sp|Q01432|AMPD3_HUMAN	GPPAASPAMSPTTPVVTGATSLPTPAPYAMPEFQR	K	V	35	3	12T(79.9663),6S(79.9663)	Q01432	AMPD3_HUMAN	AMPD3	AMP deaminase 3
NaN	NaN	NaN	NaN	NaN	NaN	NaN	NaN	54799.5	NaN	NaN	98	132	GPPAAS[79.9663]PAMSPT[79.9663]TPVVT[79.9663]GATSLPTPAPYAMPEFQR	sp|Q01432|AMPD3_HUMAN	GPPAASPAMSPTTPVVTGATSLPTPAPYAMPEFQR	K	V	35	3	12T(79.9663),17T(79.9663),6S(79.9663)	Q01432	AMPD3_HUMAN	AMPD3	AMP deaminase 3
202427	136638	NaN	24357.4	NaN	106822	236284	76009	400134	178996	555298	98	132	GPPAAS[79.9663]PAMS[79.9663]PTTPVVTGATSLPTPAPYAMPEFQR	sp|Q01432|AMPD3_HUMAN	GPPAASPAMSPTTPVVTGATSLPTPAPYAMPEFQR	K	V	35	3	10S(79.9663),6S(79.9663)	Q01432	AMPD3_HUMAN	AMPD3	AMP deaminase 3
NaN	NaN	NaN	NaN	NaN	NaN	NaN	NaN	NaN	44583.7	17311.7	98	132	GPPAAS[79.9663]PAMS[79.9663]PTTPVVT[79.9663]GATSLPTPAPYAMPEFQR	sp|Q01432|AMPD3_HUMAN	GPPAASPAMSPTTPVVTGATSLPTPAPYAMPEFQR	K	V	35	3	10S(79.9663),17T(79.9663),6S(79.9663)	Q01432	AMPD3_HUMAN	AMPD3	AMP deaminase 3
NaN	15884.6	NaN	NaN	NaN	NaN	59630.1	NaN	62178.9	46719.8	NaN	98	132	GPPAAS[79.9663]PAMS[79.9663]PT[79.9663]TPVVTGATSLPTPAPYAMPEFQR	sp|Q01432|AMPD3_HUMAN	GPPAASPAMSPTTPVVTGATSLPTPAPYAMPEFQR	K	V	35	3	10S(79.9663),12T(79.9663),6S(79.9663)	Q01432	AMPD3_HUMAN	AMPD3	AMP deaminase 3
NaN	NaN	NaN	NaN	NaN	144841	176018	NaN	NaN	305626	NaN	83	97	SQSLS[79.9663]LQMPPQQDWK	sp|Q01432|AMPD3_HUMAN	SQSLSLQMPPQQDWK	R	G	15	2	5S(79.9663)	Q01432	AMPD3_HUMAN	AMPD3	AMP deaminase 3
NaN	NaN	NaN	NaN	NaN	NaN	173765	NaN	NaN	NaN	NaN	83	97	SQS[79.9663]LSLQMPPQQDWK	sp|Q01432|AMPD3_HUMAN	SQSLSLQMPPQQDWK	R	G	15	2	3S(79.9663)	Q01432	AMPD3_HUMAN	AMPD3	AMP deaminase 3
733321	143081	655394	NaN	564394	142363	527655	334314	309700	374360	538164	83	97	S[79.9663]QSLSLQMPPQQDWK	sp|Q01432|AMPD3_HUMAN	SQSLSLQMPPQQDWK	R	G	15	2	1S(79.9663)	Q01432	AMPD3_HUMAN	AMPD3	AMP deaminase 3
17800.4	16566.5	12444.9	NaN	NaN	NaN	NaN	7109.74	NaN	NaN	NaN	696	726	ARPSETGS[79.9663]DDDWEYLLNSDYHQNVESHLLNR	sp|Q9H1A4|APC1_HUMAN	ARPSETGSDDDWEYLLNSDYHQNVESHLLNR	K	S	31	4	8S(79.9663)	Q9H1A4	APC1_HUMAN	ANAPC1	Anaphase-promoting complex subunit 1
NaN	NaN	NaN	NaN	NaN	NaN	NaN	NaN	NaN	NaN	NaN	369	380	FNIS[79.9663]SHNQSPKR	sp|Q9H1A4|APC1_HUMAN	FNISSHNQSPKR	R	H	12	3	4S(79.9663)	Q9H1A4	APC1_HUMAN	ANAPC1	Anaphase-promoting complex subunit 1
131767	144567	133518	203824	200711	NaN	184518	NaN	136118	131652	112755	680	694	NFDFEGSLS[79.9663]PVIAPK	sp|Q9H1A4|APC1_HUMAN	NFDFEGSLSPVIAPK	R	K	15	2	9S(79.9663)	Q9H1A4	APC1_HUMAN	ANAPC1	Anaphase-promoting complex subunit 1
128867	NaN	138505	203736	211904	219244	NaN	105924	NaN	136339	123149	680	694	NFDFEGS[79.9663]LSPVIAPK	sp|Q9H1A4|APC1_HUMAN	NFDFEGSLSPVIAPK	R	K	15	2	7S(79.9663)	Q9H1A4	APC1_HUMAN	ANAPC1	Anaphase-promoting complex subunit 1
132255	39102.7	30116.4	8927.52	4739	11482.5	85046.8	9996.21	50667.5	14654	103589	459	491	TDPASLETGQDS[79.9663]EDDSGEPEDWVPDPVDADPGK	sp|Q9UJX6|ANC2_HUMAN	TDPASLETGQDSEDDSGEPEDWVPDPVDADPGK	K	S	33	3	12S(79.9663)	Q9UJX6	ANC2_HUMAN	ANAPC2	Anaphase-promoting complex subunit 2
NaN	12659.2	14820.8	NaN	20687.5	9761.19	NaN	NaN	14129.9	16494.4	9746.86	409	425	VLDPS[79.9663]MVILEVAC[57.0215]EPIR	sp|Q9UJX6|ANC2_HUMAN	VLDPSMVILEVACEPIR	R	R	17	2	13C(57.0215),5S(79.9663)	Q9UJX6	ANC2_HUMAN	ANAPC2	Anaphase-promoting complex subunit 2
254649	73753.4	NaN	109271	97381.7	234383	134426	88503.3	253381	212930	70075	771	798	IKEEVLSES[79.9663]EAENQQAGAAALAPEIVIK	sp|Q9UJX5|APC4_HUMAN	IKEEVLSESEAENQQAGAAALAPEIVIK	K	V	28	2,3	9S(79.9663)	Q9UJX5	APC4_HUMAN	ANAPC4	Anaphase-promoting complex subunit 4
154999	295927	264233	289548	232472	260168	286652	117555	212687	215617	179615	771	798	IKEEVLS[79.9663]ESEAENQQAGAAALAPEIVIK	sp|Q9UJX5|APC4_HUMAN	IKEEVLSESEAENQQAGAAALAPEIVIK	K	V	28	2,3	7S(79.9663)	Q9UJX5	APC4_HUMAN	ANAPC4	Anaphase-promoting complex subunit 4
28107.1	26472.4	20693.4	NaN	NaN	NaN	NaN	8921.92	NaN	NaN	NaN	771	798	IKEEVLS[79.9663]ES[79.9663]EAENQQAGAAALAPEIVIK	sp|Q9UJX5|APC4_HUMAN	IKEEVLSESEAENQQAGAAALAPEIVIK	K	V	28	3	7S(79.9663),9S(79.9663)	Q9UJX5	APC4_HUMAN	ANAPC4	Anaphase-promoting complex subunit 4
NaN	7832.26	NaN	48751.5	45509	51505.1	38605.3	NaN	NaN	NaN	17542.8	3787	3809	AMIVPS[79.9663]SPSKTPEEVSTPAEEEK	sp|Q01484|ANK2_HUMAN	AMIVPSSPSKTPEEVSTPAEEEK	K	L	23	2	6S(79.9663)	Q01484	ANK2_HUMAN	ANK2	Ankyrin-2
NaN	NaN	1587.09	NaN	NaN	11607.3	NaN	NaN	3826.22	NaN	NaN	540	561	EGQVDVAS[79.9663]VLLEAGAAHSLAT[79.9663]K	sp|Q01484|ANK2_HUMAN	EGQVDVASVLLEAGAAHSLATK	R	K	22	3	21T(79.9663),8S(79.9663)	Q01484	ANK2_HUMAN	ANK2	Ankyrin-2
52791.8	NaN	47202.7	78467.8	NaN	82295.8	NaN	64229.8	75427.6	65690.5	63802.1	1458	1475	ESES[79.9663]DQEQEEEIDMTSEK	sp|Q01484|ANK2_HUMAN	ESESDQEQEEEIDMTSEK	K	N	18	2	4S(79.9663)	Q01484	ANK2_HUMAN	ANK2	Ankyrin-2
NaN	51761.4	NaN	76784.6	70676.4	80995.8	81412.1	NaN	73579.3	NaN	NaN	1458	1475	ES[79.9663]ESDQEQEEEIDMTSEK	sp|Q01484|ANK2_HUMAN	ESESDQEQEEEIDMTSEK	K	N	18	2	2S(79.9663)	Q01484	ANK2_HUMAN	ANK2	Ankyrin-2
NaN	NaN	39928.7	NaN	NaN	44376.4	34315.6	70300.5	NaN	NaN	NaN	3843	3861	KTS[79.9663]LVIVESADNQPETC[57.0215]ER	sp|Q01484|ANK2_HUMAN	KTSLVIVESADNQPETCER	R	L	19	2,3	17C(57.0215),3S(79.9663)	Q01484	ANK2_HUMAN	ANK2	Ankyrin-2
110067	113669	101605	125059	121248	118441	119828	48906.7	113956	132266	80176.4	3843	3861	KT[79.9663]SLVIVESADNQPETC[57.0215]ER	sp|Q01484|ANK2_HUMAN	KTSLVIVESADNQPETCER	R	L	19	2,3	17C(57.0215),2T(79.9663)	Q01484	ANK2_HUMAN	ANK2	Ankyrin-2
NaN	NaN	NaN	NaN	NaN	NaN	NaN	NaN	NaN	NaN	64928	833	868	LNVPETMTEVLDVSDEEGDDTMTGDGGEY[79.9663]LRPEDLK	sp|Q01484|ANK2_HUMAN	LNVPETMTEVLDVSDEEGDDTMTGDGGEYLRPEDLK	K	E	36	3	29Y(79.9663)	Q01484	ANK2_HUMAN	ANK2	Ankyrin-2
NaN	NaN	NaN	NaN	NaN	NaN	100539	NaN	NaN	NaN	NaN	833	868	LNVPETMTEVLDVSDEEGDDT[79.9663]MTGDGGEYLRPEDLK	sp|Q01484|ANK2_HUMAN	LNVPETMTEVLDVSDEEGDDTMTGDGGEYLRPEDLK	K	E	36	3	21T(79.9663)	Q01484	ANK2_HUMAN	ANK2	Ankyrin-2
66261.8	84099.4	72094.6	69743.9	70218.4	86411.6	95878.3	67605.7	89125.9	92188.9	69670.5	833	868	LNVPETMTEVLDVS[79.9663]DEEGDDTMTGDGGEYLRPEDLK	sp|Q01484|ANK2_HUMAN	LNVPETMTEVLDVSDEEGDDTMTGDGGEYLRPEDLK	K	E	36	3	14S(79.9663)	Q01484	ANK2_HUMAN	ANK2	Ankyrin-2
NaN	NaN	NaN	NaN	NaN	NaN	NaN	NaN	NaN	NaN	NaN	3693	3730	QKEEQAVSKESET[79.9663]C[57.0215]DHPPIVS[79.9663]EEDIS[79.9663]VGYSTFQDGVPK	sp|Q01484|ANK2_HUMAN	QKEEQAVSKESETCDHPPIVSEEDISVGYSTFQDGVPK	K	T	38	3	13T(79.9663),14C(57.0215),21S(79.9663),26S(79.9663)	Q01484	ANK2_HUMAN	ANK2	Ankyrin-2
NaN	NaN	NaN	NaN	NaN	NaN	NaN	NaN	NaN	NaN	NaN	1568	1582	SGTC[57.0215]TRDESS[79.9663]VQSS[79.9663]R	sp|Q01484|ANK2_HUMAN	SGTCTRDESSVQSSR	R	S	15	2	10S(79.9663),14S(79.9663),4C(57.0215)	Q01484	ANK2_HUMAN	ANK2	Ankyrin-2
NaN	NaN	33425.5	38568.6	NaN	32748.9	30746.4	NaN	NaN	NaN	24420.5	3943	3957	VVLKSDT[79.9663]EQSEDNNE	sp|Q01484|ANK2_HUMAN	VVLKSDTEQSEDNNE	R	-	15	2	7T(79.9663)	Q01484	ANK2_HUMAN	ANK2	Ankyrin-2
30097.1	32140	34837.9	NaN	31620.7	30398.5	31235.3	37652.5	37909.3	43735.1	26172.9	3943	3957	VVLKS[79.9663]DTEQSEDNNE	sp|Q01484|ANK2_HUMAN	VVLKSDTEQSEDNNE	R	-	15	2	5S(79.9663)	Q01484	ANK2_HUMAN	ANK2	Ankyrin-2
97794	111131	112080	87789.3	66262.9	50382	102649	126261	145631	114691	92802.3	859	870	RES[79.9663]GAAEQVDNK	sp|Q9P2R3|ANFY1_HUMAN	RESGAAEQVDNK	K	G	12	2	3S(79.9663)	Q9P2R3	ANFY1_HUMAN	ANKFY1	Rabankyrin-5
NaN	NaN	NaN	NaN	NaN	NaN	NaN	NaN	NaN	NaN	NaN	1584	1610	GGGAGGNSDSDNLDS[79.9663]T[79.9663]DC[57.0215]NSESSSGGK	sp|Q8IWZ3|ANKH1_HUMAN	GGGAGGNSDSDNLDSTDCNSESSSGGK	R	S	27	2	15S(79.9663),16T(79.9663),18C(57.0215)	Q8IWZ3	ANKH1_HUMAN	ANKHD1	Ankyrin repeat and KH domain-containing protein 1
53391.5	56116.5	NaN	NaN	NaN	NaN	33246.5	NaN	NaN	45333.3	NaN	1584	1610	GGGAGGNSDS[79.9663]DNLDSTDC[57.0215]NSESSSGGK	sp|Q8IWZ3|ANKH1_HUMAN	GGGAGGNSDSDNLDSTDCNSESSSGGK	R	S	27	2	10S(79.9663),18C(57.0215)	Q8IWZ3	ANKH1_HUMAN	ANKHD1	Ankyrin repeat and KH domain-containing protein 1
NaN	NaN	15075.4	21004.3	NaN	NaN	NaN	NaN	NaN	NaN	NaN	1584	1610	GGGAGGNSDS[79.9663]DNLDS[79.9663]TDC[57.0215]NSESSSGGK	sp|Q8IWZ3|ANKH1_HUMAN	GGGAGGNSDSDNLDSTDCNSESSSGGK	R	S	27	2	10S(79.9663),15S(79.9663),18C(57.0215)	Q8IWZ3	ANKH1_HUMAN	ANKHD1	Ankyrin repeat and KH domain-containing protein 1
42079.5	60840.8	58551.2	46151.5	38152.5	38869.7	43381.2	38098.8	35399.4	40824.8	29163.7	1584	1610	GGGAGGNS[79.9663]DSDNLDSTDC[57.0215]NSESSSGGK	sp|Q8IWZ3|ANKH1_HUMAN	GGGAGGNSDSDNLDSTDCNSESSSGGK	R	S	27	2	18C(57.0215),8S(79.9663)	Q8IWZ3	ANKH1_HUMAN	ANKHD1	Ankyrin repeat and KH domain-containing protein 1
27438.9	25927.5	NaN	24895.2	18780.6	17360.2	15132	12490.2	13898.2	NaN	NaN	1584	1610	GGGAGGNS[79.9663]DSDNLDS[79.9663]TDC[57.0215]NSESSSGGK	sp|Q8IWZ3|ANKH1_HUMAN	GGGAGGNSDSDNLDSTDCNSESSSGGK	R	S	27	2	15S(79.9663),18C(57.0215),8S(79.9663)	Q8IWZ3	ANKH1_HUMAN	ANKHD1	Ankyrin repeat and KH domain-containing protein 1
26188.2	NaN	NaN	24839.5	16405.4	13809.1	NaN	15889.7	18699.1	21641	11796.1	1584	1610	GGGAGGNS[79.9663]DS[79.9663]DNLDSTDC[57.0215]NSESSSGGK	sp|Q8IWZ3|ANKH1_HUMAN	GGGAGGNSDSDNLDSTDCNSESSSGGK	R	S	27	2	10S(79.9663),18C(57.0215),8S(79.9663)	Q8IWZ3	ANKH1_HUMAN	ANKHD1	Ankyrin repeat and KH domain-containing protein 1
51187.9	51772.1	28474.7	57328.6	NaN	NaN	68493.9	NaN	25890.7	NaN	NaN	1	22	n[42.0106]MLTDSGGGGTS[79.9663]FEEDLDSVAPR	sp|Q8IWZ3|ANKH1_HUMAN	MLTDSGGGGTSFEEDLDSVAPR	-	S	22	2	N-term(42.0106),11S(79.9663)	Q8IWZ3	ANKH1_HUMAN	ANKHD1	Ankyrin repeat and KH domain-containing protein 1
NaN	NaN	NaN	NaN	34350	44475.6	NaN	19443.1	NaN	28401.6	35167.2	1	22	n[42.0106]MLTDSGGGGT[79.9663]SFEEDLDSVAPR	sp|Q8IWZ3|ANKH1_HUMAN	MLTDSGGGGTSFEEDLDSVAPR	-	S	22	2	N-term(42.0106),10T(79.9663)	Q8IWZ3	ANKH1_HUMAN	ANKHD1	Ankyrin repeat and KH domain-containing protein 1
NaN	75911.5	NaN	47848.4	39459.1	NaN	NaN	47899.2	50083.9	47010.7	41904.1	877	895	DFLSNEASLGAIGTS[79.9663]LPSR	sp|Q9P2G1|AKIB1_HUMAN	DFLSNEASLGAIGTSLPSR	R	L	19	2	15S(79.9663)	Q9P2G1	AKIB1_HUMAN	ANKIB1	Ankyrin repeat and IBR domain-containing protein 1
74272.7	71266.1	64219.7	48300.7	40227.5	48109	61171.9	NaN	NaN	NaN	43965.9	877	895	DFLSNEASLGAIGT[79.9663]SLPSR	sp|Q9P2G1|AKIB1_HUMAN	DFLSNEASLGAIGTSLPSR	R	L	19	2	14T(79.9663)	Q9P2G1	AKIB1_HUMAN	ANKIB1	Ankyrin repeat and IBR domain-containing protein 1
NaN	NaN	NaN	NaN	NaN	NaN	NaN	NaN	NaN	NaN	NaN	877	895	DFLSNEAS[79.9663]LGAIGTSLPSR	sp|Q9P2G1|AKIB1_HUMAN	DFLSNEASLGAIGTSLPSR	R	L	19	2	8S(79.9663)	Q9P2G1	AKIB1_HUMAN	ANKIB1	Ankyrin repeat and IBR domain-containing protein 1
56887.4	10457.8	NaN	23316.8	61616.7	67852.8	79727	39171	62675.3	65515.2	66162.5	731	742	GVAPADS[79.9663]PEAPR	sp|Q9P2G1|AKIB1_HUMAN	GVAPADSPEAPR	R	R	12	2	7S(79.9663)	Q9P2G1	AKIB1_HUMAN	ANKIB1	Ankyrin repeat and IBR domain-containing protein 1
138733	139946	157170	149737	137724	154972	146867	69287.7	67627.9	92211.2	56619.3	660	673	NNS[79.9663]PPTVGAFGHTR	sp|Q86XL3|ANKL2_HUMAN	NNSPPTVGAFGHTR	R	C	14	2,3	3S(79.9663)	Q86XL3	ANKL2_HUMAN	ANKLE2	Ankyrin repeat and LEM domain-containing protein 2
NaN	NaN	NaN	NaN	NaN	NaN	NaN	NaN	NaN	NaN	NaN	871	881	QS[79.9663]WPSPAVKGR	sp|Q86XL3|ANKL2_HUMAN	QSWPSPAVKGR	R	F	11	2	2S(79.9663)	Q86XL3	ANKL2_HUMAN	ANKLE2	Ankyrin repeat and LEM domain-containing protein 2
62842.4	59574.8	150593	174745	148887	181550	167824	12838.2	15247.1	64602.1	90526.4	340	361	ANPELC[57.0215]GSLHLNGS[79.9663]PSSC[57.0215]IASR	sp|Q9NXR5|ANR10_HUMAN	ANPELCGSLHLNGSPSSCIASR	R	P	22	2,3	14S(79.9663),18C(57.0215),6C(57.0215)	Q9NXR5	ANR10_HUMAN	ANKRD10	Ankyrin repeat domain-containing protein 10
43348.7	23882.1	29621	36749.9	NaN	NaN	NaN	14430.9	NaN	15368.4	NaN	340	361	ANPELC[57.0215]GS[79.9663]LHLNGSPSSC[57.0215]IASR	sp|Q9NXR5|ANR10_HUMAN	ANPELCGSLHLNGSPSSCIASR	R	P	22	2,3	18C(57.0215),6C(57.0215),8S(79.9663)	Q9NXR5	ANR10_HUMAN	ANKRD10	Ankyrin repeat domain-containing protein 10
13557.3	16691.2	NaN	21935	NaN	NaN	15754.6	NaN	NaN	NaN	NaN	1358	1380	DLSNVSNIHSSFAT[79.9663]SPTGASNSK	sp|Q6UB98|ANR12_HUMAN	DLSNVSNIHSSFATSPTGASNSK	R	Y	23	2	14T(79.9663)	Q6UB98	ANR12_HUMAN	ANKRD12	Ankyrin repeat domain-containing protein 12
10373.4	15477.8	14319.7	NaN	15445.3	17340.1	19410.5	11185.8	8420.78	16042.2	10842.3	1309	1321	RC[57.0215]S[79.9663]MPSVIC[57.0215]EHTK	sp|Q6UB98|ANR12_HUMAN	RCSMPSVICEHTK	R	Q	13	3	2C(57.0215),3S(79.9663),9C(57.0215)	Q6UB98	ANR12_HUMAN	ANKRD12	Ankyrin repeat domain-containing protein 12
19051.3	NaN	26508	58879	34599.8	35729.9	38027.2	22220.9	29764.3	30049.3	18465.9	1178	1191	SSFVSDNSLNRS[79.9663]PR	sp|Q6UB98|ANR12_HUMAN	SSFVSDNSLNRSPR	K	S	14	2,3	12S(79.9663)	Q6UB98	ANR12_HUMAN	ANKRD12	Ankyrin repeat domain-containing protein 12
NaN	NaN	NaN	NaN	NaN	NaN	NaN	NaN	NaN	28379.3	NaN	1178	1191	SSFVSDNS[79.9663]LNRSPR	sp|Q6UB98|ANR12_HUMAN	SSFVSDNSLNRSPR	K	S	14	2	8S(79.9663)	Q6UB98	ANR12_HUMAN	ANKRD12	Ankyrin repeat domain-containing protein 12
NaN	23466.7	24730.1	NaN	NaN	33581.3	39578.1	NaN	NaN	26270.9	15526	1178	1191	SSFVS[79.9663]DNSLNRSPR	sp|Q6UB98|ANR12_HUMAN	SSFVSDNSLNRSPR	K	S	14	2	5S(79.9663)	Q6UB98	ANR12_HUMAN	ANKRD12	Ankyrin repeat domain-containing protein 12
25024.2	30309.7	28337.8	38746.1	25374.4	21683.8	30147.8	19320.7	NaN	22366.8	NaN	1141	1152	S[79.9663]KSSEVTDAYTK	sp|Q6UB98|ANR12_HUMAN	SKSSEVTDAYTK	R	E	12	2	1S(79.9663)	Q6UB98	ANR12_HUMAN	ANKRD12	Ankyrin repeat domain-containing protein 12
NaN	23648.4	NaN	NaN	NaN	NaN	NaN	NaN	27652.1	NaN	NaN	1178	1191	S[79.9663]SFVSDNSLNRSPR	sp|Q6UB98|ANR12_HUMAN	SSFVSDNSLNRSPR	K	S	14	2	1S(79.9663)	Q6UB98	ANR12_HUMAN	ANKRD12	Ankyrin repeat domain-containing protein 12
NaN	NaN	NaN	NaN	NaN	NaN	NaN	37392.1	NaN	NaN	NaN	565	582	TC[57.0215]LSPGS[79.9663]SEMSLQPDLVR	sp|Q6UB98|ANR12_HUMAN	TCLSPGSSEMSLQPDLVR	K	Y	18	2	2C(57.0215),7S(79.9663)	Q6UB98	ANR12_HUMAN	ANKRD12	Ankyrin repeat domain-containing protein 12
NaN	47512.8	37582.7	NaN	45016.3	62323	NaN	NaN	34509.5	43774.8	33512	565	582	TC[57.0215]LS[79.9663]PGSSEMSLQPDLVR	sp|Q6UB98|ANR12_HUMAN	TCLSPGSSEMSLQPDLVR	K	Y	18	2	2C(57.0215),4S(79.9663)	Q6UB98	ANR12_HUMAN	ANKRD12	Ankyrin repeat domain-containing protein 12
41898.2	43790.9	38986	50873.2	NaN	61248.9	60270.2	36645	39019.4	39542.3	26037.3	565	582	T[79.9663]C[57.0215]LSPGSSEMSLQPDLVR	sp|Q6UB98|ANR12_HUMAN	TCLSPGSSEMSLQPDLVR	K	Y	18	2	1T(79.9663),2C(57.0215)	Q6UB98	ANR12_HUMAN	ANKRD12	Ankyrin repeat domain-containing protein 12
41505.5	39249	41606.9	NaN	NaN	NaN	43746.2	NaN	NaN	NaN	NaN	527	549	AIQESLLT[79.9663]STEGLC[57.0215]PSALSETSR	sp|Q8IZ07|AN13A_HUMAN	AIQESLLTSTEGLCPSALSETSR	R	F	23	2	14C(57.0215),8T(79.9663)	Q8IZ07	AN13A_HUMAN	ANKRD13A	Ankyrin repeat domain-containing protein 13A
NaN	NaN	14613.6	12748.8	NaN	NaN	6649.91	6540.26	9790.14	20976.3	3724.05	2	19	n[42.0106]S[79.9663]SAC[57.0215]DAGDHYPLHLLVWK	sp|Q8IZ07|AN13A_HUMAN	SSACDAGDHYPLHLLVWK	M	N	18	3	N-term(42.0106),1S(79.9663),4C(57.0215)	Q8IZ07	AN13A_HUMAN	ANKRD13A	Ankyrin repeat domain-containing protein 13A
NaN	NaN	NaN	NaN	NaN	NaN	NaN	NaN	NaN	NaN	NaN	549	570	GPGSPPRT[79.9663]PPAPGPPS[79.9663]FEEQLR	sp|Q6ZTN6|AN13D_HUMAN	GPGSPPRTPPAPGPPSFEEQLR	R	L	22	2	16S(79.9663),8T(79.9663)	Q6ZTN6	AN13D_HUMAN	ANKRD13D	Ankyrin repeat domain-containing protein 13D
632494	666209	693135	259943	718350	523034	637539	909211	959355	1053350	897348	549	570	GPGS[79.9663]PPRT[79.9663]PPAPGPPSFEEQLR	sp|Q6ZTN6|AN13D_HUMAN	GPGSPPRTPPAPGPPSFEEQLR	R	L	22	2,3	4S(79.9663),8T(79.9663)	Q6ZTN6	AN13D_HUMAN	ANKRD13D	Ankyrin repeat domain-containing protein 13D
NaN	NaN	NaN	NaN	NaN	NaN	NaN	NaN	NaN	NaN	NaN	2399	2413	APSPAPSS[79.9663]VPLGSEK	sp|O75179|ANR17_HUMAN	APSPAPSSVPLGSEK	R	P	15	2	8S(79.9663)	O75179	ANR17_HUMAN	ANKRD17	Ankyrin repeat domain-containing protein 17
NaN	NaN	NaN	NaN	NaN	NaN	NaN	NaN	NaN	NaN	58163.4	2399	2421	APSPAPSS[79.9663]VPLGSEKPSNVSQDR	sp|O75179|ANR17_HUMAN	APSPAPSSVPLGSEKPSNVSQDR	R	K	23	2	8S(79.9663)	O75179	ANR17_HUMAN	ANKRD17	Ankyrin repeat domain-containing protein 17
328985	362724	316252	235080	209850	264785	340951	233632	349740	402775	320212	2399	2421	APS[79.9663]PAPSSVPLGSEKPSNVSQDR	sp|O75179|ANR17_HUMAN	APSPAPSSVPLGSEKPSNVSQDR	R	K	23	2,3	3S(79.9663)	O75179	ANR17_HUMAN	ANKRD17	Ankyrin repeat domain-containing protein 17
63602.4	37633.4	43962.4	70204.4	52123.7	69888.9	20869.5	52017.4	62056.3	24369.4	48538.4	2036	2057	EHYPVSSPSSPS[79.9663]PPAQPGGVSR	sp|O75179|ANR17_HUMAN	EHYPVSSPSSPSPPAQPGGVSR	K	N	22	2,3	12S(79.9663)	O75179	ANR17_HUMAN	ANKRD17	Ankyrin repeat domain-containing protein 17
25799.8	NaN	28169.2	84259.5	18870.7	22337	36018.4	21914.9	16588.4	89869.8	NaN	2036	2057	EHYPVSSPSS[79.9663]PSPPAQPGGVSR	sp|O75179|ANR17_HUMAN	EHYPVSSPSSPSPPAQPGGVSR	K	N	22	2,3	10S(79.9663)	O75179	ANR17_HUMAN	ANKRD17	Ankyrin repeat domain-containing protein 17
140985	138507	124735	520576	344138	580517	138994	196708	370571	394786	304279	2036	2057	EHYPVSSPSS[79.9663]PS[79.9663]PPAQPGGVSR	sp|O75179|ANR17_HUMAN	EHYPVSSPSSPSPPAQPGGVSR	K	N	22	2,3	10S(79.9663),12S(79.9663)	O75179	ANR17_HUMAN	ANKRD17	Ankyrin repeat domain-containing protein 17
68326	27220.9	48041.1	19006.4	54910	72653.5	52034.1	12240.8	59266.8	47484.9	44744	2036	2057	EHYPVSSPS[79.9663]SPSPPAQPGGVSR	sp|O75179|ANR17_HUMAN	EHYPVSSPSSPSPPAQPGGVSR	K	N	22	2,3	9S(79.9663)	O75179	ANR17_HUMAN	ANKRD17	Ankyrin repeat domain-containing protein 17
239154	276305	404565	325996	456121	394693	372232	343834	123365	116111	196019	2036	2057	EHYPVSSPS[79.9663]SPS[79.9663]PPAQPGGVSR	sp|O75179|ANR17_HUMAN	EHYPVSSPSSPSPPAQPGGVSR	K	N	22	2,3	12S(79.9663),9S(79.9663)	O75179	ANR17_HUMAN	ANKRD17	Ankyrin repeat domain-containing protein 17
147485	NaN	NaN	60779.6	NaN	NaN	NaN	201323	NaN	260492	NaN	2036	2057	EHYPVSSPS[79.9663]S[79.9663]PSPPAQPGGVSR	sp|O75179|ANR17_HUMAN	EHYPVSSPSSPSPPAQPGGVSR	K	N	22	2,3	10S(79.9663),9S(79.9663)	O75179	ANR17_HUMAN	ANKRD17	Ankyrin repeat domain-containing protein 17
114657	NaN	31383	188516	183134	89328.9	NaN	28124.2	60054	NaN	107459	2036	2057	EHYPVSSPS[79.9663]S[79.9663]PS[79.9663]PPAQPGGVSR	sp|O75179|ANR17_HUMAN	EHYPVSSPSSPSPPAQPGGVSR	K	N	22	2,3	10S(79.9663),12S(79.9663),9S(79.9663)	O75179	ANR17_HUMAN	ANKRD17	Ankyrin repeat domain-containing protein 17
46237.1	NaN	NaN	49180.5	NaN	NaN	67723.4	NaN	NaN	56890.1	NaN	2036	2057	EHYPVSS[79.9663]PSSPSPPAQPGGVSR	sp|O75179|ANR17_HUMAN	EHYPVSSPSSPSPPAQPGGVSR	K	N	22	3	7S(79.9663)	O75179	ANR17_HUMAN	ANKRD17	Ankyrin repeat domain-containing protein 17
NaN	NaN	NaN	NaN	NaN	375225	NaN	NaN	NaN	NaN	NaN	2036	2057	EHYPVSS[79.9663]PSSPS[79.9663]PPAQPGGVSR	sp|O75179|ANR17_HUMAN	EHYPVSSPSSPSPPAQPGGVSR	K	N	22	2	12S(79.9663),7S(79.9663)	O75179	ANR17_HUMAN	ANKRD17	Ankyrin repeat domain-containing protein 17
NaN	NaN	NaN	209385	181691	163711	NaN	NaN	NaN	NaN	71173	2036	2057	EHYPVSS[79.9663]PSS[79.9663]PS[79.9663]PPAQPGGVSR	sp|O75179|ANR17_HUMAN	EHYPVSSPSSPSPPAQPGGVSR	K	N	22	2	10S(79.9663),12S(79.9663),7S(79.9663)	O75179	ANR17_HUMAN	ANKRD17	Ankyrin repeat domain-containing protein 17
NaN	NaN	NaN	NaN	NaN	NaN	NaN	NaN	NaN	NaN	NaN	2036	2057	EHYPVSS[79.9663]PS[79.9663]SPSPPAQPGGVSR	sp|O75179|ANR17_HUMAN	EHYPVSSPSSPSPPAQPGGVSR	K	N	22	2,3	7S(79.9663),9S(79.9663)	O75179	ANR17_HUMAN	ANKRD17	Ankyrin repeat domain-containing protein 17
114380	159397	NaN	NaN	184259	35176.5	206468	104312	157313	161788	66729.4	2036	2057	EHYPVSS[79.9663]PS[79.9663]SPS[79.9663]PPAQPGGVSR	sp|O75179|ANR17_HUMAN	EHYPVSSPSSPSPPAQPGGVSR	K	N	22	2,3	12S(79.9663),7S(79.9663),9S(79.9663)	O75179	ANR17_HUMAN	ANKRD17	Ankyrin repeat domain-containing protein 17
98702.8	NaN	124573	NaN	NaN	118049	178161	116331	NaN	NaN	15111.4	2036	2057	EHYPVSS[79.9663]PS[79.9663]S[79.9663]PSPPAQPGGVSR	sp|O75179|ANR17_HUMAN	EHYPVSSPSSPSPPAQPGGVSR	K	N	22	2,3	10S(79.9663),7S(79.9663),9S(79.9663)	O75179	ANR17_HUMAN	ANKRD17	Ankyrin repeat domain-containing protein 17
65169.1	21908.4	67408.5	27476.6	19832.3	21837.4	29062.2	55359	20124.2	24369.4	11126.8	2036	2057	EHYPVS[79.9663]SPSSPSPPAQPGGVSR	sp|O75179|ANR17_HUMAN	EHYPVSSPSSPSPPAQPGGVSR	K	N	22	2,3	6S(79.9663)	O75179	ANR17_HUMAN	ANKRD17	Ankyrin repeat domain-containing protein 17
NaN	265490	NaN	352542	311072	NaN	NaN	NaN	NaN	NaN	NaN	2036	2057	EHYPVS[79.9663]SPSSPS[79.9663]PPAQPGGVSR	sp|O75179|ANR17_HUMAN	EHYPVSSPSSPSPPAQPGGVSR	K	N	22	2	12S(79.9663),6S(79.9663)	O75179	ANR17_HUMAN	ANKRD17	Ankyrin repeat domain-containing protein 17
NaN	NaN	NaN	NaN	NaN	NaN	NaN	NaN	NaN	NaN	NaN	2036	2057	EHYPVS[79.9663]SPSS[79.9663]PSPPAQPGGVSR	sp|O75179|ANR17_HUMAN	EHYPVSSPSSPSPPAQPGGVSR	K	N	22	2	10S(79.9663),6S(79.9663)	O75179	ANR17_HUMAN	ANKRD17	Ankyrin repeat domain-containing protein 17
115922	85623	60475.8	157943	183206	NaN	NaN	124408	67254.9	153240	51612.8	2036	2057	EHYPVS[79.9663]SPSS[79.9663]PS[79.9663]PPAQPGGVSR	sp|O75179|ANR17_HUMAN	EHYPVSSPSSPSPPAQPGGVSR	K	N	22	2,3	10S(79.9663),12S(79.9663),6S(79.9663)	O75179	ANR17_HUMAN	ANKRD17	Ankyrin repeat domain-containing protein 17
NaN	NaN	NaN	NaN	NaN	NaN	NaN	NaN	NaN	NaN	NaN	2036	2057	EHYPVS[79.9663]SPS[79.9663]SPS[79.9663]PPAQPGGVSR	sp|O75179|ANR17_HUMAN	EHYPVSSPSSPSPPAQPGGVSR	K	N	22	2	12S(79.9663),6S(79.9663),9S(79.9663)	O75179	ANR17_HUMAN	ANKRD17	Ankyrin repeat domain-containing protein 17
NaN	NaN	NaN	165724	NaN	NaN	NaN	NaN	NaN	NaN	132209	2036	2057	EHYPVS[79.9663]S[79.9663]PSSPSPPAQPGGVSR	sp|O75179|ANR17_HUMAN	EHYPVSSPSSPSPPAQPGGVSR	K	N	22	2,3	6S(79.9663),7S(79.9663)	O75179	ANR17_HUMAN	ANKRD17	Ankyrin repeat domain-containing protein 17
98105.3	123215	176394	245572	57279.6	291262	66277.2	54504.8	66420.3	110769	60111.9	2036	2057	EHYPVS[79.9663]S[79.9663]PSSPS[79.9663]PPAQPGGVSR	sp|O75179|ANR17_HUMAN	EHYPVSSPSSPSPPAQPGGVSR	K	N	22	2,3	12S(79.9663),6S(79.9663),7S(79.9663)	O75179	ANR17_HUMAN	ANKRD17	Ankyrin repeat domain-containing protein 17
141923	157318	114908	NaN	NaN	NaN	36181.9	NaN	NaN	165733	83630.4	2036	2057	EHYPVS[79.9663]S[79.9663]PS[79.9663]SPSPPAQPGGVSR	sp|O75179|ANR17_HUMAN	EHYPVSSPSSPSPPAQPGGVSR	K	N	22	2,3	6S(79.9663),7S(79.9663),9S(79.9663)	O75179	ANR17_HUMAN	ANKRD17	Ankyrin repeat domain-containing protein 17
NaN	NaN	NaN	NaN	NaN	NaN	NaN	NaN	NaN	NaN	NaN	2036	2057	EHY[79.9663]PVS[79.9663]S[79.9663]PSSPSPPAQPGGVSR	sp|O75179|ANR17_HUMAN	EHYPVSSPSSPSPPAQPGGVSR	K	N	22	2	3Y(79.9663),6S(79.9663),7S(79.9663)	O75179	ANR17_HUMAN	ANKRD17	Ankyrin repeat domain-containing protein 17
NaN	NaN	NaN	NaN	NaN	NaN	NaN	NaN	NaN	NaN	NaN	1818	1836	IGSS[79.9663]APTTTAANT[79.9663]SLMGIK	sp|O75179|ANR17_HUMAN	IGSSAPTTTAANTSLMGIK	K	M	19	3	13T(79.9663),4S(79.9663)	O75179	ANR17_HUMAN	ANKRD17	Ankyrin repeat domain-containing protein 17
NaN	NaN	NaN	NaN	NaN	NaN	NaN	10814.2	NaN	NaN	NaN	1619	1633	IS[79.9663]SC[57.0215]SDESSNSNSSR	sp|O75179|ANR17_HUMAN	ISSCSDESSNSNSSR	R	K	15	2	2S(79.9663),4C(57.0215)	O75179	ANR17_HUMAN	ANKRD17	Ankyrin repeat domain-containing protein 17
NaN	NaN	21128.4	NaN	29912.7	NaN	49853.6	NaN	24415.3	NaN	33197.3	2058	2070	NSPLDC[57.0215]GSAS[79.9663]PNK	sp|O75179|ANR17_HUMAN	NSPLDCGSASPNK	R	V	13	2	10S(79.9663),6C(57.0215)	O75179	ANR17_HUMAN	ANKRD17	Ankyrin repeat domain-containing protein 17
32559.9	NaN	NaN	NaN	NaN	NaN	NaN	23854.9	NaN	26361.9	NaN	2058	2070	NSPLDC[57.0215]GS[79.9663]ASPNK	sp|O75179|ANR17_HUMAN	NSPLDCGSASPNK	R	V	13	2	6C(57.0215),8S(79.9663)	O75179	ANR17_HUMAN	ANKRD17	Ankyrin repeat domain-containing protein 17
70285	25780.1	NaN	34181.9	29718.8	34010.7	42538.9	94563.2	NaN	39383.3	41518.2	2058	2070	NS[79.9663]PLDC[57.0215]GSASPNK	sp|O75179|ANR17_HUMAN	NSPLDCGSASPNK	R	V	13	2	2S(79.9663),6C(57.0215)	O75179	ANR17_HUMAN	ANKRD17	Ankyrin repeat domain-containing protein 17
NaN	NaN	NaN	93695.3	NaN	11056.9	40458.7	NaN	NaN	42150.9	NaN	1605	1618	S[79.9663]SSTSESGDSDNMR	sp|O75179|ANR17_HUMAN	SSSTSESGDSDNMR	K	I	14	2	1S(79.9663)	O75179	ANR17_HUMAN	ANKRD17	Ankyrin repeat domain-containing protein 17
NaN	NaN	20376.6	35620.5	NaN	30366.3	NaN	NaN	NaN	NaN	NaN	2472	2502	VDWC[57.0215]NPGMGNPMIHRPMS[79.9663]DPGVFSQHQAMER	sp|O75179|ANR17_HUMAN	VDWCNPGMGNPMIHRPMSDPGVFSQHQAMER	K	D	31	3	18S(79.9663),4C(57.0215)	O75179	ANR17_HUMAN	ANKRD17	Ankyrin repeat domain-containing protein 17
44423.5	NaN	45884.5	NaN	NaN	NaN	18314	NaN	45263.1	41069.9	33543.9	960	976	DRSVPNLT[79.9663]EGSLHEPGR	sp|Q96NW4|ANR27_HUMAN	DRSVPNLTEGSLHEPGR	R	Q	17	3	8T(79.9663)	Q96NW4	ANR27_HUMAN	ANKRD27	Ankyrin repeat domain-containing protein 27
57458.4	52374.9	50337.8	41656	29335.7	25704.4	41270.3	34660.7	40731	40910.2	24474.9	960	976	DRS[79.9663]VPNLTEGSLHEPGR	sp|Q96NW4|ANR27_HUMAN	DRSVPNLTEGSLHEPGR	R	Q	17	3	3S(79.9663)	Q96NW4	ANR27_HUMAN	ANKRD27	Ankyrin repeat domain-containing protein 27
413455	341633	270791	268477	164350	238331	254000	260009	209044	174686	238242	693	709	EANVDTVDILGC[57.0215]T[79.9663]ALHR	sp|Q8N8A2|ANR44_HUMAN	EANVDTVDILGCTALHR	K	G	17	2	12C(57.0215),13T(79.9663)	Q8N8A2	ANR44_HUMAN	ANKRD44	Serine/threonine-protein phosphatase 6 regulatory ankyrin repeat subunit B
14904.7	12166.4	21870.4	13758.1	8642.52	13081.5	22372.1	22556	35767.1	21083.5	35835.6	274	291	AGALMALPNS[79.9663]PQSSGTGR	sp|C9JTQ0|ANR63_HUMAN	AGALMALPNSPQSSGTGR	R	W	18	2	10S(79.9663)	C9JTQ0	ANR63_HUMAN	ANKRD63	Ankyrin repeat domain-containing protein 63
32687.1	NaN	31184.8	12212.3	NaN	12351.2	21756.6	27592	NaN	37942.9	41242.5	674	688	IMSS[79.9663]IGEGIDFSQER	sp|Q92625|ANS1A_HUMAN	IMSSIGEGIDFSQER	K	Q	15	2	4S(79.9663)	Q92625	ANS1A_HUMAN	ANKS1A	Ankyrin repeat and SAM domain-containing protein 1A
NaN	32548.9	NaN	NaN	10521.5	NaN	NaN	26454.2	36799.3	NaN	41608.8	674	688	IMS[79.9663]SIGEGIDFSQER	sp|Q92625|ANS1A_HUMAN	IMSSIGEGIDFSQER	K	Q	15	2	3S(79.9663)	Q92625	ANS1A_HUMAN	ANKS1A	Ankyrin repeat and SAM domain-containing protein 1A
NaN	NaN	NaN	NaN	NaN	NaN	NaN	NaN	NaN	NaN	NaN	626	644	SDSDLLTC[57.0215]SPT[79.9663]EDATMGSR	sp|Q92625|ANS1A_HUMAN	SDSDLLTCSPTEDATMGSR	K	S	19	2	11T(79.9663),8C(57.0215)	Q92625	ANS1A_HUMAN	ANKS1A	Ankyrin repeat and SAM domain-containing protein 1A
66374.6	65200.6	54355.1	112356	117440	116948	89956	60984.4	79485	58845.2	56881.2	626	644	SDSDLLTC[57.0215]S[79.9663]PTEDATMGSR	sp|Q92625|ANS1A_HUMAN	SDSDLLTCSPTEDATMGSR	K	S	19	2	8C(57.0215),9S(79.9663)	Q92625	ANS1A_HUMAN	ANKS1A	Ankyrin repeat and SAM domain-containing protein 1A
NaN	NaN	NaN	NaN	NaN	NaN	91118	NaN	77082.2	NaN	NaN	626	644	SDSDLLT[79.9663]C[57.0215]SPTEDATMGSR	sp|Q92625|ANS1A_HUMAN	SDSDLLTCSPTEDATMGSR	K	S	19	2	7T(79.9663),8C(57.0215)	Q92625	ANS1A_HUMAN	ANKS1A	Ankyrin repeat and SAM domain-containing protein 1A
65419.2	41128.5	45460.5	NaN	NaN	33336.2	44846.7	NaN	NaN	NaN	NaN	645	655	SES[79.9663]LSNC[57.0215]SIGK	sp|Q92625|ANS1A_HUMAN	SESLSNCSIGK	R	K	11	2	3S(79.9663),7C(57.0215)	Q92625	ANS1A_HUMAN	ANKS1A	Ankyrin repeat and SAM domain-containing protein 1A
NaN	127899	NaN	147511	NaN	NaN	NaN	NaN	NaN	NaN	NaN	622	644	SLSKSDSDLLT[79.9663]C[57.0215]SPTEDATMGSR	sp|Q92625|ANS1A_HUMAN	SLSKSDSDLLTCSPTEDATMGSR	R	S	23	2	11T(79.9663),12C(57.0215)	Q92625	ANS1A_HUMAN	ANKS1A	Ankyrin repeat and SAM domain-containing protein 1A
NaN	NaN	NaN	8137.83	NaN	NaN	NaN	NaN	NaN	28854.9	13611.2	622	644	SLSKSDSDLLT[79.9663]C[57.0215]SPTEDATM[15.9949]GSR	sp|Q92625|ANS1A_HUMAN	SLSKSDSDLLTCSPTEDATMGSR	R	S	23	2	11T(79.9663),12C(57.0215),20M(15.9949)	Q92625	ANS1A_HUMAN	ANKS1A	Ankyrin repeat and SAM domain-containing protein 1A
121061	141592	383122	213523	175227	203705	24661.6	280055	NaN	NaN	261228	622	644	SLSKSDS[79.9663]DLLTC[57.0215]SPTEDATMGSR	sp|Q92625|ANS1A_HUMAN	SLSKSDSDLLTCSPTEDATMGSR	R	S	23	2,3	12C(57.0215),7S(79.9663)	Q92625	ANS1A_HUMAN	ANKS1A	Ankyrin repeat and SAM domain-containing protein 1A
NaN	62527.5	56849.8	NaN	NaN	108284	99635.1	NaN	94827	63346.5	NaN	622	644	SLSKSDS[79.9663]DLLTC[57.0215]S[79.9663]PTEDATMGSR	sp|Q92625|ANS1A_HUMAN	SLSKSDSDLLTCSPTEDATMGSR	R	S	23	2	12C(57.0215),13S(79.9663),7S(79.9663)	Q92625	ANS1A_HUMAN	ANKS1A	Ankyrin repeat and SAM domain-containing protein 1A
284103	297163	423001	54217.9	117595	NaN	78009.1	372155	429938	444827	NaN	622	644	SLSKS[79.9663]DSDLLTC[57.0215]SPTEDATMGSR	sp|Q92625|ANS1A_HUMAN	SLSKSDSDLLTCSPTEDATMGSR	R	S	23	2,3	12C(57.0215),5S(79.9663)	Q92625	ANS1A_HUMAN	ANKS1A	Ankyrin repeat and SAM domain-containing protein 1A
NaN	NaN	NaN	NaN	NaN	NaN	13655	NaN	NaN	28432.3	NaN	622	644	SLSKS[79.9663]DSDLLTC[57.0215]SPTEDATM[15.9949]GSR	sp|Q92625|ANS1A_HUMAN	SLSKSDSDLLTCSPTEDATMGSR	R	S	23	2	12C(57.0215),20M(15.9949),5S(79.9663)	Q92625	ANS1A_HUMAN	ANKS1A	Ankyrin repeat and SAM domain-containing protein 1A
NaN	NaN	NaN	NaN	NaN	NaN	92685.7	NaN	NaN	51739.3	NaN	622	644	SLSKS[79.9663]DSDLLT[79.9663]C[57.0215]SPTEDATMGSR	sp|Q92625|ANS1A_HUMAN	SLSKSDSDLLTCSPTEDATMGSR	R	S	23	2	11T(79.9663),12C(57.0215),5S(79.9663)	Q92625	ANS1A_HUMAN	ANKS1A	Ankyrin repeat and SAM domain-containing protein 1A
NaN	NaN	NaN	NaN	NaN	NaN	NaN	NaN	NaN	42414.7	NaN	622	644	SLSKS[79.9663]DS[79.9663]DLLTC[57.0215]SPTEDATMGSR	sp|Q92625|ANS1A_HUMAN	SLSKSDSDLLTCSPTEDATMGSR	R	S	23	2	12C(57.0215),5S(79.9663),7S(79.9663)	Q92625	ANS1A_HUMAN	ANKS1A	Ankyrin repeat and SAM domain-containing protein 1A
152111	416512	NaN	NaN	69414.6	60304.4	NaN	NaN	NaN	NaN	NaN	622	644	SLS[79.9663]KSDSDLLTC[57.0215]SPTEDATMGSR	sp|Q92625|ANS1A_HUMAN	SLSKSDSDLLTCSPTEDATMGSR	R	S	23	2,3	12C(57.0215),3S(79.9663)	Q92625	ANS1A_HUMAN	ANKS1A	Ankyrin repeat and SAM domain-containing protein 1A
NaN	66073.8	NaN	NaN	93255.9	105181	NaN	NaN	NaN	NaN	NaN	622	644	SLS[79.9663]KSDSDLLT[79.9663]C[57.0215]SPTEDATMGSR	sp|Q92625|ANS1A_HUMAN	SLSKSDSDLLTCSPTEDATMGSR	R	S	23	2	11T(79.9663),12C(57.0215),3S(79.9663)	Q92625	ANS1A_HUMAN	ANKS1A	Ankyrin repeat and SAM domain-containing protein 1A
NaN	NaN	29737.5	15017	NaN	NaN	26545.4	35437.4	101678	46413.3	NaN	622	644	SLS[79.9663]KS[79.9663]DSDLLTC[57.0215]SPTEDATMGSR	sp|Q92625|ANS1A_HUMAN	SLSKSDSDLLTCSPTEDATMGSR	R	S	23	2	12C(57.0215),3S(79.9663),5S(79.9663)	Q92625	ANS1A_HUMAN	ANKS1A	Ankyrin repeat and SAM domain-containing protein 1A
42130.8	40328.5	35320.1	33533.1	NaN	170610	183553	NaN	NaN	NaN	NaN	661	673	SPS[79.9663]FASEWDEIEK	sp|Q92625|ANS1A_HUMAN	SPSFASEWDEIEK	K	I	13	2	3S(79.9663)	Q92625	ANS1A_HUMAN	ANKS1A	Ankyrin repeat and SAM domain-containing protein 1A
32854.9	23505.6	21365.6	NaN	NaN	NaN	7540.5	14451	8619.03	9432.1	NaN	626	644	S[79.9663]DSDLLTC[57.0215]SPTEDATMGSR	sp|Q92625|ANS1A_HUMAN	SDSDLLTCSPTEDATMGSR	K	S	19	2	1S(79.9663),8C(57.0215)	Q92625	ANS1A_HUMAN	ANKS1A	Ankyrin repeat and SAM domain-containing protein 1A
56172.8	43554.4	43206.8	18741.5	17155.2	32658.5	43996.4	39495.1	35318.2	41131.6	71995.6	645	655	S[79.9663]ESLSNC[57.0215]SIGK	sp|Q92625|ANS1A_HUMAN	SESLSNCSIGK	R	K	11	2	1S(79.9663),7C(57.0215)	Q92625	ANS1A_HUMAN	ANKS1A	Ankyrin repeat and SAM domain-containing protein 1A
321336	435066	NaN	141414	160063	129364	242077	366810	67845.9	322831	396554	622	644	S[79.9663]LSKSDSDLLTC[57.0215]SPTEDATMGSR	sp|Q92625|ANS1A_HUMAN	SLSKSDSDLLTCSPTEDATMGSR	R	S	23	2,3	12C(57.0215),1S(79.9663)	Q92625	ANS1A_HUMAN	ANKS1A	Ankyrin repeat and SAM domain-containing protein 1A
22748.6	24237.1	19382	NaN	NaN	NaN	12979.3	16424.3	22247.9	NaN	10783.2	622	644	S[79.9663]LSKSDSDLLTC[57.0215]SPTEDATM[15.9949]GSR	sp|Q92625|ANS1A_HUMAN	SLSKSDSDLLTCSPTEDATMGSR	R	S	23	2	12C(57.0215),1S(79.9663),20M(15.9949)	Q92625	ANS1A_HUMAN	ANKS1A	Ankyrin repeat and SAM domain-containing protein 1A
NaN	NaN	NaN	NaN	NaN	NaN	NaN	82919.5	NaN	NaN	NaN	622	644	S[79.9663]LSKSDSDLLTC[57.0215]SPT[79.9663]EDATMGSR	sp|Q92625|ANS1A_HUMAN	SLSKSDSDLLTCSPTEDATMGSR	R	S	23	2	12C(57.0215),15T(79.9663),1S(79.9663)	Q92625	ANS1A_HUMAN	ANKS1A	Ankyrin repeat and SAM domain-containing protein 1A
73319.9	51987.1	NaN	99353.6	89277.6	NaN	99287.9	82917.5	89163.5	76621.5	57794.5	622	644	S[79.9663]LSKSDSDLLTC[57.0215]S[79.9663]PTEDATMGSR	sp|Q92625|ANS1A_HUMAN	SLSKSDSDLLTCSPTEDATMGSR	R	S	23	2	12C(57.0215),13S(79.9663),1S(79.9663)	Q92625	ANS1A_HUMAN	ANKS1A	Ankyrin repeat and SAM domain-containing protein 1A
NaN	59117.4	75567.5	NaN	NaN	NaN	NaN	87802.7	88050.3	NaN	NaN	622	644	S[79.9663]LSKSDSDLLT[79.9663]C[57.0215]SPTEDATMGSR	sp|Q92625|ANS1A_HUMAN	SLSKSDSDLLTCSPTEDATMGSR	R	S	23	2	11T(79.9663),12C(57.0215),1S(79.9663)	Q92625	ANS1A_HUMAN	ANKS1A	Ankyrin repeat and SAM domain-containing protein 1A
129369	NaN	NaN	NaN	NaN	NaN	NaN	27918.8	NaN	139252	NaN	622	644	S[79.9663]LSKSDS[79.9663]DLLTC[57.0215]SPTEDATMGSR	sp|Q92625|ANS1A_HUMAN	SLSKSDSDLLTCSPTEDATMGSR	R	S	23	2	12C(57.0215),1S(79.9663),7S(79.9663)	Q92625	ANS1A_HUMAN	ANKS1A	Ankyrin repeat and SAM domain-containing protein 1A
NaN	135229	140856	113874	NaN	39812.6	52970.1	30684.4	65421.3	37782	53547.2	622	644	S[79.9663]LSKS[79.9663]DSDLLTC[57.0215]SPTEDATMGSR	sp|Q92625|ANS1A_HUMAN	SLSKSDSDLLTCSPTEDATMGSR	R	S	23	2,3	12C(57.0215),1S(79.9663),5S(79.9663)	Q92625	ANS1A_HUMAN	ANKS1A	Ankyrin repeat and SAM domain-containing protein 1A
169779	164967	160582	135148	120442	113510	117142	130119	115052	119220	73970.4	622	644	S[79.9663]LS[79.9663]KSDSDLLTC[57.0215]SPTEDATMGSR	sp|Q92625|ANS1A_HUMAN	SLSKSDSDLLTCSPTEDATMGSR	R	S	23	2,3	12C(57.0215),1S(79.9663),3S(79.9663)	Q92625	ANS1A_HUMAN	ANKS1A	Ankyrin repeat and SAM domain-containing protein 1A
169509	222096	238317	181304	194273	NaN	NaN	200332	222927	199011	186020	661	673	S[79.9663]PSFASEWDEIEK	sp|Q92625|ANS1A_HUMAN	SPSFASEWDEIEK	K	I	13	2	1S(79.9663)	Q92625	ANS1A_HUMAN	ANKS1A	Ankyrin repeat and SAM domain-containing protein 1A
NaN	NaN	NaN	36307.7	NaN	NaN	NaN	NaN	NaN	NaN	NaN	180	198	AAS[79.9663]PPRPLLSNASATPVGR	sp|Q9NQW6|ANLN_HUMAN	AASPPRPLLSNASATPVGR	K	R	19	3	3S(79.9663)	Q9NQW6	ANLN_HUMAN	ANLN	Anillin
NaN	101799	107819	116959	NaN	NaN	132432	112914	NaN	NaN	122375	70	85	RC[57.0215]SDNT[79.9663]EVEVSNLENK	sp|Q9NQW6|ANLN_HUMAN	RCSDNTEVEVSNLENK	K	Q	16	2	2C(57.0215),6T(79.9663)	Q9NQW6	ANLN_HUMAN	ANLN	Anillin
NaN	103042	NaN	109404	120346	124525	NaN	NaN	131324	NaN	NaN	70	85	RC[57.0215]S[79.9663]DNTEVEVSNLENK	sp|Q9NQW6|ANLN_HUMAN	RCSDNTEVEVSNLENK	K	Q	16	2	2C(57.0215),3S(79.9663)	Q9NQW6	ANLN_HUMAN	ANLN	Anillin
NaN	NaN	NaN	24389	NaN	NaN	NaN	NaN	NaN	NaN	NaN	60	68	SC[57.0215]TKPS[79.9663]PSK	sp|Q9NQW6|ANLN_HUMAN	SCTKPSPSK	K	K	9	2	2C(57.0215),6S(79.9663)	Q9NQW6	ANLN_HUMAN	ANLN	Anillin
NaN	NaN	NaN	NaN	NaN	NaN	NaN	NaN	NaN	NaN	NaN	936	956	T[79.9663]S[79.9663]NFALVGSYTLSLSSVGNTK	sp|Q9NQW6|ANLN_HUMAN	TSNFALVGSYTLSLSSVGNTK	R	F	21	2	1T(79.9663),2S(79.9663)	Q9NQW6	ANLN_HUMAN	ANLN	Anillin
545835	611971	615088	561426	603711	689707	796394	929678	955378	859219	963607	897	910	MIEAVDNNLRPKS[79.9663]E	sp|Q4KMQ2|ANO6_HUMAN	MIEAVDNNLRPKSE	R	-	14	2,3	13S(79.9663)	Q4KMQ2	ANO6_HUMAN	ANO6	Anoctamin-6
26503.2	29055	26804.4	NaN	25348.4	33991.6	38901.4	35992.4	40413.5	48975.2	31277.1	897	910	M[15.9949]IEAVDNNLRPKS[79.9663]E	sp|Q4KMQ2|ANO6_HUMAN	MIEAVDNNLRPKSE	R	-	14	2	13S(79.9663),1M(15.9949)	Q4KMQ2	ANO6_HUMAN	ANO6	Anoctamin-6
20725.9	NaN	NaN	NaN	NaN	NaN	NaN	15910.7	NaN	13382.8	NaN	254	265	RQS[79.9663]EDPSC[57.0215]PNER	sp|Q4KMQ2|ANO6_HUMAN	RQSEDPSCPNER	R	Y	12	2	3S(79.9663),8C(57.0215)	Q4KMQ2	ANO6_HUMAN	ANO6	Anoctamin-6
NaN	NaN	NaN	75994.6	NaN	105910	173712	NaN	NaN	49350.1	NaN	988	1020	FLS[79.9663]SGATSSLAAAGAGAT[79.9663]TRPPPAQSPTGS[79.9663]DTR	sp|Q9HCE9|ANO8_HUMAN	FLSSGATSSLAAAGAGATTRPPPAQSPTGSDTR	K	L	33	3	18T(79.9663),30S(79.9663),3S(79.9663)	Q9HCE9	ANO8_HUMAN	ANO8	Anoctamin-8
NaN	NaN	NaN	NaN	44385.2	NaN	NaN	NaN	NaN	NaN	NaN	628	647	RPGPSPEALLEEGS[79.9663]PTMVEK	sp|Q9HCE9|ANO8_HUMAN	RPGPSPEALLEEGSPTMVEK	R	G	20	2	14S(79.9663)	Q9HCE9	ANO8_HUMAN	ANO8	Anoctamin-8
9347.22	NaN	NaN	NaN	NaN	16171.6	26173.4	22573.8	NaN	32046.3	NaN	627	647	RRPGPSPEALLEEGS[79.9663]PTMVEK	sp|Q9HCE9|ANO8_HUMAN	RRPGPSPEALLEEGSPTMVEK	R	G	21	3	15S(79.9663)	Q9HCE9	ANO8_HUMAN	ANO8	Anoctamin-8
NaN	NaN	NaN	49581.7	NaN	NaN	NaN	NaN	NaN	NaN	NaN	117	137	SLDLFNC[57.0215]EVTNLNDY[79.9663]RENVFK	sp|P39687|AN32A_HUMAN	SLDLFNCEVTNLNDYRENVFK	K	L	21	2	15Y(79.9663),7C(57.0215)	P39687	AN32A_HUMAN	ANP32A	Acidic leucine-rich nuclear phosphoprotein 32 family member A
12551.5	18000.6	NaN	NaN	NaN	NaN	40189.5	NaN	NaN	NaN	19541.6	15	28	TPS[79.9663]DVKELVLDNSR	sp|P39687|AN32A_HUMAN	TPSDVKELVLDNSR	R	S	14	2	3S(79.9663)	P39687	AN32A_HUMAN	ANP32A	Acidic leucine-rich nuclear phosphoprotein 32 family member A
13935.9	29039.4	36112.2	57087.5	53303.6	66262.4	58460	32731.8	53953.9	54841.8	9794.21	15	28	T[79.9663]PSDVKELVLDNSR	sp|P39687|AN32A_HUMAN	TPSDVKELVLDNSR	R	S	14	2,3	1T(79.9663)	P39687	AN32A_HUMAN	ANP32A	Acidic leucine-rich nuclear phosphoprotein 32 family member A
5009550	5643290	5554090	7224410	8724640	9131000	9668970	3555850	5097100	5583610	4597370	241	251	KRET[79.9663]DDEGEDD	sp|Q92688|AN32B_HUMAN	KRETDDEGEDD	R	-	11	2	4T(79.9663)	Q92688	AN32B_HUMAN	ANP32B	Acidic leucine-rich nuclear phosphoprotein 32 family member B
13802	13588.4	16303.8	23211	16273.3	21115.9	31356.3	9543.63	NaN	NaN	NaN	242	251	RET[79.9663]DDEGEDD	sp|Q92688|AN32B_HUMAN	RETDDEGEDD	K	-	10	2	3T(79.9663)	Q92688	AN32B_HUMAN	ANP32B	Acidic leucine-rich nuclear phosphoprotein 32 family member B
NaN	NaN	NaN	420135	NaN	NaN	NaN	NaN	NaN	NaN	NaN	364	381	ENSLLFDPLS[79.9663]SSS[79.9663]S[79.9663]NKER	sp|P15144|AMPN_HUMAN	ENSLLFDPLSSSSSNKER	R	V	18	2	10S(79.9663),13S(79.9663),14S(79.9663)	P15144	AMPN_HUMAN	ANPEP	Aminopeptidase N
NaN	852202	506441	NaN	159367	393479	1008110	NaN	957068	682302	2514940	364	381	ENSLLFDPLS[79.9663]S[79.9663]SSS[79.9663]NKER	sp|P15144|AMPN_HUMAN	ENSLLFDPLSSSSSNKER	R	V	18	2	10S(79.9663),11S(79.9663),14S(79.9663)	P15144	AMPN_HUMAN	ANPEP	Aminopeptidase N
49687.3	60797	98757.1	71521.5	36091.9	37479.1	26717.4	51705.8	51509.3	62773.5	23502.5	552	564	APPPSRPPPRPS[79.9663]V	sp|Q9H6X2|ANTR1_HUMAN	APPPSRPPPRPSV	R	-	13	2,3	12S(79.9663)	Q9H6X2	ANTR1_HUMAN	ANTXR1	Anthrax toxin receptor 1
NaN	NaN	NaN	21124.9	NaN	23973.5	15728	NaN	NaN	22689.4	NaN	552	564	APPPS[79.9663]RPPPRPSV	sp|Q9H6X2|ANTR1_HUMAN	APPPSRPPPRPSV	R	-	13	2	5S(79.9663)	Q9H6X2	ANTR1_HUMAN	ANTXR1	Anthrax toxin receptor 1
323050	362999	287328	152849	156797	157957	65794.5	129034	129611	122024	64903.2	353	372	EVPPPPAEES[79.9663]EEEDDDGLPK	sp|Q9H6X2|ANTR1_HUMAN	EVPPPPAEESEEEDDDGLPK	K	K	20	2	10S(79.9663)	Q9H6X2	ANTR1_HUMAN	ANTXR1	Anthrax toxin receptor 1
48021.7	65746.4	60354.5	86150.3	36537.3	89023.2	97075.9	NaN	52943.9	37989.7	54163.5	30	53	GGPGSAVS[79.9663]PYPTFNPSSDVAALHK	sp|P04083|ANXA1_HUMAN	GGPGSAVSPYPTFNPSSDVAALHK	K	A	24	2,3	8S(79.9663)	P04083	ANXA1_HUMAN	ANXA1	Annexin A1
NaN	NaN	NaN	NaN	NaN	NaN	NaN	NaN	NaN	32278.6	NaN	30	53	GGPGS[79.9663]AVSPYPTFNPSSDVAALHK	sp|P04083|ANXA1_HUMAN	GGPGSAVSPYPTFNPSSDVAALHK	K	A	24	2	5S(79.9663)	P04083	ANXA1_HUMAN	ANXA1	Annexin A1
NaN	NaN	NaN	NaN	NaN	NaN	NaN	NaN	NaN	NaN	NaN	476	494	MYGKSLYHDIS[79.9663]GDTSGDYR	sp|P50995|ANX11_HUMAN	MYGKSLYHDISGDTSGDYR	R	K	19	2	11S(79.9663)	P50995	ANX11_HUMAN	ANXA11	Annexin A11
41449.9	47331.1	34767.3	32544.3	27343.3	33729	32103.8	24944	NaN	27514.9	19294.3	120	135	GLGTDEDS[79.9663]LIEIIC[57.0215]SR	sp|P07355|ANXA2_HUMAN	GLGTDEDSLIEIICSR	K	T	16	2	14C(57.0215),8S(79.9663)	P07355	ANXA2_HUMAN	ANXA2	Annexin A2	ANXA2P2	sp|A6NMY6|AXA2L_HUMAN
NaN	NaN	NaN	NaN	NaN	NaN	NaN	NaN	26314.2	NaN	19294.3	120	135	GLGT[79.9663]DEDSLIEIIC[57.0215]SR	sp|P07355|ANXA2_HUMAN	GLGTDEDSLIEIICSR	K	T	16	2	14C(57.0215),4T(79.9663)	P07355	ANXA2_HUMAN	ANXA2	Annexin A2	ANXA2P2	sp|A6NMY6|AXA2L_HUMAN
208483	91725	37607.1	81670.1	61730.8	113955	67509.2	38505.6	47347.7	73206.7	156982	11	28	LSLEGDHSTPPSAYGS[79.9663]VK	sp|P07355|ANXA2_HUMAN	LSLEGDHSTPPSAYGSVK	K	A	18	2,3	16S(79.9663)	P07355	ANXA2_HUMAN	ANXA2	Annexin A2	ANXA2P2	sp|A6NMY6|AXA2L_HUMAN
266976	329055	314180	289955	307499	321278	375305	285005	295438	349632	226829	11	28	LSLEGDHSTPPSAY[79.9663]GSVK	sp|P07355|ANXA2_HUMAN	LSLEGDHSTPPSAYGSVK	K	A	18	2,3	14Y(79.9663)	P07355	ANXA2_HUMAN	ANXA2	Annexin A2	ANXA2P2	sp|A6NMY6|AXA2L_HUMAN
NaN	NaN	36156.1	NaN	NaN	NaN	NaN	NaN	37515.7	72700.4	NaN	11	28	LSLEGDHSTPPS[79.9663]AYGSVK	sp|P07355|ANXA2_HUMAN	LSLEGDHSTPPSAYGSVK	K	A	18	2,3	12S(79.9663)	P07355	ANXA2_HUMAN	ANXA2	Annexin A2	ANXA2P2	sp|A6NMY6|AXA2L_HUMAN
NaN	NaN	NaN	NaN	706567	786984	548758	NaN	441193	NaN	473605	11	28	LSLEGDHST[79.9663]PPSAYGSVK	sp|P07355|ANXA2_HUMAN	LSLEGDHSTPPSAYGSVK	K	A	18	2	9T(79.9663)	P07355	ANXA2_HUMAN	ANXA2	Annexin A2	ANXA2P2	sp|A6NMY6|AXA2L_HUMAN
251823	1052670	166018	143605	90248.7	118455	64896.5	165787	120639	530075	122065	11	28	LSLEGDHS[79.9663]TPPSAYGSVK	sp|P07355|ANXA2_HUMAN	LSLEGDHSTPPSAYGSVK	K	A	18	2,3	8S(79.9663)	P07355	ANXA2_HUMAN	ANXA2	Annexin A2	ANXA2P2	sp|A6NMY6|AXA2L_HUMAN
1527540	1471090	1218390	1064110	1165870	1143220	1118820	1219280	1061690	916578	808399	11	28	LS[79.9663]LEGDHSTPPSAYGSVK	sp|P07355|ANXA2_HUMAN	LSLEGDHSTPPSAYGSVK	K	A	18	2,3	2S(79.9663)	P07355	ANXA2_HUMAN	ANXA2	Annexin A2	ANXA2P2	sp|A6NMY6|AXA2L_HUMAN
NaN	21504.9	NaN	NaN	35515.2	32940.6	NaN	NaN	18945.5	NaN	NaN	153	169	TDLEKDIIS[79.9663]DTSGDFRK	sp|P07355|ANXA2_HUMAN	TDLEKDIISDTSGDFRK	K	L	17	2	9S(79.9663)	P07355	ANXA2_HUMAN	ANXA2	Annexin A2	ANXA2P2	sp|A6NMY6|AXA2L_HUMAN
1350510	1074410	81994.9	NaN	728483	417692	NaN	NaN	1321870	174468	1053080	2	28	n[42.0106]STVHEILC[57.0215]KLSLEGDHS[79.9663]TPPSAYGSVK	sp|P07355|ANXA2_HUMAN	STVHEILCKLSLEGDHSTPPSAYGSVK	M	A	27	2,4	N-term(42.0106),17S(79.9663),8C(57.0215)	P07355	ANXA2_HUMAN	ANXA2	Annexin A2	ANXA2P2	sp|A6NMY6|AXA2L_HUMAN
2602330	3161780	2803290	3072030	3099300	2901370	2726440	2653450	3027270	3407780	2374830	2	28	n[42.0106]STVHEILC[57.0215]KLS[79.9663]LEGDHSTPPSAYGSVK	sp|P07355|ANXA2_HUMAN	STVHEILCKLSLEGDHSTPPSAYGSVK	M	A	27	2,3,4	N-term(42.0106),11S(79.9663),8C(57.0215)	P07355	ANXA2_HUMAN	ANXA2	Annexin A2	ANXA2P2	sp|A6NMY6|AXA2L_HUMAN
122889	95845.9	128695	92635.9	97693.7	142278	123175	120051	152065	185521	84472	2	10	n[42.0106]S[79.9663]TVHEILC[57.0215]K	sp|P07355|ANXA2_HUMAN	STVHEILCK	M	L	9	2	N-term(42.0106),1S(79.9663),8C(57.0215)	P07355	ANXA2_HUMAN	ANXA2	Annexin A2	ANXA2P2	sp|A6NMY6|AXA2L_HUMAN
21488.1	11127.2	NaN	NaN	NaN	NaN	NaN	6349.67	NaN	NaN	NaN	127	151	QVYEEEYGS[79.9663]SLEDDVVGDTSGYYQR	sp|P08758|ANXA5_HUMAN	QVYEEEYGSSLEDDVVGDTSGYYQR	K	M	25	2	9S(79.9663)	P08758	ANXA5_HUMAN	ANXA5	Annexin A5
NaN	NaN	NaN	NaN	121836	NaN	NaN	NaN	NaN	NaN	NaN	69	84	DLIADLKYELT[79.9663]GKFER	sp|P08133|ANXA6_HUMAN	DLIADLKYELTGKFER	K	L	16	2	11T(79.9663)	P08133	ANXA6_HUMAN	ANXA6	Annexin A6
20594.9	NaN	NaN	21923.6	NaN	NaN	NaN	21614.9	NaN	14129.3	NaN	224	234	ERS[79.9663]KTEEDILR	sp|Q63HQ0|AP1AR_HUMAN	ERSKTEEDILR	R	A	11	3	3S(79.9663)	Q63HQ0	AP1AR_HUMAN	AP1AR	AP-1 complex-associated regulatory protein
151171	NaN	NaN	NaN	NaN	NaN	NaN	103479	NaN	84330.9	NaN	173	193	LS[79.9663]SDATVLTPNTESSC[57.0215]DLMTK	sp|Q63HQ0|AP1AR_HUMAN	LSSDATVLTPNTESSCDLMTK	R	T	21	2	16C(57.0215),2S(79.9663)	Q63HQ0	AP1AR_HUMAN	AP1AR	AP-1 complex-associated regulatory protein
59997.1	NaN	54559.6	NaN	50753.9	NaN	50842.7	NaN	NaN	NaN	NaN	226	234	SKT[79.9663]EEDILR	sp|Q63HQ0|AP1AR_HUMAN	SKTEEDILR	R	A	9	2	3T(79.9663)	Q63HQ0	AP1AR_HUMAN	AP1AR	AP-1 complex-associated regulatory protein
41485.7	51868.4	NaN	NaN	NaN	NaN	NaN	40852.4	NaN	NaN	NaN	170	193	SSRLSSDATVLT[79.9663]PNTESSC[57.0215]DLMTK	sp|Q63HQ0|AP1AR_HUMAN	SSRLSSDATVLTPNTESSCDLMTK	R	T	24	2	12T(79.9663),19C(57.0215)	Q63HQ0	AP1AR_HUMAN	AP1AR	AP-1 complex-associated regulatory protein
NaN	NaN	NaN	NaN	NaN	NaN	NaN	NaN	NaN	53155.1	NaN	170	193	SSRLSSDAT[79.9663]VLTPNTESSC[57.0215]DLMTK	sp|Q63HQ0|AP1AR_HUMAN	SSRLSSDATVLTPNTESSCDLMTK	R	T	24	2	19C(57.0215),9T(79.9663)	Q63HQ0	AP1AR_HUMAN	AP1AR	AP-1 complex-associated regulatory protein
16555.2	44989.3	NaN	NaN	55546.8	NaN	NaN	24719.6	NaN	NaN	NaN	170	193	SSRLSS[79.9663]DATVLTPNTESSC[57.0215]DLMTK	sp|Q63HQ0|AP1AR_HUMAN	SSRLSSDATVLTPNTESSCDLMTK	R	T	24	2,3	19C(57.0215),6S(79.9663)	Q63HQ0	AP1AR_HUMAN	AP1AR	AP-1 complex-associated regulatory protein
NaN	NaN	NaN	NaN	NaN	NaN	NaN	29828.6	NaN	33958.5	NaN	170	193	SSRLSS[79.9663]DAT[79.9663]VLTPNTESSC[57.0215]DLMTK	sp|Q63HQ0|AP1AR_HUMAN	SSRLSSDATVLTPNTESSCDLMTK	R	T	24	2	19C(57.0215),6S(79.9663),9T(79.9663)	Q63HQ0	AP1AR_HUMAN	AP1AR	AP-1 complex-associated regulatory protein
28351.3	57634.4	45739.5	91694.3	52878.7	55161	58758.4	73918.1	48170.6	82604.2	30400.5	170	193	SSRLS[79.9663]SDATVLTPNTESSC[57.0215]DLMTK	sp|Q63HQ0|AP1AR_HUMAN	SSRLSSDATVLTPNTESSCDLMTK	R	T	24	2,3	19C(57.0215),5S(79.9663)	Q63HQ0	AP1AR_HUMAN	AP1AR	AP-1 complex-associated regulatory protein
4889.67	NaN	NaN	NaN	NaN	NaN	NaN	NaN	NaN	NaN	NaN	170	193	SSRLS[79.9663]SDATVLT[79.9663]PNTESSC[57.0215]DLMTK	sp|Q63HQ0|AP1AR_HUMAN	SSRLSSDATVLTPNTESSCDLMTK	R	T	24	2	12T(79.9663),19C(57.0215),5S(79.9663)	Q63HQ0	AP1AR_HUMAN	AP1AR	AP-1 complex-associated regulatory protein
NaN	15793.1	25343.3	NaN	NaN	NaN	20447.2	28635.3	NaN	40991.1	20645.9	170	193	SSRLS[79.9663]S[79.9663]DATVLTPNTESSC[57.0215]DLMTK	sp|Q63HQ0|AP1AR_HUMAN	SSRLSSDATVLTPNTESSCDLMTK	R	T	24	2	19C(57.0215),5S(79.9663),6S(79.9663)	Q63HQ0	AP1AR_HUMAN	AP1AR	AP-1 complex-associated regulatory protein
77709.7	NaN	NaN	52382.2	40955.1	NaN	68497.8	49411.3	NaN	56062.8	NaN	196	218	STSGNDDSTS[79.9663]LDLEWEDEEGMNR	sp|Q63HQ0|AP1AR_HUMAN	STSGNDDSTSLDLEWEDEEGMNR	K	M	23	2	10S(79.9663)	Q63HQ0	AP1AR_HUMAN	AP1AR	AP-1 complex-associated regulatory protein
79637.8	81049.5	68562.7	49014.9	39490.4	NaN	74816.7	49531	63429.4	51529.7	71885.9	196	218	STSGNDDST[79.9663]SLDLEWEDEEGMNR	sp|Q63HQ0|AP1AR_HUMAN	STSGNDDSTSLDLEWEDEEGMNR	K	M	23	2	9T(79.9663)	Q63HQ0	AP1AR_HUMAN	AP1AR	AP-1 complex-associated regulatory protein
NaN	NaN	NaN	NaN	NaN	49195.2	NaN	NaN	NaN	NaN	NaN	196	218	STSGNDDS[79.9663]TSLDLEWEDEEGMNR	sp|Q63HQ0|AP1AR_HUMAN	STSGNDDSTSLDLEWEDEEGMNR	K	M	23	2	8S(79.9663)	Q63HQ0	AP1AR_HUMAN	AP1AR	AP-1 complex-associated regulatory protein
NaN	55019.8	62264.2	39243.9	44862.3	44210.4	NaN	56405.6	65952.6	60826.9	61529.2	226	234	S[79.9663]KTEEDILR	sp|Q63HQ0|AP1AR_HUMAN	SKTEEDILR	R	A	9	2	1S(79.9663)	Q63HQ0	AP1AR_HUMAN	AP1AR	AP-1 complex-associated regulatory protein
43251.3	30028.2	44038.8	37679.9	71919.4	83992.2	86458.4	45939	52704.9	47362.8	45414.3	170	193	S[79.9663]SRLSSDATVLTPNTESSC[57.0215]DLMTK	sp|Q63HQ0|AP1AR_HUMAN	SSRLSSDATVLTPNTESSCDLMTK	R	T	24	2,3	19C(57.0215),1S(79.9663)	Q63HQ0	AP1AR_HUMAN	AP1AR	AP-1 complex-associated regulatory protein
NaN	NaN	20980.1	NaN	14565.2	NaN	NaN	NaN	NaN	NaN	NaN	170	193	S[79.9663]SRLSSDAT[79.9663]VLTPNTESSC[57.0215]DLMTK	sp|Q63HQ0|AP1AR_HUMAN	SSRLSSDATVLTPNTESSCDLMTK	R	T	24	2	19C(57.0215),1S(79.9663),9T(79.9663)	Q63HQ0	AP1AR_HUMAN	AP1AR	AP-1 complex-associated regulatory protein
NaN	NaN	NaN	NaN	NaN	NaN	NaN	NaN	NaN	41330	NaN	170	193	S[79.9663]SRLSS[79.9663]DATVLTPNTESSC[57.0215]DLMTK	sp|Q63HQ0|AP1AR_HUMAN	SSRLSSDATVLTPNTESSCDLMTK	R	T	24	2	19C(57.0215),1S(79.9663),6S(79.9663)	Q63HQ0	AP1AR_HUMAN	AP1AR	AP-1 complex-associated regulatory protein
NaN	16579.4	NaN	NaN	15157.4	12235.7	8484.52	NaN	34105.8	NaN	NaN	170	193	S[79.9663]S[79.9663]RLSSDATVLTPNTESSC[57.0215]DLMTK	sp|Q63HQ0|AP1AR_HUMAN	SSRLSSDATVLTPNTESSCDLMTK	R	T	24	2	19C(57.0215),1S(79.9663),2S(79.9663)	Q63HQ0	AP1AR_HUMAN	AP1AR	AP-1 complex-associated regulatory protein
NaN	NaN	NaN	NaN	NaN	NaN	NaN	NaN	NaN	NaN	NaN	325	346	FKTT[79.9663]VGSVKWVPENS[79.9663]EIVWSIK	sp|Q9BXS5|AP1M1_HUMAN	FKTTVGSVKWVPENSEIVWSIK	K	S	22	2	15S(79.9663),4T(79.9663)	Q9BXS5	AP1M1_HUMAN	AP1M1	AP-1 complex subunit mu-1
NaN	NaN	NaN	NaN	NaN	NaN	NaN	NaN	NaN	NaN	NaN	305	324	S[79.9663]TANNVEIHIPVPNDADSPK	sp|Q9BXS5|AP1M1_HUMAN	STANNVEIHIPVPNDADSPK	R	F	20	2	1S(79.9663)	Q9BXS5	AP1M1_HUMAN	AP1M1	AP-1 complex subunit mu-1
42397.7	36663.8	36713.9	31991.3	25664.2	29280.7	30008	26257.4	22494.6	NaN	17696	134	149	AIEQADLLQEEDES[79.9663]PR	sp|P61966|AP1S1_HUMAN	AIEQADLLQEEDESPR	K	S	16	2	14S(79.9663)	P61966	AP1S1_HUMAN	AP1S1	AP-1 complex subunit sigma-1A
82554.3	74647.3	60406.3	61011.8	39519.4	60030.9	83977.9	52834.7	73256	87281	64963.5	634	664	DPSSNDINGGMEPTPSTVSTPS[79.9663]PSADLLGLR	sp|O95782|AP2A1_HUMAN	DPSSNDINGGMEPTPSTVSTPSPSADLLGLR	R	A	31	2,3	22S(79.9663)	O95782	AP2A1_HUMAN	AP2A1	AP-2 complex subunit alpha-1
27198	NaN	NaN	NaN	NaN	18141.3	NaN	27069.6	NaN	NaN	NaN	634	664	DPSSNDINGGMEPTPSTVST[79.9663]PSPSADLLGLR	sp|O95782|AP2A1_HUMAN	DPSSNDINGGMEPTPSTVSTPSPSADLLGLR	R	A	31	2	20T(79.9663)	O95782	AP2A1_HUMAN	AP2A1	AP-2 complex subunit alpha-1
30019.6	NaN	9408.26	33510.1	21605.2	NaN	NaN	29836.4	31715.2	NaN	10799.7	634	664	DPSSNDINGGMEPTPSTVS[79.9663]TPSPSADLLGLR	sp|O95782|AP2A1_HUMAN	DPSSNDINGGMEPTPSTVSTPSPSADLLGLR	R	A	31	2	19S(79.9663)	O95782	AP2A1_HUMAN	AP2A1	AP-2 complex subunit alpha-1
21104.9	23180.5	NaN	NaN	NaN	39170.8	66626.9	NaN	NaN	NaN	NaN	634	664	DPSSNDINGGMEPTPSTVS[79.9663]TPS[79.9663]PSADLLGLR	sp|O95782|AP2A1_HUMAN	DPSSNDINGGMEPTPSTVSTPSPSADLLGLR	R	A	31	2,3	19S(79.9663),22S(79.9663)	O95782	AP2A1_HUMAN	AP2A1	AP-2 complex subunit alpha-1
NaN	NaN	NaN	NaN	NaN	NaN	NaN	NaN	NaN	NaN	93885.8	634	664	DPSSNDINGGMEPTPSTVS[79.9663]T[79.9663]PSPSADLLGLR	sp|O95782|AP2A1_HUMAN	DPSSNDINGGMEPTPSTVSTPSPSADLLGLR	R	A	31	2	19S(79.9663),20T(79.9663)	O95782	AP2A1_HUMAN	AP2A1	AP-2 complex subunit alpha-1
NaN	NaN	NaN	NaN	NaN	NaN	NaN	NaN	NaN	NaN	NaN	634	664	DPSSNDINGGMEPTPSTVS[79.9663]T[79.9663]PS[79.9663]PSADLLGLR	sp|O95782|AP2A1_HUMAN	DPSSNDINGGMEPTPSTVSTPSPSADLLGLR	R	A	31	2	19S(79.9663),20T(79.9663),22S(79.9663)	O95782	AP2A1_HUMAN	AP2A1	AP-2 complex subunit alpha-1
NaN	NaN	NaN	NaN	NaN	NaN	NaN	NaN	NaN	NaN	NaN	634	664	DPSSNDINGGMEPTPST[79.9663]VS[79.9663]T[79.9663]PSPSADLLGLR	sp|O95782|AP2A1_HUMAN	DPSSNDINGGMEPTPSTVSTPSPSADLLGLR	R	A	31	2	17T(79.9663),19S(79.9663),20T(79.9663)	O95782	AP2A1_HUMAN	AP2A1	AP-2 complex subunit alpha-1
NaN	NaN	NaN	NaN	NaN	NaN	NaN	NaN	NaN	NaN	NaN	634	664	DPSSNDINGGMEPTPS[79.9663]TVSTPS[79.9663]PSADLLGLR	sp|O95782|AP2A1_HUMAN	DPSSNDINGGMEPTPSTVSTPSPSADLLGLR	R	A	31	2	16S(79.9663),22S(79.9663)	O95782	AP2A1_HUMAN	AP2A1	AP-2 complex subunit alpha-1
NaN	NaN	NaN	NaN	NaN	NaN	NaN	NaN	NaN	NaN	NaN	634	664	DPSSNDINGGMEPTPS[79.9663]TVS[79.9663]TPS[79.9663]PSADLLGLR	sp|O95782|AP2A1_HUMAN	DPSSNDINGGMEPTPSTVSTPSPSADLLGLR	R	A	31	3	16S(79.9663),19S(79.9663),22S(79.9663)	O95782	AP2A1_HUMAN	AP2A1	AP-2 complex subunit alpha-1
NaN	NaN	NaN	NaN	NaN	NaN	51109.6	NaN	NaN	NaN	NaN	634	664	DPSSNDINGGMEPTPS[79.9663]T[79.9663]VSTPS[79.9663]PSADLLGLR	sp|O95782|AP2A1_HUMAN	DPSSNDINGGMEPTPSTVSTPSPSADLLGLR	R	A	31	2	16S(79.9663),17T(79.9663),22S(79.9663)	O95782	AP2A1_HUMAN	AP2A1	AP-2 complex subunit alpha-1
NaN	87762.6	NaN	NaN	NaN	NaN	NaN	NaN	NaN	NaN	NaN	634	664	DPSSNDINGGMEPTPS[79.9663]T[79.9663]VS[79.9663]TPSPSADLLGLR	sp|O95782|AP2A1_HUMAN	DPSSNDINGGMEPTPSTVSTPSPSADLLGLR	R	A	31	2	16S(79.9663),17T(79.9663),19S(79.9663)	O95782	AP2A1_HUMAN	AP2A1	AP-2 complex subunit alpha-1
NaN	NaN	NaN	NaN	23277.9	NaN	NaN	NaN	NaN	NaN	NaN	634	664	DPSSNDINGGMEPT[79.9663]PSTVSTPSPSADLLGLR	sp|O95782|AP2A1_HUMAN	DPSSNDINGGMEPTPSTVSTPSPSADLLGLR	R	A	31	2	14T(79.9663)	O95782	AP2A1_HUMAN	AP2A1	AP-2 complex subunit alpha-1
NaN	NaN	NaN	NaN	NaN	NaN	NaN	NaN	NaN	NaN	NaN	634	664	DPSSNDINGGMEPT[79.9663]PSTVST[79.9663]PS[79.9663]PSADLLGLR	sp|O95782|AP2A1_HUMAN	DPSSNDINGGMEPTPSTVSTPSPSADLLGLR	R	A	31	2	14T(79.9663),20T(79.9663),22S(79.9663)	O95782	AP2A1_HUMAN	AP2A1	AP-2 complex subunit alpha-1
NaN	NaN	NaN	NaN	NaN	NaN	NaN	NaN	NaN	NaN	NaN	634	664	DPSSNDINGGMEPT[79.9663]PS[79.9663]TVSTPSPSADLLGLR	sp|O95782|AP2A1_HUMAN	DPSSNDINGGMEPTPSTVSTPSPSADLLGLR	R	A	31	2	14T(79.9663),16S(79.9663)	O95782	AP2A1_HUMAN	AP2A1	AP-2 complex subunit alpha-1
5615.5	NaN	NaN	495040	NaN	51414.4	240671	NaN	NaN	100832	39616.4	634	664	DPSSNDINGGMEPT[79.9663]PS[79.9663]TVSTPS[79.9663]PSADLLGLR	sp|O95782|AP2A1_HUMAN	DPSSNDINGGMEPTPSTVSTPSPSADLLGLR	R	A	31	2,3	14T(79.9663),16S(79.9663),22S(79.9663)	O95782	AP2A1_HUMAN	AP2A1	AP-2 complex subunit alpha-1
12215.7	NaN	NaN	NaN	NaN	81157.2	NaN	NaN	NaN	NaN	51097.2	634	664	DPSSNDINGGMEPT[79.9663]PS[79.9663]T[79.9663]VSTPSPSADLLGLR	sp|O95782|AP2A1_HUMAN	DPSSNDINGGMEPTPSTVSTPSPSADLLGLR	R	A	31	2	14T(79.9663),16S(79.9663),17T(79.9663)	O95782	AP2A1_HUMAN	AP2A1	AP-2 complex subunit alpha-1
43362	55377.5	49783	49800.2	40049.4	53189.7	58769.1	57330.1	60071	65415.3	69055.1	633	664	RDPSSNDINGGMEPTPSTVSTPS[79.9663]PSADLLGLR	sp|O95782|AP2A1_HUMAN	RDPSSNDINGGMEPTPSTVSTPSPSADLLGLR	R	A	32	3	23S(79.9663)	O95782	AP2A1_HUMAN	AP2A1	AP-2 complex subunit alpha-1
20170.3	NaN	NaN	38922.8	14148.9	41531.1	40063.7	NaN	NaN	NaN	8711.16	633	664	RDPSSNDINGGMEPTPSTVST[79.9663]PS[79.9663]PSADLLGLR	sp|O95782|AP2A1_HUMAN	RDPSSNDINGGMEPTPSTVSTPSPSADLLGLR	R	A	32	3	21T(79.9663),23S(79.9663)	O95782	AP2A1_HUMAN	AP2A1	AP-2 complex subunit alpha-1
19901.3	22486.1	20195.6	36564.2	30352.6	41569.1	16862.6	NaN	18937.9	NaN	9105.86	633	664	RDPSSNDINGGMEPTPSTVS[79.9663]TPS[79.9663]PSADLLGLR	sp|O95782|AP2A1_HUMAN	RDPSSNDINGGMEPTPSTVSTPSPSADLLGLR	R	A	32	3	20S(79.9663),23S(79.9663)	O95782	AP2A1_HUMAN	AP2A1	AP-2 complex subunit alpha-1
NaN	66052.1	63324.1	91673.7	86309.8	87786.3	120233	31144.7	87445.9	93961.4	61426	633	664	RDPSSNDINGGMEPTPSTVS[79.9663]T[79.9663]PS[79.9663]PSADLLGLR	sp|O95782|AP2A1_HUMAN	RDPSSNDINGGMEPTPSTVSTPSPSADLLGLR	R	A	32	3	20S(79.9663),21T(79.9663),23S(79.9663)	O95782	AP2A1_HUMAN	AP2A1	AP-2 complex subunit alpha-1
NaN	NaN	NaN	NaN	NaN	NaN	NaN	31125.9	NaN	NaN	NaN	633	664	RDPSSNDINGGMEPTPST[79.9663]VST[79.9663]PS[79.9663]PSADLLGLR	sp|O95782|AP2A1_HUMAN	RDPSSNDINGGMEPTPSTVSTPSPSADLLGLR	R	A	32	3	18T(79.9663),21T(79.9663),23S(79.9663)	O95782	AP2A1_HUMAN	AP2A1	AP-2 complex subunit alpha-1
54648.3	NaN	NaN	NaN	NaN	NaN	123622	NaN	NaN	NaN	58651.1	633	664	RDPSSNDINGGMEPTPST[79.9663]VS[79.9663]TPS[79.9663]PSADLLGLR	sp|O95782|AP2A1_HUMAN	RDPSSNDINGGMEPTPSTVSTPSPSADLLGLR	R	A	32	3	18T(79.9663),20S(79.9663),23S(79.9663)	O95782	AP2A1_HUMAN	AP2A1	AP-2 complex subunit alpha-1
NaN	NaN	NaN	NaN	NaN	NaN	NaN	NaN	NaN	NaN	NaN	633	664	RDPSSNDINGGMEPTPS[79.9663]TVST[79.9663]PS[79.9663]PSADLLGLR	sp|O95782|AP2A1_HUMAN	RDPSSNDINGGMEPTPSTVSTPSPSADLLGLR	R	A	32	3	17S(79.9663),21T(79.9663),23S(79.9663)	O95782	AP2A1_HUMAN	AP2A1	AP-2 complex subunit alpha-1
NaN	67241.1	NaN	90189.6	NaN	89144.3	NaN	NaN	99578.6	NaN	NaN	633	664	RDPSSNDINGGMEPTPS[79.9663]TVS[79.9663]TPS[79.9663]PSADLLGLR	sp|O95782|AP2A1_HUMAN	RDPSSNDINGGMEPTPSTVSTPSPSADLLGLR	R	A	32	3	17S(79.9663),20S(79.9663),23S(79.9663)	O95782	AP2A1_HUMAN	AP2A1	AP-2 complex subunit alpha-1
NaN	47058.1	67871.1	NaN	NaN	NaN	NaN	33551.3	NaN	NaN	NaN	633	664	RDPSSNDINGGMEPTPS[79.9663]T[79.9663]VSTPS[79.9663]PSADLLGLR	sp|O95782|AP2A1_HUMAN	RDPSSNDINGGMEPTPSTVSTPSPSADLLGLR	R	A	32	3	17S(79.9663),18T(79.9663),23S(79.9663)	O95782	AP2A1_HUMAN	AP2A1	AP-2 complex subunit alpha-1
56633.4	NaN	NaN	NaN	NaN	NaN	NaN	36898.3	NaN	NaN	NaN	633	664	RDPSSNDINGGMEPT[79.9663]PS[79.9663]TVSTPSPS[79.9663]ADLLGLR	sp|O95782|AP2A1_HUMAN	RDPSSNDINGGMEPTPSTVSTPSPSADLLGLR	R	A	32	3	15T(79.9663),17S(79.9663),25S(79.9663)	O95782	AP2A1_HUMAN	AP2A1	AP-2 complex subunit alpha-1
NaN	NaN	NaN	NaN	NaN	NaN	NaN	NaN	93099.1	NaN	45368	633	664	RDPSSNDINGGMEPT[79.9663]PS[79.9663]TVSTPS[79.9663]PSADLLGLR	sp|O95782|AP2A1_HUMAN	RDPSSNDINGGMEPTPSTVSTPSPSADLLGLR	R	A	32	3	15T(79.9663),17S(79.9663),23S(79.9663)	O95782	AP2A1_HUMAN	AP2A1	AP-2 complex subunit alpha-1
NaN	NaN	NaN	NaN	NaN	NaN	NaN	NaN	NaN	NaN	NaN	633	664	RDPSS[79.9663]NDINGGMEPTPSTVSTPSPSADLLGLR	sp|O95782|AP2A1_HUMAN	RDPSSNDINGGMEPTPSTVSTPSPSADLLGLR	R	A	32	3	5S(79.9663)	O95782	AP2A1_HUMAN	AP2A1	AP-2 complex subunit alpha-1
NaN	NaN	NaN	NaN	33820.6	32007.7	NaN	44504.7	51500	NaN	40975.5	262	281	EGDELEDNGKNFYES[79.9663]DDDQK	sp|O00203|AP3B1_HUMAN	EGDELEDNGKNFYESDDDQK	K	E	20	2	15S(79.9663)	O00203	AP3B1_HUMAN	AP3B1	AP-3 complex subunit beta-1
1343200	1436280	1301010	1687050	1561170	1511070	1448810	1378630	1735830	1818670	1401720	262	283	EGDELEDNGKNFYES[79.9663]DDDQKEK	sp|O00203|AP3B1_HUMAN	EGDELEDNGKNFYESDDDQKEK	K	T	22	2,3,4	15S(79.9663)	O00203	AP3B1_HUMAN	AP3B1	AP-3 complex subunit beta-1
53225.2	41143.2	36329.6	NaN	NaN	NaN	56049.9	33381.6	53014.8	51293.4	NaN	262	281	EGDELEDNGKNFY[79.9663]ESDDDQK	sp|O00203|AP3B1_HUMAN	EGDELEDNGKNFYESDDDQK	K	E	20	2	13Y(79.9663)	O00203	AP3B1_HUMAN	AP3B1	AP-3 complex subunit beta-1
118515	164779	289098	NaN	449906	387948	324644	1024570	305692	370863	455383	262	283	EGDELEDNGKNFY[79.9663]ESDDDQKEK	sp|O00203|AP3B1_HUMAN	EGDELEDNGKNFYESDDDQKEK	K	T	22	2,3,4	13Y(79.9663)	O00203	AP3B1_HUMAN	AP3B1	AP-3 complex subunit beta-1
11774.8	18096	6577.78	33917.1	17601.4	44643.7	40981.4	NaN	13879.2	7519.32	10622.7	748	761	GKSDS[79.9663]EDGEKENEK	sp|O00203|AP3B1_HUMAN	GKSDSEDGEKENEK	K	S	14	2,3	5S(79.9663)	O00203	AP3B1_HUMAN	AP3B1	AP-3 complex subunit beta-1
79465	73364.5	100412	113598	86502.7	146595	166527	18769.3	70102.1	70741	36263.7	748	761	GKS[79.9663]DSEDGEKENEK	sp|O00203|AP3B1_HUMAN	GKSDSEDGEKENEK	K	S	14	2,3	3S(79.9663)	O00203	AP3B1_HUMAN	AP3B1	AP-3 complex subunit beta-1
496206	560192	646650	604598	736758	782025	598805	396529	575362	580544	452551	748	761	GKS[79.9663]DS[79.9663]EDGEKENEK	sp|O00203|AP3B1_HUMAN	GKSDSEDGEKENEK	K	S	14	2,3	3S(79.9663),5S(79.9663)	O00203	AP3B1_HUMAN	AP3B1	AP-3 complex subunit beta-1
2012660	2181860	2076050	1662310	1594370	1451540	1614790	1513350	1500860	1397420	1149280	272	283	NFYES[79.9663]DDDQKEK	sp|O00203|AP3B1_HUMAN	NFYESDDDQKEK	K	T	12	2,3	5S(79.9663)	O00203	AP3B1_HUMAN	AP3B1	AP-3 complex subunit beta-1
NaN	NaN	NaN	99261.6	NaN	1317850	133967	NaN	137087	NaN	138229	272	283	NFY[79.9663]ESDDDQKEK	sp|O00203|AP3B1_HUMAN	NFYESDDDQKEK	K	T	12	2,3	3Y(79.9663)	O00203	AP3B1_HUMAN	AP3B1	AP-3 complex subunit beta-1
268943	341459	307309	263694	292106	273940	307967	530455	563412	465177	553164	655	667	HRPS[79.9663]EADEEELAR	sp|O14617|AP3D1_HUMAN	HRPSEADEEELAR	K	R	13	2,3	4S(79.9663)	O14617	AP3D1_HUMAN	AP3D1	AP-3 complex subunit delta-1
130427	111168	104420	90765.1	78871.3	87751.5	66124.3	58427.6	67203.7	76255	48215.8	757	800	HSSLPTES[79.9663]DEDIAPAQQVDIVTEEMPENALPS[79.9663]DEDDKDPNDPYR	sp|O14617|AP3D1_HUMAN	HSSLPTESDEDIAPAQQVDIVTEEMPENALPSDEDDKDPNDPYR	R	A	44	3,4	32S(79.9663),8S(79.9663)	O14617	AP3D1_HUMAN	AP3D1	AP-3 complex subunit delta-1
NaN	NaN	NaN	NaN	79728.5	NaN	NaN	NaN	NaN	NaN	NaN	757	800	HSSLPT[79.9663]ESDEDIAPAQQVDIVTEEMPENALPS[79.9663]DEDDKDPNDPYR	sp|O14617|AP3D1_HUMAN	HSSLPTESDEDIAPAQQVDIVTEEMPENALPSDEDDKDPNDPYR	R	A	44	4	32S(79.9663),6T(79.9663)	O14617	AP3D1_HUMAN	AP3D1	AP-3 complex subunit delta-1
199413	210234	NaN	175754	184186	192097	186643	139675	160339	NaN	NaN	757	800	HSSLPT[79.9663]ES[79.9663]DEDIAPAQQVDIVTEEMPENALPS[79.9663]DEDDKDPNDPYR	sp|O14617|AP3D1_HUMAN	HSSLPTESDEDIAPAQQVDIVTEEMPENALPSDEDDKDPNDPYR	R	A	44	4	32S(79.9663),6T(79.9663),8S(79.9663)	O14617	AP3D1_HUMAN	AP3D1	AP-3 complex subunit delta-1
NaN	171683	NaN	NaN	NaN	NaN	NaN	NaN	NaN	NaN	NaN	757	800	HSS[79.9663]LPTES[79.9663]DEDIAPAQQVDIVTEEMPENALPS[79.9663]DEDDKDPNDPYR	sp|O14617|AP3D1_HUMAN	HSSLPTESDEDIAPAQQVDIVTEEMPENALPSDEDDKDPNDPYR	R	A	44	4	32S(79.9663),3S(79.9663),8S(79.9663)	O14617	AP3D1_HUMAN	AP3D1	AP-3 complex subunit delta-1
219826	NaN	200363	NaN	146892	NaN	155783	147610	166313	160238	153882	757	800	HS[79.9663]SLPTES[79.9663]DEDIAPAQQVDIVTEEMPENALPS[79.9663]DEDDKDPNDPYR	sp|O14617|AP3D1_HUMAN	HSSLPTESDEDIAPAQQVDIVTEEMPENALPSDEDDKDPNDPYR	R	A	44	4	2S(79.9663),32S(79.9663),8S(79.9663)	O14617	AP3D1_HUMAN	AP3D1	AP-3 complex subunit delta-1
NaN	204136	NaN	190445	NaN	157766	NaN	NaN	NaN	NaN	NaN	757	800	HS[79.9663]SLPT[79.9663]ESDEDIAPAQQVDIVTEEMPENALPS[79.9663]DEDDKDPNDPYR	sp|O14617|AP3D1_HUMAN	HSSLPTESDEDIAPAQQVDIVTEEMPENALPSDEDDKDPNDPYR	R	A	44	4	2S(79.9663),32S(79.9663),6T(79.9663)	O14617	AP3D1_HUMAN	AP3D1	AP-3 complex subunit delta-1
87596.4	104614	83520.9	97694.6	95209.3	107987	88588.5	49392	93187.4	102441	77823.5	614	642	KVPVPEGLDLDAWINEPLS[79.9663]DS[79.9663]ESEDERPR	sp|O14617|AP3D1_HUMAN	KVPVPEGLDLDAWINEPLSDSESEDERPR	K	A	29	3	19S(79.9663),21S(79.9663)	O14617	AP3D1_HUMAN	AP3D1	AP-3 complex subunit delta-1
147191	192766	151841	207775	195301	185578	204612	26070.2	164356	153302	162046	614	642	KVPVPEGLDLDAWINEPLS[79.9663]DS[79.9663]ES[79.9663]EDERPR	sp|O14617|AP3D1_HUMAN	KVPVPEGLDLDAWINEPLSDSESEDERPR	K	A	29	3,4	19S(79.9663),21S(79.9663),23S(79.9663)	O14617	AP3D1_HUMAN	AP3D1	AP-3 complex subunit delta-1
57114.6	59529.2	61866.2	122521	100696	115840	69033.9	44955.3	57153.5	85727.1	21701.8	5	12	MVKGS[79.9663]IDR	sp|O14617|AP3D1_HUMAN	MVKGSIDR	K	M	8	2	5S(79.9663)	O14617	AP3D1_HUMAN	AP3D1	AP-3 complex subunit delta-1
671805	734119	672563	822994	971914	838876	927110	678635	813188	872895	915035	823	839	NTETSKS[79.9663]PEKDVPMVEK	sp|O14617|AP3D1_HUMAN	NTETSKSPEKDVPMVEK	R	K	17	2,3	7S(79.9663)	O14617	AP3D1_HUMAN	AP3D1	AP-3 complex subunit delta-1
123965	150029	144885	808416	587761	163945	897669	85308.6	85093.1	821129	NaN	823	839	NTETS[79.9663]KSPEKDVPMVEK	sp|O14617|AP3D1_HUMAN	NTETSKSPEKDVPMVEK	R	K	17	2,3	5S(79.9663)	O14617	AP3D1_HUMAN	AP3D1	AP-3 complex subunit delta-1
422213	440918	NaN	NaN	556642	NaN	678856	NaN	679202	NaN	NaN	823	839	NTET[79.9663]SKSPEKDVPMVEK	sp|O14617|AP3D1_HUMAN	NTETSKSPEKDVPMVEK	R	K	17	3	4T(79.9663)	O14617	AP3D1_HUMAN	AP3D1	AP-3 complex subunit delta-1
NaN	664020	670889	NaN	NaN	NaN	NaN	NaN	583210	605995	NaN	823	839	NT[79.9663]ETSKSPEKDVPMVEK	sp|O14617|AP3D1_HUMAN	NTETSKSPEKDVPMVEK	R	K	17	2,3	2T(79.9663)	O14617	AP3D1_HUMAN	AP3D1	AP-3 complex subunit delta-1
NaN	NaN	NaN	NaN	NaN	NaN	NaN	NaN	NaN	NaN	NaN	333	342	T[79.9663]HPKSVQS[79.9663]HK	sp|O14617|AP3D1_HUMAN	THPKSVQSHK	K	D	10	2	1T(79.9663),8S(79.9663)	O14617	AP3D1_HUMAN	AP3D1	AP-3 complex subunit delta-1
41474.6	44389.4	42397.5	43648.5	45318.6	40949.8	57879.7	11325.7	31139.4	36248.1	34374.4	615	642	VPVPEGLDLDAWINEPLS[79.9663]DS[79.9663]ES[79.9663]EDERPR	sp|O14617|AP3D1_HUMAN	VPVPEGLDLDAWINEPLSDSESEDERPR	K	A	28	3	18S(79.9663),20S(79.9663),22S(79.9663)	O14617	AP3D1_HUMAN	AP3D1	AP-3 complex subunit delta-1
19228.4	15167.9	NaN	NaN	NaN	NaN	9542.67	14954.4	NaN	31282.1	7916.61	142	168	SVVNSITGSSNVGDT[79.9663]LPTGQLSNIPWR	sp|Q9Y2T2|AP3M1_HUMAN	SVVNSITGSSNVGDTLPTGQLSNIPWR	R	R	27	2	15T(79.9663)	Q9Y2T2	AP3M1_HUMAN	AP3M1	AP-3 complex subunit mu-1
NaN	NaN	27520.1	NaN	NaN	NaN	9796.56	NaN	22261.3	NaN	NaN	142	168	SVVNSITGS[79.9663]SNVGDTLPTGQLSNIPWR	sp|Q9Y2T2|AP3M1_HUMAN	SVVNSITGSSNVGDTLPTGQLSNIPWR	R	R	27	2	9S(79.9663)	Q9Y2T2	AP3M1_HUMAN	AP3M1	AP-3 complex subunit mu-1
NaN	NaN	NaN	NaN	NaN	NaN	NaN	10413.8	20220.2	23258.5	NaN	142	168	SVVNSIT[79.9663]GSSNVGDTLPTGQLSNIPWR	sp|Q9Y2T2|AP3M1_HUMAN	SVVNSITGSSNVGDTLPTGQLSNIPWR	R	R	27	2	7T(79.9663)	Q9Y2T2	AP3M1_HUMAN	AP3M1	AP-3 complex subunit mu-1
40202.6	46978.3	48805.9	54595.8	43047.1	51188.5	57151.2	48812.7	53564.1	53275.3	39982.5	675	696	QS[79.9663]PAGISLGSDVSGNSAETGLK	sp|Q9UPM8|AP4E1_HUMAN	QSPAGISLGSDVSGNSAETGLK	R	E	22	2	2S(79.9663)	Q9UPM8	AP4E1_HUMAN	AP4E1	AP-4 complex subunit epsilon-1
NaN	NaN	50104.7	11353.7	NaN	NaN	39441.4	NaN	NaN	NaN	NaN	248	285	AWLLHSGPEGPGTLDTDDRSEQEGSTLS[79.9663]VISATSSAGR	sp|O43299|AP5Z1_HUMAN	AWLLHSGPEGPGTLDTDDRSEQEGSTLSVISATSSAGR	R	L	38	3	28S(79.9663)	O43299	AP5Z1_HUMAN	AP5Z1	AP-5 complex subunit zeta-1
NaN	NaN	NaN	NaN	NaN	NaN	42072.6	NaN	60073.9	NaN	NaN	248	285	AWLLHSGPEGPGTLDTDDRSEQEGST[79.9663]LSVISATSSAGR	sp|O43299|AP5Z1_HUMAN	AWLLHSGPEGPGTLDTDDRSEQEGSTLSVISATSSAGR	R	L	38	3,4	26T(79.9663)	O43299	AP5Z1_HUMAN	AP5Z1	AP-5 complex subunit zeta-1
40555.9	31405	19873.1	NaN	NaN	NaN	NaN	15233.6	60865.5	NaN	67855.9	248	285	AWLLHSGPEGPGTLDTDDRSEQEGS[79.9663]TLSVISATSSAGR	sp|O43299|AP5Z1_HUMAN	AWLLHSGPEGPGTLDTDDRSEQEGSTLSVISATSSAGR	R	L	38	3,4	25S(79.9663)	O43299	AP5Z1_HUMAN	AP5Z1	AP-5 complex subunit zeta-1
106014	60809.5	70426.3	19259.2	NaN	4771.61	41370.4	45985.2	87812.4	62610.5	103973	248	285	AWLLHSGPEGPGTLDTDDRS[79.9663]EQEGSTLSVISATSSAGR	sp|O43299|AP5Z1_HUMAN	AWLLHSGPEGPGTLDTDDRSEQEGSTLSVISATSSAGR	R	L	38	3,4	20S(79.9663)	O43299	AP5Z1_HUMAN	AP5Z1	AP-5 complex subunit zeta-1
NaN	NaN	NaN	3450.72	NaN	NaN	NaN	16848.2	NaN	22202.8	NaN	248	285	AWLLHSGPEGPGTLDT[79.9663]DDRSEQEGSTLSVISATSSAGR	sp|O43299|AP5Z1_HUMAN	AWLLHSGPEGPGTLDTDDRSEQEGSTLSVISATSSAGR	R	L	38	4	16T(79.9663)	O43299	AP5Z1_HUMAN	AP5Z1	AP-5 complex subunit zeta-1
NaN	NaN	NaN	3770.65	NaN	NaN	22090.4	NaN	NaN	NaN	NaN	248	285	AWLLHSGPEGPGT[79.9663]LDTDDRSEQEGSTLSVISATSSAGR	sp|O43299|AP5Z1_HUMAN	AWLLHSGPEGPGTLDTDDRSEQEGSTLSVISATSSAGR	R	L	38	4	13T(79.9663)	O43299	AP5Z1_HUMAN	AP5Z1	AP-5 complex subunit zeta-1
65383.7	66211.1	55708.7	52473	21403.6	26627.4	41313.6	77143.9	86235	83082	51024.4	289	324	AAEDMPEAEQDLERPPT[79.9663]PAGGRPDS[79.9663]PGLQAPAGQQR	sp|Q02410|APBA1_HUMAN	AAEDMPEAEQDLERPPTPAGGRPDSPGLQAPAGQQR	K	A	36	3,4	17T(79.9663),25S(79.9663)	Q02410	APBA1_HUMAN	APBA1	Amyloid-beta A4 precursor protein-binding family A member 1
15259.9	27525.6	20781.5	24472.4	18058	21335.7	12592.4	25175.3	33571.6	31521.8	15742	261	278	MDS[79.9663]YEQEEDIDQIVAEVK	sp|Q02410|APBA1_HUMAN	MDSYEQEEDIDQIVAEVK	R	Q	18	2	3S(79.9663)	Q02410	APBA1_HUMAN	APBA1	Amyloid-beta A4 precursor protein-binding family A member 1
NaN	39743	NaN	NaN	NaN	NaN	37055.1	NaN	NaN	NaN	NaN	78	101	SASTESGFHNHT[79.9663]DTAEGDVIAAAR	sp|Q02410|APBA1_HUMAN	SASTESGFHNHTDTAEGDVIAAAR	R	D	24	3	12T(79.9663)	Q02410	APBA1_HUMAN	APBA1	Amyloid-beta A4 precursor protein-binding family A member 1
NaN	NaN	NaN	39623.5	35331.5	NaN	NaN	NaN	NaN	56466.4	41717.9	78	101	SAST[79.9663]ESGFHNHTDTAEGDVIAAAR	sp|Q02410|APBA1_HUMAN	SASTESGFHNHTDTAEGDVIAAAR	R	D	24	3	4T(79.9663)	Q02410	APBA1_HUMAN	APBA1	Amyloid-beta A4 precursor protein-binding family A member 1
46817.1	NaN	NaN	39823	NaN	NaN	33430	59448.5	65267.1	NaN	NaN	78	101	SAS[79.9663]TESGFHNHTDTAEGDVIAAAR	sp|Q02410|APBA1_HUMAN	SASTESGFHNHTDTAEGDVIAAAR	R	D	24	3	3S(79.9663)	Q02410	APBA1_HUMAN	APBA1	Amyloid-beta A4 precursor protein-binding family A member 1
NaN	NaN	NaN	NaN	NaN	NaN	NaN	NaN	NaN	NaN	5295.15	566	582	SNS[79.9663]QENVEASHPSQDGK	sp|Q02410|APBA1_HUMAN	SNSQENVEASHPSQDGK	R	R	17	2	3S(79.9663)	Q02410	APBA1_HUMAN	APBA1	Amyloid-beta A4 precursor protein-binding family A member 1
48501.9	44129.1	41532	41132.2	35196.7	36237.4	34916.5	NaN	63702.9	58512.1	NaN	78	101	S[79.9663]ASTESGFHNHTDTAEGDVIAAAR	sp|Q02410|APBA1_HUMAN	SASTESGFHNHTDTAEGDVIAAAR	R	D	24	3	1S(79.9663)	Q02410	APBA1_HUMAN	APBA1	Amyloid-beta A4 precursor protein-binding family A member 1
19269.6	16610.8	19657.4	5638.74	NaN	NaN	NaN	8239.04	9662.76	NaN	NaN	566	582	S[79.9663]NSQENVEASHPSQDGK	sp|Q02410|APBA1_HUMAN	SNSQENVEASHPSQDGK	R	R	17	2	1S(79.9663)	Q02410	APBA1_HUMAN	APBA1	Amyloid-beta A4 precursor protein-binding family A member 1
89132.4	85217.2	NaN	121469	NaN	NaN	NaN	NaN	98660.4	86380.9	NaN	9	22	SPS[79.9663]GPPAMDLEGPR	sp|O96018|APBA3_HUMAN	SPSGPPAMDLEGPR	R	D	14	2	3S(79.9663)	O96018	APBA3_HUMAN	APBA3	Amyloid-beta A4 precursor protein-binding family A member 3
85039.5	NaN	75323.7	129008	106195	108394	93656.9	93135.6	97421	87680.1	90191.1	9	22	S[79.9663]PSGPPAMDLEGPR	sp|O96018|APBA3_HUMAN	SPSGPPAMDLEGPR	R	D	14	2	1S(79.9663)	O96018	APBA3_HUMAN	APBA3	Amyloid-beta A4 precursor protein-binding family A member 3
50205	12726.9	22399.5	27725.8	21487.4	20716.2	NaN	11230.8	14597.3	9330.25	NaN	51	81	DLNES[79.9663]LNALEDQDLDALMADLVADISEAEQR	sp|Q7Z5R6|AB1IP_HUMAN	DLNESLNALEDQDLDALMADLVADISEAEQR	K	T	31	3	5S(79.9663)	Q7Z5R6	AB1IP_HUMAN	APBB1IP	Amyloid beta A4 precursor protein-binding family B member 1-interacting protein
19526.3	7622.02	6158.04	4119250	NaN	15738.3	NaN	NaN	NaN	NaN	NaN	524	537	RSSDTSGS[79.9663]PATPLK	sp|Q7Z5R6|AB1IP_HUMAN	RSSDTSGSPATPLK	R	A	14	2,3	8S(79.9663)	Q7Z5R6	AB1IP_HUMAN	APBB1IP	Amyloid beta A4 precursor protein-binding family B member 1-interacting protein
NaN	NaN	NaN	NaN	NaN	NaN	NaN	211998	NaN	NaN	NaN	524	537	RSSDTSGS[79.9663]PAT[79.9663]PLK	sp|Q7Z5R6|AB1IP_HUMAN	RSSDTSGSPATPLK	R	A	14	2	11T(79.9663),8S(79.9663)	Q7Z5R6	AB1IP_HUMAN	APBB1IP	Amyloid beta A4 precursor protein-binding family B member 1-interacting protein
NaN	NaN	NaN	NaN	NaN	NaN	NaN	NaN	NaN	NaN	NaN	524	537	RSSDTS[79.9663]GSPATPLK	sp|Q7Z5R6|AB1IP_HUMAN	RSSDTSGSPATPLK	R	A	14	2	6S(79.9663)	Q7Z5R6	AB1IP_HUMAN	APBB1IP	Amyloid beta A4 precursor protein-binding family B member 1-interacting protein
NaN	NaN	NaN	NaN	NaN	NaN	NaN	NaN	NaN	NaN	NaN	524	537	RSSDTS[79.9663]GS[79.9663]PATPLK	sp|Q7Z5R6|AB1IP_HUMAN	RSSDTSGSPATPLK	R	A	14	2	6S(79.9663),8S(79.9663)	Q7Z5R6	AB1IP_HUMAN	APBB1IP	Amyloid beta A4 precursor protein-binding family B member 1-interacting protein
4169670	4577130	4594970	NaN	3398260	10371.3	12659	3993850	NaN	42668.6	10817.6	524	537	RSSDT[79.9663]SGSPATPLK	sp|Q7Z5R6|AB1IP_HUMAN	RSSDTSGSPATPLK	R	A	14	2,3	5T(79.9663)	Q7Z5R6	AB1IP_HUMAN	APBB1IP	Amyloid beta A4 precursor protein-binding family B member 1-interacting protein
NaN	NaN	NaN	NaN	NaN	NaN	NaN	NaN	NaN	NaN	20245.8	524	537	RSSDT[79.9663]SGSPAT[79.9663]PLK	sp|Q7Z5R6|AB1IP_HUMAN	RSSDTSGSPATPLK	R	A	14	2	11T(79.9663),5T(79.9663)	Q7Z5R6	AB1IP_HUMAN	APBB1IP	Amyloid beta A4 precursor protein-binding family B member 1-interacting protein
NaN	201040	202880	NaN	NaN	NaN	NaN	299329	NaN	276814	NaN	524	537	RSSDT[79.9663]SGS[79.9663]PATPLK	sp|Q7Z5R6|AB1IP_HUMAN	RSSDTSGSPATPLK	R	A	14	2	5T(79.9663),8S(79.9663)	Q7Z5R6	AB1IP_HUMAN	APBB1IP	Amyloid beta A4 precursor protein-binding family B member 1-interacting protein
NaN	NaN	NaN	NaN	NaN	NaN	NaN	NaN	NaN	NaN	NaN	524	537	RSSDT[79.9663]S[79.9663]GSPATPLK	sp|Q7Z5R6|AB1IP_HUMAN	RSSDTSGSPATPLK	R	A	14	2	5T(79.9663),6S(79.9663)	Q7Z5R6	AB1IP_HUMAN	APBB1IP	Amyloid beta A4 precursor protein-binding family B member 1-interacting protein
4298010	4639620	4654140	4146250	3438430	3529000	3832270	4412560	5105010	4530340	4049200	524	537	RSS[79.9663]DTSGSPATPLK	sp|Q7Z5R6|AB1IP_HUMAN	RSSDTSGSPATPLK	R	A	14	2,3	3S(79.9663)	Q7Z5R6	AB1IP_HUMAN	APBB1IP	Amyloid beta A4 precursor protein-binding family B member 1-interacting protein
206038	235709	220200	101512	85268.8	56126	79924	NaN	286673	NaN	181518	524	537	RSS[79.9663]DTSGS[79.9663]PATPLK	sp|Q7Z5R6|AB1IP_HUMAN	RSSDTSGSPATPLK	R	A	14	2	3S(79.9663),8S(79.9663)	Q7Z5R6	AB1IP_HUMAN	APBB1IP	Amyloid beta A4 precursor protein-binding family B member 1-interacting protein
NaN	229497	NaN	NaN	NaN	NaN	NaN	NaN	NaN	NaN	NaN	524	537	RSS[79.9663]DTS[79.9663]GSPATPLK	sp|Q7Z5R6|AB1IP_HUMAN	RSSDTSGSPATPLK	R	A	14	2	3S(79.9663),6S(79.9663)	Q7Z5R6	AB1IP_HUMAN	APBB1IP	Amyloid beta A4 precursor protein-binding family B member 1-interacting protein
4298620	4958870	4934640	4148480	2985710	3200270	3819630	3931290	5029650	4146230	3663140	524	537	RS[79.9663]SDTSGSPATPLK	sp|Q7Z5R6|AB1IP_HUMAN	RSSDTSGSPATPLK	R	A	14	2,3	2S(79.9663)	Q7Z5R6	AB1IP_HUMAN	APBB1IP	Amyloid beta A4 precursor protein-binding family B member 1-interacting protein
198594	NaN	165844	87989.4	NaN	73161.9	86146.4	NaN	229329	259375	196333	524	537	RS[79.9663]SDTSGS[79.9663]PATPLK	sp|Q7Z5R6|AB1IP_HUMAN	RSSDTSGSPATPLK	R	A	14	2	2S(79.9663),8S(79.9663)	Q7Z5R6	AB1IP_HUMAN	APBB1IP	Amyloid beta A4 precursor protein-binding family B member 1-interacting protein
NaN	NaN	NaN	NaN	NaN	52995.4	62820.5	262666	NaN	174323	201995	524	537	RS[79.9663]SDTS[79.9663]GSPATPLK	sp|Q7Z5R6|AB1IP_HUMAN	RSSDTSGSPATPLK	R	A	14	2	2S(79.9663),6S(79.9663)	Q7Z5R6	AB1IP_HUMAN	APBB1IP	Amyloid beta A4 precursor protein-binding family B member 1-interacting protein
176587	NaN	NaN	NaN	NaN	NaN	NaN	NaN	NaN	NaN	NaN	524	537	RS[79.9663]S[79.9663]DTSGSPATPLK	sp|Q7Z5R6|AB1IP_HUMAN	RSSDTSGSPATPLK	R	A	14	2	2S(79.9663),3S(79.9663)	Q7Z5R6	AB1IP_HUMAN	APBB1IP	Amyloid beta A4 precursor protein-binding family B member 1-interacting protein
130117	115583	100373	38634.1	25296.7	31423.2	NaN	NaN	NaN	67705.7	63999.5	525	537	SSDTSGS[79.9663]PATPLK	sp|Q7Z5R6|AB1IP_HUMAN	SSDTSGSPATPLK	R	A	13	2	7S(79.9663)	Q7Z5R6	AB1IP_HUMAN	APBB1IP	Amyloid beta A4 precursor protein-binding family B member 1-interacting protein
113442	NaN	NaN	NaN	NaN	29234.4	44377.8	79162.1	81121.3	67245.8	65164.4	525	537	SSDTS[79.9663]GSPATPLK	sp|Q7Z5R6|AB1IP_HUMAN	SSDTSGSPATPLK	R	A	13	2	5S(79.9663)	Q7Z5R6	AB1IP_HUMAN	APBB1IP	Amyloid beta A4 precursor protein-binding family B member 1-interacting protein
NaN	NaN	NaN	NaN	NaN	NaN	NaN	NaN	NaN	NaN	57710.5	525	537	SSDT[79.9663]SGSPATPLK	sp|Q7Z5R6|AB1IP_HUMAN	SSDTSGSPATPLK	R	A	13	2	4T(79.9663)	Q7Z5R6	AB1IP_HUMAN	APBB1IP	Amyloid beta A4 precursor protein-binding family B member 1-interacting protein
17164.5	31999.1	22873.3	NaN	14226.2	20720.8	NaN	19068	33883.3	62935	20792.3	514	537	SSLPPPPPVRRSSDT[79.9663]S[79.9663]GSPATPLK	sp|Q7Z5R6|AB1IP_HUMAN	SSLPPPPPVRRSSDTSGSPATPLK	K	A	24	2	15T(79.9663),16S(79.9663)	Q7Z5R6	AB1IP_HUMAN	APBB1IP	Amyloid beta A4 precursor protein-binding family B member 1-interacting protein
156176	NaN	NaN	NaN	NaN	NaN	NaN	166496	NaN	NaN	NaN	514	537	SSLPPPPPVRRS[79.9663]SDTS[79.9663]GSPATPLK	sp|Q7Z5R6|AB1IP_HUMAN	SSLPPPPPVRRSSDTSGSPATPLK	K	A	24	3	12S(79.9663),16S(79.9663)	Q7Z5R6	AB1IP_HUMAN	APBB1IP	Amyloid beta A4 precursor protein-binding family B member 1-interacting protein
167066	151176	133988	27114.4	136487	101153	118207	312688	220481	172498	265455	514	537	SSLPPPPPVRRS[79.9663]S[79.9663]DTSGSPATPLK	sp|Q7Z5R6|AB1IP_HUMAN	SSLPPPPPVRRSSDTSGSPATPLK	K	A	24	2,3	12S(79.9663),13S(79.9663)	Q7Z5R6	AB1IP_HUMAN	APBB1IP	Amyloid beta A4 precursor protein-binding family B member 1-interacting protein
NaN	NaN	NaN	NaN	NaN	NaN	NaN	NaN	NaN	NaN	876955	525	537	SS[79.9663]DTSGSPATPLK	sp|Q7Z5R6|AB1IP_HUMAN	SSDTSGSPATPLK	R	A	13	2	2S(79.9663)	Q7Z5R6	AB1IP_HUMAN	APBB1IP	Amyloid beta A4 precursor protein-binding family B member 1-interacting protein
627784	545127	659771	489210	239532	664523	818126	415779	657666	795360	948551	525	537	S[79.9663]SDTSGSPATPLK	sp|Q7Z5R6|AB1IP_HUMAN	SSDTSGSPATPLK	R	A	13	2	1S(79.9663)	Q7Z5R6	AB1IP_HUMAN	APBB1IP	Amyloid beta A4 precursor protein-binding family B member 1-interacting protein
NaN	NaN	NaN	NaN	NaN	NaN	NaN	NaN	24552.5	NaN	19874.5	514	537	S[79.9663]S[79.9663]LPPPPPVRRSSDTSGSPATPLK	sp|Q7Z5R6|AB1IP_HUMAN	SSLPPPPPVRRSSDTSGSPATPLK	K	A	24	2	1S(79.9663),2S(79.9663)	Q7Z5R6	AB1IP_HUMAN	APBB1IP	Amyloid beta A4 precursor protein-binding family B member 1-interacting protein
NaN	NaN	NaN	NaN	NaN	NaN	NaN	NaN	NaN	NaN	NaN	369	390	DLHAAT[79.9663]VNPDPSLKEFEGAT[79.9663]LR	sp|Q92870|APBB2_HUMAN	DLHAATVNPDPSLKEFEGATLR	K	Y	22	4	20T(79.9663),6T(79.9663)	Q92870	APBB2_HUMAN	APBB2	Amyloid beta precursor protein binding family B member 2
33246.5	31145.1	30763.4	36971.2	28810.9	30704.7	39921.5	74280.2	74738.1	72581.8	82256.7	121	134	NLS[79.9663]PTAVINITSEK	sp|Q92870|APBB2_HUMAN	NLSPTAVINITSEK	K	L	14	2	3S(79.9663)	Q92870	APBB2_HUMAN	APBB2	Amyloid beta precursor protein binding family B member 2
55864.8	57203.9	58185.4	82663.1	70063.1	84880.8	62514.8	47317.1	135802	61200.3	113611	759	782	ALEAELDAQHLSETFDNIDNLS[79.9663]PK	sp|P25054|APC_HUMAN	ALEAELDAQHLSETFDNIDNLSPK	K	A	24	2,3	22S(79.9663)	P25054	APC_HUMAN	APC	Adenomatous polyposis coli protein
33034	26422.6	26547.4	77669.4	26859.5	27276	26307.3	39642.5	10198	44679.3	8513.78	739	755	DANIMS[79.9663]PGSSLPSLHVR	sp|P25054|APC_HUMAN	DANIMSPGSSLPSLHVR	K	K	17	2,3	6S(79.9663)	P25054	APC_HUMAN	APC	Adenomatous polyposis coli protein
43067.1	63471.3	58018.3	48222.7	47365.2	70136.4	49773.2	51984.9	59594	67423.7	27257.6	2082	2102	DIQRPDSEHGLS[79.9663]PDSENFDWK	sp|P25054|APC_HUMAN	DIQRPDSEHGLSPDSENFDWK	K	A	21	2,3	12S(79.9663)	P25054	APC_HUMAN	APC	Adenomatous polyposis coli protein
NaN	NaN	NaN	NaN	NaN	NaN	NaN	NaN	NaN	NaN	32395.9	2082	2102	DIQRPDSEHGLS[79.9663]PDS[79.9663]ENFDWK	sp|P25054|APC_HUMAN	DIQRPDSEHGLSPDSENFDWK	K	A	21	2	12S(79.9663),15S(79.9663)	P25054	APC_HUMAN	APC	Adenomatous polyposis coli protein
15675.4	23504.5	NaN	28176.7	16134.4	NaN	26123.5	NaN	21943.6	NaN	9189.46	2082	2102	DIQRPDS[79.9663]EHGLSPDSENFDWK	sp|P25054|APC_HUMAN	DIQRPDSEHGLSPDSENFDWK	K	A	21	2	7S(79.9663)	P25054	APC_HUMAN	APC	Adenomatous polyposis coli protein
95773.2	88061.9	85758.6	104099	84944.2	94492.3	96609.8	71356	83940.2	82890.2	53325.5	2082	2102	DIQRPDS[79.9663]EHGLS[79.9663]PDSENFDWK	sp|P25054|APC_HUMAN	DIQRPDSEHGLSPDSENFDWK	K	A	21	2,3	12S(79.9663),7S(79.9663)	P25054	APC_HUMAN	APC	Adenomatous polyposis coli protein
NaN	NaN	NaN	NaN	NaN	NaN	NaN	NaN	NaN	NaN	NaN	1859	1876	NDS[79.9663]LS[79.9663]S[79.9663]LDFDDDDVDLSR	sp|P25054|APC_HUMAN	NDSLSSLDFDDDDVDLSR	R	E	18	2	3S(79.9663),5S(79.9663),6S(79.9663)	P25054	APC_HUMAN	APC	Adenomatous polyposis coli protein
NaN	NaN	NaN	NaN	NaN	NaN	NaN	NaN	NaN	NaN	NaN	50	71	QLQGSIEDEAM[15.9949]AS[79.9663]S[79.9663]GQIDLLER	sp|P25054|APC_HUMAN	QLQGSIEDEAMASSGQIDLLER	K	L	22	3	11M(15.9949),13S(79.9663),14S(79.9663)	P25054	APC_HUMAN	APC	Adenomatous polyposis coli protein
NaN	NaN	NaN	NaN	NaN	NaN	NaN	NaN	NaN	NaN	NaN	2566	2583	RT[79.9663]GSSSSILSASSESSEK	sp|P25054|APC_HUMAN	RTGSSSSILSASSESSEK	R	A	18	2	2T(79.9663)	P25054	APC_HUMAN	APC	Adenomatous polyposis coli protein
NaN	NaN	54897.6	80664.7	NaN	NaN	69430.5	28068	32539.4	37964.9	17031.5	2280	2287	SELS[79.9663]PVAR	sp|P25054|APC_HUMAN	SELSPVAR	K	Q	8	2	4S(79.9663)	P25054	APC_HUMAN	APC	Adenomatous polyposis coli protein
NaN	NaN	NaN	NaN	NaN	NaN	NaN	NaN	NaN	NaN	NaN	2302	2311	SGSRDS[79.9663]TPSR	sp|P25054|APC_HUMAN	SGSRDSTPSR	R	P	10	2	6S(79.9663)	P25054	APC_HUMAN	APC	Adenomatous polyposis coli protein
NaN	NaN	NaN	14600.9	NaN	NaN	NaN	NaN	NaN	NaN	NaN	2531	2543	SHS[79.9663]ESPS[79.9663]RLPINR	sp|P25054|APC_HUMAN	SHSESPSRLPINR	R	S	13	3	3S(79.9663),7S(79.9663)	P25054	APC_HUMAN	APC	Adenomatous polyposis coli protein
15307.5	NaN	24598.3	20774.1	12704.9	NaN	14517.1	29406.2	34210.5	32477.3	21749.2	2531	2543	SHS[79.9663]ES[79.9663]PSRLPINR	sp|P25054|APC_HUMAN	SHSESPSRLPINR	R	S	13	3	3S(79.9663),5S(79.9663)	P25054	APC_HUMAN	APC	Adenomatous polyposis coli protein
11613.6	NaN	NaN	NaN	NaN	22873	NaN	NaN	NaN	NaN	NaN	2531	2543	S[79.9663]HSES[79.9663]PSRLPINR	sp|P25054|APC_HUMAN	SHSESPSRLPINR	R	S	13	3	1S(79.9663),5S(79.9663)	P25054	APC_HUMAN	APC	Adenomatous polyposis coli protein
NaN	19742.9	NaN	NaN	NaN	18783.2	NaN	NaN	NaN	NaN	NaN	2531	2543	S[79.9663]HS[79.9663]ESPSRLPINR	sp|P25054|APC_HUMAN	SHSESPSRLPINR	R	S	13	3	1S(79.9663),3S(79.9663)	P25054	APC_HUMAN	APC	Adenomatous polyposis coli protein
5110.73	NaN	NaN	NaN	NaN	NaN	NaN	4352	NaN	4938.77	NaN	1436	1449	S[79.9663]KTPPPPPQTAQTK	sp|P25054|APC_HUMAN	SKTPPPPPQTAQTK	R	R	14	3	1S(79.9663)	P25054	APC_HUMAN	APC	Adenomatous polyposis coli protein
NaN	27043.3	29959.2	NaN	28008.3	36598.5	29918	NaN	24297.6	29607.9	19960.9	2567	2583	TGS[79.9663]SSSILSASSESSEK	sp|P25054|APC_HUMAN	TGSSSSILSASSESSEK	R	A	17	2	3S(79.9663)	P25054	APC_HUMAN	APC	Adenomatous polyposis coli protein
30079.9	NaN	NaN	34942.9	NaN	NaN	NaN	23636	NaN	32322.4	NaN	2567	2583	T[79.9663]GSSSSILSASSESSEK	sp|P25054|APC_HUMAN	TGSSSSILSASSESSEK	R	A	17	2	1T(79.9663)	P25054	APC_HUMAN	APC	Adenomatous polyposis coli protein
141416	NaN	NaN	130509	NaN	NaN	152256	NaN	NaN	NaN	NaN	181	193	ALDVSAS[79.9663]DDEIAR	sp|P13798|ACPH_HUMAN	ALDVSASDDEIAR	K	L	13	2	7S(79.9663)	P13798	ACPH_HUMAN	APEH	Acylamino-acid-releasing enzyme
NaN	152781	125923	NaN	132599	143755	NaN	122357	147263	133872	140011	181	193	ALDVS[79.9663]ASDDEIAR	sp|P13798|ACPH_HUMAN	ALDVSASDDEIAR	K	L	13	2	5S(79.9663)	P13798	ACPH_HUMAN	APEH	Acylamino-acid-releasing enzyme
NaN	NaN	NaN	NaN	NaN	7212.3	NaN	NaN	NaN	NaN	NaN	36	63	EAAGEGPALY[79.9663]EDPPDQKTSPSGKPAT[79.9663]LK	sp|P27695|APEX1_HUMAN	EAAGEGPALYEDPPDQKTSPSGKPATLK	K	I	28	4	10Y(79.9663),26T(79.9663)	P27695	APEX1_HUMAN	APEX1	DNA-(apurinic or apyrimidinic site) endonuclease
414108	377760	395271	482848	544261	612695	110521	224411	249847	221922	216379	456	468	ASEDTTSGS[79.9663]PPKK	sp|Q9BZZ5|API5_HUMAN	ASEDTTSGSPPKK	R	S	13	2,3	9S(79.9663)	Q9BZZ5	API5_HUMAN	API5	Apoptosis inhibitor 5
7871.12	13248.3	NaN	NaN	NaN	NaN	661699	198733	8577.17	34561.7	21073.4	456	468	ASEDTTS[79.9663]GSPPKK	sp|Q9BZZ5|API5_HUMAN	ASEDTTSGSPPKK	R	S	13	2,3	7S(79.9663)	Q9BZZ5	API5_HUMAN	API5	Apoptosis inhibitor 5
NaN	NaN	NaN	NaN	NaN	NaN	NaN	NaN	NaN	NaN	NaN	456	467	ASEDTT[79.9663]SGSPPK	sp|Q9BZZ5|API5_HUMAN	ASEDTTSGSPPK	R	K	12	2	6T(79.9663)	Q9BZZ5	API5_HUMAN	API5	Apoptosis inhibitor 5
NaN	NaN	NaN	NaN	NaN	NaN	672368	31860.6	NaN	234467	NaN	456	468	ASEDTT[79.9663]SGSPPKK	sp|Q9BZZ5|API5_HUMAN	ASEDTTSGSPPKK	R	S	13	2,3	6T(79.9663)	Q9BZZ5	API5_HUMAN	API5	Apoptosis inhibitor 5
NaN	NaN	NaN	NaN	NaN	NaN	NaN	NaN	NaN	NaN	NaN	456	468	ASEDT[79.9663]TSGSPPKK	sp|Q9BZZ5|API5_HUMAN	ASEDTTSGSPPKK	R	S	13	2	5T(79.9663)	Q9BZZ5	API5_HUMAN	API5	Apoptosis inhibitor 5
NaN	NaN	NaN	NaN	NaN	NaN	NaN	NaN	NaN	NaN	NaN	456	468	AS[79.9663]EDTTSGSPPKK	sp|Q9BZZ5|API5_HUMAN	ASEDTTSGSPPKK	R	S	13	2	2S(79.9663)	Q9BZZ5	API5_HUMAN	API5	Apoptosis inhibitor 5
NaN	NaN	NaN	NaN	NaN	NaN	NaN	NaN	NaN	NaN	NaN	479	487	QIY[79.9663]NPPSGK	sp|Q9BZZ5|API5_HUMAN	QIYNPPSGK	R	Y	9	2	3Y(79.9663)	Q9BZZ5	API5_HUMAN	API5	Apoptosis inhibitor 5
70344.8	NaN	186423	181989	83360	315216	122778	112385	45530.4	53933.3	NaN	455	468	RASEDTTSGS[79.9663]PPKK	sp|Q9BZZ5|API5_HUMAN	RASEDTTSGSPPKK	K	S	14	3	10S(79.9663)	Q9BZZ5	API5_HUMAN	API5	Apoptosis inhibitor 5
56479.7	66260.6	81035.6	96811.4	82735.3	100570	NaN	33277.6	NaN	NaN	29752.4	455	468	RASEDTTS[79.9663]GSPPKK	sp|Q9BZZ5|API5_HUMAN	RASEDTTSGSPPKK	K	S	14	3	8S(79.9663)	Q9BZZ5	API5_HUMAN	API5	Apoptosis inhibitor 5
NaN	67576.7	NaN	281946	25923.5	NaN	NaN	NaN	NaN	NaN	NaN	455	468	RASEDTT[79.9663]SGSPPKK	sp|Q9BZZ5|API5_HUMAN	RASEDTTSGSPPKK	K	S	14	3	7T(79.9663)	Q9BZZ5	API5_HUMAN	API5	Apoptosis inhibitor 5
10802.6	9085.3	NaN	NaN	NaN	NaN	29569	NaN	NaN	3752.14	NaN	455	468	RASEDT[79.9663]TSGS[79.9663]PPKK	sp|Q9BZZ5|API5_HUMAN	RASEDTTSGSPPKK	K	S	14	2	10S(79.9663),6T(79.9663)	Q9BZZ5	API5_HUMAN	API5	Apoptosis inhibitor 5
NaN	NaN	NaN	NaN	21805.1	21374.3	NaN	NaN	NaN	NaN	NaN	455	468	RAS[79.9663]EDTTSGS[79.9663]PPKK	sp|Q9BZZ5|API5_HUMAN	RASEDTTSGSPPKK	K	S	14	2	10S(79.9663),3S(79.9663)	Q9BZZ5	API5_HUMAN	API5	Apoptosis inhibitor 5
NaN	NaN	NaN	30128.9	NaN	NaN	28627.6	NaN	NaN	NaN	NaN	455	468	RAS[79.9663]EDTTS[79.9663]GSPPKK	sp|Q9BZZ5|API5_HUMAN	RASEDTTSGSPPKK	K	S	14	2	3S(79.9663),8S(79.9663)	Q9BZZ5	API5_HUMAN	API5	Apoptosis inhibitor 5
18253	14108.7	17169.7	63971.1	86259.6	128906	104924	14074	12181.2	11551.2	NaN	82	90	DISGPS[79.9663]PSK	sp|Q96GX9|MTNB_HUMAN	DISGPSPSK	K	K	9	2	6S(79.9663)	Q96GX9	MTNB_HUMAN	APIP	Methylthioribulose-1-phosphate dehydratase
38479.7	41022.7	41946.5	81561.1	45687.7	34386.4	29925.3	13054.5	11376.3	NaN	NaN	82	91	DISGPS[79.9663]PSKK	sp|Q96GX9|MTNB_HUMAN	DISGPSPSKK	K	L	10	2	6S(79.9663)	Q96GX9	MTNB_HUMAN	APIP	Methylthioribulose-1-phosphate dehydratase
NaN	NaN	NaN	NaN	NaN	139035	NaN	NaN	NaN	NaN	NaN	82	90	DIS[79.9663]GPSPSK	sp|Q96GX9|MTNB_HUMAN	DISGPSPSK	K	K	9	2	3S(79.9663)	Q96GX9	MTNB_HUMAN	APIP	Methylthioribulose-1-phosphate dehydratase
34659.1	39057.9	NaN	81309.2	16673.5	37184.2	29762.4	NaN	NaN	NaN	8342.95	82	91	DIS[79.9663]GPSPSKK	sp|Q96GX9|MTNB_HUMAN	DISGPSPSKK	K	L	10	2	3S(79.9663)	Q96GX9	MTNB_HUMAN	APIP	Methylthioribulose-1-phosphate dehydratase
NaN	NaN	NaN	NaN	NaN	NaN	NaN	NaN	NaN	NaN	NaN	68	90	IQPEDMFVC[57.0215]DINEKDISGPSPS[79.9663]K	sp|Q96GX9|MTNB_HUMAN	IQPEDMFVCDINEKDISGPSPSK	R	K	23	2	22S(79.9663),9C(57.0215)	Q96GX9	MTNB_HUMAN	APIP	Methylthioribulose-1-phosphate dehydratase
118327	9583.17	NaN	261741	330327	377184	234707	NaN	189305	4597.9	NaN	68	90	IQPEDMFVC[57.0215]DINEKDISGPS[79.9663]PSK	sp|Q96GX9|MTNB_HUMAN	IQPEDMFVCDINEKDISGPSPSK	R	K	23	2,3	20S(79.9663),9C(57.0215)	Q96GX9	MTNB_HUMAN	APIP	Methylthioribulose-1-phosphate dehydratase
NaN	NaN	NaN	NaN	18866.8	19701.5	NaN	NaN	NaN	NaN	NaN	68	91	IQPEDMFVC[57.0215]DINEKDISGPS[79.9663]PSKK	sp|Q96GX9|MTNB_HUMAN	IQPEDMFVCDINEKDISGPSPSKK	R	L	24	3	20S(79.9663),9C(57.0215)	Q96GX9	MTNB_HUMAN	APIP	Methylthioribulose-1-phosphate dehydratase
NaN	NaN	NaN	NaN	NaN	NaN	212956	NaN	NaN	NaN	NaN	68	90	IQPEDMFVC[57.0215]DINEKDIS[79.9663]GPSPSK	sp|Q96GX9|MTNB_HUMAN	IQPEDMFVCDINEKDISGPSPSK	R	K	23	2,3	17S(79.9663),9C(57.0215)	Q96GX9	MTNB_HUMAN	APIP	Methylthioribulose-1-phosphate dehydratase
48122.5	52571.7	52478.2	69178.1	69427.1	79758.6	80756.6	45874	50905.8	59264.9	59611.3	208	237	IIGSVS[79.9663]KEEEEEDEEEEEEEDEEEDYDVYK	sp|Q06481|APLP2_HUMAN	IIGSVSKEEEEEDEEEEEEEDEEEDYDVYK	K	S	30	3	6S(79.9663)	Q06481	APLP2_HUMAN	APLP2	Amyloid beta precursor like protein 2
46577.1	NaN	NaN	NaN	NaN	79844.6	80549	46574.6	51763.2	58813.5	NaN	208	237	IIGS[79.9663]VSKEEEEEDEEEEEEEDEEEDYDVYK	sp|Q06481|APLP2_HUMAN	IIGSVSKEEEEEDEEEEEEEDEEEDYDVYK	K	S	30	3	4S(79.9663)	Q06481	APLP2_HUMAN	APLP2	Amyloid beta precursor like protein 2
NaN	NaN	NaN	29173.2	NaN	NaN	NaN	NaN	NaN	NaN	NaN	588	623	VS[79.9663]S[79.9663]EESEEIPPFHPFHPFPALPENEDTQPELYHPMK	sp|Q06481|APLP2_HUMAN	VSSEESEEIPPFHPFHPFPALPENEDTQPELYHPMK	R	K	36	4	2S(79.9663),3S(79.9663)	Q06481	APLP2_HUMAN	APLP2	Amyloid beta precursor like protein 2
125834	119929	114701	97979.5	120714	114150	138124	65721.1	75200.5	90292.9	65652.3	11	29	RPLRPQVVT[79.9663]DDDGQAPEAK	sp|Q9HDC9|APMAP_HUMAN	RPLRPQVVTDDDGQAPEAK	R	D	19	2,3	9T(79.9663)	Q9HDC9	APMAP_HUMAN	APMAP	Adipocyte plasma membrane-associated protein
7812.24	9743.4	11446.9	17365.5	9075.91	6569.9	NaN	13777.4	15332.6	19206.5	NaN	631	647	DMERGNT[79.9663]QEDAADGEQR	sp|Q0VD83|APOBR_HUMAN	DMERGNTQEDAADGEQR	K	E	17	2	7T(79.9663)	Q0VD83	APOBR_HUMAN	APOBR	Apolipoprotein B receptor
NaN	67567.9	NaN	51181.6	NaN	NaN	NaN	NaN	NaN	NaN	NaN	503	527	DPVAELPSDGEAEGT[79.9663]ADLEATPEAR	sp|Q0VD83|APOBR_HUMAN	DPVAELPSDGEAEGTADLEATPEAR	R	P	25	2	15T(79.9663)	Q0VD83	APOBR_HUMAN	APOBR	Apolipoprotein B receptor
76721.9	65944.1	58594.2	NaN	NaN	NaN	65275.6	46907.4	48157.9	NaN	38685.2	503	527	DPVAELPS[79.9663]DGEAEGTADLEATPEAR	sp|Q0VD83|APOBR_HUMAN	DPVAELPSDGEAEGTADLEATPEAR	R	P	25	2	8S(79.9663)	Q0VD83	APOBR_HUMAN	APOBR	Apolipoprotein B receptor
66645.3	87947.3	64867.1	128991	106076	147741	114990	34419.5	32034.6	50507.5	12439.7	448	466	EAVGGQEAGES[79.9663]FEGQVDLR	sp|Q0VD83|APOBR_HUMAN	EAVGGQEAGESFEGQVDLR	R	G	19	2	11S(79.9663)	Q0VD83	APOBR_HUMAN	APOBR	Apolipoprotein B receptor
55610.2	78003.5	48337	48170.7	48065.6	59323.7	62857.5	63001.7	72222.2	75218.8	54991	934	944	ET[79.9663]EPESLEHVR	sp|Q0VD83|APOBR_HUMAN	ETEPESLEHVR	K	G	11	2	2T(79.9663)	Q0VD83	APOBR_HUMAN	APOBR	Apolipoprotein B receptor
40850.6	NaN	36343.2	39564.3	NaN	NaN	38924.7	NaN	48084.4	41223.8	26994.6	977	999	GGAANS[79.9663]WSEAPLPGSLLDVSVPR	sp|Q0VD83|APOBR_HUMAN	GGAANSWSEAPLPGSLLDVSVPR	R	S	23	2	6S(79.9663)	Q0VD83	APOBR_HUMAN	APOBR	Apolipoprotein B receptor
NaN	NaN	NaN	9138.51	NaN	6751.78	NaN	NaN	NaN	4070.67	NaN	635	666	GNTQEDAADGEQREEEET[79.9663]AGGQTLAAEAEGDR	sp|Q0VD83|APOBR_HUMAN	GNTQEDAADGEQREEEETAGGQTLAAEAEGDR	R	E	32	3	18T(79.9663)	Q0VD83	APOBR_HUMAN	APOBR	Apolipoprotein B receptor
265087	201728	180737	67936.6	39270.1	45082.1	62429.1	142599	94822.8	47837.1	94814.1	635	647	GNT[79.9663]QEDAADGEQR	sp|Q0VD83|APOBR_HUMAN	GNTQEDAADGEQR	R	E	13	2	3T(79.9663)	Q0VD83	APOBR_HUMAN	APOBR	Apolipoprotein B receptor
1237960	1050770	852515	882066	847474	941759	1062610	919507	759100	550898	784441	635	666	GNT[79.9663]QEDAADGEQREEEETAGGQTLAAEAEGDR	sp|Q0VD83|APOBR_HUMAN	GNTQEDAADGEQREEEETAGGQTLAAEAEGDR	R	E	32	3	3T(79.9663)	Q0VD83	APOBR_HUMAN	APOBR	Apolipoprotein B receptor
NaN	NaN	NaN	17965.5	NaN	NaN	NaN	13404.4	NaN	6461.83	NaN	945	976	GQEEQPTHQAPAEAAPES[79.9663]VGEAETAEAMGSAR	sp|Q0VD83|APOBR_HUMAN	GQEEQPTHQAPAEAAPESVGEAETAEAMGSAR	R	G	32	3	18S(79.9663)	Q0VD83	APOBR_HUMAN	APOBR	Apolipoprotein B receptor
704303	727667	707394	769082	717097	740750	919650	1107360	1316330	1303220	1167300	561	580	GQGPELMGGAQT[79.9663]PTKQPEER	sp|Q0VD83|APOBR_HUMAN	GQGPELMGGAQTPTKQPEER	K	E	20	2,3	12T(79.9663)	Q0VD83	APOBR_HUMAN	APOBR	Apolipoprotein B receptor
14170.8	15421.4	17791.1	26903.9	17284.1	23355.4	26088.4	22113.1	32704.4	37292	11956.1	561	580	GQGPELM[15.9949]GGAQT[79.9663]PTKQPEER	sp|Q0VD83|APOBR_HUMAN	GQGPELMGGAQTPTKQPEER	K	E	20	2	12T(79.9663),7M(15.9949)	Q0VD83	APOBR_HUMAN	APOBR	Apolipoprotein B receptor
105322	69574.9	78574.4	122125	72005.9	96282.9	66260.8	72392	NaN	NaN	NaN	823	832	GS[79.9663]QVEAFESR	sp|Q0VD83|APOBR_HUMAN	GSQVEAFESR	R	E	10	2	2S(79.9663)	Q0VD83	APOBR_HUMAN	APOBR	Apolipoprotein B receptor
319053	269783	232065	436512	441768	378551	403335	182624	187388	230325	191904	58	80	IVEEEAQEDLEGLRGS[79.9663]QNEGAGR	sp|Q0VD83|APOBR_HUMAN	IVEEEAQEDLEGLRGSQNEGAGR	K	L	23	2,3	16S(79.9663)	Q0VD83	APOBR_HUMAN	APOBR	Apolipoprotein B receptor
2221960	2708200	2270520	2471160	2638260	2532990	2606860	3089920	3058780	2921620	2849890	173	186	LRS[79.9663]WEQEEEEEEVR	sp|Q0VD83|APOBR_HUMAN	LRSWEQEEEEEEVR	R	A	14	2,3	3S(79.9663)	Q0VD83	APOBR_HUMAN	APOBR	Apolipoprotein B receptor
313934	262604	256910	304196	294872	283004	406400	249022	195414	124118	160281	160	169	QES[79.9663]HEQEVNR	sp|Q0VD83|APOBR_HUMAN	QESHEQEVNR	R	E	10	2	3S(79.9663)	Q0VD83	APOBR_HUMAN	APOBR	Apolipoprotein B receptor
506324	567413	502854	561760	266352	173046	212982	301415	439469	276041	322966	160	172	QES[79.9663]HEQEVNREER	sp|Q0VD83|APOBR_HUMAN	QESHEQEVNREER	R	L	13	2,3	3S(79.9663)	Q0VD83	APOBR_HUMAN	APOBR	Apolipoprotein B receptor
NaN	NaN	NaN	NaN	NaN	NaN	NaN	NaN	NaN	NaN	NaN	153	172	S[79.9663]GQAQERQESHEQEVNREER	sp|Q0VD83|APOBR_HUMAN	SGQAQERQESHEQEVNREER	R	L	20	4	1S(79.9663)	Q0VD83	APOBR_HUMAN	APOBR	Apolipoprotein B receptor
26021.7	29806	27190.8	NaN	NaN	NaN	42131.5	23506.8	36176.2	11268.8	NaN	285	293	T[79.9663]TPGREEAR	sp|Q0VD83|APOBR_HUMAN	TTPGREEAR	R	A	9	2	1T(79.9663)	Q0VD83	APOBR_HUMAN	APOBR	Apolipoprotein B receptor
[truncated: 41,825 more rows]

## Sheet: PP_PROCESSED
840_C	840_M	840_F	856_C	856_M	856_F	856_B	KOLF_C	KOLF_M	KOLF_F	KOLF_B	N: Start	N: End	T: Modified Sequence	T: Protein	T: Peptide Sequence	T: Prev AA	T: Next AA	T: Peptide Length	T: Charges	T: Assigned Modifications	T: Protein ID	T: Entry Name	T: Gene	T: Protein Description	T: Mapped Genes	T: Mapped Proteins
[truncated: 17,124 more rows]

[truncated: 3 more sheets: DEPs PP M_C, DEPs PP F_C, DEPs PP B_C]
