# Supplementary material for: Tracking tau and cellular responses in human iPSC‐microglia: from uptake to seedable secretion, including in extracellular vesicles
Source: Alzheimers Dement. 2026 Apr 6;22(4):e71337. doi: 10.1002/alz.71337 (PMC13053939; doi:10.1002/alz.71337)
Supplement: Supplementary file 8 — Supporting Information [file ALZ-22-e71337-s008.xlsx]

## Sheet: Title
Supplementary Data 8. List of proteins and DEPs found in extracellular vesicles released by iMGL treated with vehicle, rTauM, rTauF or hTau.

## Sheet: EV_RAW
840_C	840_M	840_F	856_C	856_M	856_F	856_B	KOLF_C	KOLF_M	KOLF_F	KOLF_B	T: Protein.Group	T: Protein.Ids	T: Protein.Names	T: Genes	T: First.Protein.Description
1184490	789913	257586	710102	730849	230805	1595070	1909020	2408460	4092770	6438090	A0A075B6H7;A0A0C4DH55;P01624	P01624;A0A075B6H7;A0A0C4DH55	KV315_HUMAN;KV37_HUMAN;KVD07_HUMAN	IGKV3-15;IGKV3-7;IGKV3D-7	Probable non-functional immunoglobulin kappa variable 3-7
NaN	NaN	NaN	NaN	19361.7	NaN	45727	NaN	NaN	NaN	NaN	A0A075B6I0	A0A075B6I0	LV861_HUMAN	IGLV8-61	Immunoglobulin lambda variable 8-61
NaN	NaN	NaN	NaN	NaN	NaN	NaN	NaN	NaN	NaN	37756.6	A0A087WSY6	A0A087WSY6	KVD15_HUMAN	IGKV3D-15	Immunoglobulin kappa variable 3D-15
NaN	NaN	245299	NaN	NaN	189063	NaN	NaN	NaN	331791	NaN	A0A096LP49	A0A096LP49	CC187_HUMAN	CCDC187	Coiled-coil domain-containing protein 187
98790.3	76199.8	96217.6	77457.2	62062.8	107461	190379	84803.7	72636.9	276730	367431	A0A0A0MRZ8;P04433	P04433;A0A0A0MRZ8	KV311_HUMAN;KVD11_HUMAN	IGKV3-11;IGKV3D-11	Immunoglobulin kappa variable 3D-11
20058.6	NaN	NaN	NaN	NaN	NaN	27368.6	9417.12	NaN	NaN	NaN	A0A0A0MS15	A0A0A0MS15;A0A0B4J1V6	HV349_HUMAN	IGHV3-49	Immunoglobulin heavy variable 3-49
42026.4	20580.6	NaN	25389.4	NaN	NaN	56279	28282	NaN	NaN	150597	A0A0B4J1Y9	A0A0B4J1Y9	HV372_HUMAN	IGHV3-72	Immunoglobulin heavy variable 3-72
18487.7	23425	33242.9	32877.8	8181.3	NaN	9540.24	57018.4	34909	179378	101332	A0A0B4J2D5;P0DPI2	A0A0B4J2D5;P0DPI2	GAL3A_HUMAN;GAL3B_HUMAN	GATD3;GATD3B	Putative glutamine amidotransferase-like class 1 domain-containing protein 3B, mitochondrial
NaN	NaN	NaN	NaN	NaN	NaN	NaN	NaN	91324.3	NaN	NaN	A0A0B4J2H0;A0A0C4DH29;P01742;P01743;P0DP01	P01742;P01743;A0A0B4J2H0;A0A0C4DH29;P0DP01	HV103_HUMAN;HV108_HUMAN;HV146_HUMAN;HV169_HUMAN;HV69D_HUMAN	IGHV1-3;IGHV1-46;IGHV1-69;IGHV1-69D;IGHV1-8	Immunoglobulin heavy variable 1-69D
64793.1	40265.5	NaN	NaN	44168.9	NaN	94289	NaN	NaN	NaN	NaN	A0A0C4DH25	A0A0C4DH25	KVD20_HUMAN	IGKV3D-20	Immunoglobulin kappa variable 3D-20
NaN	NaN	NaN	NaN	NaN	NaN	53218.6	NaN	NaN	NaN	NaN	A0A0C4DH31;P23083	P23083;A0A0C4DH31	HV102_HUMAN;HV118_HUMAN	IGHV1-18;IGHV1-2	Immunoglobulin heavy variable 1-18
62267.3	NaN	NaN	NaN	NaN	NaN	NaN	159689	NaN	NaN	NaN	A0A1W2PQL4	A0A1W2PQL4	ZN722_HUMAN	ZNF722	Zinc finger protein 722
217776	220937	207293	201661	260015	186979	186669	411889	369086	355376	321821	A0A8I5KQE6;P08865	P08865;A0A8I5KQE6	RPSA2_HUMAN;RSSA_HUMAN	RPSA;RPSA2	Small ribosomal subunit protein uS2B
NaN	NaN	169431	35887	NaN	90121.8	14800.2	NaN	NaN	NaN	49212.4	A0AVF1	A0AVF1	IFT56_HUMAN	IFT56	Intraflagellar transport protein 56
103262	128235	149871	102202	105229	117158	96820.8	114283	121685	98899.8	119391	A0AVT1	A0AVT1	UBA6_HUMAN	UBA6	Ubiquitin-like modifier-activating enzyme 6
35304	37830.8	NaN	22206.4	29944.3	NaN	17178.1	65312.1	59734.3	NaN	NaN	A0FGR8	A0FGR8	ESYT2_HUMAN	ESYT2	Extended synaptotagmin-2
NaN	NaN	NaN	NaN	NaN	NaN	NaN	NaN	NaN	NaN	NaN	A0JNW5	A0JNW5	BLT3B_HUMAN	BLTP3B	Bridge-like lipid transfer protein family member 3B
120464	148593	134913	128486	136010	110684	122934	178909	189927	118327	133282	A0MZ66	A0MZ66	SHOT1_HUMAN	SHTN1	Shootin-1
NaN	38265	NaN	23812.9	36792.4	NaN	37100.6	NaN	NaN	NaN	NaN	A1A4S6	A1A4S6	RHG10_HUMAN	ARHGAP10	Rho GTPase-activating protein 10
162719	154949	135552	140749	144659	144506	148178	133486	121206	114796	105413	A1X283	A1X283	SPD2B_HUMAN	SH3PXD2B	SH3 and PX domain-containing protein 2B
12615.2	NaN	NaN	12046.3	NaN	NaN	9589.86	NaN	NaN	NaN	NaN	A2A288	A2A288	ZC12D_HUMAN	ZC3H12D	Probable ribonuclease ZC3H12D
NaN	NaN	NaN	NaN	NaN	NaN	62820.1	NaN	NaN	NaN	NaN	A2A3N6	A2A3N6	PIPSL_HUMAN	PIPSL	Putative PIP5K1A and PSMD4-like protein
38427.4	57109.7	52027.8	131584	154933	143435	129853	215291	206989	256760	156981	A2RUS2	A2RUS2	DEND3_HUMAN	DENND3	DENN domain-containing protein 3
47371.6	48508.1	68614.5	43766.9	46880.5	NaN	38522.6	166411	159101	153905	154646	A4D1P6	A4D1P6	WDR91_HUMAN	WDR91	WD repeat-containing protein 91
NaN	NaN	NaN	NaN	NaN	NaN	NaN	NaN	NaN	NaN	NaN	A4D1U4	A4D1U4	DEN11_HUMAN	DENND11	DENN domain-containing protein 11
48344.1	60162.7	35999.6	101719	73634	49399.9	123047	112306	87152.7	114525	271481	A5D8V6	A5D8V6	VP37C_HUMAN	VPS37C	Vacuolar protein sorting-associated protein 37C
14972.8	NaN	NaN	10338.9	NaN	7176.17	10407.8	8808.22	NaN	NaN	NaN	A5PLN9	A5PLN9	TPC13_HUMAN	TRAPPC13	Trafficking protein particle complex subunit 13
13763.5	18427	22306.6	15737.9	18153.6	21712.4	16115	23774.1	NaN	NaN	NaN	A5YKK6	A5YKK6	CNOT1_HUMAN	CNOT1	CCR4-NOT transcription complex subunit 1
26569.9	NaN	26908.2	52553	29126.2	35602.1	64766.8	NaN	NaN	NaN	NaN	A6NCE7;Q9GZQ8	Q9GZQ8;A6NCE7	MLP3B_HUMAN;MP3B2_HUMAN	MAP1LC3B;MAP1LC3B2	Microtubule-associated proteins 1A/1B light chain 3 beta 2
297423	310448	356072	326887	277664	350845	345507	325065	NaN	NaN	NaN	A6NDG6	A6NDG6	PGP_HUMAN	PGP	Glycerol-3-phosphate phosphatase
125487	127534	118635	162944	134140	137283	115164	125784	116224	116330	NaN	A6NI72;P14598	P14598;A6NI72;A8MVU1	NCF1B_HUMAN;NCF1_HUMAN	NCF1;NCF1B	Putative neutrophil cytosol factor 1B
NaN	NaN	NaN	15568.5	NaN	NaN	NaN	NaN	NaN	NaN	NaN	A6NI73	A6NI73	LIRA5_HUMAN	LILRA5	Leukocyte immunoglobulin-like receptor subfamily A member 5
NaN	7115.98	NaN	13525.6	10276.6	7196.75	9546.7	15308.6	NaN	NaN	NaN	A6NI79	A6NI79	CCD69_HUMAN	CCDC69	Coiled-coil domain-containing protein 69
44723.3	37036.2	NaN	53712.6	38804.5	50515.2	46656.3	59586.3	NaN	NaN	NaN	A6NJG2	A6NJG2	SWAHD_HUMAN	SOWAHD	Ankyrin repeat domain-containing protein SOWAHD
NaN	4915.28	NaN	NaN	NaN	NaN	NaN	NaN	NaN	NaN	NaN	A8MTY7;Q9BYP9;Q9BYQ0;Q9BYQ3;Q9BYQ4	Q9BYP9;Q9BYQ0;Q9BYQ3;Q9BYQ4;A8MTY7	KRA92_HUMAN;KRA93_HUMAN;KRA97_HUMAN;KRA98_HUMAN;KRA99_HUMAN	KRTAP9-2;KRTAP9-3;KRTAP9-7;KRTAP9-8;KRTAP9-9	Keratin-associated protein 9-7
NaN	NaN	280645	NaN	NaN	136125	NaN	NaN	NaN	474936	NaN	A8MUK1;C9J2P7;C9JJH3;C9JLJ4;C9JPN9;C9JVI0;D6R901;D6R9N7;D6RA61;D6RBM5;D6RBQ6;D6RCP7;D6RJB6;Q0WX57;Q6QN14	Q0WX57;Q6QN14;A8MUK1;C9J2P7;C9JJH3;C9JLJ4;C9JPN9;C9JVI0;D6R901;D6R9N7;D6RA61;D6RBQ6;D6RCP7;D6RJB6;D6RBM5	U17L5_HUMAN;U17L6_HUMAN;U17LA_HUMAN;U17LB_HUMAN;U17LD_HUMAN;U17LF_HUMAN;U17LH_HUMAN;U17LI_HUMAN;U17LJ_HUMAN;U17LK_HUMAN;U17LL_HUMAN;U17LM_HUMAN;U17LN_HUMAN;U17LO_HUMAN;UL17C_HUMAN	USP17L10;USP17L11;USP17L12;USP17L13;USP17L15;USP17L17;USP17L18;USP17L19;USP17L20;USP17L21;USP17L22;USP17L23;USP17L24;USP17L5;USP17L6P	Ubiquitin carboxyl-terminal hydrolase 17-like protein 5
NaN	NaN	NaN	17345.2	NaN	NaN	NaN	NaN	NaN	116501	NaN	A8MWA6	A8MWA6	F90AM_HUMAN	FAM90A22	Putative protein FAM90A22
NaN	26650.2	NaN	18975.8	26808.8	NaN	NaN	NaN	NaN	NaN	NaN	A8MXE2	A8MXE2	B3GT9_HUMAN	B3GALT9	Beta-1,3-galactosyltransferase 9
68356.7	96611.6	128621	47528.5	48757	NaN	44941.2	NaN	NaN	NaN	NaN	B0I1T2	B0I1T2	MYO1G_HUMAN	MYO1G	Unconventional myosin-Ig
80918	94036.2	128131	69579.6	84948.4	97374.9	62771.5	148508	122703	155725	77580.8	B5ME19;Q99613	Q99613;B5ME19	EIF3C_HUMAN;EIFCL_HUMAN	EIF3C;EIF3CL	Eukaryotic translation initiation factor 3 subunit C-like protein
1007230	568392	792660	624697	464272	857653	1511550	705869	626290	2584800	3858450	B9A064	B9A064;P0DOX8	IGLL5_HUMAN	IGLL5	Immunoglobulin lambda-like polypeptide 5
64760.7	68394	NaN	NaN	41411.6	NaN	NaN	172447	162371	NaN	153885	C4AMC7;Q6VEQ5	A8K0Z3;C4AMC7;Q6VEQ5	WASH2_HUMAN;WASH3_HUMAN	WASH2P;WASH3P	Putative WAS protein family homolog 3
15264.4	23383.2	NaN	28359.9	26378	NaN	43916.6	NaN	NaN	NaN	NaN	C9JTQ0	C9JTQ0	ANR63_HUMAN	ANKRD63	Ankyrin repeat domain-containing protein 63
102881	164333	147487	146386	156498	160802	131141	204789	168180	189216	130717	E9PAV3	Q13765;E9PAV3	NACAM_HUMAN	NACA	Nascent polypeptide-associated complex subunit alpha, muscle-specific form
78590.2	86177.6	49355.1	32109	36012.7	NaN	38582.4	NaN	NaN	NaN	NaN	G9CGD6	Q8WWN9;G9CGD6	CNIPF_HUMAN	CNK3/IPCEF1	CNK3/IPCEF1 fusion protein
103552	86341.6	88254	48508.7	78232.2	NaN	67090.9	263423	298458	211950	284678	O00115	O00115	DNS2A_HUMAN	DNASE2	Deoxyribonuclease-2-alpha
55035.8	56157.3	62540.7	58353.4	57370.2	58804.3	60168.1	83819.3	72580.9	NaN	73972.9	O00139	O00139	KIF2A_HUMAN	KIF2A	Kinesin-like protein KIF2A
24990.3	23237.4	30844.8	54991.4	56142	64503.7	59327.1	28830.3	NaN	NaN	45079.4	O00154	O00154	BACH_HUMAN	ACOT7	Cytosolic acyl coenzyme A thioester hydrolase
975011	911189	1094310	882442	944672	946171	984488	525987	585112	548954	457253	O00159	O00159	MYO1C_HUMAN	MYO1C	Unconventional myosin-Ic
1493690	1362230	1314140	1335170	1218770	1159840	1105400	1025790	841884	948716	777030	O00160	O00160	MYO1F_HUMAN	MYO1F	Unconventional myosin-If
1957510	1686320	1481960	1676650	1552660	1410850	1573050	1507050	1336650	1486780	1513620	O00161	O00161	SNP23_HUMAN	SNAP23	Synaptosomal-associated protein 23
81461.4	95332.5	92459.2	75356.2	74638.9	81400.1	66860.1	73064.5	81386.1	NaN	NaN	O00170	O00170	AIP_HUMAN	AIP	AH receptor-interacting protein
97700.4	36544.6	NaN	8356.29	NaN	NaN	NaN	43273.9	30931.1	NaN	NaN	O00175	O00175	CCL24_HUMAN	CCL24	C-C motif chemokine 24
NaN	NaN	NaN	17463.1	8331.56	NaN	NaN	NaN	NaN	NaN	NaN	O00178	O00178	GTPB1_HUMAN	GTPBP1	GTP-binding protein 1
2470170	2226890	2053720	4217080	3751730	3965780	6422450	2708460	2679890	2793990	4456200	O00182	O00182	LEG9_HUMAN	LGALS9	Galectin-9
3251620	2966410	3047130	3052640	2807140	3114400	3322370	2104340	2244190	2192040	2359660	O00186	O00186	STXB3_HUMAN	STXBP3	Syntaxin-binding protein 3
101749	117197	369618	89963.4	104504	NaN	78708	205001	165956	NaN	NaN	O00203	O00203;Q13367	AP3B1_HUMAN	AP3B1	AP-3 complex subunit beta-1
117642	98811.2	110928	102057	110498	140009	151209	NaN	NaN	NaN	NaN	O00206	O00206	TLR4_HUMAN	TLR4	Toll-like receptor 4
45854.2	51677.8	NaN	76009.8	72167.7	93427.4	76018.5	70435	75976.1	NaN	62740.2	O00214	O00214	LEG8_HUMAN	LGALS8	Galectin-8
NaN	NaN	NaN	32670.6	NaN	NaN	NaN	NaN	NaN	NaN	NaN	O00221	O00221	IKBE_HUMAN	NFKBIE	NF-kappa-B inhibitor epsilon
54266	69253.6	104615	56722.8	63346.5	70333.2	60723.4	138788	120687	150456	122869	O00231	O00231	PSD11_HUMAN	PSMD11	26S proteasome non-ATPase regulatory subunit 11
89302.7	102229	97582.3	72166.1	66627.7	75436.9	94348	146080	133760	NaN	NaN	O00232	O00232	PSD12_HUMAN	PSMD12	26S proteasome non-ATPase regulatory subunit 12
215728	197818	185540	194985	222797	189836	203665	156719	167590	166771	130673	O00233	O00233	PSMD9_HUMAN	PSMD9	26S proteasome non-ATPase regulatory subunit 9
NaN	14869.8	NaN	8179.57	NaN	NaN	14895.9	34410.6	19789.3	NaN	NaN	O00241	O00241	SIRB1_HUMAN	SIRPB1	Signal-regulatory protein beta-1
311552	347544	322632	323102	298391	304298	290864	245422	288605	258747	239585	O00244	O00244	ATOX1_HUMAN	ATOX1	Copper transport protein ATOX1
NaN	NaN	NaN	NaN	NaN	NaN	NaN	NaN	NaN	NaN	NaN	O00273	O00273	DFFA_HUMAN	DFFA	DNA fragmentation factor subunit alpha
23773500	24238300	25486500	17107400	18349800	17803900	19945400	8202750	9970220	10236300	8723190	O00299	O00299	CLIC1_HUMAN	CLIC1	Chloride intracellular channel protein 1
46844.5	61593.8	81790.2	41927.8	47392.8	80982.8	44930.8	88815.2	64363.7	NaN	77534.7	O00303	O00303	EIF3F_HUMAN	EIF3F	Eukaryotic translation initiation factor 3 subunit F
120910	89183.5	103722	52847	40595.9	59947.8	66138.6	45733.7	35424.5	100903	73241.6	O00308	O00308	WWP2_HUMAN	WWP2	NEDD4-like E3 ubiquitin-protein ligase WWP2
33325.9	NaN	32858	30833.6	8553.55	NaN	25077	NaN	NaN	NaN	NaN	O00329	O00329	PK3CD_HUMAN	PIK3CD	Phosphatidylinositol 4,5-bisphosphate 3-kinase catalytic subunit delta isoform
240302	174800	317725	379710	472129	372187	433542	752243	506174	726369	905133	O00391	O00391	QSOX1_HUMAN	QSOX1	Sulfhydryl oxidase 1
23286	26555.3	NaN	21546.7	16113.3	NaN	NaN	NaN	38868.1	NaN	NaN	O00399	O00399	DCTN6_HUMAN	DCTN6	Dynactin subunit 6
46134	54001.4	38735.4	55676.1	41155.9	NaN	49210.7	73504.5	42631.8	NaN	53926.1	O00410	O00410	IPO5_HUMAN	IPO5	Importin-5
1602120	1234110	1311680	1598130	1363450	1537980	1899960	1577540	1648510	1771750	1889670	O00421	O00421	CCRL2_HUMAN	CCRL2	C-C chemokine receptor-like 2
22421.3	17005.8	NaN	15547.2	17001	NaN	12940.5	56266.4	66858.3	NaN	NaN	O00425	O00425	IF2B3_HUMAN	IGF2BP3	Insulin-like growth factor 2 mRNA-binding protein 3
45574.8	47533.5	47226.8	21233.8	40182.6	39657.5	26036.1	47561.7	27913.1	NaN	NaN	O00429	O00429	DNM1L_HUMAN	DNM1L	Dynamin-1-like protein
152215	158597	184418	149811	155400	148525	149269	202030	185988	NaN	235822	O00442	O00442	RTCA_HUMAN	RTCA	RNA 3'-terminal phosphate cyclase
1406410	1302680	1126950	834543	923833	799489	645032	1155640	1432890	1765880	1391450	O00453	O00453	LST1_HUMAN	LST1	Leukocyte-specific transcript 1 protein
NaN	NaN	NaN	20275.9	NaN	NaN	NaN	NaN	NaN	NaN	NaN	O00459	O00459	P85B_HUMAN	PIK3R2	Phosphatidylinositol 3-kinase regulatory subunit beta
NaN	NaN	NaN	NaN	NaN	NaN	NaN	NaN	NaN	NaN	NaN	O00461	O00461	GOLI4_HUMAN	GOLIM4	Golgi integral membrane protein 4
73489.9	53566.7	45524.7	40804.1	48168	NaN	68232.9	133213	97943.6	105318	198113	O00462	O00462	MANBA_HUMAN	MANBA	Beta-mannosidase
69527.2	49850.6	111912	46117.5	71358.1	88706.5	68425.7	80470.5	75702.8	185298	123931	O00468	O00468	AGRIN_HUMAN	AGRN	Agrin
131447	141133	135217	111886	92611.7	113230	97640.6	133646	109330	69096.9	107404	O00471	O00471	EXOC5_HUMAN	EXOC5	Exocyst complex component 5
NaN	NaN	NaN	NaN	NaN	NaN	NaN	15969.9	NaN	NaN	NaN	O00479	O00479	HMGN4_HUMAN	HMGN4	High mobility group nucleosome-binding domain-containing protein 4
257924	162122	234269	184437	164696	229338	232612	141826	134154	119284	NaN	O00481	O00478;O00481;P78410	BT3A1_HUMAN	BTN3A1	Butyrophilin subfamily 3 member A1
106226	161842	138133	100026	130732	110816	105452	169252	157810	186222	164878	O00487	O00487	PSDE_HUMAN	PSMD14	26S proteasome non-ATPase regulatory subunit 14
196525	216707	192993	234725	257418	194755	220600	207524	234430	255732	309742	O00499	O00499	BIN1_HUMAN	BIN1	Myc box-dependent-interacting protein 1
NaN	51206.2	41151.8	40844.2	53510	NaN	35494.2	NaN	NaN	NaN	NaN	O00505	O00505	IMA4_HUMAN	KPNA3	Importin subunit alpha-4
97539.6	88416.1	71958.1	80697.1	83180.3	57912.4	75919	57470.6	50479.8	NaN	NaN	O00506	O00506	STK25_HUMAN	STK25	Serine/threonine-protein kinase 25
240759	226748	204016	203026	183721	186407	204436	148975	145058	142114	136861	O00522	O00522	KRIT1_HUMAN	KRIT1	Krev interaction trapped protein 1
658937	643018	718574	854746	907420	890587	988126	925643	918458	828702	742110	O00534	O00534	VMA5A_HUMAN	VWA5A	von Willebrand factor A domain-containing protein 5A
2272370	1667580	1808180	1819210	1322140	1756450	3984060	2949530	3461930	4728240	9602600	O00560	O00560	SDCB1_HUMAN	SDCBP	Syntenin-1
304588	329218	302832	294569	322408	317987	281063	353910	299429	333827	237974	O00571	O00571;O15523;Q9NQI0	DDX3X_HUMAN	DDX3X	ATP-dependent RNA helicase DDX3X
46857.7	37573.2	65178.9	46626.1	36175.4	58667.4	66147	91050.2	91784.4	NaN	NaN	O00584	O00584	RNT2_HUMAN	RNASET2	Ribonuclease T2
20859.6	14122.3	NaN	48323.5	37769.8	53620.7	84268.5	57220.5	44478.4	NaN	63806.9	O00592	O00592	PODXL_HUMAN	PODXL	Podocalyxin
NaN	NaN	NaN	NaN	NaN	NaN	NaN	NaN	NaN	NaN	NaN	O00602	O00602	FCN1_HUMAN	FCN1	Ficolin-1
77554.4	72813.8	NaN	115068	108874	NaN	126580	NaN	NaN	NaN	NaN	O00625	O00625	PIR_HUMAN	PIR	Pirin
182142	8835.47	24553.7	317990	299562	NaN	83417.9	1009530	893818	418590	335343	O00626	O00626	CCL22_HUMAN	CCL22	C-C motif chemokine 22
12864.3	NaN	15657.9	NaN	NaN	NaN	NaN	NaN	NaN	NaN	NaN	O00629	O00629	IMA3_HUMAN	KPNA4	Importin subunit alpha-3
NaN	20996.5	11928.6	3957.64	4967.24	8015.13	NaN	NaN	NaN	NaN	NaN	O00635	O00635	TRI38_HUMAN	TRIM38	E3 ubiquitin-protein ligase TRIM38
69856.2	50280.1	96308.9	91919.7	91870	95633.5	98379.8	98819.3	112322	NaN	NaN	O00743	O00743	PPP6_HUMAN	PPP6C	Serine/threonine-protein phosphatase 6 catalytic subunit
345596	283915	474399	205705	198248	265251	243911	452823	583840	674489	725434	O00754	O00754	MA2B1_HUMAN	MAN2B1	Lysosomal alpha-mannosidase
24863.2	32631.8	37110.5	24616.3	36341.8	40628.8	49084.2	NaN	147730	NaN	98073.8	O00755;P56706	O00755;P56706	WNT7A_HUMAN;WNT7B_HUMAN	WNT7A;WNT7B	Protein Wnt-7a
1631590	1845270	1840470	2543640	3259710	2825240	2415030	2182790	2621690	2438880	2409800	O00757	O00757	F16P2_HUMAN	FBP2	Fructose-1,6-bisphosphatase isozyme 2
747163	798486	655840	774487	926558	663351	679739	792452	848245	684683	648912	O00764	O00764	PDXK_HUMAN	PDXK	Pyridoxal kinase
16883.7	29294.7	NaN	39815.1	40284.8	NaN	38002.9	50105.5	62198.2	NaN	52788.9	O14492	O14492	SH2B2_HUMAN	SH2B2	SH2B adapter protein 2
13964.5	NaN	NaN	17389.4	NaN	NaN	NaN	NaN	18327	NaN	NaN	O14494	O14494	PLPP1_HUMAN	PLPP1	Phospholipid phosphatase 1
48701.5	53097.6	NaN	155815	154682	145964	232165	229593	214205	251928	306830	O14495	O14495	PLPP3_HUMAN	PLPP3	Phospholipid phosphatase 3
NaN	39178.9	NaN	26721	36217	45511.4	25723.8	24294.3	NaN	NaN	NaN	O14530	O14530	TXND9_HUMAN	TXNDC9	Thioredoxin domain-containing protein 9
NaN	NaN	NaN	NaN	84274.5	NaN	NaN	NaN	NaN	NaN	NaN	O14544	O14544	SOCS6_HUMAN	SOCS6	Suppressor of cytokine signaling 6
NaN	NaN	10109.6	NaN	NaN	8776.24	NaN	NaN	NaN	NaN	NaN	O14545	O14545	TRAD1_HUMAN	TRAFD1	TRAF-type zinc finger domain-containing protein 1
NaN	NaN	87910.1	NaN	NaN	60614.5	NaN	NaN	NaN	164305	NaN	O14556	O14556	G3PT_HUMAN	GAPDHS	Glyceraldehyde-3-phosphate dehydrogenase, testis-specific
NaN	59963.2	NaN	49059.4	NaN	NaN	56772.6	NaN	NaN	NaN	NaN	O14562	O14562	UBFD1_HUMAN	UBFD1	Ubiquitin domain-containing protein UBFD1
NaN	NaN	NaN	NaN	NaN	NaN	NaN	NaN	NaN	NaN	NaN	O14578	O14578	CTRO_HUMAN	CIT	Citron Rho-interacting kinase
66701.8	71377.9	86463.2	80554	67805.2	NaN	115161	178292	NaN	NaN	NaN	O14579	O14579	COPE_HUMAN	COPE	Coatomer subunit epsilon
40434.9	45488.3	NaN	39369.6	39170.9	43922.1	37210.8	NaN	NaN	NaN	NaN	O14610	O14610	GBGT2_HUMAN	GNGT2	Guanine nucleotide-binding protein G(I)/G(S)/G(O) subunit gamma-T2
41873.2	58904.2	42069	41293.9	32283.2	NaN	46648.4	92420.2	77175.9	95366.5	NaN	O14617	O14617	AP3D1_HUMAN	AP3D1	AP-3 complex subunit delta-1
50277.5	70195.9	NaN	74183	96693.5	88905.5	80072.3	NaN	NaN	NaN	NaN	O14618	O14618	CCS_HUMAN	CCS	Copper chaperone for superoxide dismutase
NaN	NaN	NaN	5318.72	NaN	NaN	NaN	NaN	NaN	NaN	NaN	O14641;Q92997	O14641;Q92997	DVL2_HUMAN;DVL3_HUMAN	DVL2;DVL3	Segment polarity protein dishevelled homolog DVL-2
22127	28423.7	NaN	25819.5	26509.1	32536.1	37295.2	29039.4	NaN	NaN	NaN	O14662	O14662	STX16_HUMAN	STX16	Syntaxin-16
16228600	11391000	11112100	9226540	8270800	8433630	9964360	5537440	5649470	6764410	8768020	O14672	O14672	ADA10_HUMAN	ADAM10	Disintegrin and metalloproteinase domain-containing protein 10
NaN	NaN	NaN	NaN	NaN	NaN	28670.8	127414	NaN	NaN	NaN	O14678	O14678	ABCD4_HUMAN	ABCD4	Lysosomal cobalamin transporter ABCD4
87462.5	77857.4	92729.6	72369.6	64498.7	69921.3	70071.3	39863.8	41397.6	NaN	57564.7	O14713	O14713	ITBP1_HUMAN	ITGB1BP1	Integrin beta-1-binding protein 1
NaN	NaN	NaN	NaN	NaN	NaN	NaN	NaN	NaN	NaN	NaN	O14727	O14727	APAF_HUMAN	APAF1	Apoptotic protease-activating factor 1
NaN	NaN	NaN	11080.9	NaN	NaN	NaN	NaN	NaN	NaN	NaN	O14733	O14733	MP2K7_HUMAN	MAP2K7	Dual specificity mitogen-activated protein kinase kinase 7
61714.8	58139.7	46467.3	57766	56873.4	60530.1	74571.5	77578.7	93654.8	NaN	NaN	O14737	O14737	PDCD5_HUMAN	PDCD5	Programmed cell death protein 5
NaN	30226	NaN	35121.2	18448	NaN	NaN	59571.5	NaN	NaN	NaN	O14744	O14744	ANM5_HUMAN	PRMT5	Protein arginine N-methyltransferase 5
549550	571980	563473	609934	642793	594485	772659	419635	377991	471424	411223	O14745	O14745	NHRF1_HUMAN	NHERF1	Na(+)/H(+) exchange regulatory cofactor NHE-RF1
81847.1	85265.4	55604.8	81952	65455.2	73442.1	89926.5	101842	97350.8	74555.7	131643	O14763	O14763	TR10B_HUMAN	TNFRSF10B	Tumor necrosis factor receptor superfamily member 10B
102019	85167.4	327285	99869	74122	NaN	92392.6	146395	99595.1	NaN	207115	O14773	O14773	TPP1_HUMAN	TPP1	Tripeptidyl-peptidase 1
1478140	963061	941677	1115690	775632	1071640	1513530	804365	780963	951088	1395150	O14786	O14786	NRP1_HUMAN	NRP1	Neuropilin-1
9023.61	12642.1	NaN	11647.8	13833.2	11248.3	NaN	NaN	NaN	NaN	NaN	O14787	O14787	TNPO2_HUMAN	TNPO2	Transportin-2
21928	NaN	54551.1	NaN	NaN	NaN	20029.4	19558.3	NaN	NaN	NaN	O14792	O14792	HS3S1_HUMAN	HS3ST1	Heparan sulfate glucosamine 3-O-sulfotransferase 1
18814.2	18755.1	24730.4	34423.1	34505.1	31449.7	33953.6	NaN	NaN	NaN	NaN	O14795	O14795	UN13B_HUMAN	UNC13B	Protein unc-13 homolog B
14607.9	NaN	NaN	24956.6	17267.2	31001.9	28064.9	19053.8	NaN	NaN	NaN	O14798	O14798	TR10C_HUMAN	TNFRSF10C	Tumor necrosis factor receptor superfamily member 10C
428826	435968	500428	441576	417491	547735	574600	230207	205256	348077	289437	O14807	O14807	RASM_HUMAN	MRAS	Ras-related protein M-Ras
288577	224743	191977	349950	217457	303043	576080	387990	385949	714318	1299410	O14817	O14817	TSN4_HUMAN	TSPAN4	Tetraspanin-4
297532	327032	310403	278102	372486	322840	453329	584906	677230	626109	1318430	O14818	O14818	PSA7_HUMAN	PSMA7	Proteasome subunit alpha type-7
176448	139207	167725	112264	136205	120318	120835	209279	185752	268851	213384	O14828	O14828	SCAM3_HUMAN	SCAMP3	Secretory carrier-associated membrane protein 3
NaN	26927.2	47347.6	21773.9	27150	NaN	NaN	NaN	NaN	NaN	NaN	O14841	O14841	OPLA_HUMAN	OPLAH	5-oxoprolinase
86704.5	90716.5	74107.9	216021	221332	232346	153194	44975.1	36938.8	NaN	NaN	O14879	O14879	IFIT3_HUMAN	IFIT3	Interferon-induced protein with tetratricopeptide repeats 3
563655	560495	533483	469462	497188	468475	527707	275704	332643	349304	279734	O14908	O14908;Q8TF64	GIPC1_HUMAN	GIPC1	PDZ domain-containing protein GIPC1
14364.5	10919.5	NaN	22576.5	10892.4	NaN	20276.2	NaN	NaN	NaN	NaN	O14920	O14920	IKKB_HUMAN	IKBKB	Inhibitor of nuclear factor kappa-B kinase subunit beta
181173	191024	175573	130999	149823	153946	122912	100994	113675	NaN	121984	O14924	O14924	RGS12_HUMAN	RGS12	Regulator of G-protein signaling 12
NaN	NaN	NaN	71151.9	NaN	NaN	NaN	NaN	NaN	NaN	NaN	O14933	O14933	UB2L6_HUMAN	UBE2L6	Ubiquitin/ISG15-conjugating enzyme E2 L6
108852	113505	135352	97932.6	101738	116346	127200	65318.5	53557.7	NaN	59130.7	O14936	O14936	CSKP_HUMAN	CASK	Peripheral plasma membrane protein CASK
127779	143435	135743	153265	169130	183305	168688	112309	116730	90929.4	86090.7	O14939	O14939	PLD2_HUMAN	PLD2	Phospholipase D2
891126	1217990	1186970	939389	1096820	1057190	869993	1262970	1296690	1286640	964294	O14950;P19105	O14950;P19105	ML12A_HUMAN;ML12B_HUMAN	MYL12A;MYL12B	Myosin regulatory light chain 12B
72028.4	73479.5	68187.3	77729.6	75349.8	73279.8	82875.7	106210	93968.6	NaN	182772	O14964	O14964	HGS_HUMAN	HGS	Hepatocyte growth factor-regulated tyrosine kinase substrate
55552.5	52794.5	79765.1	51924.9	62620.4	46385.7	42464	67071	61462.7	NaN	58192	O14966	O14966	RAB7L_HUMAN	RAB29	Ras-related protein Rab-7L1
31977	36809	25319.5	28099.8	29339.8	NaN	20910.6	97988.3	97432.4	63790.6	62037.6	O14972	O14972	VP26C_HUMAN	VPS26C	Vacuolar protein sorting-associated protein 26C
54621.3	53107.2	58925.9	59433.8	47842.3	51612.8	57358.7	60002.7	60765.3	NaN	50466.2	O14974	O14974	MYPT1_HUMAN	PPP1R12A	Protein phosphatase 1 regulatory subunit 12A
48169.4	51465.9	90571.8	49946.9	42522.2	44577	41912.5	37752.6	36487.5	NaN	38373.5	O14976	O14976	GAK_HUMAN	GAK	Cyclin-G-associated kinase
NaN	NaN	NaN	22650.8	NaN	NaN	28813.1	56885.3	NaN	NaN	NaN	O14979	O14979	HNRDL_HUMAN	HNRNPDL	Heterogeneous nuclear ribonucleoprotein D-like
44557.6	50370.9	45693	46512.2	39847	52705	36123.8	47610.2	40154.4	NaN	NaN	O14980	O14980	XPO1_HUMAN	XPO1	Exportin-1
NaN	16321.8	NaN	NaN	NaN	NaN	NaN	18147.9	NaN	NaN	NaN	O15027	O15027	SC16A_HUMAN	SEC16A	Protein transport protein Sec16A
2976090	2513650	2602400	3026950	2915250	2988170	3039380	1997980	2189830	2263850	2094410	O15031	O15031	PLXB2_HUMAN	PLXNB2	Plexin-B2
28212.6	19120.6	NaN	26086	NaN	NaN	36467.9	NaN	NaN	NaN	NaN	O15037	O15037	KHNYN_HUMAN	KHNYN	Protein KHNYN
72846.2	84218.2	NaN	87945.1	98210.6	107024	92543	90125.6	NaN	NaN	NaN	O15067	O15067	PUR4_HUMAN	PFAS	Phosphoribosylformylglycinamidine synthase
NaN	18712.7	NaN	36178.1	44287.2	39791	35940.3	38799.4	NaN	NaN	NaN	O15068	O15068	MCF2L_HUMAN	MCF2L	Guanine nucleotide exchange factor DBS
60345.6	59848.8	NaN	58881.1	51131.1	40404	53317.9	57927.3	60502.5	NaN	NaN	O15085	O15085	ARHGB_HUMAN	ARHGEF11	Rho guanine nucleotide exchange factor 11
22745.1	NaN	NaN	26537.9	NaN	NaN	27901.8	NaN	33156.1	NaN	NaN	O15111	O15111	IKKA_HUMAN	CHUK	Inhibitor of nuclear factor kappa-B kinase subunit alpha
99255	109452	115656	97242.8	99949.5	107265	95947.8	86346.3	91478.9	139567	NaN	O15117	O15117	FYB1_HUMAN	FYB1	FYN-binding protein 1
260132	244963	263764	311375	305550	327997	372418	956784	1006770	1057160	1009530	O15118	O15118	NPC1_HUMAN	NPC1	NPC intracellular cholesterol transporter 1
36114.4	30737.3	NaN	24964.6	NaN	NaN	21262.5	45883.4	NaN	NaN	NaN	O15126	O15126	SCAM1_HUMAN	SCAMP1	Secretory carrier-associated membrane protein 1
475582	453974	492055	307590	333505	319392	316369	654663	746493	728107	675955	O15127	O15127	SCAM2_HUMAN	SCAMP2	Secretory carrier-associated membrane protein 2
1751980	1928510	2220370	1573990	1555540	1783650	1570890	1538140	1456490	1224380	1140600	O15143	O15143	ARC1B_HUMAN	ARPC1B	Actin-related protein 2/3 complex subunit 1B
3488710	3302050	3313120	2837400	2440220	2346680	2501110	2971940	2389160	2173720	2063340	O15144	O15144	ARPC2_HUMAN	ARPC2	Actin-related protein 2/3 complex subunit 2
5448910	5191930	5946480	4228150	4980360	4159640	3830170	3323250	3918490	2914830	2537940	O15145	O15145	ARPC3_HUMAN	ARPC3	Actin-related protein 2/3 complex subunit 3
479282	352420	404544	938366	806286	939530	935313	434800	395964	571408	469538	O15162	O15162	PLS1_HUMAN	PLSCR1	Phospholipid scramblase 1
55530.4	62158.7	NaN	35358.5	28207.3	NaN	NaN	91303.5	NaN	NaN	NaN	O15173	O00264;O15173	PGRC2_HUMAN	PGRMC2	Membrane-associated progesterone receptor component 2
46433.5	30334.8	NaN	136640	47998.2	NaN	45115	NaN	NaN	NaN	NaN	O15194	O15194	CTDSL_HUMAN	CTDSPL	CTD small phosphatase-like protein
33582.9	17424.7	18664.1	26507.8	18186.7	NaN	NaN	25142.3	40131.9	109059	NaN	O15204	O15204	ADEC1_HUMAN	ADAMDEC1	ADAM DEC1
31972.2	42797.5	40801.7	45008.5	41850.1	43388.3	39092.1	30878.6	NaN	NaN	NaN	O15211	O15211	RGL2_HUMAN	RGL2	Ral guanine nucleotide dissociation stimulator-like 2
46793.7	23453.5	NaN	20979.8	19592.4	NaN	41072.6	19711.4	NaN	NaN	NaN	O15212	O15212	PFD6_HUMAN	PFDN6	Prefoldin subunit 6
10883.4	11340.1	NaN	9507.68	NaN	NaN	NaN	30059.8	NaN	27992.7	NaN	O15243	O15243	OBRG_HUMAN	LEPROT	Leptin receptor gene-related protein
44715.3	26743.4	NaN	24445.3	20626.1	NaN	24563.7	69253	28722.4	NaN	NaN	O15260	O15260	SURF4_HUMAN	SURF4	Surfeit locus protein 4
120281	116165	111385	141036	154564	148683	154821	132267	103866	105954	77048.6	O15264	O15264	MK13_HUMAN	MAPK13	Mitogen-activated protein kinase 13
NaN	NaN	NaN	NaN	NaN	NaN	NaN	1010910	NaN	NaN	NaN	O15269	O15269	SPTC1_HUMAN	SPTLC1	Serine palmitoyltransferase 1
NaN	NaN	NaN	NaN	NaN	NaN	NaN	NaN	NaN	NaN	NaN	O15294	O15294	OGT1_HUMAN	OGT	UDP-N-acetylglucosamine--peptide N-acetylglucosaminyltransferase 110 kDa subunit
80349.5	68279.4	74844.6	96978	72060.6	65620.1	78447	101905	NaN	NaN	121074	O15305	O15305	PMM2_HUMAN	PMM2	Phosphomannomutase 2
NaN	NaN	NaN	NaN	NaN	NaN	NaN	NaN	NaN	NaN	NaN	O15321	O15321	TM9S1_HUMAN	TM9SF1	Transmembrane 9 superfamily member 1
47600.1	38478.6	NaN	42775.9	49182.5	41341.8	43623.2	53973	36223.6	NaN	NaN	O15357	O15357	SHIP2_HUMAN	INPPL1	Phosphatidylinositol 3,4,5-trisphosphate 5-phosphatase 2
78145.2	63666.5	NaN	59312.5	58748.9	NaN	65491.3	91193.6	72266.5	NaN	NaN	O15371	O15371	EIF3D_HUMAN	EIF3D	Eukaryotic translation initiation factor 3 subunit D
23420.8	28792.1	24735.8	23514.3	34395.5	21762.9	12536.6	30029.2	NaN	21926	NaN	O15372	O15372	EIF3H_HUMAN	EIF3H	Eukaryotic translation initiation factor 3 subunit H
90232	92938.8	69206.2	97202.1	93294.2	92209.8	92799.7	199717	272928	NaN	436667	O15389	O15389	SIGL5_HUMAN	SIGLEC5	Sialic acid-binding Ig-like lectin 5
2260600	1891480	1989400	1712740	1577690	1750230	1859230	3028660	3364700	3300390	3033120	O15400	O15400	STX7_HUMAN	STX7	Syntaxin-7
57311.9	31533.5	45258.9	NaN	68520.8	46488.5	NaN	25964.2	NaN	NaN	NaN	O15417	O15417	TNC18_HUMAN	TNRC18	Trinucleotide repeat-containing gene 18 protein
12164700	9779810	7741120	11448000	8833540	8821530	10057200	7291310	5815450	4935500	5817980	O15427	O15427	MOT4_HUMAN	SLC16A3	Monocarboxylate transporter 4
457099	385295	413767	393929	335576	411088	391279	505219	547690	653644	500793	O15431	O15431	COPT1_HUMAN	SLC31A1	High affinity copper uptake protein 1
298582	246160	286930	156650	152197	176195	195263	92463.2	95998.6	NaN	76766.8	O15438	O15438	MRP3_HUMAN	ABCC3	ATP-binding cassette sub-family C member 3
132063	136836	132965	124948	127958	123449	104614	57935.4	66282.5	41530.9	NaN	O15439	O15439	MRP4_HUMAN	ABCC4	ATP-binding cassette sub-family C member 4
27567.5	33376.4	NaN	32311	44848.1	37111	26133.4	12551.4	14289.2	NaN	NaN	O15440	O15440;Q96J65;Q96J66	MRP5_HUMAN	ABCC5	ATP-binding cassette sub-family C member 5
NaN	NaN	NaN	NaN	NaN	NaN	NaN	NaN	NaN	NaN	NaN	O15455	O15455	TLR3_HUMAN	TLR3	Toll-like receptor 3
72852.3	62440.2	53424.9	74917.8	78509.9	99866.4	107440	78414.5	NaN	NaN	116527	O15484	O15484	CAN5_HUMAN	CAPN5	Calpain-5
343886	287026	232596	323305	295504	259743	306582	255391	226797	404411	238545	O15498	O15498	YKT6_HUMAN	YKT6	Synaptobrevin homolog YKT6
6413570	6248380	7189560	5648750	5346310	4950110	5041460	4645810	4645660	3627290	4068350	O15511	O15511	ARPC5_HUMAN	ARPC5	Actin-related protein 2/3 complex subunit 5
52779.7	51031.8	43248.5	59325.4	46383.2	46918.9	46433.5	39588.6	30923.3	NaN	29418	O15530	O15530	PDPK1_HUMAN	PDPK1	3-phosphoinositide-dependent protein kinase 1
NaN	NaN	NaN	NaN	9176.7	NaN	NaN	NaN	NaN	NaN	NaN	O15552	O15552	FFAR2_HUMAN	FFAR2	Free fatty acid receptor 2
27113.8	38475	NaN	98214.1	99529.2	89920.6	98322.9	25315.8	NaN	NaN	NaN	O15554	O15554	KCNN4_HUMAN	KCNN4	Intermediate conductance calcium-activated potassium channel protein 4
NaN	NaN	NaN	10717.8	NaN	NaN	NaN	22785.4	NaN	NaN	NaN	O43149	O43149	ZZEF1_HUMAN	ZZEF1	Zinc finger ZZ-type and EF-hand domain-containing protein 1
NaN	NaN	NaN	24059.2	26495.2	NaN	33234.5	NaN	NaN	NaN	NaN	O43155	O43155	FLRT2_HUMAN	FLRT2	Leucine-rich repeat transmembrane protein FLRT2
16361.5	NaN	20438.3	18601	31251	49090.8	23815.5	22042.2	26082.4	NaN	59703.9	O43175	O43175	SERA_HUMAN	PHGDH	D-3-phosphoglycerate dehydrogenase
NaN	NaN	NaN	17459.5	NaN	NaN	NaN	NaN	NaN	NaN	NaN	O43182	O43182	RHG06_HUMAN	ARHGAP6	Rho GTPase-activating protein 6
37312.3	73925.9	NaN	41782.2	55514.7	NaN	NaN	70332.7	65902	NaN	NaN	O43237	O43237	DC1L2_HUMAN	DYNC1LI2	Cytoplasmic dynein 1 light intermediate chain 2
127269	157344	133703	109072	133678	111926	102845	220640	260274	210352	171442	O43242	O43242	PSMD3_HUMAN	PSMD3	26S proteasome non-ATPase regulatory subunit 3
35918.6	18308.6	NaN	35447	47682.7	NaN	32852.7	41559.2	NaN	NaN	NaN	O43252	O43252	PAPS1_HUMAN	PAPSS1	Bifunctional 3'-phosphoadenosine 5'-phosphosulfate synthase 1
204825	119271	144280	158203	114518	146321	241063	224079	193911	220136	455578	O43278	O43278	SPIT1_HUMAN	SPINT1	Kunitz-type protease inhibitor 1
NaN	NaN	NaN	21720.9	NaN	NaN	NaN	NaN	NaN	NaN	NaN	O43293	O43293	DAPK3_HUMAN	DAPK3	Death-associated protein kinase 3
32357.4	21307.3	36420.9	27126.6	39988.4	NaN	40921.5	NaN	NaN	NaN	NaN	O43306	O43306	ADCY6_HUMAN	ADCY6	Adenylate cyclase type 6
42864	21717.1	140062	NaN	NaN	97189.8	NaN	NaN	NaN	NaN	NaN	O43312	O43312	MTSS1_HUMAN	MTSS1	Protein MTSS 1
65845.3	83883.4	68088.4	65881.7	78289.6	62005.5	59991.3	65647.9	64552.3	NaN	59642.7	O43314	O43314	VIP2_HUMAN	PPIP5K2	Inositol hexakisphosphate and diphosphoinositol-pentakisphosphate kinase 2
388762	374995	535649	284304	282154	271945	440676	312317	227651	NaN	NaN	O43315	O43315	AQP9_HUMAN	AQP9	Aquaporin-9
NaN	11899.7	NaN	11092.9	NaN	NaN	9239.79	NaN	NaN	NaN	NaN	O43318	O43318	M3K7_HUMAN	MAP3K7	Mitogen-activated protein kinase kinase kinase 7
8519.44	26370.7	NaN	NaN	23572.3	NaN	16894.5	26757.6	NaN	NaN	NaN	O43324	O43324	MCA3_HUMAN	EEF1E1	Eukaryotic translation elongation factor 1 epsilon-1
71660.7	91636.9	83700.9	290794	292799	325781	292637	65544.2	41183.9	NaN	NaN	O43374	O43374;C9J798	RASL2_HUMAN	RASA4	Ras GTPase-activating protein 4
234836	251935	240836	278950	321792	264970	279388	272387	268977	NaN	220574	O43396	O43396	TXNL1_HUMAN	TXNL1	Thioredoxin-like protein 1
278201	258037	287486	278694	285470	245917	270223	264038	215619	180166	204755	O43399	O43399	TPD54_HUMAN	TPD52L2	Tumor protein D54
37036.8	30769.6	39032	58201.9	67960	56230.8	47291.2	38538.5	NaN	NaN	NaN	O43426	O43426	SYNJ1_HUMAN	SYNJ1	Synaptojanin-1
175181	178209	202741	192712	201426	230035	205833	287413	273340	187096	207895	O43427	O43427	FIBP_HUMAN	FIBP	Acidic fibroblast growth factor intracellular-binding protein
NaN	25300.9	NaN	NaN	15274.6	NaN	NaN	29000.1	NaN	NaN	NaN	O43432	O43432	IF4G3_HUMAN	EIF4G3	Eukaryotic translation initiation factor 4 gamma 3
88220.8	70040	45294.9	75505.6	80588.5	61389.4	78527.7	NaN	52483.1	NaN	NaN	O43447	O43447	PPIH_HUMAN	PPIH	Peptidyl-prolyl cis-trans isomerase H
166853	174429	171494	186459	211534	187323	181058	193022	220226	226614	162859	O43488	O43488	ARK72_HUMAN	AKR7A2	Aflatoxin B1 aldehyde reductase member 2
1836520	1799090	1740350	1526130	1519160	1549200	1577250	1890040	2053440	2079420	1780420	O43491	O43491	E41L2_HUMAN	EPB41L2	Band 4.1-like protein 2
66530	49811.5	63360.4	48567.1	40972.1	47446	63783.9	119577	129669	186193	176234	O43493	O43493	TGON2_HUMAN	TGOLN2	Trans-Golgi network integral membrane protein 2
21227.9	26769.3	NaN	NaN	12699.6	20948.7	8286.81	48089	65618	85979.3	51889.3	O43504	O43504	LTOR5_HUMAN	LAMTOR5	Ragulator complex protein LAMTOR5
234569	243133	169500	183635	219015	179000	173453	145451	149849	140256	134581	O43516	O43516	WIPF1_HUMAN	WIPF1	WAS/WASL-interacting protein family member 1
NaN	NaN	NaN	13688.4	NaN	NaN	12281.8	NaN	NaN	NaN	NaN	O43566	O43566	RGS14_HUMAN	RGS14	Regulator of G-protein signaling 14
136666	NaN	NaN	94758.1	114686	NaN	166029	302828	485285	634498	543606	O43567	O43567	RNF13_HUMAN	RNF13	E3 ubiquitin-protein ligase RNF13
NaN	NaN	NaN	NaN	NaN	NaN	NaN	NaN	NaN	NaN	NaN	O43572	O43572	AKA10_HUMAN	AKAP10	A-kinase anchor protein 10, mitochondrial
126679	123021	NaN	111355	115803	303966	84605.3	124392	138034	NaN	105733	O43583	O43583	DENR_HUMAN	DENR	Density-regulated protein
NaN	NaN	NaN	77907.8	76822.4	88536.5	76545.2	53554.2	NaN	NaN	NaN	O43586	O43586	PPIP1_HUMAN	PSTPIP1	Proline-serine-threonine phosphatase-interacting protein 1
30345.1	29444.9	NaN	34355.5	35117.9	NaN	34656.9	28773.2	NaN	NaN	NaN	O43592	O43592	XPOT_HUMAN	XPOT	Exportin-T
NaN	NaN	NaN	9492.97	9345.09	NaN	NaN	NaN	NaN	NaN	NaN	O43597	O43597	SPY2_HUMAN	SPRY2	Protein sprouty homolog 2
94072.2	95339.3	70224	51621.9	45615.9	52027.9	23490.7	154207	95229.8	NaN	54554.7	O43598	O43598	DNPH1_HUMAN	DNPH1	2'-deoxynucleoside 5'-phosphate N-hydrolase 1
142253	161694	117776	150888	114143	104279	108615	164792	100463	81628	91450	O43617	O43617	TPPC3_HUMAN	TRAPPC3	Trafficking protein particle complex subunit 3
272993	246470	250312	263620	228043	301029	378697	285412	307521	454838	662783	O43633	O43633	CHM2A_HUMAN	CHMP2A	Charged multivesicular body protein 2a
NaN	64677.3	81453.1	64100.6	66044.2	73053.5	NaN	NaN	NaN	NaN	107913	O43639	O43639	NCK2_HUMAN	NCK2	Cytoplasmic protein NCK2
65934.6	54708.1	52216.9	91802.4	75525.8	91467.3	178427	139543	143762	236754	411321	O43657	O43657	TSN6_HUMAN	TSPAN6	Tetraspanin-6
93446.3	85575.3	73919.9	95472.8	105389	76877.3	70942.9	57798.6	47997.9	NaN	40246.7	O43665	O43665	RGS10_HUMAN	RGS10	Regulator of G-protein signaling 10
55390.5	45625.8	68303.7	61653.3	68878	NaN	75442.9	99994.7	72292.4	NaN	48515.6	O43681	O43681	GET3_HUMAN	GET3	ATPase GET3
NaN	NaN	NaN	22881.2	51830.7	NaN	29819.9	NaN	NaN	NaN	NaN	O43684	O43684	BUB3_HUMAN	BUB3	Mitotic checkpoint protein BUB3
22860.3	38679.4	21027.1	13888.5	24411.3	NaN	6997.03	22768.8	38366.3	NaN	NaN	O43687;Q9P0M2	O43687;Q9P0M2	AKA7A_HUMAN;AKA7G_HUMAN	AKAP7	A-kinase anchor protein 7 isoforms alpha and beta
3443840	3515000	3815130	3230110	3582520	3187820	3197420	2516790	2176150	1895910	1757340	O43707	O43707;P12814	ACTN4_HUMAN	ACTN4	Alpha-actinin-4
43509.1	NaN	NaN	35109.3	30688.8	NaN	NaN	NaN	NaN	NaN	NaN	O43739	O43739;Q99418	CYH3_HUMAN	CYTH3	Cytohesin-3
93237.3	85669.6	80237	79671.7	58591.7	84693.7	82406.7	108901	82773.9	129087	67879.5	O43747	O43747	AP1G1_HUMAN	AP1G1	AP-1 complex subunit gamma-1
193449	202189	177991	140504	122199	155139	146116	188771	152016	232792	171776	O43752	O43752	STX6_HUMAN	STX6	Syntaxin-6
376311	383112	478822	337186	205044	382396	297600	786082	619967	887843	612910	O43760	O43760	SNG2_HUMAN	SYNGR2	Synaptogyrin-2
95281.8	104779	110973	110298	129585	142169	96564.4	145388	148873	160647	99259.9	O43765	O43765	SGTA_HUMAN	SGTA	Small glutamine-rich tetratricopeptide repeat-containing protein alpha
103413	105418	81449.9	147174	124056	114895	131482	74490.5	NaN	73164.3	NaN	O43768	O43768;P56211	ENSA_HUMAN	ENSA	Alpha-endosulfine
342699	328590	421690	358713	340399	366002	357520	598216	520583	593506	444091	O43776	O43776	SYNC_HUMAN	NARS1	Asparagine--tRNA ligase, cytoplasmic
NaN	121770	NaN	36449.4	NaN	NaN	NaN	NaN	NaN	NaN	NaN	O43790	O43790	KRT86_HUMAN	KRT86	Keratin, type II cuticular Hb6
335508	384879	387787	454023	497574	478539	420606	113491	127858	NaN	NaN	O43795	O43795	MYO1B_HUMAN	MYO1B	Unconventional myosin-Ib
159949	159415	158716	151246	165973	138037	176712	NaN	NaN	NaN	NaN	O43813	O43813	LANC1_HUMAN	LANCL1	Glutathione S-transferase LANCL1
NaN	NaN	NaN	19296.6	27185.8	NaN	22132.4	45445.9	NaN	NaN	NaN	O43815	O43815	STRN_HUMAN	STRN	Striatin
66725.2	55609.3	NaN	67196.6	68610.3	NaN	58237.9	51273.4	NaN	NaN	NaN	O43847	O43847	NRDC_HUMAN	NRDC	Nardilysin
NaN	30983.3	NaN	NaN	NaN	NaN	NaN	97469.2	NaN	NaN	NaN	O43852	O43852	CALU_HUMAN	CALU	Calumenin
77356.6	71829.9	76702.6	44341.3	51345	NaN	54264.9	53289.1	51753.3	NaN	84751.1	O43861	O43861	ATP9B_HUMAN	ATP9B	Probable phospholipid-transporting ATPase IIB
827563	782168	647308	1198610	1135580	909840	1023980	736383	762707	729952	629674	O43865	O43865	SAHH2_HUMAN	AHCYL1	S-adenosylhomocysteine hydrolase-like protein 1
576895	577116	294113	1128190	1296300	697726	449918	577029	862378	961974	901266	O43914	O43914	TYOBP_HUMAN	TYROBP	TYRO protein tyrosine kinase-binding protein
104406	87025	89372.7	91135.2	91755.7	NaN	68668	38533	NaN	NaN	NaN	O60234	O60234	GMFG_HUMAN	GMFG	Glia maturation factor gamma
45795.8	NaN	NaN	47264.3	44447.5	NaN	44825.3	77197.9	75564.6	NaN	NaN	O60256	O60256	KPRB_HUMAN	PRPSAP2	Phosphoribosyl pyrophosphate synthase-associated protein 2
75007.9	31612.2	NaN	55524.6	59059.4	51499	46430.6	15612.9	NaN	NaN	NaN	O60266	O60266	ADCY3_HUMAN	ADCY3	Adenylate cyclase type 3
52374.3	64767.8	70569.5	66609.7	69522	76279.3	66764.1	75835.8	96967.2	NaN	NaN	O60271	O60271;Q9UPT6	JIP4_HUMAN	SPAG9	C-Jun-amino-terminal kinase-interacting protein 4
148730	122093	137055	154026	141618	151044	157193	66964.5	82118.5	NaN	102300	O60291	O60291;Q96PX1	MGRN1_HUMAN	MGRN1	E3 ubiquitin-protein ligase MGRN1
182048	181977	163366	193737	182982	196181	213067	189906	168268	150802	156131	O60331	O60331	PI51C_HUMAN	PIP5K1C	Phosphatidylinositol 4-phosphate 5-kinase type-1 gamma
12971.6	14727.4	17746	13665.4	10461.5	18449	14431.4	17482.7	NaN	NaN	NaN	O60333	O60333	KIF1B_HUMAN	KIF1B	Kinesin-like protein KIF1B
NaN	18175.8	NaN	7975.23	NaN	NaN	6186.29	NaN	NaN	NaN	NaN	O60343	O60343	TBCD4_HUMAN	TBC1D4	TBC1 domain family member 4
326518	331166	363489	384426	405364	427968	369296	547732	536571	503405	478959	O60443	O60443	GSDME_HUMAN	GSDME	Gasdermin-E
NaN	NaN	NaN	NaN	NaN	NaN	NaN	NaN	NaN	NaN	NaN	O60447	O60447	EVI5_HUMAN	EVI5	Ecotropic viral integration site 5 protein homolog
119707	93067.8	77514	78964.5	65911.8	63354.7	75643.4	67404	48175.6	62494.8	63398.5	O60449	O60449	LY75_HUMAN	LY75	Lymphocyte antigen 75
407823	267357	331139	222528	168065	241582	437646	444222	357624	508656	834729	O60462	O60462	NRP2_HUMAN	NRP2	Neuropilin-2
38226.9	47023.2	NaN	57842	61906.4	NaN	57768.4	149644	156431	NaN	162003	O60478	O60478	G137B_HUMAN	GPR137B	Integral membrane protein GPR137B
16083.9	NaN	NaN	28708.5	23363.2	NaN	NaN	NaN	NaN	NaN	NaN	O60479	O60479	DLX3_HUMAN	DLX3	Homeobox protein DLX-3
611952	501157	508258	480463	413837	496717	467421	307654	311058	344803	332757	O60486	O60486	PLXC1_HUMAN	PLXNC1	Plexin-C1
1049450	908801	949426	1698040	1621500	1611230	2270360	588875	696887	645094	891870	O60488	O60488	ACSL4_HUMAN	ACSL4	Long-chain-fatty-acid--CoA ligase 4
360956	348881	288112	328029	335136	277361	286372	537231	436025	435808	431050	O60493	O60493	SNX3_HUMAN	SNX3	Sorting nexin-3
321040	343021	337237	275366	329050	296036	308604	180763	215985	NaN	NaN	O60496	O60496	DOK2_HUMAN	DOK2	Docking protein 2
137239	133883	NaN	83456.6	69872.6	NaN	106874	144037	NaN	NaN	NaN	O60499	O60499	STX10_HUMAN	STX10	Syntaxin-10
NaN	NaN	NaN	32831.4	34227.4	NaN	43106.4	NaN	NaN	NaN	NaN	O60502	O60502	OGA_HUMAN	OGA	Protein O-GlcNAcase
82927.1	94178.9	79242.6	64295.5	71009.8	NaN	56167.6	142117	96644.2	123043	116453	O60506	O43390;O60506	HNRPQ_HUMAN	SYNCRIP	Heterogeneous nuclear ribonucleoprotein Q
19624	21007.7	NaN	24856.8	NaN	NaN	23950.1	26814.1	NaN	NaN	NaN	O60524	O60524	NEMF_HUMAN	NEMF	Ribosome quality control complex subunit NEMF
64300.4	12521.6	7248550	18743.4	NaN	5179810	163960	NaN	NaN	15747400	682661	O60547	O60547	GMDS_HUMAN	GMDS	GDP-mannose 4,6 dehydratase
40289.9	29730	56256	53364.9	37965.7	43848.6	64187.4	81125.2	52729.4	NaN	109759	O60568	O60568	PLOD3_HUMAN	PLOD3	Multifunctional procollagen lysine hydroxylase and glycosyltransferase LH3
109194	91777.9	75324	11577.1	NaN	NaN	NaN	28356.4	40206.9	NaN	NaN	O60602	O60602	TLR5_HUMAN	TLR5	Toll-like receptor 5
925036	690129	712629	1652400	1510220	1398600	1326280	1017760	1152630	1315630	1115750	O60603	O60603	TLR2_HUMAN	TLR2	Toll-like receptor 2
236806	240290	246426	248567	227400	267429	262378	268380	247976	256140	236189	O60610	O60610	DIAP1_HUMAN	DIAPH1	Protein diaphanous homolog 1
437465	391616	689699	253231	303812	NaN	538869	745262	1080820	1207300	1785470	O60637	O60637	TSN3_HUMAN	TSPAN3	Tetraspanin-3
272970	305567	295734	225594	213493	211707	212720	248266	250471	NaN	260561	O60645	O60645	EXOC3_HUMAN	EXOC3	Exocyst complex component 3
255016	231954	216818	190900	171933	174734	211679	66966.6	68634.1	NaN	76658.3	O60658	O60658	PDE8A_HUMAN	PDE8A	High affinity cAMP-specific and IBMX-insensitive 3',5'-cyclic phosphodiesterase 8A
219339	197018	217976	190884	241190	213215	225211	148527	180515	240800	169730	O60664	O60664	PLIN3_HUMAN	PLIN3	Perilipin-3
13494	13056.3	11296.2	24851.4	23983.6	23062.6	16033.1	NaN	NaN	NaN	NaN	O60669	O60669	MOT2_HUMAN	SLC16A7	Monocarboxylate transporter 2
73462.6	75437.9	72561.5	104545	99544.9	113458	93950.4	64062.4	63522	NaN	53009.6	O60674	O60674	JAK2_HUMAN	JAK2	Tyrosine-protein kinase JAK2
60365.7	69576.7	88330.2	74052.3	71566.6	82734.4	74066.6	67112.9	82636	NaN	NaN	O60684	O60684	IMA7_HUMAN	KPNA6	Importin subunit alpha-7
36103	39547.3	44910.3	59263.3	45065.2	49539	57023.2	45386.9	40294.3	NaN	NaN	O60701	O60701	UGDH_HUMAN	UGDH	UDP-glucose 6-dehydrogenase
355587	317681	305243	300512	251809	261053	270253	228604	191462	195713	198064	O60711	O60711	LPXN_HUMAN	LPXN	Leupaxin
214754	225975	250377	273277	281577	286216	283234	227918	235749	201411	219929	O60716	O60716	CTND1_HUMAN	CTNND1	Catenin delta-1
449171	487615	481264	456658	498726	461359	477070	641175	662751	601782	560803	O60749	O60749;Q13596	SNX2_HUMAN	SNX2	Sorting nexin-2
531434	562766	582980	838049	963394	789357	745476	1095700	1086850	1179070	1095870	O60760	O60760	HPGDS_HUMAN	HPGDS	Hematopoietic prostaglandin D synthase
100400	119355	103158	110564	90372.3	98933.9	96078.5	189879	146339	122739	112202	O60763	O60763	USO1_HUMAN	USO1	General vesicular transport factor p115
23789.7	10979.4	NaN	18244.6	NaN	NaN	16567.8	NaN	NaN	NaN	NaN	O60779	O60779	S19A2_HUMAN	SLC19A2	Thiamine transporter 1
677704	684828	691218	624500	507356	647111	707546	982458	982910	1337660	1173750	O60784	O60784	TOM1_HUMAN	TOM1	Target of Myb1 membrane trafficking protein
62075.1	NaN	118344	NaN	NaN	NaN	20515.9	NaN	NaN	NaN	NaN	O60814;P06899;P23527;P33778;P58876;P62807;Q16778;Q5QNW6;Q8N257;Q93079;Q99877;Q99879;Q99880	O60814;P06899;P23527;P33778;P57053;P58876;P62807;Q16778;Q5QNW6;Q8N257;Q93079;Q96A08;Q99877;Q99879;Q99880;A0A2R8Y619	H2B1B_HUMAN;H2B1C_HUMAN;H2B1D_HUMAN;H2B1H_HUMAN;H2B1J_HUMAN;H2B1K_HUMAN;H2B1L_HUMAN;H2B1M_HUMAN;H2B1N_HUMAN;H2B1O_HUMAN;H2B2E_HUMAN;H2B2F_HUMAN;H2B3B_HUMAN	H2BC11;H2BC12;H2BC13;H2BC14;H2BC15;H2BC17;H2BC18;H2BC21;H2BC26;H2BC3;H2BC4;H2BC5;H2BC9	Histone H2B type 1-K
111117	122354	125702	106825	111711	122105	103503	109631	83007.8	NaN	101631	O60825	O60825	F262_HUMAN	PFKFB2	6-phosphofructo-2-kinase/fructose-2,6-bisphosphatase 2
106330	127678	129684	91123.9	92327.7	NaN	69791.7	300462	311009	294800	175963	O60826	O60826	CCD22_HUMAN	CCDC22	Coiled-coil domain-containing protein 22
75317	52578	125839	66142.9	48690.9	83940.4	78691.5	NaN	NaN	NaN	NaN	O60841	O60841	IF2P_HUMAN	EIF5B	Eukaryotic translation initiation factor 5B
1718780	1579360	1649100	845024	829326	959924	823775	418290	412338	415321	362826	O60861	O60861	GAS7_HUMAN	GAS7	Growth arrest-specific protein 7
30709.8	24169.1	NaN	38782.7	NaN	NaN	NaN	NaN	NaN	NaN	NaN	O60869	O60869	EDF1_HUMAN	EDF1	Endothelial differentiation-related factor 1
93250.5	80286.5	98360.9	143955	142724	143926	129927	107130	111529	159306	NaN	O60879	O60879	DIAP2_HUMAN	DIAPH2	Protein diaphanous homolog 2
319620	303625	348738	300985	278714	354203	404637	361528	412367	533701	769372	O60884	O60884	DNJA2_HUMAN	DNAJA2	DnaJ homolog subfamily A member 2
73478.8	266201	79963	113249	207532	107096	93911.5	133557	172324	139553	NaN	O60925	O60925	PFD1_HUMAN	PFDN1	Prefoldin subunit 1
279572	310528	279590	262120	232202	242365	290661	203366	211363	180565	183647	O60941	O60941	DTNB_HUMAN	DTNB	Dystrobrevin beta
281209	237829	220189	121855	129672	131427	138755	174570	184956	188304	236970	O75022	O75022	LIRB3_HUMAN	LILRB3	Leukocyte immunoglobulin-like receptor subfamily B member 3
640385	495142	555426	546178	460265	523264	499870	485416	580819	659077	634085	O75044	O75044;Q7Z6B7	SRGP2_HUMAN	SRGAP2	SLIT-ROBO Rho GTPase-activating protein 2
NaN	36895.8	NaN	67195.6	58424.9	71753.9	66949.2	85051.9	97900.3	102859	81507.3	O75051	O75051	PLXA2_HUMAN	PLXNA2	Plexin-A2
133337	127995	128465	143776	140361	182131	121761	95052.7	114408	NaN	123699	O75064	O75064	DEN4B_HUMAN	DENND4B	DENN domain-containing protein 4B
7718420	8299650	7684730	6659670	7451420	6360560	6104420	4233420	4295860	3813560	3292240	O75083	O75083	WDR1_HUMAN	WDR1	WD repeat-containing protein 1
67212.4	69697.7	65360.7	118818	91761.9	101004	136589	96870.9	88203.9	NaN	102398	O75110	O43861;O75110	ATP9A_HUMAN	ATP9A	Probable phospholipid-transporting ATPase IIA
NaN	NaN	NaN	17624.1	47872.2	NaN	35885.6	NaN	NaN	NaN	NaN	O75113	O75113	N4BP1_HUMAN	N4BP1	NEDD4-binding protein 1
45817.3	55619.4	55036.3	62435	59078.3	64119.4	56142.8	41996.6	43332.3	NaN	NaN	O75116	O75116	ROCK2_HUMAN	ROCK2	Rho-associated protein kinase 2
32569.4	31207.9	33956.6	22165.2	18745.9	33467.8	20042.7	NaN	NaN	NaN	NaN	O75122	O75122	CLAP2_HUMAN	CLASP2	CLIP-associating protein 2
2780560	2379140	2367040	4385290	4057380	4349320	5714750	1227930	1061810	1027310	1133740	O75131	O75131	CPNE3_HUMAN	CPNE3	Copine-3
176682	118651	148831	135977	117940	165725	229200	395367	371564	396179	697953	O75144	O75144	ICOSL_HUMAN	ICOSLG	ICOS ligand
NaN	NaN	NaN	17560.7	18372.6	NaN	21251.3	NaN	NaN	NaN	NaN	O75147	O75147	OBSL1_HUMAN	OBSL1	Obscurin-like protein 1
52937.9	53837.3	61654.1	37591.5	35957.4	66838	34928.7	66272.6	60519.2	NaN	NaN	O75165	O75165	DJC13_HUMAN	DNAJC13	DnaJ homolog subfamily C member 13
37149.7	31413.9	NaN	48727.5	31723.5	NaN	47570	NaN	NaN	NaN	NaN	O75167	O75167	PHAR2_HUMAN	PHACTR2	Phosphatase and actin regulator 2
90280.3	80286.4	52466.9	88570.5	90633.8	51964.3	79057.2	51365.9	46515	NaN	NaN	O75190	O75190	DNJB6_HUMAN	DNAJB6	DnaJ homolog subfamily B member 6
173186	192162	174625	158885	212222	183677	163274	223934	212842	178991	240775	O75223	O75223	GGCT_HUMAN	GGCT	Gamma-glutamylcyclotransferase
25186.9	19526	25914.5	32753.4	26921.8	24554.5	26710	31747.6	NaN	NaN	NaN	O75312	O75312	ZPR1_HUMAN	ZPR1	Zinc finger protein ZPR1
61275	54582.9	29519	55821.5	45898.9	36470.3	45526.6	34894.4	NaN	NaN	NaN	O75317	O75317	UBP12_HUMAN	USP12	Ubiquitin carboxyl-terminal hydrolase 12
110939	87468.1	104608	74955.8	68448.4	80482.9	99095	417396	486983	437979	732442	O75326	O75326	SEM7A_HUMAN	SEMA7A	Semaphorin-7A
NaN	NaN	NaN	NaN	NaN	NaN	136698	NaN	NaN	NaN	NaN	O75330;Q9UBD5	O75330;Q9UBD5	HMMR_HUMAN;ORC3_HUMAN	HMMR;ORC3	Hyaluronan mediated motility receptor
2721500	1118980	2519300	2848230	2385470	2599630	4472230	1846950	1452110	2026920	2452840	O75340	O75340	PDCD6_HUMAN	PDCD6	Programmed cell death protein 6
NaN	12406.7	NaN	NaN	NaN	NaN	NaN	NaN	NaN	NaN	NaN	O75342	O75342	LX12B_HUMAN	ALOX12B	Arachidonate 12-lipoxygenase, 12R-type
436315	451459	454077	419787	343972	409507	407758	408660	373143	478607	293276	O75347	O75347	TBCA_HUMAN	TBCA	Tubulin-specific chaperone A
959927	806708	923772	922612	666890	663848	602532	2053310	1765890	1564430	1426370	O75348	O75348	VATG1_HUMAN	ATP6V1G1	V-type proton ATPase subunit G 1
364126	343767	361111	363942	334695	365666	394542	504152	468626	655196	571633	O75351	O75351	VPS4B_HUMAN	VPS4B	Vacuolar protein sorting-associated protein 4B
24908.5	25526.2	35058.7	18625.4	19452.2	21983.9	20350.3	62128.1	46557.2	NaN	37099.9	O75352	O75352	MPU1_HUMAN	MPDU1	Mannose-P-dolichol utilization defect 1 protein
113424	113320	116688	NaN	NaN	NaN	NaN	65147.5	NaN	NaN	NaN	O75367	O75367	H2AY_HUMAN	MACROH2A1	Core histone macro-H2A.1
1070720	1350180	1236750	1523930	2345290	1337760	1003650	1180220	1639470	1266670	1021740	O75368	O75368	SH3L1_HUMAN	SH3BGRL	Adapter SH3BGRL
91482.9	131429	127310	90253.1	112430	99270	85932.7	86619.2	89203.6	NaN	NaN	O75369	O75369	FLNB_HUMAN	FLNB	Filamin-B
26582.4	23508	NaN	44007.5	46455.2	NaN	40395.6	NaN	29187.5	NaN	NaN	O75387	O75387	LAT3_HUMAN	SLC43A1	Large neutral amino acids transporter small subunit 3
121301	139088	116046	41491.4	67205.8	60132.2	46467.1	269972	245677	264054	288650	O75390	O75390	CISY_HUMAN	CS	Citrate synthase, mitochondrial
71901.9	70841.2	67167.9	45400	29972.9	NaN	39053.3	103305	NaN	127070	NaN	O75396	O75396	SC22B_HUMAN	SEC22B	Vesicle-trafficking protein SEC22b
48396.1	54313.3	NaN	44014.8	48290.3	41049.3	38068	NaN	NaN	NaN	NaN	O75427	O75427	LRCH4_HUMAN	LRCH4	Leucine-rich repeat and calponin homology domain-containing protein 4
762750	896224	909827	691320	698646	748121	645425	1648640	1635180	1492780	1532050	O75436	O75436	VP26A_HUMAN	VPS26A	Vacuolar protein sorting-associated protein 26A
NaN	NaN	8326240	NaN	NaN	6185550	NaN	NaN	NaN	15620400	NaN	O75449;Q9BW62	O75449;Q9BW62	KATL1_HUMAN;KTNA1_HUMAN	KATNA1;KATNAL1	Katanin p60 ATPase-containing subunit A1
1067970	1087470	1079780	1140160	NaN	1131560	1105910	932154	913746	NaN	1005500	O75467;Q6AW86	O75467;Q6AW86	Z324A_HUMAN;Z324B_HUMAN	ZNF324;ZNF324B	Zinc finger protein 324A
450566	345021	410805	466857	384058	562245	730689	111572	NaN	233903	201282	O75487	O75487	GPC4_HUMAN	GPC4	Glypican-4
NaN	NaN	NaN	NaN	NaN	NaN	NaN	69822.2	NaN	NaN	NaN	O75503	O75503	CLN5_HUMAN	CLN5	Ceroid-lipofuscinosis neuronal protein 5
NaN	NaN	834275	NaN	NaN	NaN	1154990	371546	568959	NaN	NaN	O75525;Q07666;Q5VWX1	O75525;Q07666;Q5VWX1	KHDR1_HUMAN;KHDR2_HUMAN;KHDR3_HUMAN	KHDRBS1;KHDRBS2;KHDRBS3	KH domain-containing, RNA-binding, signal transduction-associated protein 3
NaN	NaN	NaN	NaN	58829.9	NaN	NaN	NaN	NaN	NaN	NaN	O75531	O75531	BAF_HUMAN	BANF1	Barrier-to-autointegration factor
26954.4	26216.9	NaN	17607.9	NaN	NaN	23253	NaN	NaN	NaN	NaN	O75534	O75534	CSDE1_HUMAN	CSDE1	Cold shock domain-containing protein E1
488369	446663	434114	353336	346461	382302	434643	275669	267775	254250	302882	O75558	O75558	STX11_HUMAN	STX11	Syntaxin-11
765286	871059	870550	693263	746077	765712	710316	817429	854737	902331	623231	O75563	O75563	SKAP2_HUMAN	SKAP2	Src kinase-associated phosphoprotein 2
478785	545866	390098	432836	536650	390774	412015	417532	410273	513313	374489	O75608	O75608	LYPA1_HUMAN	LYPLA1	Acyl-protein thioesterase 1
11413.9	NaN	NaN	7986.6	NaN	NaN	NaN	NaN	NaN	NaN	NaN	O75618;Q9NWM3	O75618;Q9NWM3	CUED1_HUMAN;DEDD_HUMAN	CUEDC1;DEDD	Death effector domain-containing protein
75029.4	80402.7	74635.3	73707.5	79507.8	75992.5	74669.2	71004.8	42712.2	NaN	37543.2	O75663	O75663	TIPRL_HUMAN	TIPRL	TIP41-like protein
86593.3	78705.1	NaN	77255.5	73472	83027.6	113400	79918.2	98603.2	NaN	202363	O75674	O75674	TM1L1_HUMAN	TOM1L1	TOM1-like protein 1
27244.6	24511	29304.5	27748.8	25720	NaN	NaN	NaN	NaN	NaN	NaN	O75688	O75688	PPM1B_HUMAN	PPM1B	Protein phosphatase 1B
41499.1	58055.3	NaN	70923.8	73706.1	NaN	17612.4	NaN	NaN	NaN	NaN	O75689	O75689	ADAP1_HUMAN	ADAP1	Arf-GAP with dual PH domain-containing protein 1
3213350	2676880	3022650	2895650	2644010	3036220	2946860	2174190	2167690	2093090	2057680	O75695	O75695	XRP2_HUMAN	RP2	Protein XRP2
34083.2	NaN	NaN	73613	NaN	NaN	50250.3	NaN	NaN	NaN	31211.6	O75716	O75716	STK16_HUMAN	STK16	Serine/threonine-protein kinase 16
NaN	58503.9	NaN	180604	494653	NaN	NaN	98739	62489.6	NaN	NaN	O75787	O75787	RENR_HUMAN	ATP6AP2	Renin receptor
NaN	NaN	NaN	51728.6	NaN	NaN	40432	NaN	NaN	NaN	NaN	O75794	O75794	CD123_HUMAN	CDC123	Cell division cycle protein 123 homolog
24346.4	33973.2	31350.3	28712.9	35304.4	32703.2	25379.3	46244.3	48003	NaN	39122.2	O75821	O75821	EIF3G_HUMAN	EIF3G	Eukaryotic translation initiation factor 3 subunit G
48427.7	73032.5	47404.1	58101.7	50198.6	NaN	37117	104958	76107.7	NaN	73217	O75822	O75822	EIF3J_HUMAN	EIF3J	Eukaryotic translation initiation factor 3 subunit J
37076.9	39655.1	NaN	41143	56852.4	48561.9	45527	NaN	32444.9	NaN	NaN	O75828	O75828	CBR3_HUMAN	CBR3	Carbonyl reductase [NADPH] 3
51650.9	70008.9	52256.8	74454.2	80567.1	68003.2	71313.5	88207.9	NaN	NaN	NaN	O75832	O75832	PSD10_HUMAN	PSMD10	26S proteasome non-ATPase regulatory subunit 10
46893.9	74126.5	33313.6	48401	49603.4	NaN	40885.6	46979.8	38858.8	NaN	NaN	O75843	O75843	AP1G2_HUMAN	AP1G2	AP-1 complex subunit gamma-like 2
3846280	3931520	3934200	4463130	4647330	4049690	4010960	4728350	4518680	4020340	4173030	O75874	O75874	IDHC_HUMAN	IDH1	Isocitrate dehydrogenase [NADP] cytoplasmic
199774	172872	186677	202294	174302	201107	239074	183530	223244	289977	401571	O75882	O75882	ATRN_HUMAN	ATRN	Attractin
NaN	NaN	NaN	25715.2	NaN	NaN	NaN	24131.6	NaN	NaN	NaN	O75884	O75884	RBBP9_HUMAN	RBBP9	Serine hydrolase RBBP9
44201.4	35598.6	NaN	31452.1	40518.4	NaN	40369.6	50346.6	NaN	NaN	NaN	O75886	O75886	STAM2_HUMAN	STAM2	Signal transducing adapter molecule 2
82072.3	83233.5	121664	129888	170293	174057	146665	245528	377978	214971	152714	O75888	O75888	TNF13_HUMAN	TNFSF13	Tumor necrosis factor ligand superfamily member 13
302679	282781	332507	205614	242104	255518	219027	868880	560183	705040	611093	O75915	O75915	PRAF3_HUMAN	ARL6IP5	PRA1 family protein 3
36368.8	32340	62485.5	597468	625942	638686	728993	232163	201410	193814	272187	O75923	O75923	DYSF_HUMAN	DYSF	Dysferlin
113704	183902	158395	113626	161139	123485	103747	183076	201470	225158	152537	O75935	O75935	DCTN3_HUMAN	DCTN3	Dynactin subunit 3
690362	637157	658206	687394	604144	629222	949849	804633	743430	854790	872795	O75955	O75955	FLOT1_HUMAN	FLOT1	Flotillin-1
25467.2	41853.4	NaN	45043.4	38163.4	NaN	37362.3	40595.6	26110.7	NaN	NaN	O75962	O75962	TRIO_HUMAN	TRIO	Triple functional domain protein
16328.5	26855.5	NaN	19394	22825	NaN	24026.2	NaN	NaN	NaN	NaN	O75970	O75970	MPDZ_HUMAN	MPDZ	Multiple PDZ domain protein
24318.1	NaN	NaN	NaN	NaN	NaN	NaN	NaN	NaN	NaN	NaN	O75976	O75976	CBPD_HUMAN	CPD	Carboxypeptidase D
NaN	NaN	58759.1	71179.8	53348.6	66938.2	88246.8	NaN	54232.3	NaN	NaN	O75995	O75995	SASH3_HUMAN	SASH3	SAM and SH3 domain-containing protein 3
302997	332586	396938	365363	361675	371030	346838	377466	325076	432507	327556	O76003	O76003	GLRX3_HUMAN	GLRX3	Glutaredoxin-3
NaN	NaN	NaN	NaN	NaN	NaN	NaN	NaN	NaN	NaN	NaN	O76011	O76011	KRT34_HUMAN	KRT34	Keratin, type I cuticular Ha4
NaN	NaN	NaN	NaN	NaN	NaN	NaN	NaN	NaN	NaN	NaN	O76013	O76013	KRT36_HUMAN	KRT36	Keratin, type I cuticular Ha6
58930.3	NaN	10046000	NaN	NaN	6995530	207577	NaN	NaN	19376900	800257	O76031	O76031	CLPX_HUMAN	CLPX	ATP-dependent Clp protease ATP-binding subunit clpX-like, mitochondrial
44094.5	41295.9	40852.7	52533.3	50504.1	64442.5	57268.1	29865.6	NaN	NaN	NaN	O76054	O76054	S14L2_HUMAN	SEC14L2	SEC14-like protein 2
58319.1	NaN	NaN	64513.1	53689.9	NaN	61877.2	138528	NaN	NaN	NaN	O76071	O76071	CIAO1_HUMAN	CIAO1	Probable cytosolic iron-sulfur protein assembly protein CIAO1
NaN	24661.7	NaN	27294.6	30054.9	NaN	35444.5	20155.1	NaN	NaN	NaN	O76081	O76081	RGS20_HUMAN	RGS20	Regulator of G-protein signaling 20
17873.4	21599.5	NaN	49751.3	34936.5	55459.9	90839.8	NaN	NaN	NaN	NaN	O76082	O76082	OCTN2_HUMAN	SLC22A5	Organic cation/carnitine transporter 2
NaN	14661.6	NaN	27832.9	NaN	NaN	18495	59994.9	26022.6	NaN	NaN	O76094	O76094	SRP72_HUMAN	SRP72	Signal recognition particle subunit SRP72
NaN	NaN	NaN	NaN	NaN	NaN	NaN	NaN	NaN	NaN	NaN	O76095	O76095	JTB_HUMAN	JTB	Protein JTB
NaN	NaN	NaN	21664.3	NaN	NaN	NaN	NaN	NaN	NaN	NaN	O94759	O94759;Q8TD43	TRPM2_HUMAN	TRPM2	Transient receptor potential cation channel subfamily M member 2
NaN	NaN	NaN	NaN	NaN	NaN	7585.76	NaN	NaN	NaN	44648.7	O94772	O94772	LY6H_HUMAN	LY6H	Lymphocyte antigen 6H
342540	335506	360369	203822	246991	205481	251604	293918	303924	238524	279917	O94788	O94788;P05091	AL1A2_HUMAN	ALDH1A2	Retinal dehydrogenase 2
1372550	1294480	1200300	1310300	1202780	1306090	1310230	870824	981890	807557	952045	O94804	O94804	STK10_HUMAN	STK10	Serine/threonine-protein kinase 10
10740.7	NaN	NaN	NaN	NaN	NaN	NaN	NaN	NaN	NaN	NaN	O94817	O94817	ATG12_HUMAN	ATG12	Ubiquitin-like protein ATG12
1570370	1536850	1471150	1266930	1125440	1151260	1279830	1208100	1251150	1115960	1122440	O94832	O94832	MYO1D_HUMAN	MYO1D	Unconventional myosin-Id
16018.9	NaN	NaN	27970.8	NaN	NaN	22234.6	NaN	NaN	NaN	NaN	O94855	O94855	SC24D_HUMAN	SEC24D	Protein transport protein Sec24D
NaN	NaN	NaN	16547	NaN	NaN	NaN	NaN	NaN	NaN	NaN	O94868	O94868	FCSD2_HUMAN	FCHSD2	F-BAR and double SH3 domains protein 2
NaN	20560	NaN	11960.1	NaN	NaN	NaN	42946.1	NaN	NaN	NaN	O94874	O94874	UFL1_HUMAN	UFL1	E3 UFM1-protein ligase 1
NaN	NaN	NaN	NaN	NaN	NaN	NaN	NaN	NaN	NaN	NaN	O94885	O94885	SASH1_HUMAN	SASH1	SAM and SH3 domain-containing protein 1
56746.8	64767	NaN	56316.6	50085.6	NaN	66518.2	210428	176646	NaN	146613	O94886	O94886	CSCL1_HUMAN	TMEM63A	CSC1-like protein 1
NaN	NaN	NaN	NaN	NaN	NaN	NaN	NaN	NaN	766778	NaN	O94887	O94887	FARP2_HUMAN	FARP2	FERM, ARHGEF and pleckstrin domain-containing protein 2
218527	233843	264929	191828	254553	262431	198075	232660	187009	221294	195362	O94903	O94903	PLPHP_HUMAN	PLPBP	Pyridoxal phosphate homeostasis protein
34672.9	50799.9	NaN	27346.9	20546.4	31259.2	29891.9	29902.9	NaN	NaN	NaN	O94915	O94915	FRYL_HUMAN	FRYL	Protein furry homolog-like
416180	339748	392995	455790	438846	485537	503931	236984	267722	488923	332642	O94956	O94956	SO2B1_HUMAN	SLCO2B1	Solute carrier organic anion transporter family member 2B1
NaN	NaN	NaN	NaN	NaN	NaN	NaN	NaN	NaN	NaN	NaN	O94966	O94966	UBP19_HUMAN	USP19	Ubiquitin carboxyl-terminal hydrolase 19
213635	244820	280713	204246	193180	NaN	224433	269983	252693	213649	269601	O94973	O94973	AP2A2_HUMAN	AP2A2	AP-2 complex subunit alpha-2
73199.1	63056.2	72026.2	48957.3	55677.6	41537.8	51183.7	149018	106767	154800	152147	O94979	O94979	SC31A_HUMAN	SEC31A	Protein transport protein Sec31A
204837	141384	197458	140505	109344	143259	196592	404781	294722	467552	532870	O94985	O94985	CSTN1_HUMAN	CLSTN1	Calsyntenin-1
178862	209764	257590	190153	196287	236544	180847	121137	101555	NaN	NaN	O95057	O95057	DIRA1_HUMAN	DIRAS1	GTP-binding protein Di-Ras1
531386	323997	409360	636243	527023	575544	586529	534439	520572	658914	558890	O95136	O95136	S1PR2_HUMAN	S1PR2	Sphingosine 1-phosphate receptor 2
19431.3	22429.2	14040.4	20438.9	19551	NaN	19284.4	31164.4	NaN	NaN	NaN	O95163	O95163	ELP1_HUMAN	ELP1	Elongator complex protein 1
311155	287360	255765	333536	328173	314968	267706	NaN	220476	221468	193457	O95164	O95164	UBL3_HUMAN	UBL3	Ubiquitin-like protein 3
52240.5	55867.2	NaN	35750.7	NaN	NaN	NaN	NaN	NaN	NaN	NaN	O95183	O95183	VAMP5_HUMAN	VAMP5	Vesicle-associated membrane protein 5
28739.4	NaN	41393.9	21702.9	NaN	NaN	NaN	NaN	NaN	32702.2	25267.1	O95197	O95197	RTN3_HUMAN	RTN3	Reticulon-3
86862.9	99480.7	98513.9	68573.1	71640.9	66687.7	47410.6	95406.6	79888.5	NaN	45074.1	O95219	O95219	SNX4_HUMAN	SNX4	Sorting nexin-4
55636.2	65459.5	49676.5	46797.6	48988.8	37558.9	43224.5	28358.2	NaN	NaN	NaN	O95248	O95248	MTMR5_HUMAN	SBF1	Myotubularin-related protein 5
NaN	NaN	NaN	46573.6	NaN	NaN	NaN	NaN	NaN	NaN	NaN	O95249	O95249	GOSR1_HUMAN	GOSR1	Golgi SNAP receptor complex member 1
NaN	20069.2	NaN	15766.9	19240	NaN	26157.5	NaN	NaN	NaN	NaN	O95260	O95260	ATE1_HUMAN	ATE1	Arginyl-tRNA--protein transferase 1
43367.8	32528.8	34493.9	NaN	NaN	NaN	NaN	NaN	NaN	NaN	NaN	O95294	O95294	RASL1_HUMAN	RASAL1	RasGAP-activating-like protein 1
NaN	83926.5	NaN	39577.6	69057.6	NaN	NaN	103865	78037.7	NaN	NaN	O95295	O95295	SNAPN_HUMAN	SNAPIN	SNARE-associated protein Snapin
606544	500671	482471	609972	538380	596124	688514	367564	280988	383859	407304	O95297	O95297	MPZL1_HUMAN	MPZL1	Myelin protein zero-like protein 1
687112	794756	832362	687219	841989	698416	541221	650678	763017	720376	527215	O95336	O95336	6PGL_HUMAN	PGLS	6-phosphogluconolactonase
NaN	NaN	NaN	22389.4	26591.5	NaN	24587.1	NaN	NaN	NaN	NaN	O95340	O95340	PAPS2_HUMAN	PAPSS2	Bifunctional 3'-phosphoadenosine 5'-phosphosulfate synthase 2
NaN	NaN	NaN	NaN	NaN	NaN	NaN	NaN	NaN	NaN	NaN	O95347	O95347	SMC2_HUMAN	SMC2	Structural maintenance of chromosomes protein 2
259270	313927	275698	244288	236524	238753	213495	348357	321296	332905	277068	O95352	O95352	ATG7_HUMAN	ATG7	Ubiquitin-like modifier-activating enzyme ATG7
74195	88196.6	97210.6	81905.6	93160.8	80269.4	82203.9	37753.8	69563.1	NaN	NaN	O95372	O95372	LYPA2_HUMAN	LYPLA2	Acyl-protein thioesterase 2
154064	163047	218097	189965	187365	207514	171644	242660	215664	193811	176316	O95373	O95373	IPO7_HUMAN	IPO7	Importin-7
151903	136631	130789	110493	92645.9	126482	118816	100011	99115.1	67735.2	85203.1	O95379	O95379	TFIP8_HUMAN	TNFAIP8	Tumor necrosis factor alpha-induced protein 8
81455.5	74109.8	107268	98278.2	99418.6	93570.5	86781.1	69047	75088.4	NaN	57072.7	O95394	O95394	AGM1_HUMAN	PGM3	Phosphoacetylglucosamine mutase
18393.3	16220.8	NaN	12569	11254.6	NaN	22024.9	45868.7	84886	NaN	81802.9	O95415	O95415	BRI3_HUMAN	BRI3	Membrane protein BRI3
274352	287093	334850	294085	288698	269631	258005	297589	284852	NaN	NaN	O95433	O95433	AHSA1_HUMAN	AHSA1	Activator of 90 kDa heat shock protein ATPase homolog 1
39209.8	63699.5	48470.2	43085.7	62776.3	78950.4	49183.8	39250.6	37928.1	NaN	NaN	O95456	O95456	PSMG1_HUMAN	PSMG1	Proteasome assembly chaperone 1
1148060	1186890	1235720	1170310	1138830	1316170	1397450	1625270	1725540	1879230	1832470	O95466	O95466	FMNL1_HUMAN	FMNL1	Formin-like protein 1
348160	328262	336682	361725	332199	370323	816677	250517	238823	307797	464642	O95477	O95477	ABCA1_HUMAN	ABCA1	Phospholipid-transporting ATPase ABCA1
NaN	18677.3	NaN	9456.83	NaN	NaN	12647	32492.9	NaN	NaN	NaN	O95479	O95479	G6PE_HUMAN	H6PD	GDH/6PGL endoplasmic bifunctional protein
24714.4	17150.9	14666	18150.4	15620.5	NaN	NaN	NaN	NaN	NaN	NaN	O95486	O95486	SC24A_HUMAN	SEC24A	Protein transport protein Sec24A
69299.6	72502.4	91188.4	700992	761139	824022	630564	100007	88206	145283	134480	O95497	O95497	VNN1_HUMAN	VNN1	Pantetheinase
61053.2	72492.3	56067.4	46919.6	50137.1	60506.2	39138.6	91599.5	99268.1	87272.6	NaN	O95544	O95544	NADK_HUMAN	NADK	NAD kinase
16993.3	17312.7	NaN	9495.75	15485.8	NaN	NaN	NaN	NaN	NaN	NaN	O95551	O95551	TYDP2_HUMAN	TDP2	Tyrosyl-DNA phosphodiesterase 2
476002	425272	395482	273998	303369	305282	317643	356510	350696	338336	299340	O95562	O95562	SFT2B_HUMAN	SFT2D2	Vesicle transport protein SFT2B
115502	129986	116232	71845.9	95468.5	69567	66604.2	219195	221301	NaN	223071	O95571	O95571	ETHE1_HUMAN	ETHE1	Persulfide dioxygenase ETHE1, mitochondrial
575399	485608	508065	200948	702398	767501	984731	448491	391131	390664	504418	O95573	O95573	ACSL3_HUMAN	ACSL3	Fatty acid CoA ligase Acsl3
47360.8	57894.3	49471.4	51136.8	63935.5	50242.3	62036.5	65661	46964	NaN	65404.3	O95630	O95630	STABP_HUMAN	STAMBP	STAM-binding protein
214456	209929	187020	199570	188986	172673	206747	187967	177273	154465	148294	O95721	O95721	SNP29_HUMAN	SNAP29	Synaptosomal-associated protein 29
278232	297276	241653	226820	235611	213423	193426	230101	250915	219643	195108	O95747	O95747	OXSR1_HUMAN	OXSR1	Serine/threonine-protein kinase OSR1
NaN	31188.9	NaN	NaN	31445.1	NaN	NaN	NaN	NaN	NaN	NaN	O95757	O95757	HS74L_HUMAN	HSPA4L	Heat shock 70 kDa protein 4L
189527	184080	201191	159063	88848.1	157448	146927	784493	644387	572506	567666	O95772	O95772	STR3N_HUMAN	STARD3NL	STARD3 N-terminal-like protein
366542	418491	484842	362505	369469	429641	413355	525908	481438	551916	553060	O95782	O95782	AP2A1_HUMAN	AP2A1	AP-2 complex subunit alpha-1
29735.8	30176.9	38498.8	91008.8	89513.9	120100	63680.8	34486.2	NaN	NaN	NaN	O95786	O95786	RIGI_HUMAN	RIGI	Antiviral innate immune response receptor RIG-I
16295.3	18692.8	NaN	10012.4	7139.28	NaN	11322.2	NaN	NaN	NaN	26901.4	O95816	O95816	BAG2_HUMAN	BAG2	BAG family molecular chaperone regulator 2
21427.1	15523.8	NaN	21602.5	NaN	NaN	18710.4	NaN	NaN	NaN	NaN	O95817	O95817	BAG3_HUMAN	BAG3	BAG family molecular chaperone regulator 3
372167	348641	343118	358050	318342	374066	399256	447168	451181	573587	589776	O95819	O95819	M4K4_HUMAN	MAP4K4	Mitogen-activated protein kinase kinase kinase kinase 4
152163	119320	154924	150953	95841.3	167575	155757	NaN	NaN	116747	179766	O95832	O95832	CLD1_HUMAN	CLDN1	Claudin-1
62234.8	53696.6	49885.8	49992.9	57690	48439.9	59889.4	70374.8	65679	NaN	64402	O95834	O95834	EMAL2_HUMAN	EML2	Echinoderm microtubule-associated protein-like 2
NaN	NaN	NaN	NaN	NaN	NaN	NaN	NaN	NaN	NaN	NaN	O95835	O95835	LATS1_HUMAN	LATS1	Serine/threonine-protein kinase LATS1
NaN	NaN	NaN	NaN	NaN	NaN	NaN	NaN	53340.6	NaN	NaN	O95837	O95837	GNA14_HUMAN	GNA14	Guanine nucleotide-binding protein subunit alpha-14
45521.1	26907.9	NaN	47328.9	50681.6	51722.7	37551.3	73097	42313.5	NaN	NaN	O95848	O95848	NUD14_HUMAN	NUDT14	Uridine diphosphate glucose pyrophosphatase NUDT14
6024650	3328550	4248110	3277160	2436350	2626200	3200510	1379200	1406280	1663950	1612840	O95858	O95858	TSN15_HUMAN	TSPAN15	Tetraspanin-15
203486	220242	201860	203575	207452	178760	223840	188819	217274	211400	223582	O95861	O95861	BPNT1_HUMAN	BPNT1	3'(2'),5'-bisphosphate nucleotidase 1
992168	1059610	1087540	845989	904368	966638	928236	795373	781161	849990	684174	O95865	O95865	DDAH2_HUMAN	DDAH2	N(G),N(G)-dimethylarginine dimethylaminohydrolase 2
55614.6	61414.3	64259.7	29193.3	43113.1	NaN	43166.1	167086	113267	123671	139235	O95881	O95881	TXD12_HUMAN	TXNDC12	Thioredoxin domain-containing protein 12
61347.9	47815.9	35303.7	87306.1	107777	71444.9	106684	100572	107462	NaN	NaN	O95976	O95976	IGSF6_HUMAN	IGSF6	Immunoglobulin superfamily member 6
54161	49806.1	39919.1	37247.6	51906	39113.3	29265.4	NaN	NaN	NaN	NaN	O95980	O95980	RECK_HUMAN	RECK	Reversion-inducing cysteine-rich protein with Kazal motifs
203418	193364	245787	191117	214428	200466	174835	163503	161586	204140	173014	O95989	O95989	NUDT3_HUMAN	NUDT3	Diphosphoinositol polyphosphate phosphohydrolase 1
66080.3	64285.4	112960	63898.2	139564	106545	85691.5	88768.9	110737	NaN	NaN	O95999	O95999	BCL10_HUMAN	BCL10	B-cell lymphoma/leukemia 10
48889.2	60061.4	37879.8	42497.4	44411.6	68632.6	47722.3	NaN	NaN	NaN	NaN	O96013	O96013	PAK4_HUMAN	PAK4	Serine/threonine-protein kinase PAK 4
NaN	NaN	NaN	NaN	NaN	NaN	10078	NaN	NaN	NaN	NaN	O96018	O96018	APBA3_HUMAN	APBA3	Amyloid-beta A4 precursor protein-binding family A member 3
2397470	2465570	2367190	2684710	2744380	2495640	2351170	2759530	2702910	2371680	2829460	P00338	P00338	LDHA_HUMAN	LDHA	L-lactate dehydrogenase A chain
202491	232831	271550	268508	248100	252310	295629	647894	584677	566555	448910	P00352	P00352	AL1A1_HUMAN	ALDH1A1	Aldehyde dehydrogenase 1A1
62221.8	46073.8	86787.2	19507.5	38332.2	NaN	53216.7	129984	105132	151147	297242	P00367	P00367;P49448	DHE3_HUMAN	GLUD1	Glutamate dehydrogenase 1, mitochondrial
NaN	NaN	NaN	NaN	NaN	NaN	NaN	NaN	NaN	NaN	NaN	P00374;Q86XF0	P00374;Q86XF0	DYR2_HUMAN;DYR_HUMAN	DHFR;DHFR2	Dihydrofolate reductase
81901.6	100386	112057	62009.3	48660.2	88100.3	53525.9	183168	100861	148068	104911	P00387	P00387	NB5R3_HUMAN	CYB5R3	NADH-cytochrome b5 reductase 3
1164270	1142150	1121040	1042710	1189340	1087910	996699	1737530	1882860	1509250	1638000	P00390	P00390	GSHR_HUMAN	GSR	Glutathione reductase, mitochondrial
722129	570881	708420	685524	856117	575800	613641	856735	803160	711906	956407	P00441	P00441	SODC_HUMAN	SOD1	Superoxide dismutase [Cu-Zn]
41636.2	NaN	37625.3	NaN	NaN	NaN	60007.5	101716	54916.7	167439	196392	P00450	P00450	CERU_HUMAN	CP	Ceruloplasmin
NaN	NaN	647136	NaN	NaN	452628	NaN	NaN	NaN	1185390	NaN	P00480	P00480	OTC_HUMAN	OTC	Ornithine transcarbamylase, mitochondrial
303408	274125	307133	591352	573999	548888	606434	698534	609636	626869	606569	P00488	P00488	F13A_HUMAN	F13A1	Coagulation factor XIII A chain
645323	593300	658477	746683	690414	733480	679426	871551	780431	745592	893111	P00491	P00491	PNPH_HUMAN	PNP	Purine nucleoside phosphorylase
171891	172561	168858	279415	278316	285094	273167	182532	171552	NaN	264584	P00492	P00492	HPRT_HUMAN	HPRT1	Hypoxanthine-guanine phosphoribosyltransferase
234269	200604	218377	81238.4	87401	118713	115562	442777	432532	438926	592338	P00505	P00505	AATM_HUMAN	GOT2	Aspartate aminotransferase, mitochondrial
3746550	3556930	3534790	3746690	3946220	3638420	3457850	3598590	3600750	3080760	3364130	P00558	P00558	PGK1_HUMAN	PGK1	Phosphoglycerate kinase 1
243904	273723	242429	277225	303444	287000	294491	177751	194916	192493	188227	P00568	P00568	KAD1_HUMAN	AK1	Adenylate kinase isoenzyme 1
884054	466811	701601	453937	265838	643782	1362990	814385	816647	4552850	5619050	P00738	P00738	HPT_HUMAN	HP	Haptoglobin
NaN	NaN	NaN	13670.3	NaN	NaN	NaN	NaN	NaN	NaN	NaN	P00746	P00746	CFAD_HUMAN	CFD	Complement factor D
190370	174253	149415	427076	339015	390265	551372	109724	87820.3	111500	124957	P00749	P00749	UROK_HUMAN	PLAU	Urokinase-type plasminogen activator
173767	102507	114615	103837	55660	116674	237914	131726	49514.1	429661	588234	P00751	P00751	CFAB_HUMAN	CFB	Complement factor B
82352.8	64923.2	80403	57525.8	51097	70387.9	70552.5	81182.1	64210.3	NaN	NaN	P00813	P00813	ADA_HUMAN	ADA	Adenosine deaminase
1214230	1155930	1129700	1687190	2000350	1627350	1574440	3235340	2852880	2577420	2771540	P00918	P00918	CAH2_HUMAN	CA2	Carbonic anhydrase 2
50581.4	40191.6	4527790	301166	341961	819788	272581	104826	96111.5	7775890	282748	P00966	P00966	ASSY_HUMAN	ASS1	Argininosuccinate synthase
NaN	NaN	NaN	211641	189133	214802	175191	NaN	NaN	NaN	NaN	P00973	P00973	OAS1_HUMAN	OAS1	2'-5'-oligoadenylate synthase 1
3377730	2006020	3584600	2357920	1894400	2628690	4848060	11655400	12978200	10117900	21616300	P01008	P01008	ANT3_HUMAN	SERPINC1	Antithrombin-III
2490830	1613560	2019200	2040570	1851380	2219000	3521780	9704730	10807500	9445100	15946400	P01009	P01009	A1AT_HUMAN	SERPINA1	Alpha-1-antitrypsin
15929400	11746900	16840100	10183900	14708900	12055200	17099900	26416200	44515600	57859100	124827000	P01023	P01023	A2MG_HUMAN	A2M	Alpha-2-macroglobulin
1573070	1183210	1642390	1398920	1282570	1610580	2333320	3568150	3969680	4057790	6581270	P01024	P01024	CO3_HUMAN	C3	Complement C3
1751010	1197330	1483280	1722370	839428	1456460	1828920	3206230	3035340	2932890	3917680	P01033	P01033	TIMP1_HUMAN	TIMP1	Metalloproteinase inhibitor 1
939428	637333	960806	1037100	501347	865035	1425220	2822060	2192720	2784650	3711660	P01034	P01034	CYTC_HUMAN	CST3	Cystatin-C
53746.5	62660.3	NaN	54228.4	93273.8	NaN	30425.3	121060	123242	75181.1	119005	P01040	P01040	CYTA_HUMAN	CSTA	Cystatin-A
8521450	8060130	8092570	8980920	9299900	10343600	8652410	5452090	5881690	7272110	6565050	P01111	P01111;P01116	RASN_HUMAN	NRAS	GTPase NRas
819681	707482	655901	670148	734753	717967	716613	556188	606090	628598	579557	P01112	P01112	RASH_HUMAN	HRAS	GTPase HRas
339345	244974	158804	344638	367025	239710	424423	254383	209550	154901	228970	P01116	P01116	RASK_HUMAN	KRAS	GTPase KRas
NaN	NaN	NaN	NaN	NaN	NaN	NaN	NaN	NaN	NaN	NaN	P01130	P01130	LDLR_HUMAN	LDLR	Low-density lipoprotein receptor
491536	365660	352225	255356	219899	184385	262376	623921	946136	830641	730852	P01137	P01137	TGFB1_HUMAN	TGFB1	Transforming growth factor beta-1 proprotein
3580520	2013420	1731500	3121420	965525	1659600	1277110	6012890	7535330	13668400	4393100	P01308	P01308	INS_HUMAN	INS	Insulin
9749.57	13353.9	NaN	11850.9	NaN	NaN	12334.7	39936.4	39461.7	NaN	NaN	P01344	P01344	IGF2_HUMAN	IGF2	Insulin-like growth factor II
NaN	NaN	NaN	NaN	NaN	NaN	NaN	NaN	NaN	NaN	NaN	P01375	P01375	TNFA_HUMAN	TNF	Tumor necrosis factor
NaN	NaN	NaN	18056.9	17297.8	NaN	NaN	NaN	NaN	NaN	NaN	P01584	P01584	IL1B_HUMAN	IL1B	Interleukin-1 beta
1844340	458083	2020460	1430750	1052980	1137160	2508400	3334390	4481490	5383060	10729800	P01591	P01591	IGJ_HUMAN	JCHAIN	Immunoglobulin J chain
137295	126008	NaN	103318	89481.6	141953	181749	118323	147926	364421	502275	P01619	P01619	KV320_HUMAN	IGKV3-20	Immunoglobulin kappa variable 3-20
27912.4	NaN	NaN	17700.3	NaN	NaN	31318.9	14167.4	NaN	NaN	85362.3	P01700	P01700	LV147_HUMAN	IGLV1-47	Immunoglobulin lambda variable 1-47
531422	307336	404849	616075	476017	467505	380394	313964	298525	NaN	303308	P01730	P01730	CD4_HUMAN	CD4	T-cell surface glycoprotein CD4
38163.3	16764.4	NaN	22743.7	NaN	NaN	47085.2	NaN	NaN	NaN	90322.4	P01764;P01768;P0DP03	P01764;P01768;P01772;P01767;A0A0B4J1X5;A0A0C4DH42;P0DP02;P0DP03	HV323_HUMAN;HV330_HUMAN;HVC05_HUMAN	IGHV3-23;IGHV3-30;IGHV3-30-5	Immunoglobulin heavy variable 3-23
127739	72245.6	146410	82380	62804.4	112596	211128	76979.9	NaN	383312	563509	P01780	P01762;P01763;P01766;P01780;P01782;A0A0B4J1V1;A0A0B4J1X8;A0A0C4DH32;P0DP04	HV307_HUMAN	IGHV3-7	Immunoglobulin heavy variable 3-7
281904	185964	256836	123274	97908.6	136514	142495	490016	595068	762633	1365980	P01833	P01833	PIGR_HUMAN	PIGR	Polymeric immunoglobulin receptor
455010	290425	357311	326897	424494	436349	564042	274476	325570	1129730	1218720	P01834	P01834	IGKC_HUMAN	IGKC	Immunoglobulin kappa constant
5179910	3769760	4047220	3837950	3336870	4226180	6326960	2889190	2993050	9042320	13125500	P01857	P01857;P0DOX5	IGHG1_HUMAN	IGHG1	Immunoglobulin heavy constant gamma 1
2811870	1907350	2499400	1715570	1440340	2465770	5252960	1735500	1889650	7805510	11203200	P01859	P01859;P01861	IGHG2_HUMAN	IGHG2	Immunoglobulin heavy constant gamma 2
137419	138724	80864.4	72314.9	128627	87391	94528.2	NaN	NaN	233167	216585	P01860	P01860	IGHG3_HUMAN	IGHG3	Immunoglobulin heavy constant gamma 3
327529	171043	NaN	178446	118832	298694	591151	NaN	NaN	1049530	NaN	P01861	P01861	IGHG4_HUMAN	IGHG4	Immunoglobulin heavy constant gamma 4
NaN	NaN	NaN	NaN	NaN	NaN	57290.3	NaN	NaN	NaN	224816	P01871	P01871;P0DOX6	IGHM_HUMAN	IGHM	Immunoglobulin heavy constant mu
171219	118670	129516	105369	81044.8	128815	251418	123883	118721	617917	707470	P01876	P01876;P01877;P0DOX2	IGHA1_HUMAN	IGHA1	Immunoglobulin heavy constant alpha 1
3143860	2710340	2829440	4704950	4545140	5644280	5799030	947195	1243020	1437310	1789080	P01889	P01889	HLAB_HUMAN	HLA-B	HLA class I histocompatibility antigen, B alpha chain
313247	NaN	320722	640305	486277	839347	658769	NaN	NaN	NaN	NaN	P01893	P01893	HLAH_HUMAN	HLA-H	Putative HLA class I histocompatibility antigen, alpha chain H
273903	145042	225468	538641	379101	474735	616848	597173	468705	641907	641556	P01903	P01903;P01906	DRA_HUMAN	HLA-DRA	HLA class II histocompatibility antigen, DR alpha chain
NaN	NaN	NaN	21648.1	NaN	NaN	NaN	NaN	NaN	NaN	NaN	P01909	P01909	DQA1_HUMAN	HLA-DQA1	HLA class II histocompatibility antigen, DQ alpha 1 chain
780196	501419	627706	452299	408624	449495	459290	1396420	1288830	969180	1330580	P01911	P01911;P13762	DRB1_HUMAN	HLA-DRB1	HLA class II histocompatibility antigen, DRB1 beta chain
21812.9	22881.2	25216.5	20960.9	26357.6	19905.5	32381.3	NaN	NaN	NaN	NaN	P01920	P01920	DQB1_HUMAN	HLA-DQB1	HLA class II histocompatibility antigen, DQ beta 1 chain
27032.5	NaN	NaN	39759	NaN	NaN	NaN	38255.9	NaN	NaN	NaN	P02100;P69891;P69892	P02100;P69891;P69892	HBE_HUMAN;HBG1_HUMAN;HBG2_HUMAN	HBE1;HBG1;HBG2	Hemoglobin subunit epsilon
36312	25016	32084.2	NaN	NaN	NaN	15897.1	36880.1	32574.1	73761.9	150716	P02452	P02452	CO1A1_HUMAN	COL1A1	Collagen alpha-1(I) chain
65961.9	41056.4	75133.4	NaN	NaN	NaN	33196.5	116794	NaN	NaN	NaN	P02461	P02461	CO3A1_HUMAN	COL3A1	Collagen alpha-1(III) chain
305665	1288080	2404500	379903	653674	118144	135971	1443210	817512	1250210	1527090	P02533	P02533	K1C14_HUMAN	KRT14	Keratin, type I cytoskeletal 14
33519.1	264885	3626640	137564	167422	NaN	NaN	849677	NaN	369300	NaN	P02538	O95678;P02538;P48668	K2C6A_HUMAN	KRT6A	Keratin, type II cytoskeletal 6A
37055.3	33740.3	NaN	23370	15746	NaN	NaN	46097.6	36261.7	NaN	NaN	P02545	P02545	LMNA_HUMAN	LMNA	Prelamin-A/C
18055.1	12025	NaN	NaN	NaN	NaN	NaN	43983.3	39234.2	NaN	63633.4	P02647	P02647	APOA1_HUMAN	APOA1	Apolipoprotein A-I
23281300	22472500	8665370	38606500	139684000	5506360	27023600	39113000	21076800	24357900	71320900	P02649	P02649	APOE_HUMAN	APOE	Apolipoprotein E
421060	599210	182959	1318110	3780310	310824	389028	751966	383545	406693	712916	P02654	P02654	APOC1_HUMAN	APOC1	Apolipoprotein C-I
NaN	NaN	NaN	58463.5	267461	NaN	NaN	NaN	NaN	NaN	NaN	P02655	P02655	APOC2_HUMAN	APOC2	Apolipoprotein C-II
270690	411477	124448	653224	2101400	132591	144358	426381	701764	NaN	938709	P02656	P02656	APOC3_HUMAN	APOC3	Apolipoprotein C-III
121315	133701	302540	185577	234502	169367	459260	95767.7	131781	NaN	2615290	P02686	P02686	MBP_HUMAN	MBP	Myelin basic protein
943102	571382	988057	893708	691990	998006	1773420	1703650	1551010	2836590	3160490	P02745	P02745	C1QA_HUMAN	C1QA	Complement C1q subcomponent subunit A
760259	397396	792511	902633	727297	1155690	1969800	1695240	1660630	2292210	2941440	P02746	P02746	C1QB_HUMAN	C1QB	Complement C1q subcomponent subunit B
1100700	607033	1008630	1146670	1197870	1229300	2217250	1994700	2223890	2676520	3949230	P02747	P02747	C1QC_HUMAN	C1QC	Complement C1q subcomponent subunit C
49033	NaN	NaN	27713.6	46221.2	NaN	56612.3	88355	NaN	332999	210301	P02748	P02748	CO9_HUMAN	C9	Complement component C9
138264	77478.8	44454.1	106285	11359.3	54148.8	168835	474626	682076	560242	387026	P02749	P02749	APOH_HUMAN	APOH	Beta-2-glycoprotein 1
10565200	6860540	15008500	19938100	10248500	23380500	31140900	8886950	9054130	19943400	16094000	P02751	P02751	FINC_HUMAN	FN1	Fibronectin
484961	502502	508956	471620	316958	455233	517772	1645870	1945410	1309540	1455410	P02753	P02753	RET4_HUMAN	RBP4	Retinol-binding protein 4
NaN	NaN	NaN	NaN	NaN	NaN	NaN	36107.4	NaN	NaN	NaN	P02763	P02763;P19652	A1AG1_HUMAN	ORM1	Alpha-1-acid glycoprotein 1
26939.7	NaN	9746.26	8789.72	NaN	NaN	27459.3	41780.3	44063.7	74859.3	90437	P02765	P02765	FETUA_HUMAN	AHSG	Alpha-2-HS-glycoprotein
NaN	NaN	NaN	NaN	NaN	NaN	NaN	218800	48945.8	NaN	NaN	P02766	P02766	TTHY_HUMAN	TTR	Transthyretin
443949000	308902000	376034000	287774000	258384000	307461000	488186000	1366710000	1530950000	1194920000	2303840000	P02768	P02768	ALBU_HUMAN	ALB	Albumin
26111900	16981200	32290200	17181900	14723500	27564700	30996800	56689600	111479000	58505500	119694000	P02774	P02774	VTDB_HUMAN	GC	Vitamin D-binding protein
NaN	NaN	NaN	13227.6	NaN	NaN	NaN	NaN	NaN	NaN	NaN	P02775	P02775	CXCL7_HUMAN	PPBP	Platelet basic protein
NaN	NaN	NaN	210285	292251	100325	NaN	NaN	NaN	NaN	NaN	P02778	P02778	CXL10_HUMAN	CXCL10	C-X-C motif chemokine 10
2442390	1905700	2036240	4484800	3646860	3883080	5315500	4594040	4343980	4684440	4812990	P02786	P02786	TFR1_HUMAN	TFRC	Transferrin receptor protein 1
89060000	58904700	69952600	57001100	50744700	58315400	107332000	251314000	301205000	233897000	477213000	P02787	P02787	TRFE_HUMAN	TF	Serotransferrin
10081200	5429760	7730210	7010640	5772710	7143290	14876600	31550600	36885200	27935500	68787400	P02788	P02788	TRFL_HUMAN	LTF	Lactotransferrin
12528300	5581250	10576700	8259290	5066130	8593370	17411300	8997090	7276310	34295600	39334000	P02790	P02790	HEMO_HUMAN	HPX	Hemopexin
3053310	2879330	3511350	3669630	5288400	3500460	12514600	6623440	10097400	9351430	43033100	P02792	P02792	FRIL_HUMAN	FTL	Ferritin light chain
3265530	3441670	3493550	2640640	3462430	2883050	20645000	5350560	7138380	7166040	108945000	P02794	P02794	FRIH_HUMAN	FTH1	Ferritin heavy chain
306366	302510	258264	163240	154939	145980	99434.5	176139	179883	166038	182371	P02795;P13640;P80297	P02795;P04732;P13640;P80297;Q8N339	MT1G_HUMAN;MT1X_HUMAN;MT2_HUMAN	MT1G;MT1X;MT2A	Metallothionein-2
21118.2	NaN	NaN	11637.4	NaN	NaN	NaN	NaN	NaN	NaN	NaN	P03952	P03952	KLKB1_HUMAN	KLKB1	Plasma kallikrein
NaN	NaN	NaN	12123.7	NaN	NaN	24081.1	NaN	NaN	NaN	NaN	P03956	P03956	MMP1_HUMAN	MMP1	Interstitial collagenase
128758	134826	150006	73674.9	91366.5	96424.5	87483.6	181198	182680	222299	227942	P04040	P04040	CATA_HUMAN	CAT	Catalase
27800.6	34444	NaN	27754.2	31934.9	21224.7	26613.8	27790.4	NaN	NaN	NaN	P04049	P04049	RAF1_HUMAN	RAF1	RAF proto-oncogene serine/threonine-protein kinase
NaN	NaN	NaN	13051.7	21719.6	NaN	NaN	44557.8	NaN	NaN	NaN	P04062	P04062	GBA1_HUMAN	GBA1	Lysosomal acid glucosylceramidase
2617120	2349490	2320360	430510	467884	614987	674217	3364980	2425570	2655260	4096600	P04066	P04066	FUCO_HUMAN	FUCA1	Tissue alpha-L-fucosidase
2990020	2917750	2887710	3198780	3355850	3073430	3039510	2679360	2695110	2065590	2731340	P04075	P04075	ALDOA_HUMAN	ALDOA	Fructose-bisphosphate aldolase A
6730550	9228050	10068300	11704700	13899200	12759700	11626400	7075020	11928000	10784200	7817010	P04080	P04080	CYTB_HUMAN	CSTB	Cystatin-B
20119500	14203800	15468700	33251100	35172500	25955400	31274400	15980800	13214400	12344300	11372700	P04083	P04083	ANXA1_HUMAN	ANXA1	Annexin A1
12972.4	25694.8	39099.1	30850.7	51524.3	54329	57110.5	NaN	36124	NaN	42456.9	P04114	P04114	APOB_HUMAN	APOB	Apolipoprotein B-100
NaN	21905	NaN	NaN	NaN	NaN	16032.7	NaN	NaN	NaN	NaN	P04150	P04150	GCR_HUMAN	NR3C1	Glucocorticoid receptor
156034	110530	85468.2	136622	102963	109959	197770	98573.3	NaN	111432	410543	P04156	P04156	PRIO_HUMAN	PRNP	Major prion protein
598222	603559	555921	196318	257408	198397	216991	1270670	1242920	994811	1464860	P04179	P04179	SODM_HUMAN	SOD2	Superoxide dismutase [Mn], mitochondrial
NaN	NaN	NaN	NaN	NaN	NaN	NaN	NaN	NaN	NaN	NaN	P04183	P04183	KITH_HUMAN	TK1	Thymidine kinase, cytosolic
NaN	NaN	NaN	NaN	NaN	NaN	270102	NaN	NaN	NaN	1905200	P04216	P04216	THY1_HUMAN	THY1	Thy-1 membrane glycoprotein
83418.8	32921	146556	45815.3	21612	NaN	140656	79314	64958.8	300660	406252	P04217	P04217	A1BG_HUMAN	A1BG	Alpha-1B-glycoprotein
NaN	NaN	NaN	NaN	76979.2	NaN	NaN	NaN	NaN	NaN	NaN	P04233	P04233	HG2A_HUMAN	CD74	HLA class II histocompatibility antigen gamma chain
130857	1443110	14284700	579065	837259	NaN	66660.4	4245100	209143	2018680	305848	P04259	P02538;P04259;P48668	K2C6B_HUMAN	KRT6B	Keratin, type II cytoskeletal 6B
7683650	18001400	6896430	4334700	8707880	4331670	2051530	28424900	17550600	22994900	18012500	P04264	P04259;P04264	K2C1_HUMAN	KRT1	Keratin, type II cytoskeletal 1
117254	NaN	NaN	257897	110867	NaN	NaN	221709	388438	NaN	NaN	P04271	P04271	S100B_HUMAN	S100B	Protein S100-B
NaN	NaN	NaN	18231.4	NaN	NaN	33668.6	NaN	73760.2	NaN	NaN	P04278	P04278	SHBG_HUMAN	SHBG	Sex hormone-binding globulin
17779800	14713000	17290300	19530400	23761500	19376000	17733100	18232000	19019200	17943400	22473400	P04406	P04406	G3P_HUMAN	GAPDH	Glyceraldehyde-3-phosphate dehydrogenase
67426.3	62335.3	64746.6	49414	40671.3	47786	51556.2	62100.5	54871.1	NaN	67105.6	P04424	P04424	ARLY_HUMAN	ASL	Argininosuccinate lyase
6889830	5341600	5457600	14582400	13635200	19187100	19692700	4819910	4658350	5605380	6679600	P04439	P01889;P04439	HLAA_HUMAN	HLA-A	HLA class I histocompatibility antigen, A alpha chain
25472.3	NaN	NaN	173706	181601	276639	195426	NaN	NaN	NaN	NaN	P04440	P04440	DPB1_HUMAN	HLA-DPB1	HLA class II histocompatibility antigen, DP beta 1 chain
722863	770239	768485	787926	809728	805490	794185	693535	632912	608014	541694	P04632	P04632;Q96L46	CPNS1_HUMAN	CAPNS1	Calpain small subunit 1
72885.6	62555.8	66077.3	54229.8	31376.8	NaN	111579	335606	254989	NaN	400023	P04746;P0DTE7;P0DTE8;P0DUB6;P19961	P04746;P0DTE7;P0DTE8;P0DUB6;P19961	AMY1A_HUMAN;AMY1B_HUMAN;AMY1C_HUMAN;AMY2B_HUMAN;AMYP_HUMAN	AMY1A;AMY1B;AMY1C;AMY2A;AMY2B	Pancreatic alpha-amylase
1800680	2034490	2201450	1831720	2111180	2186820	2141640	2664450	2960210	3270260	2887500	P04792	P04792	HSPB1_HUMAN	HSPB1	Heat shock protein beta-1
NaN	NaN	NaN	NaN	NaN	NaN	NaN	NaN	NaN	NaN	NaN	P04818	P04818	TYSY_HUMAN	TYMS	Thymidylate synthase
7034620	4683910	6013190	10608600	9842360	8410010	7661160	7949540	8540180	7598860	6233260	P04839	P04839	CY24B_HUMAN	CYBB	Cytochrome b-245 heavy chain
75504.7	74824	74819	49168.7	52191.3	82523.6	37875.8	175811	117328	210607	115407	P04843	P04843	RPN1_HUMAN	RPN1	Dolichyl-diphosphooligosaccharide--protein glycosyltransferase subunit 1
29801.8	NaN	NaN	16243.5	NaN	NaN	NaN	52209.8	25062.3	NaN	NaN	P04844	P04844	RPN2_HUMAN	RPN2	Dolichyl-diphosphooligosaccharide--protein glycosyltransferase subunit 2
27476900	23912300	23084700	22551400	21047700	19616600	22344100	18656600	21639000	18859400	18810400	P04899	P04899	GNAI2_HUMAN	GNAI2	Guanine nucleotide-binding protein G(i) subunit alpha-2
287098	293847	358828	558422	546211	643199	616515	514741	555965	614486	532922	P04920	P04920	B3A2_HUMAN	SLC4A2	Anion exchange protein 2
20062100	18161400	17594500	23490700	22355600	22662100	23101300	13140200	13725300	13492300	13047000	P05023	P05023	AT1A1_HUMAN	ATP1A1	Sodium/potassium-transporting ATPase subunit alpha-1
5792630	4895230	4766850	6252390	6280550	5669940	6057370	4383890	4628410	4426020	3915950	P05026	P05026	AT1B1_HUMAN	ATP1B1	Sodium/potassium-transporting ATPase subunit beta-1
15786.7	NaN	17892.4	25225.2	33331.9	19793.1	16282	49177.5	NaN	35712.4	36764.7	P05067	P05067	A4_HUMAN	APP	Amyloid-beta precursor protein
34252.6	111532	NaN	NaN	67454	NaN	19241.5	124187	200522	207020	332299	P05089	P05089	ARGI1_HUMAN	ARG1	Arginase-1
60310.4	51244	46492.4	41281.5	245406	31567.8	71541	69769.6	121087	134436	155280	P05090	P05090	APOD_HUMAN	APOD	Apolipoprotein D
42533.8	39986.3	35537.4	9102.97	23391.6	NaN	42010.4	54978.6	NaN	NaN	194355	P05091	P05091	ALDH2_HUMAN	ALDH2	Aldehyde dehydrogenase, mitochondrial
363071	327497	362830	1413510	1194330	1228000	1430150	556274	538045	537287	607266	P05106	P05106	ITB3_HUMAN	ITGB3	Integrin beta-3
50573400	40486700	39377700	38989500	39636700	39419900	40348000	31288500	34813400	34828800	39609600	P05107	P05107	ITB2_HUMAN	ITGB2	Integrin beta-2
84174.5	109294	85671.1	126150	106106	52951.4	78266.1	129646	225425	308073	96489	P05109	P05109	S10A8_HUMAN	S100A8	Protein S100-A8
13251.7	NaN	NaN	NaN	NaN	NaN	NaN	58019.1	NaN	NaN	NaN	P05114	P05114	HMGN1_HUMAN	HMGN1	Non-histone chromosomal protein HMG-14
54285.2	31166.7	60994.3	54051.5	35230.7	47155.2	110306	97591.1	77572.8	107855	229654	P05121	P05121	PAI1_HUMAN	SERPINE1	Plasminogen activator inhibitor 1
NaN	NaN	NaN	NaN	12248.9	NaN	NaN	38505.5	NaN	NaN	NaN	P05141;P12236	P05141;P12235;P12236;Q9H0C2	ADT2_HUMAN;ADT3_HUMAN	SLC25A5;SLC25A6	ADP/ATP translocase 2
NaN	NaN	NaN	NaN	NaN	NaN	NaN	NaN	NaN	NaN	69652	P05154	P05154	IPSP_HUMAN	SERPINA5	Plasma serine protease inhibitor
74072.1	69944.7	NaN	121163	115975	204203	233881	114004	136731	NaN	294506	P05155	P05155	IC1_HUMAN	SERPING1	Plasma protease C1 inhibitor
1638260	1005870	1452390	1160890	786771	1327980	2694910	1221990	972728	4920640	5906430	P05156	P05156	CFAI_HUMAN	CFI	Complement factor I
59917.5	NaN	76071.7	375076	278140	460423	324735	57680.5	81715.5	NaN	96015.4	P05161	P05161	ISG15_HUMAN	ISG15	Ubiquitin-like protein ISG15
166656	209020	195959	156921	190532	192274	153245	242966	207175	216113	222327	P05198	P05198	IF2A_HUMAN	EIF2S1	Eukaryotic translation initiation factor 2 subunit 1
5674620	5424340	4325830	5212580	5334950	5181340	6490760	2815390	2860600	3152780	3323930	P05362	P05362	ICAM1_HUMAN	ICAM1	Intercellular adhesion molecule 1
231954	352743	221937	253389	352256	269295	231563	307757	358765	400821	321628	P05387	P05387	RLA2_HUMAN	RPLP2	Large ribosomal subunit protein P2
116524	135423	165429	126510	154222	106003	91111.9	232762	184895	189742	140786	P05388	P05388;Q8NHW5	RLA0_HUMAN	RPLP0	Large ribosomal subunit protein uL10
3977450	4242160	3965600	4131550	4772010	4709770	5024480	4917780	4781550	4691840	4475710	P05413	P05413	FABPH_HUMAN	FABP3	Fatty acid-binding protein, heart
147523	93814.1	96688.1	93849.8	71784.3	73079.5	137251	590187	561868	443362	863970	P05452	P05452	TETN_HUMAN	CLEC3B	Tetranectin
25559.3	NaN	NaN	20031.2	NaN	NaN	31285	25942.6	NaN	NaN	114471	P05543	P05543	THBG_HUMAN	SERPINA7	Thyroxine-binding globulin
13101600	11022600	10182200	12101700	11462700	11721400	13216500	7129040	7638350	7632520	8423390	P05556	P05556	ITB1_HUMAN	ITGB1	Integrin beta-1
450592	449734	363114	816459	897188	842730	613302	476211	301224	NaN	NaN	P05771	P05771	KPCB_HUMAN	PRKCB	Protein kinase C beta type
61793.1	NaN	44736.1	55265	19347.6	NaN	NaN	NaN	NaN	NaN	NaN	P05976;P08590	P05976;P08590	MYL1_HUMAN;MYL3_HUMAN	MYL1;MYL3	Myosin light chain 1/3, skeletal muscle isoform
48343.5	65216.8	NaN	70040.5	98573.9	80152.6	57989.4	56927.8	NaN	NaN	NaN	P06132	P06132	DCUP_HUMAN	UROD	Uroporphyrinogen decarboxylase
NaN	20935.2	NaN	NaN	NaN	NaN	NaN	NaN	NaN	NaN	NaN	P06213	P06213	INSR_HUMAN	INSR	Insulin receptor
NaN	NaN	NaN	15042.4	22932.9	NaN	NaN	NaN	NaN	NaN	NaN	P06280	P06280	AGAL_HUMAN	GLA	Alpha-galactosidase A
NaN	NaN	69467.6	91513.5	NaN	NaN	135527	87603.2	NaN	NaN	NaN	P06312	P06312	KV401_HUMAN	IGKV4-1	Immunoglobulin kappa variable 4-1
11761500	11964600	11608500	11635000	12196200	10844100	11783300	14512500	13611100	11827500	11033300	P06396	P06396	GELS_HUMAN	GSN	Gelsolin
77045.3	33889.9	33576.3	50002.5	30636.3	20842.7	43178.5	173993	103032	60508.2	93488.6	P06454	P06454	PTMA_HUMAN	PTMA	Prothymosin alpha
273428	140626	397243	143866	262941	333046	154804	484606	768976	NaN	702282	P06576	P06576	ATPB_HUMAN	ATP5F1B	ATP synthase subunit beta, mitochondrial
91500.5	47108.7	126547	124442	61838.5	170988	223960	260165	235253	518595	456599	P06681	P06681	CO2_HUMAN	C2	Complement C2
58118.3	93700.1	60467.1	80236.4	69891.2	40095.7	57815.2	82906	131770	268386	102462	P06702	P06702	S10A9_HUMAN	S100A9	Protein S100-A9
NaN	NaN	NaN	NaN	68847.4	NaN	NaN	NaN	NaN	NaN	NaN	P06703	P06703	S10A6_HUMAN	S100A6	Protein S100-A6
26333	NaN	NaN	47098.1	153854	NaN	15005.8	81944.6	NaN	NaN	37510	P06727	P06727	APOA4_HUMAN	APOA4	Apolipoprotein A-IV
115222	109355	123500	118157	117140	114304	103070	162177	133707	NaN	NaN	P06730	P06730	IF4E_HUMAN	EIF4E	Eukaryotic translation initiation factor 4E
4590820	4417580	4167710	4769700	5628180	3966890	4026640	4070070	4782860	3495810	3849660	P06733	P06733	ENOA_HUMAN	ENO1	Alpha-enolase
372426	394696	411608	322735	315394	400705	336172	1055520	953628	932892	989615	P06737	P06737;P11216;P11217	PYGL_HUMAN	PYGL	Glycogen phosphorylase, liver form
1423420	1317050	1434370	1220290	1368130	1191190	1350460	1719030	1676730	1305650	1595030	P06744	P06744	G6PI_HUMAN	GPI	Glucose-6-phosphate isomerase
NaN	NaN	NaN	5502.76	NaN	NaN	NaN	27963.9	NaN	NaN	NaN	P06748	P06748	NPM_HUMAN	NPM1	Nucleophosmin
979877	674783	1082270	1101100	875675	835772	908810	1732570	1812080	1456390	972982	P06753	P06753	TPM3_HUMAN	TPM3	Tropomyosin alpha-3 chain
4751100	3939490	3972740	5409080	4628720	4947380	5359740	2864060	3071490	3072110	2926170	P06756	P06756	ITAV_HUMAN	ITGAV	Integrin alpha-V
405409	349351	326560	359341	841514	171188	249752	526030	521637	1069960	919704	P06858	P06858	LIPL_HUMAN	LPL	Lipoprotein lipase
439383	316791	354323	204341	187244	205286	271985	695602	654252	606819	895416	P06865	P06865	HEXA_HUMAN	HEXA	Beta-hexosaminidase subunit alpha
101922	80012	130908	60159.1	36721	NaN	71064.7	169395	124832	NaN	154372	P07099	P07099	HYEP_HUMAN	EPHX1	Epoxide hydrolase 1
839661	1541430	774870	1625810	1439270	871317	555526	1074780	1626300	1300580	835762	P07108	P07108	ACBP_HUMAN	DBI	Acyl-CoA-binding protein
5740390	5706020	5547070	5243540	5247280	5123870	5003400	8211930	7627070	6972610	8485800	P07195	P00338;P07195;P07864;Q6ZMR3	LDHB_HUMAN	LDHB	L-lactate dehydrogenase B chain
2483600	2707520	2567590	2142220	2005540	2220340	1935550	3206680	3031830	3178040	2838260	P07203	P07203	GPX1_HUMAN	GPX1	Glutathione peroxidase 1
202221	189954	205802	319689	291708	323369	256586	68879.8	68009.9	NaN	75238	P07204	P07204	TRBM_HUMAN	THBD	Thrombomodulin
19280.6	14144.3	13861.8	20600.8	16500	14732	14162.2	19431.5	NaN	NaN	NaN	P07205	P07205	PGK2_HUMAN	PGK2	Phosphoglycerate kinase 2
160723	162257	185530	111305	126153	124585	100651	482241	333698	390559	331990	P07237	P07237	PDIA1_HUMAN	P4HB	Protein disulfide-isomerase
NaN	NaN	NaN	14062	NaN	NaN	28715.8	NaN	NaN	NaN	NaN	P07311	P07311	ACYP1_HUMAN	ACYP1	Acylphosphatase-1
38679	39475.2	NaN	43832.1	48957.4	33821	37812.4	39670.8	NaN	NaN	NaN	P07332	P07332	FES_HUMAN	FES	Tyrosine-protein kinase Fes/Fps
290115	410396	362272	307921	419289	433246	188398	146140	138727	127796	175050	P07333	P07333	CSF1R_HUMAN	CSF1R	Macrophage colony-stimulating factor 1 receptor
2830420	2313790	2669860	2087190	2859490	2020970	3611410	4168330	4310490	4963500	6427380	P07339	P07339	CATD_HUMAN	CTSD	Cathepsin D
60706900	51730900	51693200	66807900	72508200	62294600	57614500	37171300	30069200	24005600	23072200	P07355	A6NMY6;P07355	ANXA2_HUMAN	ANXA2	Annexin A2
806010	785253	753077	875050	853472	796432	870339	793256	769328	716666	634563	P07384	P07384	CAN1_HUMAN	CAPN1	Calpain-1 catalytic subunit
2660900	2799870	2908910	2528790	2427570	2492260	2506630	3910810	3908400	3271710	3063100	P07437	P04350;P07437;P68371	TBB5_HUMAN	TUBB	Tubulin beta chain
54254.5	48553.6	50368.6	42150.7	67249.1	41139.8	39862	138063	215889	195350	272521	P07477;Q9BYE2	P07477;Q9BYE2	TMPSD_HUMAN;TRY1_HUMAN	PRSS1;TMPRSS13	Serine protease 1
NaN	NaN	NaN	NaN	NaN	NaN	NaN	NaN	NaN	NaN	NaN	P07478	P07478	TRY2_HUMAN	PRSS2	Trypsin-2
55601.8	NaN	NaN	45290.4	NaN	63555.8	NaN	74249.1	74609.1	NaN	NaN	P07550	P07550	ADRB2_HUMAN	ADRB2	Beta-2 adrenergic receptor
1060170	726853	824593	938691	1405800	602943	668305	3439760	3555220	3297330	3690580	P07602	P07602	SAP_HUMAN	PSAP	Prosaposin
1992710	1669940	1648710	637801	787021	685104	908051	3894250	3964170	3356840	5449590	P07686	P07686	HEXB_HUMAN	HEXB	Beta-hexosaminidase subunit beta
148589	142862	NaN	233186	97324	249174	419807	473148	413588	NaN	831453	P07711	P07711	CATL1_HUMAN	CTSL	Procathepsin L
28054700	25854200	23053200	26305700	27742100	22841900	25785500	19089600	17127600	16627500	17904600	P07737	P07737	PROF1_HUMAN	PFN1	Profilin-1
694822	806488	768920	678390	881501	754851	718476	635766	746494	614779	626948	P07741	P07741	APT_HUMAN	APRT	Adenine phosphoribosyltransferase
90847.3	108730	106847	88980.3	88270.6	92473.1	84588.4	164997	153255	127625	125304	P07814	P07814	SYEP_HUMAN	EPRS1	Bifunctional glutamate/proline--tRNA ligase
5573710	3596600	4526430	2005040	1582230	1789800	2634760	3487200	2668060	2806710	4544320	P07858	P07858	CATB_HUMAN	CTSB	Cathepsin B
2210070	2323250	2369720	2606280	2587450	2306560	2439690	3514370	3221850	2846080	2865810	P07900	P07900	HS90A_HUMAN	HSP90AA1	Heat shock protein HSP 90-alpha
NaN	44277	53747.4	36714.1	NaN	NaN	27450.6	NaN	NaN	NaN	NaN	P07902	P07902	GALT_HUMAN	GALT	Galactose-1-phosphate uridylyltransferase
461111	457683	432114	676729	761515	859708	697741	367298	471651	463986	438038	P07947	P07947	YES_HUMAN	YES1	Tyrosine-protein kinase Yes
5916690	4986300	5061690	5376730	5367990	5167800	4956690	4661100	4848860	4825700	4510200	P07948	P07948	LYN_HUMAN	LYN	Tyrosine-protein kinase Lyn
NaN	494542	NaN	4928.08	41365.8	NaN	5665.77	NaN	424522	NaN	NaN	P07951	P07951	TPM2_HUMAN	TPM2	Tropomyosin beta chain
151440	153703	199239	106247	118744	136697	132963	298556	221433	287847	343142	P07954	P07954	FUMH_HUMAN	FH	Fumarate hydratase, mitochondrial
130038	97709.1	106778	849261	764719	817563	1062280	1363410	2032070	1271480	2481790	P07998	P07998	RNAS1_HUMAN	RNASE1	Ribonuclease pancreatic
16779.7	10733	NaN	NaN	NaN	NaN	NaN	16331.9	NaN	118736	94325.3	P08123	P08123	CO1A2_HUMAN	COL1A2	Collagen alpha-2(I) chain
1999360	1852940	1677340	3457160	2996360	2890900	3214580	3565140	2830500	2772770	3083350	P08133	P08133	ANXA6_HUMAN	ANXA6	Annexin A6
627868	263420	726878	697441	759158	640357	797247	372863	399673	448705	388336	P08134	P08134	RHOC_HUMAN	RHOC	Rho-related GTP-binding protein RhoC
538732	461386	346776	472766	465730	505286	445179	305749	312845	NaN	432792	P08174	P08174	DAF_HUMAN	CD55	Complement decay-accelerating factor
59837.7	63317.5	73454.6	13748.3	NaN	50309	NaN	115998	NaN	142090	NaN	P08183	P08183	MDR1_HUMAN	ABCB1	ATP-dependent translocase ABCB1
9513590	7485830	8834610	14656600	14425800	12549000	12081500	6700090	6487640	7082180	6461810	P08195	P08195	4F2_HUMAN	SLC3A2	Amino acid transporter heavy chain SLC3A2
578575	288216	531031	197671	234248	241581	316683	1448560	1463340	1561550	2524150	P08236	P08236	BGLR_HUMAN	GUSB	Beta-glucuronidase
28342	33139.9	NaN	31985.6	34299.1	46432.5	35924.9	60320.1	51665.2	NaN	NaN	P08237	P08237	PFKAM_HUMAN	PFKM	ATP-dependent 6-phosphofructokinase, muscle type
5710090	6192940	6122300	6286050	6355250	6462800	6011950	8943340	8339070	7417090	6743660	P08238	P07900;P08238;Q14568;Q58FF8	HS90B_HUMAN	HSP90AB1	Heat shock protein HSP 90-beta
72705.4	51528.7	71735.6	56825.9	46112.7	48697.5	101122	183626	174986	152356	334738	P08253	P08253	MMP2_HUMAN	MMP2	72 kDa type IV collagenase
NaN	NaN	NaN	37973.2	NaN	NaN	62078.7	35564.2	33400	NaN	NaN	P08473	P08473	NEP_HUMAN	MME	Neprilysin
4699730	3983300	3306370	7457410	5365180	3517640	6328140	3516510	3326360	2921810	1852460	P08567	P08567	PLEK_HUMAN	PLEK	Pleckstrin
1221970	799686	1121200	2216050	3050510	2083290	2517760	2530070	2153080	2452490	2812080	P08571	P08571	CD14_HUMAN	CD14	Monocyte differentiation antigen CD14
32901100	26860800	25213500	30153500	27372000	25585700	25657300	19976500	20205500	19667800	18127900	P08575	P08575	PTPRC_HUMAN	PTPRC	Receptor-type tyrosine-protein phosphatase C
1235070	1046030	1064420	842923	737512	941688	956397	495987	495835	724408	655408	P08582	P08582	TRFM_HUMAN	MELTF	Melanotransferrin
1303160	1134350	1356530	1690600	1721450	1900790	1939950	1158600	1372010	1513130	1009630	P08631	P08631	HCK_HUMAN	HCK	Tyrosine-protein kinase HCK
1960370	887696	1200650	1853030	1495830	1434500	2971140	2938620	3223500	2489770	5478270	P08637	O75015;P08637	FCG3A_HUMAN	FCGR3A	Low affinity immunoglobulin gamma Fc region receptor III-A
9639840	8467880	8631950	7652480	7586420	8234070	8628670	5913970	6454160	7177320	7169120	P08648	P08648	ITA5_HUMAN	ITGA5	Integrin alpha-5
3057170	3364620	2952090	2255100	2715210	1986760	1794260	7919690	6990290	6903300	6782290	P08670	P08670	VIME_HUMAN	VIM	Vimentin
415648	293868	397874	315722	350294	310115	522071	885578	711760	1675980	1637230	P08697	P08697	A2AP_HUMAN	SERPINF2	Alpha-2-antiplasmin
70405.4	94357.1	NaN	47671.9	71356.8	NaN	NaN	NaN	90922.1	NaN	92584.6	P08708	P08708	RS17_HUMAN	RPS17	Small ribosomal subunit protein eS17
1064990	882423	1236890	834914	957657	922431	926172	925017	1104390	851309	744746	P08754	P08754	GNAI3_HUMAN	GNAI3	Guanine nucleotide-binding protein G(i) subunit alpha-3
24040500	20456400	18288600	26233000	25939400	19954600	21457000	42504400	29988200	26170200	21447000	P08758	P08758	ANXA5_HUMAN	ANXA5	Annexin A5
63361.6	650948	9637770	239555	402281	NaN	50340.1	1892680	141402	712349	155380	P08779	P08779	K1C16_HUMAN	KRT16	Keratin, type I cytoskeletal 16
3123100	2079930	2553190	2338430	2270500	2487260	3208330	3596600	5512120	5212790	5801740	P08962	P08962	CD63_HUMAN	CD63	CD63 antigen
28208.8	30412.2	36255.3	38548.3	50066.1	31290.3	64958.9	43862.2	NaN	NaN	254898	P09104	P09104	ENOG_HUMAN	ENO2	Gamma-enolase
NaN	11082.5	NaN	NaN	NaN	NaN	9168.13	NaN	NaN	NaN	NaN	P09132	P09132	SRP19_HUMAN	SRP19	Signal recognition particle 19 kDa protein
775015	577982	612290	759409	838587	735707	756624	371477	368129	446655	437649	P09211	P09211	GSTP1_HUMAN	GSTP1	Glutathione S-transferase P
332849	173882	259202	456303	200800	331512	279321	651113	505694	NaN	700582	P09237	P09237	MMP7_HUMAN	MMP7	Matrilysin
NaN	NaN	NaN	NaN	NaN	NaN	NaN	NaN	NaN	NaN	NaN	P09238	P09238	MMP10_HUMAN	MMP10	Stromelysin-2
723104	616270	586208	1076250	913084	1275270	1017090	281633	260668	365828	305654	P09326	P09326	CD48_HUMAN	CD48	CD48 antigen
5672250	5954950	5926430	5536160	5703740	5088670	5191170	3572000	4232070	3771770	3396710	P09382	P09382	LEG1_HUMAN	LGALS1	Galectin-1
343542	237397	391112	337439	384764	429023	422153	313353	293449	294738	577971	P09417	P09417	DHPR_HUMAN	QDPR	Dihydropteridine reductase
1520650	1719750	1798730	2301080	2875440	2709390	2451960	3396260	3701690	2748300	3640310	P09467	O00757;P09467	F16P1_HUMAN	FBP1	Fructose-1,6-bisphosphatase 1
NaN	NaN	NaN	NaN	NaN	NaN	102370	NaN	NaN	NaN	560977	P09471	P09471	GNAO_HUMAN	GNAO1	Guanine nucleotide-binding protein G(o) subunit alpha
73665.2	NaN	93063	118753	131104	120893	178153	545749	463627	438608	755544	P09486	P09486	SPRC_HUMAN	SPARC	SPARC
53249.8	58972.7	72219.8	39999.4	44557.7	58698	67040.5	NaN	NaN	NaN	NaN	P09488	P09488	GSTM1_HUMAN	GSTM1	Glutathione S-transferase Mu 1
1456360	2097540	1887280	1455990	1377100	1596690	1356880	2515420	2073720	2217650	1703010	P09493	P09493	TPM1_HUMAN	TPM1	Tropomyosin alpha-1 chain
122855	135978	112213	116682	116833	92484.1	99251.8	278862	166466	NaN	192633	P09496	P09496	CLCA_HUMAN	CLTA	Clathrin light chain A
63548.3	83738.4	117362	56077.2	58905.1	101338	55755.1	135309	122206	239467	101616	P09497	P09497	CLCB_HUMAN	CLTB	Clathrin light chain B
16525500	13463500	13493400	35956600	35719700	30589800	36390600	11284200	9987540	8342420	8481060	P09525	P09525	ANXA4_HUMAN	ANXA4	Annexin A4
2486190	2058550	2218950	2888700	2671410	2862800	3071380	1494080	1542980	1504140	1875990	P09543	P09543	CN37_HUMAN	CNP	2',3'-cyclic-nucleotide 3'-phosphodiesterase
371097	197135	328265	180396	117069	173261	515144	2245570	2693760	2605140	5932960	P09603	P09603	CSF1_HUMAN	CSF1	Macrophage colony-stimulating factor 1
NaN	8332.62	10412.8	3634.83	NaN	31423.2	NaN	33074.3	32317.6	NaN	43240.5	P09622	P09622	DLDH_HUMAN	DLD	Dihydrolipoyl dehydrogenase, mitochondrial
254313	173231	165159	163249	129075	85247.1	109878	416116	337618	297127	230689	P09651	P09651;Q32P51	ROA1_HUMAN	HNRNPA1	Heterogeneous nuclear ribonucleoprotein A1
76017.9	50615.7	55714.6	97050.4	105838	63745.7	93203.8	318480	313058	239564	263630	P09668	P09668	CATH_HUMAN	CTSH	Pro-cathepsin H
86295.5	83969.7	101003	114091	106983	171457	112696	254529	460601	462550	378493	P09758	P09758	TACD2_HUMAN	TACSTD2	Tumor-associated calcium signal transducer 2
427321	400736	376599	411932	389092	467642	663720	370172	373165	429051	487425	P09769	P09769	FGR_HUMAN	FGR	Tyrosine-protein kinase Fgr
40011	39663.7	44477.2	69773	65132.6	83795	48944.8	12067	NaN	NaN	NaN	P09913	P09913	IFIT2_HUMAN	IFIT2	Interferon-induced protein with tetratricopeptide repeats 2
38444.1	50541.2	91876.6	100674	106687	160968	79333.4	17263.4	NaN	NaN	NaN	P09914	P09914	IFIT1_HUMAN	IFIT1	Interferon-induced protein with tetratricopeptide repeats 1
64189.8	56865.1	56409	38015.2	39537.4	63434.3	48637.4	64094.8	63609.6	NaN	NaN	P09917	P09917	LOX5_HUMAN	ALOX5	Polyunsaturated fatty acid 5-lipoxygenase
144404	160795	272380	183446	205554	325967	250587	295001	246048	NaN	314044	P09936	P09936	UCHL1_HUMAN	UCHL1	Ubiquitin carboxyl-terminal hydrolase isozyme L1
6196400	5997900	5602430	6784900	7602180	6520970	6738600	4585290	4806730	3892320	4727930	P09960	P09960	LKHA4_HUMAN	LTA4H	Leukotriene A-4 hydrolase
181518	285908	383828	255332	660820	506572	371815	114650	278599	233548	314448	P09972	P09972	ALDOC_HUMAN	ALDOC	Fructose-bisphosphate aldolase C
205633	136396	53197.1	160848	155532	224413	139390	387795	329973	719630	916974	P0C0L4	P0C0L4;P0C0L5	CO4A_HUMAN	C4A	Complement C4-A
427605	572518	905618	147706	221259	286414	196857	318040	522132	890438	488933	P0C0S5;Q71UI9	P0C0S5;Q71UI9	H2AV_HUMAN;H2AZ_HUMAN	H2AZ1;H2AZ2	Histone H2A.Z
NaN	NaN	NaN	NaN	NaN	NaN	NaN	NaN	NaN	NaN	NaN	P0C5Y4;Q07627;Q8IUG1;Q9BYS1	Q07627;Q8IUG1;Q9BYS1;P0C5Y4	KRA11_HUMAN;KRA13_HUMAN;KRA14_HUMAN;KRA15_HUMAN	KRTAP1-1;KRTAP1-3;KRTAP1-4;KRTAP1-5	Keratin-associated protein 1-4
NaN	NaN	NaN	NaN	NaN	NaN	NaN	NaN	NaN	NaN	NaN	P0C7H8;Q9BYR9;Q9BYT5;Q9BYU5	Q9BYR9;P0C7H8;Q9BYT5;Q9BYU5	KRA21_HUMAN;KRA22_HUMAN;KRA23_HUMAN;KRA24_HUMAN	KRTAP2-1;KRTAP2-2;KRTAP2-3;KRTAP2-4	Keratin-associated protein 2-3
NaN	NaN	NaN	10022.6	NaN	NaN	NaN	NaN	NaN	NaN	NaN	P0CG29;P0CG30	P0CG30;P0CG29	GST2_HUMAN;GSTT2_HUMAN	GSTT2;GSTT2B	Glutathione S-transferase theta-2
17266.9	26768.1	NaN	16438.8	17219.1	NaN	NaN	NaN	NaN	NaN	192844	P0CG38	P0CG38	POTEI_HUMAN	POTEI	POTE ankyrin domain family member I
NaN	60854.1	NaN	NaN	NaN	NaN	NaN	NaN	NaN	NaN	NaN	P0CG39	P0CG39	POTEJ_HUMAN	POTEJ	POTE ankyrin domain family member J
NaN	NaN	NaN	NaN	NaN	NaN	NaN	NaN	NaN	NaN	NaN	P0CG47;P0CG48	P0CG47;P0CG48	UBB_HUMAN;UBC_HUMAN	UBB;UBC	Polyubiquitin-B
54409.2	NaN	NaN	NaN	NaN	NaN	NaN	107383	NaN	NaN	NaN	P0DME0;Q01105	P0DME0;Q01105	SETLP_HUMAN;SET_HUMAN	SET;SETSIP	Protein SETSIP
1414210	1237030	1433320	1671830	1615010	1783850	2268610	1495540	1424470	1776800	2467300	P0DMV8;P0DMV9	P0DMV8;P0DMV9;P34931	HS71A_HUMAN;HS71B_HUMAN	HSPA1A;HSPA1B	Heat shock 70 kDa protein 1A
373986	281050	263130	243999	244264	258397	472998	247029	278231	857366	1057020	P0DOY2;P0DOY3	P0DOY2;P0DOY3	IGLC2_HUMAN;IGLC3_HUMAN	IGLC2;IGLC3	Immunoglobulin lambda constant 2
650763	886732	951891	766401	1785470	624016	205157	657540	538862	498928	264650	P0DP23;P0DP24;P0DP25	P0DP23;P0DP24;P0DP25	CALM1_HUMAN;CALM2_HUMAN;CALM3_HUMAN	CALM1;CALM2;CALM3	Calmodulin-1
NaN	12221.1	NaN	NaN	NaN	NaN	NaN	NaN	NaN	NaN	NaN	P10109	P10109	ADX_HUMAN	FDX1	Adrenodoxin, mitochondrial
590632	356021	354078	495231	352164	319219	365265	474630	548822	NaN	NaN	P10114	P10114	RAP2A_HUMAN	RAP2A	Ras-related protein Rap-2a
514141	331310	130553	142208	70966.3	66358.2	140362	164065	151761	NaN	185042	P10124	P10124	SRGN_HUMAN	SRGN	Serglycin
30980.8	NaN	NaN	133003	NaN	21181.3	54132.7	NaN	48865.8	NaN	NaN	P10145	P10145	IL8_HUMAN	CXCL8	Interleukin-8
236876	186679	184638	32156	NaN	NaN	27762.4	249946	296999	426608	135119	P10147;P16619	P10147;P16619	CCL3_HUMAN;CL3L1_HUMAN	CCL3;CCL3L1	C-C motif chemokine 3
30474.7	35051.8	NaN	31434.2	28750.2	NaN	29487.8	44348.4	NaN	NaN	NaN	P10155	P10155	RO60_HUMAN	RO60	RNA-binding protein RO60
96408.4	82913.1	42563	43238	58352.4	NaN	51912.6	141833	74632.6	134785	163951	P10253	P10253	LYAG_HUMAN	GAA	Lysosomal alpha-glucosidase
1865300	1571010	1509720	1749860	1600290	1542200	1535530	1346650	1369640	1481810	1386100	P10301	P10301	RRAS_HUMAN	RRAS	Ras-related protein R-Ras
381504	253956	336343	6144970	3878070	6743680	6916080	72228.4	50676.5	NaN	93664.4	P10321	P10321	HLAC_HUMAN	HLA-C	HLA class I histocompatibility antigen, C alpha chain
101212	103045	81449.2	86171.6	76930.2	72368	71923.1	61724.4	56561.6	NaN	NaN	P10398	P10398	ARAF_HUMAN	ARAF	Serine/threonine-protein kinase A-Raf
NaN	39555.6	NaN	NaN	14210	NaN	14635.8	NaN	NaN	NaN	NaN	P10412;P16402;P16403;Q02539	P10412;P16401;P16402;P16403;Q02539	H11_HUMAN;H12_HUMAN;H13_HUMAN;H14_HUMAN	H1-1;H1-2;H1-3;H1-4	Histone H1.4
104104000	84811800	17616800	133561000	92659800	25962000	194510000	311252000	334344000	211899000	361635000	P10451	P10451	OSTP_HUMAN	SPP1	Osteopontin
1764780	1337760	1575650	1822350	1449670	1702110	1796820	1875250	1565460	1436980	1768390	P10599	P10599	THIO_HUMAN	TXN	Thioredoxin
70777.4	68907.3	61678.9	51144.4	60673.5	50611.6	71600.7	116167	41932	128924	149380	P10619	P10619	PPGB_HUMAN	CTSA	Lysosomal protective protein
NaN	NaN	313281	NaN	NaN	NaN	210565	NaN	NaN	1196920	1135630	P10636	P10636	TAU_HUMAN	MAPT	Microtubule-associated protein tau
151320	172908	220360	180530	155815	184961	211305	242427	185976	342631	179503	P10644	P10644	KAP0_HUMAN	PRKAR1A	cAMP-dependent protein kinase type I-alpha regulatory subunit
137974	94039.5	NaN	81973.9	94838.5	NaN	46181.5	78649.1	104902	NaN	163471	P10747	P10747	CD28_HUMAN	CD28	T-cell-specific surface glycoprotein CD28
418179	391997	396461	371685	438158	269685	365953	274069	285987	NaN	382188	P10768	P10768	ESTD_HUMAN	ESD	S-formylglutathione hydrolase
NaN	9630	NaN	12091	17799.6	NaN	NaN	NaN	NaN	NaN	NaN	P10809	P10809	CH60_HUMAN	HSPD1	60 kDa heat shock protein, mitochondrial
NaN	NaN	NaN	73159.1	170225	NaN	33862.9	71547.4	NaN	NaN	153985	P10909	P10909	CLUS_HUMAN	CLU	Clusterin
392085	392344	498135	355707	442476	399536	369267	1075910	988234	991681	1168320	P11021	P11021	BIP_HUMAN	HSPA5	Endoplasmic reticulum chaperone BiP
177468	134051	110404	186430	136307	140366	308050	158621	112623	297882	380091	P11049	P11049	CD37_HUMAN	CD37	Leukocyte antigen CD37
971703	869142	889971	841140	900901	822364	1034470	3032060	3303270	2963100	3077900	P11117	P11117	PPAL_HUMAN	ACP2	Lysosomal acid phosphatase
3359460	2968250	3295150	3310490	3473770	3349810	4022110	4382750	4610660	5041510	6973050	P11142	P11142;P54652	HSP7C_HUMAN	HSPA8	Heat shock cognate 71 kDa protein
NaN	NaN	NaN	21100.4	NaN	NaN	14933.7	NaN	NaN	NaN	NaN	P11166	P11166	GTR1_HUMAN	SLC2A1	Solute carrier family 2, facilitated glucose transporter member 1
NaN	20204.4	12979.9	30407.9	37584.1	61353.4	50123	NaN	NaN	NaN	NaN	P11169	P11169;Q8TDB8	GTR3_HUMAN	SLC2A3	Solute carrier family 2, facilitated glucose transporter member 3
157197	152717	145444	113985	86640.6	101516	115870	111370	102097	76265.8	83991.6	P11171	P11171	EPB41_HUMAN	EPB41	Protein 4.1
65356.7	90024.8	57203.2	81802.6	84036.1	88062.6	84585.9	75859.3	62666.3	NaN	NaN	P11172	P11172	UMPS_HUMAN	UMPS	Uridine 5'-monophosphate synthase
18920800	15444000	16392200	25586400	22247400	23776300	26939300	14108600	14859800	15387000	16493300	P11215	P11215	ITAM_HUMAN	ITGAM	Integrin alpha-M
130124	139473	127336	108063	109323	89842.5	135999	249166	203384	250858	225747	P11216	P11216;P11217	PYGB_HUMAN	PYGB	Glycogen phosphorylase, brain form
1303270	1290480	1352580	1266680	1297330	1254530	1412390	720863	990107	901043	926652	P11233	P11233	RALA_HUMAN	RALA	Ras-related protein Ral-A
5172440	3581670	3618530	5198700	4156250	3643450	4149640	4008830	4033150	3515830	3550690	P11234	P11233;P11234	RALB_HUMAN	RALB	Ras-related protein Ral-B
3264030	3033960	3046760	2186310	2058410	2257800	2259630	8260280	8717110	7420910	7432020	P11279	P11279	LAMP1_HUMAN	LAMP1	Lysosome-associated membrane glycoprotein 1
118247	114239	110304	42765.5	48892.8	NaN	45014.4	356392	302135	356588	330333	P11310	P11310	ACADM_HUMAN	ACADM	Medium-chain specific acyl-CoA dehydrogenase, mitochondrial
60309.7	39061.2	NaN	63576	71669.8	NaN	68492.9	NaN	NaN	NaN	NaN	P11362	P11362;P21802;P22455;P22607	FGFR1_HUMAN	FGFR1	Fibroblast growth factor receptor 1
1437730	1305040	1483060	1163510	1136020	1089030	1326300	1248060	1182220	1127030	1072320	P11413	P11413	G6PD_HUMAN	G6PD	Glucose-6-phosphate 1-dehydrogenase
NaN	NaN	NaN	14765	NaN	NaN	NaN	NaN	NaN	NaN	NaN	P11441	P11441	UBL4A_HUMAN	UBL4A	Ubiquitin-like protein 4A
NaN	NaN	125245	NaN	NaN	83675.8	NaN	NaN	NaN	157429	NaN	P11498	P11498	PYC_HUMAN	PC	Pyruvate carboxylase, mitochondrial
20899.4	15471.2	22981.4	28078.7	33138.7	30403.3	40425.2	NaN	NaN	NaN	NaN	P11532	P11532	DMD_HUMAN	DMD	Dystrophin
349990	381319	362228	432936	431588	413208	408191	411826	392002	383623	327932	P11586	P11586	C1TC_HUMAN	MTHFD1	C-1-tetrahydrofolate synthase, cytoplasmic
62660.1	46138.6	69359.7	62959.7	67886.9	80886.3	106564	198832	184598	276343	448439	P11717	P11717	MPRI_HUMAN	IGF2R	Cation-independent mannose-6-phosphate receptor
281767	280956	309137	250814	283073	263553	248257	263557	302414	279467	294807	P11766	P11766	ADHX_HUMAN	ADH5	Alcohol dehydrogenase class-3
NaN	17653.1	NaN	NaN	23609.1	NaN	27987.3	21914.2	NaN	NaN	NaN	P11802	P11802	CDK4_HUMAN	CDK4	Cyclin-dependent kinase 4
NaN	NaN	NaN	NaN	NaN	NaN	NaN	NaN	NaN	NaN	NaN	P11908	P11908;P21108	PRPS2_HUMAN	PRPS2	Ribose-phosphate pyrophosphokinase 2
359999	353918	402039	355822	417972	380517	309155	452285	423826	451201	310251	P11940	P11940;Q4VXU2	PABP1_HUMAN	PABPC1	Polyadenylate-binding protein 1
NaN	NaN	NaN	34528.6	44352.7	NaN	34753	NaN	NaN	NaN	NaN	P12004	P12004	PCNA_HUMAN	PCNA	Proliferating cell nuclear antigen
170517	190204	215592	180035	202766	193204	164315	196787	195813	208947	156922	P12081	P12081;P49590	HARS1_HUMAN	HARS1	Histidine--tRNA ligase, cytoplasmic
159147	99751	185370	460868	321036	344662	1010590	974271	766395	1496440	2186700	P12109	P12109	CO6A1_HUMAN	COL6A1	Collagen alpha-1(VI) chain
NaN	NaN	NaN	8832.94	NaN	9421.8	39960.1	49918.4	39223.3	NaN	142974	P12110	P12110	CO6A2_HUMAN	COL6A2	Collagen alpha-2(VI) chain
129652	154576	160935	135394	136954	139900	133789	140513	140989	141333	143065	P12268	P12268	IMDH2_HUMAN	IMPDH2	Inosine-5'-monophosphate dehydrogenase 2
NaN	12214.8	NaN	11337.7	37019.4	NaN	NaN	NaN	NaN	NaN	NaN	P12273	P12273	PIP_HUMAN	PIP	Prolactin-inducible protein
2761560	2137660	2096800	2993720	2484600	2536030	2200860	1444850	1463770	1623360	1302590	P12314	P12314	FCGR1_HUMAN	FCGR1A	High affinity immunoglobulin gamma Fc receptor I
1479390	1053770	1209660	1561200	1632220	1551970	1194640	1906710	2072170	2012660	1827850	P12318	P12318;P31994;P31995	FCG2A_HUMAN	FCGR2A	Low affinity immunoglobulin gamma Fc region receptor II-a
NaN	NaN	NaN	40425.6	NaN	NaN	34365.7	80569.7	73724.3	83240.7	82557.8	P12429	P12429	ANXA3_HUMAN	ANXA3	Annexin A3
NaN	NaN	NaN	NaN	NaN	NaN	984609	NaN	NaN	NaN	4909050	P12532	P12532	KCRU_HUMAN	CKMT1A	Creatine kinase U-type, mitochondrial
2253150	2225820	2491510	2227700	2440820	2296030	1989560	2145760	1854550	1575170	1609350	P12814	P12814	ACTN1_HUMAN	ACTN1	Alpha-actinin-1
4534780	2935530	2874450	2062340	1895790	2039580	2498710	1480070	1458560	1799540	2353330	P12821	P12821	ACE_HUMAN	ACE	Angiotensin-converting enzyme
1603060	1418250	1352020	1371750	1394030	1399930	1421120	770167	864571	854448	813103	P12931	P06241;P07947;P12931	SRC_HUMAN	SRC	Proto-oncogene tyrosine-protein kinase Src
410794	461452	474239	471962	581229	495609	572900	670579	683704	557058	667515	P12955	P12955	PEPD_HUMAN	PEPD	Xaa-Pro dipeptidase
25226.7	NaN	NaN	NaN	NaN	NaN	NaN	NaN	NaN	NaN	NaN	P12956	P12956	XRCC6_HUMAN	XRCC6	X-ray repair cross-complementing protein 6
NaN	NaN	NaN	NaN	NaN	NaN	NaN	NaN	NaN	NaN	NaN	P13010	P13010	XRCC5_HUMAN	XRCC5	X-ray repair cross-complementing protein 5
261743	191491	203790	180622	117606	270597	376887	158510	156427	301391	434263	P13164	P13164;Q01628;Q01629	IFM1_HUMAN	IFITM1	Interferon-induced transmembrane protein 1
204711	NaN	NaN	122997	NaN	NaN	NaN	298484	459818	NaN	NaN	P13236;Q8NHW4	P13236;Q8NHW4	CC4L_HUMAN;CCL4_HUMAN	CCL4;CCL4L1	C-C motif chemokine 4
335081	427977	379575	64527.5	122819	56992.7	104958	295756	117902	256776	329714	P13284	P13284	GILT_HUMAN	IFI30	Gamma-interferon-inducible lysosomal thiol reductase
135401	NaN	95415.2	149701	58200.9	33779.2	123491	603019	452728	420017	432184	P13473	P13473	LAMP2_HUMAN	LAMP2	Lysosome-associated membrane glycoprotein 2
970869	1100320	916815	1236150	1353580	1129070	1140810	1103470	1092900	1036360	973527	P13489	P13489	RINI_HUMAN	RNH1	Ribonuclease inhibitor
NaN	NaN	NaN	NaN	NaN	NaN	19499.9	NaN	NaN	NaN	NaN	P13497	P13497	BMP1_HUMAN	BMP1	Bone morphogenetic protein 1
2136150	2024990	2096340	3182690	3328880	3467270	3103580	2316930	2939430	2588920	2371800	P13498	P13498	CY24A_HUMAN	CYBA	Cytochrome b-245 light chain
NaN	7601.74	18531.1	34624.6	15809.3	40822.1	54107.9	NaN	53549.1	NaN	NaN	P13500	P13500	CCL2_HUMAN	CCL2	C-C motif chemokine 2
NaN	NaN	NaN	NaN	NaN	NaN	55739.9	NaN	NaN	NaN	390980	P13591	P13591	NCAM1_HUMAN	NCAM1	Neural cell adhesion molecule 1
53683	26829.8	129856	78292	66669.9	181749	528929	NaN	NaN	NaN	2373820	P13611	P13611	CSPG2_HUMAN	VCAN	Versican core protein
1308820	1105710	1184440	1151650	1036420	1182630	1008990	591787	652092	858585	838555	P13612	P13612	ITA4_HUMAN	ITGA4	Integrin alpha-4
2444670	2676240	2722220	2833590	2919240	2875340	2662000	2564330	2349170	2354060	2176200	P13639	P13639	EF2_HUMAN	EEF2	Elongation factor 2
2535910	6672290	1031470	1923240	3991970	2318860	1365730	6443640	13433800	13492500	18163900	P13645	P13645	K1C10_HUMAN	KRT10	Keratin, type I cytoskeletal 10
NaN	NaN	NaN	213663	NaN	NaN	NaN	NaN	NaN	1391280	NaN	P13646	P13646	K1C13_HUMAN	KRT13	Keratin, type I cytoskeletal 13
510584	1321000	1546200	497441	868212	346129	202033	2127190	1261740	2446820	2678150	P13647	P13647	K2C5_HUMAN	KRT5	Keratin, type II cytoskeletal 5
96445.3	90928.8	106610	68809.4	68467.2	74800.6	80783.5	323554	253185	231028	291756	P13667	P13667	PDIA4_HUMAN	PDIA4	Protein disulfide-isomerase A4
NaN	NaN	17581.6	10900.2	NaN	NaN	16248.7	36427.8	66622.6	60821	60444.6	P13671	P13671	CO6_HUMAN	C6	Complement component C6
266330	123202	147319	107290	71408.4	65830.5	167853	301800	282232	127765	403706	P13686	P13686	PPA5_HUMAN	ACP5	Tartrate-resistant acid phosphatase type 5
295466	246954	331136	348467	311581	339347	366043	320519	305238	314286	227870	P13693	P13693;Q9HAU6	TCTP_HUMAN	TPT1	Translationally-controlled tumor protein
138229	111329	169820	117529	131834	122163	121315	139527	169908	120365	143935	P13716	P13716	HEM2_HUMAN	ALAD	Delta-aminolevulinic acid dehydratase
NaN	NaN	NaN	NaN	NaN	NaN	9637.54	NaN	NaN	NaN	NaN	P13725	P13725	ONCM_HUMAN	OSM	Oncostatin-M
NaN	NaN	NaN	72978.1	NaN	NaN	62256.5	NaN	NaN	NaN	NaN	P13726	P13726	TF_HUMAN	F3	Tissue factor
NaN	NaN	NaN	20806.7	19837.4	NaN	NaN	NaN	NaN	NaN	NaN	P13747	P13747	HLAE_HUMAN	HLA-E	HLA class I histocompatibility antigen, alpha chain E
NaN	NaN	NaN	199205	174827	148798	240717	57893.7	NaN	NaN	NaN	P13762	P13762	DRB4_HUMAN	HLA-DRB4	HLA class II histocompatibility antigen, DR beta 4 chain
23890900	25022100	22471900	19691700	18952000	16436000	16713700	21638300	19332100	16267500	17341700	P13796	P13796	PLSL_HUMAN	LCP1	Plastin-2
186235	175669	203986	156059	184623	159545	159147	289299	274379	268156	298752	P13798	P13798	ACPH_HUMAN	APEH	Acylamino-acid-releasing enzyme
90389.6	101739	NaN	36885.4	45329.8	NaN	26153.2	230561	192866	NaN	204015	P13804	P13804	ETFA_HUMAN	ETFA	Electron transfer flavoprotein subunit alpha, mitochondrial
25582.7	NaN	67967.7	24211.2	26561.4	NaN	31776.3	44020	NaN	NaN	NaN	P13807	P13807	GYS1_HUMAN	GYS1	Glycogen [starch] synthase, muscle
330224	351212	300432	220516	224675	194677	219284	411269	385601	312506	310142	P13861	P13861	KAP2_HUMAN	PRKAR2A	cAMP-dependent protein kinase type II-alpha regulatory subunit
NaN	NaN	NaN	NaN	NaN	NaN	NaN	NaN	NaN	NaN	NaN	P13929	P13929	ENOB_HUMAN	ENO3	Beta-enolase
1444700	1022970	1076870	1815540	1287070	1330040	1504570	1093230	974618	1253670	1254720	P13987	P13987	CD59_HUMAN	CD59	CD59 glycoprotein
NaN	NaN	NaN	NaN	NaN	NaN	163520	NaN	NaN	NaN	1062990	P14136	P14136	GFAP_HUMAN	GFAP	Glial fibrillary acidic protein
2187840	3081140	3170700	3686310	4025310	3045270	2554060	1789850	2428800	2393360	1770220	P14174	P14174	MIF_HUMAN	MIF	Macrophage migration inhibitory factor
338041	339282	NaN	1038150	864641	955379	828150	1734880	1855530	2339970	1925780	P14207	P14207;P41439	FOLR2_HUMAN	FOLR2	Folate receptor beta
23630.3	23267.9	14242.2	40605.4	71724.3	22016.3	18041.5	28078	50473.2	NaN	29983.1	P14209	P14209	CD99_HUMAN	CD99	CD99 antigen
95331.2	101346	123092	76206.2	48431.9	84849.2	75121.8	298583	242491	216697	191515	P14314	P14314	GLU2B_HUMAN	PRKCSH	Glucosidase 2 subunit beta
552247	679187	580551	449361	498444	448477	419895	289453	284250	278325	203827	P14317	P14317	HCLS1_HUMAN	HCLS1	Hematopoietic lineage cell-specific protein
122472	140116	113804	141198	154362	140774	115324	135193	117598	91251.8	129663	P14324	P14324	FPPS_HUMAN	FDPS	Farnesyl pyrophosphate synthase
4142430	3035320	3102740	6085570	5554120	5469520	6843010	3007680	3114800	2795620	3544800	P14384	P14384	CBPM_HUMAN	CPM	Carboxypeptidase M
1752580	1859930	1658780	2145180	2315230	2213160	2272390	2318750	2131040	1915710	2055340	P14550	P14550	AK1A1_HUMAN	AKR1A1	Aldo-keto reductase family 1 member A1
15267000	14465000	13968100	16691400	16362900	14142100	14990000	18666900	16752300	14935600	15404500	P14618	P14618	KPYM_HUMAN	PKM	Pyruvate kinase PKM
47406.6	45416.8	44107.6	39916.7	32919.6	35957	47209.3	80464.4	45171	50989.1	87237.6	P14621	P14621	ACYP2_HUMAN	ACYP2	Acylphosphatase-2
197649	231923	239947	166546	245221	188538	104704	510781	432837	464649	369472	P14625	P14625;Q58FF3	ENPL_HUMAN	HSP90B1	Endoplasmin
41740.9	NaN	36955	30240.2	NaN	NaN	22948.4	71533.8	75185.9	NaN	60162.6	P14678;P63162	P14678;P63162	RSMB_HUMAN;RSMN_HUMAN	SNRPB;SNRPN	Small nuclear ribonucleoprotein-associated proteins B and B'
88269.3	116949	84740.8	112833	128714	101254	97172.4	89252.9	67753.8	NaN	NaN	P14735	P14735	IDE_HUMAN	IDE	Insulin-degrading enzyme
418534	311139	522477	1069680	954845	1285120	1989990	2157820	2745790	3196950	4904580	P14780	P14780	MMP9_HUMAN	MMP9	Matrix metalloproteinase-9
NaN	31224.4	NaN	NaN	NaN	NaN	NaN	NaN	NaN	NaN	NaN	P14854	P14854	CX6B1_HUMAN	COX6B1	Cytochrome c oxidase subunit 6B1
124748	156235	152520	113076	129838	132702	123516	221107	209972	219955	146026	P14868	P14868	SYDC_HUMAN	DARS1	Aspartate--tRNA ligase, cytoplasmic
72462.1	208555	340078	76496.9	98612.3	89313.2	49435.1	166069	104312	283499	192746	P14923	P14923	PLAK_HUMAN	JUP	Junction plakoglobin
3241800	3362810	2773830	156718	80543.7	155777	2286140	173210	NaN	108044	1157230	P15090	P15090	FABP4_HUMAN	FABP4	Fatty acid-binding protein, adipocyte
337350	397569	367716	375040	355319	364142	397927	410145	419196	324810	471900	P15104	P15104	GLNA_HUMAN	GLUL	Glutamine synthetase
2664780	2372680	2549600	2623430	2601040	2420260	2850020	2544450	2478820	2250210	2285110	P15121	P15121	ALDR_HUMAN	AKR1B1	Aldo-keto reductase family 1 member B1
5335200	4337450	4375730	3161140	2643500	2904980	2950500	2472450	2368010	2835020	3005580	P15144	P15144	AMPN_HUMAN	ANPEP	Aminopeptidase N
369467	349165	331175	440892	420755	454649	472492	264137	248168	304731	454179	P15151	P15151	PVR_HUMAN	PVR	Poliovirus receptor
7120000	6758500	5735030	6285450	6372050	5770800	6058020	4622610	5843580	5385460	5091800	P15153	P15153;P60763;P63000	RAC2_HUMAN	RAC2	Ras-related C3 botulinum toxin substrate 2
148834	169546	190397	142455	130413	185998	146668	208189	123802	NaN	151527	P15170	P15170	ERF3A_HUMAN	GSPT1	Eukaryotic peptide chain release factor GTP-binding subunit ERF3A
322998	287490	270444	213015	213977	219197	165290	193297	153309	250385	166631	P15260	P15260	INGR1_HUMAN	IFNGR1	Interferon gamma receptor 1
16910.5	11905.2	18038.3	6610.22	NaN	NaN	NaN	18774.6	NaN	NaN	NaN	P15289	P15289	ARSA_HUMAN	ARSA	Arylsulfatase A
10802.1	NaN	11944.3	27284.4	93944.5	NaN	8874.88	16766.8	NaN	NaN	NaN	P15291	P15291	B4GT1_HUMAN	B4GALT1	Beta-1,4-galactosyltransferase 1
3437710	3562570	3343210	3416320	3715920	3726470	4105470	1603020	1821400	1778480	1529270	P15311	P15311	EZRI_HUMAN	EZR	Ezrin
188461	NaN	NaN	187464	173739	NaN	NaN	NaN	414877	NaN	NaN	P15313	P15313	VATB1_HUMAN	ATP6V1B1	V-type proton ATPase subunit B, kidney isoform
83612.8	129460	142862	99855	114248	109861	89072.6	109353	103831	116747	102155	P15374	P15374	UCHL3_HUMAN	UCHL3	Ubiquitin carboxyl-terminal hydrolase isozyme L3
228697	234691	233116	223404	223565	231085	204141	220909	208699	245895	195689	P15498	P15498	VAV_HUMAN	VAV1	Proto-oncogene vav
NaN	NaN	NaN	43328.1	27526.4	58299.3	31834.4	35333.1	54659.4	NaN	NaN	P15509	P15509	CSF2R_HUMAN	CSF2RA	Granulocyte-macrophage colony-stimulating factor receptor subunit alpha
735117	474251	454870	548724	407403	445643	673834	251434	221524	NaN	423862	P15529	P15529	MCP_HUMAN	CD46	Membrane cofactor protein
2495400	2235990	2133240	2530790	2226190	1865600	2174240	2806650	2249300	2011720	2709270	P15531	P15531;P22392;O60361	NDKA_HUMAN	NME1	Nucleoside diphosphate kinase A
NaN	29713.4	NaN	NaN	NaN	NaN	20596	NaN	NaN	NaN	NaN	P15559	P15559	NQO1_HUMAN	NQO1	NAD(P)H dehydrogenase [quinone] 1
224161	191119	167229	98171.1	119254	79618.3	164835	719493	779131	512496	920842	P15586	P15586	GNS_HUMAN	GNS	N-acetylglucosamine-6-sulfatase
72829.1	NaN	NaN	59587.7	65811.5	NaN	79066.7	NaN	NaN	NaN	NaN	P15813	P15813	CD1D_HUMAN	CD1D	Antigen-presenting glycoprotein CD1d
64201.3	59183.2	36719.2	10880.2	11019.8	NaN	14737.6	74398	79696.2	NaN	88102.2	P15848	P15848	ARSB_HUMAN	ARSB	Arylsulfatase B
167890	178752	183165	133618	182527	152356	140652	282709	249490	257370	239209	P15880	P15880	RS2_HUMAN	RPS2	Small ribosomal subunit protein uS5
80047.3	336928	355431	54585.9	129578	37859.7	29260.1	352024	140950	391895	311221	P15924	P15924	DESP_HUMAN	DSP	Desmoplakin
226528	191862	238484	208646	98680.8	169531	225195	543832	465274	492455	571999	P16035	P16035	TIMP2_HUMAN	TIMP2	Metalloproteinase inhibitor 2
14952000	11173100	11268500	9093050	7860110	7419780	8215820	5028060	5930520	5844150	5151240	P16070	P16070	CD44_HUMAN	CD44	CD44 antigen
48732	47031.5	NaN	58670	48454.9	44490.7	46335.8	67253.5	56916.5	NaN	NaN	P16083	P16083	NQO2_HUMAN	NQO2	Ribosyldihydronicotinamide dehydrogenase [quinone]
NaN	NaN	NaN	NaN	NaN	NaN	NaN	NaN	NaN	NaN	NaN	P16112	P16112	PGCA_HUMAN	ACAN	Aggrecan core protein
3560590	3346250	2576250	2112950	2358010	1855830	2113080	1321890	1196730	1285170	1230420	P16150	P16150	LEUK_HUMAN	SPN	Leukosialin
884907	879109	856813	732813	827919	776337	759242	678047	666023	585999	730237	P16152	P16152	CBR1_HUMAN	CBR1	Carbonyl reductase [NADPH] 1
95001.5	84937.1	NaN	64741.7	NaN	NaN	86330.9	111783	76547.8	NaN	135152	P16278	P16278	BGAL_HUMAN	GLB1	Beta-galactosidase
13182000	10701700	9899560	5935790	6010090	6073430	7120690	3764630	4058740	4273130	4673970	P16284	P16284	PECA1_HUMAN	PECAM1	Platelet endothelial cell adhesion molecule
158928	179211	149430	131322	176784	148927	128813	128638	NaN	NaN	NaN	P16298	P16298	PP2BB_HUMAN	PPP3CB	Serine/threonine-protein phosphatase 2B catalytic subunit beta isoform
341684	306999	366794	388158	429779	448620	382574	326801	316741	385223	339773	P16333	P16333	NCK1_HUMAN	NCK1	Cytoplasmic protein NCK1
NaN	28595.8	NaN	NaN	NaN	NaN	NaN	NaN	NaN	NaN	NaN	P16401	P16401	H15_HUMAN	H1-5	Histone H1.5
56102.3	60527.1	NaN	39156.8	32386.4	NaN	NaN	104954	102246	NaN	NaN	P16435	P16435	NCPR_HUMAN	POR	NADPH--cytochrome P450 reductase
63650.8	NaN	NaN	56688.9	43267.8	NaN	100677	53234.8	NaN	NaN	NaN	P16520	P16520	GBB3_HUMAN	GNB3	Guanine nucleotide-binding protein G(I)/G(S)/G(T) subunit beta-3
57967.3	66022.6	70153.5	35967	41232.4	43587.1	32016	121960	97264	113364	75682.6	P16615	P16615;Q93084	AT2A2_HUMAN	ATP2A2	Sarcoplasmic/endoplasmic reticulum calcium ATPase 2
18519100	13283300	14033400	4100970	2966080	3776270	10358500	3389220	3512750	4547670	9969540	P16671	P16671	CD36_HUMAN	CD36	Platelet glycoprotein 4
NaN	NaN	NaN	52092.1	36241	NaN	39216.7	NaN	NaN	NaN	NaN	P16871	P16871	IL7RA_HUMAN	IL7R	Interleukin-7 receptor subunit alpha
172188	183144	206843	78156.2	78374.5	79693.5	78994.2	177905	164748	178879	145798	P16885	P16885	PLCG2_HUMAN	PLCG2	1-phosphatidylinositol 4,5-bisphosphate phosphodiesterase gamma-2
315101	332562	309431	279630	334407	284334	321060	405639	383877	317863	385808	P16930	P16930	FAAA_HUMAN	FAH	Fumarylacetoacetase
302497	391736	328928	267541	293011	271059	285119	182229	163353	NaN	233055	P16949	P16949	STMN1_HUMAN	STMN1	Stathmin
268754	224958	223615	87687.2	97847.2	89233.3	103669	386024	453358	346213	423267	P17050	P17050	NAGAB_HUMAN	NAGA	Alpha-N-acetylgalactosaminidase
5657180	6278010	6099730	6093880	7436660	6586120	7178680	7459180	7436660	8350750	10140600	P17066	P17066;P48741	HSP76_HUMAN	HSPA6	Heat shock 70 kDa protein 6
60621.4	49167.3	41698.8	47548.7	43872.9	44510.3	44835.5	75974	NaN	NaN	NaN	P17081	P17081	RHOQ_HUMAN	RHOQ	Rho-related GTP-binding protein RhoQ
265366	295046	308026	272096	304290	309827	309820	370590	323011	327331	527156	P17174	P17174	AATC_HUMAN	GOT1	Aspartate aminotransferase, cytoplasmic
75496.1	70489.5	72040.3	86990.5	81442.9	80844.9	81585.6	51311.4	NaN	NaN	47789	P17181	P17181	INAR1_HUMAN	IFNAR1	Interferon alpha/beta receptor 1
1030950	936729	860072	1764010	1717700	1656570	1551210	839350	721524	602233	637006	P17252	P17252	KPCA_HUMAN	PRKCA	Protein kinase C alpha type
271713	254354	239927	129923	111394	147514	147215	266955	299272	350874	402444	P17301	P17301	ITA2_HUMAN	ITGA2	Integrin alpha-2
469595	475139	448084	433103	441673	410474	422133	192995	182736	NaN	141706	P17612	P17612	KAPCA_HUMAN	PRKACA	cAMP-dependent protein kinase catalytic subunit alpha
93213.3	109325	117295	133491	108369	130636	134648	77567.8	59963.3	NaN	NaN	P17655	P17655	CAN2_HUMAN	CAPN2	Calpain-2 catalytic subunit
NaN	NaN	NaN	NaN	NaN	NaN	NaN	NaN	NaN	NaN	86619.9	P17677	P17677	NEUM_HUMAN	GAP43	Neuromodulin
1803960	1438270	867841	415136	291338	320346	323703	871438	459421	640517	776849	P17693	P17693	HLAG_HUMAN	HLA-G	HLA class I histocompatibility antigen, alpha chain G
44790	47693.9	56651.3	74065.5	77763.1	65435.8	51311.9	73374.8	45652.6	NaN	NaN	P17812	P17812	PYRG1_HUMAN	CTPS1	CTP synthase 1
4219680	3250560	3224380	2876820	2774670	2760450	2834960	1359620	1546780	1641050	1600370	P17813	P17813	EGLN_HUMAN	ENG	Endoglin
13493.9	27296.5	34004.7	21509.7	18296.2	NaN	38829	30848.3	NaN	NaN	NaN	P17844	P17844;Q92841	DDX5_HUMAN	DDX5	Probable ATP-dependent RNA helicase DDX5
301539	367522	356881	349877	354818	373376	327891	627947	602471	566757	545182	P17858	P08237;P17858	PFKAL_HUMAN	PFKL	ATP-dependent 6-phosphofructokinase, liver type
61108.4	NaN	41531	81701.4	155138	57109.5	51764.8	170982	98497.6	149279	105091	P17900	P17900	SAP3_HUMAN	GM2A	Ganglioside GM2 activator
90231.6	68550	107746	254418	256006	278390	448801	96526.2	105678	NaN	95448.1	P17927	P17927;Q2VPA4	CR1_HUMAN	CR1	Complement receptor type 1
2125470	1991420	2559610	2593690	2576240	2867230	3526210	1098370	1303910	1230650	1127240	P17931	P17931	LEG3_HUMAN	LGALS3	Galectin-3
NaN	NaN	NaN	NaN	NaN	NaN	24656.7	20261.3	NaN	NaN	NaN	P17948	P17948	VGFR1_HUMAN	FLT1	Vascular endothelial growth factor receptor 1
74438.5	102357	107589	80629	93426.3	93426.4	88422.2	167568	151842	162858	134378	P17980	P17980	PRS6A_HUMAN	PSMC3	26S proteasome regulatory subunit 6A
435841	532485	483656	416869	422693	431082	430098	666944	730405	639025	572427	P17987	P17987	TCPA_HUMAN	TCP1	T-complex protein 1 subunit alpha
NaN	NaN	NaN	NaN	NaN	NaN	NaN	24810.2	NaN	NaN	NaN	P18031	P18031	PTN1_HUMAN	PTPN1	Tyrosine-protein phosphatase non-receptor type 1
NaN	NaN	NaN	23953.9	NaN	NaN	NaN	25240.2	75472.1	61976.2	NaN	P18065	P18065	IBP2_HUMAN	IGFBP2	Insulin-like growth factor-binding protein 2
22151.1	26948.8	21569.4	22819	21776.8	14043.9	24558.9	42698.5	45144.5	NaN	24473.6	P18077	P18077	RL35A_HUMAN	RPL35A	Large ribosomal subunit protein eL33
3617060	2931780	3128990	2600080	2258390	2354920	2548330	1772220	1835400	1871820	1880020	P18084	P18084	ITB5_HUMAN	ITGB5	Integrin beta-5
10695000	7741000	6985510	10243800	8129970	7370540	6417310	4079800	4071330	4310530	3626720	P18085	P18085	ARF4_HUMAN	ARF4	ADP-ribosylation factor 4
111654	100579	90558.2	80951.9	98291.3	NaN	62597.2	194688	142268	NaN	89676.1	P18124	P18124	RL7_HUMAN	RPL7	Large ribosomal subunit protein uL30
492001	505246	494591	408763	421787	419622	414782	573738	492571	540465	471466	P18206	P18206	VINC_HUMAN	VCL	Vinculin
2223150	1488540	1638910	1463670	1408210	1225210	1579160	1107300	1109820	1083220	1235940	P18433	P18433	PTPRA_HUMAN	PTPRA	Receptor-type tyrosine-protein phosphatase alpha
52581.1	NaN	NaN	50430.3	NaN	NaN	46737.7	45157.3	37273.3	NaN	NaN	P18440	P18440	ARY1_HUMAN	NAT1	Arylamine N-acetyltransferase 1
236745	NaN	160934	182894	102455	72608.9	732926	625514	723465	340795	1605950	P18510	P18510	IL1RA_HUMAN	IL1RN	Interleukin-1 receptor antagonist protein
176742	190944	168304	148819	165739	157378	146015	261749	282292	NaN	223171	P18621	P18621	RL17_HUMAN	RPL17	Large ribosomal subunit protein uL22
1746970	1661450	2166730	1978290	2147820	2366690	2305470	2407080	2570800	2213420	2365180	P18669	P18669	PGAM1_HUMAN	PGAM1	Phosphoglycerate mutase 1
NaN	NaN	2711270	35606.1	NaN	NaN	NaN	NaN	NaN	371763	NaN	P19013	P19013	K2C4_HUMAN	KRT4	Keratin, type II cytoskeletal 4
1204070	1088230	1102630	1103150	1038070	1134490	1140180	776046	782588	831120	817107	P19256	P19256	LFA3_HUMAN	CD58	Lymphocyte function-associated antigen 3
292310	221895	209528	248957	257990	237210	324152	152299	170997	299215	245251	P19397	P19397	CD53_HUMAN	CD53	Leukocyte surface antigen CD53
26447	NaN	27011.5	21569.1	17682.1	20952	50853.4	83368.1	99476.2	85277	173384	P19438	P19438	TNR1A_HUMAN	TNFRSF1A	Tumor necrosis factor receptor superfamily member 1A
311590	274805	391129	459640	432534	513769	574833	579446	678474	882495	757876	P19440	A6NGU5;P19440;Q14390;B5MD39	GGT1_HUMAN	GGT1	Glutathione hydrolase 1 proenzyme
182708	190885	213430	255566	257112	298612	261871	210800	192392	146484	152864	P19474	P19474	RO52_HUMAN	TRIM21	E3 ubiquitin-protein ligase TRIM21
26464.5	NaN	NaN	40146.3	45354.3	NaN	44114.5	NaN	NaN	NaN	NaN	P19525	P19525	E2AK2_HUMAN	EIF2AK2	Interferon-induced, double-stranded RNA-activated protein kinase
170274	177489	200377	157369	162750	176933	123433	157219	146685	NaN	155578	P19623	P19623	SPEE_HUMAN	SRM	Spermidine synthase
387979	331604	292640	267935	251226	246119	308271	261037	276072	265793	264326	P19634	P19634	SL9A1_HUMAN	SLC9A1	Sodium/hydrogen exchanger 1
13587.3	13224.1	NaN	19103.2	31758.3	NaN	19666.8	NaN	NaN	NaN	NaN	P19784	P19784	CSK22_HUMAN	CSNK2A2	Casein kinase II subunit alpha'
NaN	NaN	NaN	NaN	NaN	NaN	39352.2	NaN	NaN	NaN	NaN	P19801	P19801	AOC1_HUMAN	AOC1	Amiloride-sensitive amine oxidase [copper-containing]
NaN	NaN	NaN	NaN	NaN	NaN	347871	NaN	NaN	159866	193684	P19823	P19823	ITIH2_HUMAN	ITIH2	Inter-alpha-trypsin inhibitor heavy chain H2
30874.9	76086.5	55108.5	28717.2	32981.9	34521.8	28086.6	29975.1	NaN	NaN	NaN	P19838	P19838	NFKB1_HUMAN	NFKB1	Nuclear factor NF-kappa-B p105 subunit
717803	788216	700269	907778	956774	888459	830334	540845	419745	489620	441290	P19878	P19878	NCF2_HUMAN	NCF2	Neutrophil cytosol factor 2
1434890	1633090	1544600	1734480	1909460	1729230	1602810	1150630	1112660	1148650	980452	P19971	P19971	TYPH_HUMAN	TYMP	Thymidine phosphorylase
1410800	1282200	1383340	1251370	1504400	1385500	1234920	942930	1103170	1290740	981478	P20020	P20020	AT2B1_HUMAN	ATP2B1	Plasma membrane calcium-transporting ATPase 1
34618.2	15191.5	31794	70811.8	56704.2	79358.6	72685.8	69843.5	70809.6	82172.6	NaN	P20036	P20036	DPA1_HUMAN	HLA-DPA1	HLA class II histocompatibility antigen, DP alpha 1 chain
85843.9	125482	88184.8	78947.5	95879.7	115116	69631.2	163169	117763	NaN	111717	P20042	P20042	IF2B_HUMAN	EIF2S2	Eukaryotic translation initiation factor 2 subunit 2
1479880	1174070	1237020	2142880	1795440	1964230	2841700	1712710	1175160	1341210	1456650	P20073	P20073	ANXA7_HUMAN	ANXA7	Annexin A7
NaN	NaN	NaN	30276.2	NaN	NaN	NaN	NaN	NaN	NaN	NaN	P20132	P20132	SDHL_HUMAN	SDS	L-serine dehydratase/L-threonine deaminase
440709	260237	262401	63163.9	58324	NaN	73694.3	257039	227763	262934	311256	P20138	P20138	CD33_HUMAN	CD33	Myeloid cell surface antigen CD33
40749.4	21845.3	NaN	20941	NaN	NaN	45297.6	NaN	NaN	NaN	NaN	P20273	P20273	CD22_HUMAN	CD22	B-cell receptor CD22
410795	331270	382167	169375	148624	167563	119338	999990	750378	826171	710040	P20292	P20292	AL5AP_HUMAN	ALOX5AP	Arachidonate 5-lipoxygenase-activating protein
74077.3	62973	61288.6	72948.5	45846.9	62817.5	80760.7	174457	141696	149860	244458	P20333	P20333	TNR1B_HUMAN	TNFRSF1B	Tumor necrosis factor receptor superfamily member 1B
176603	204521	168283	126745	209307	189983	144691	200945	152860	NaN	190725	P20338	P20338	RAB4A_HUMAN	RAB4A	Ras-related protein Rab-4A
1378570	1255330	1167130	1100320	1030640	1163050	1194440	875396	985034	1055170	1102220	P20339	P20339	RAB5A_HUMAN	RAB5A	Ras-related protein Rab-5A
1392020	1123820	1266760	740835	673012	794940	912384	1060930	906396	1301840	1318680	P20340	P20340	RAB6A_HUMAN	RAB6A	Ras-related protein Rab-6A
NaN	NaN	625275	NaN	NaN	462833	NaN	NaN	NaN	1176060	NaN	P20585	P20585	MSH3_HUMAN	MSH3	DNA mismatch repair protein Msh3
12395	NaN	89028.3	184578	230640	246026	155324	29408	NaN	NaN	NaN	P20591	P20591	MX1_HUMAN	MX1	Interferon-induced GTP-binding protein Mx1
NaN	NaN	NaN	NaN	NaN	47977.7	NaN	NaN	NaN	NaN	NaN	P20592	P20592	MX2_HUMAN	MX2	Interferon-induced GTP-binding protein Mx2
264781	131466	NaN	209150	NaN	NaN	225963	412184	287062	377173	548970	P20618	P20618	PSB1_HUMAN	PSMB1	Proteasome subunit beta type-1
414602	358209	378094	303688	263755	316992	315825	610888	486517	595312	460858	P20645	P20645	MPRD_HUMAN	M6PR	Cation-dependent mannose-6-phosphate receptor
15365.7	18536.7	NaN	32801.1	90451.8	NaN	48721.2	NaN	102125	NaN	NaN	P20648	P20648	ATP4A_HUMAN	ATP4A	Potassium-transporting ATPase alpha chain 1
10236700	7832230	8417040	7077270	6662770	6962280	7275320	5126320	5447860	5607850	5608300	P20701	P20701	ITAL_HUMAN	ITGAL	Integrin alpha-L
34881100	26061900	27451900	20994500	18666300	18148800	21324800	24018400	24289500	24851500	29267400	P20702	P20702	ITAX_HUMAN	ITGAX	Integrin alpha-X
290606	NaN	258286	142392	120697	153434	379841	394135	283898	1211150	1594230	P20742	P20742	PZP_HUMAN	PZP	Pregnancy zone protein
105961	115081	108955	114955	130907	124556	102961	156621	190714	198429	107245	P20810	P20810	ICAL_HUMAN	CAST	Calpastatin
39019.4	44490.5	NaN	37846.4	31795.5	NaN	35433.1	33909.2	NaN	NaN	NaN	P20839	P20839	IMDH1_HUMAN	IMPDH1	Inosine-5'-monophosphate dehydrogenase 1
NaN	20699.3	NaN	NaN	25438.4	8262.05	NaN	22376.2	NaN	42443.4	63313.9	P20930	P20930	FILA_HUMAN	FLG	Filaggrin
108089	116276	129467	87642.2	88400.9	146872	73078	96497	103562	NaN	NaN	P20936	P20936	RASA1_HUMAN	RASA1	Ras GTPase-activating protein 1
101429	67139.7	132511	59993.8	64840.2	NaN	50637.3	189360	190634	NaN	NaN	P20962	P20962	PTMS_HUMAN	PTMS	Parathymosin
63034.9	65317.6	66070.7	52136.1	55158.4	54639.2	49512.1	59086	NaN	NaN	NaN	P21266	P21266	GSTM3_HUMAN	GSTM3	Glutathione S-transferase Mu 3
684381	743405	758223	641359	719693	647677	547420	1403360	1590670	1286950	1149660	P21281	P21281	VATB2_HUMAN	ATP6V1B2	V-type proton ATPase subunit B, brain isoform
212462	216014	216888	192276	206980	212378	181044	385741	394002	331432	326211	P21283	P21283	VATC1_HUMAN	ATP6V1C1	V-type proton ATPase subunit C 1
334463	292866	368677	143612	137450	177471	158683	253578	221678	209791	249218	P21291	P21291	CSRP1_HUMAN	CSRP1	Cysteine and glycine-rich protein 1
2972030	3918150	3789260	3170550	4136970	3715170	3461320	2481970	2445030	2210540	1739860	P21333	P21333	FLNA_HUMAN	FLNA	Filamin-A
39752	51354.6	NaN	64420.8	73290.5	NaN	75798.6	75720.2	111821	NaN	NaN	P21359	P21359	NF1_HUMAN	NF1	Neurofibromin
242508	271577	256973	215174	264588	222374	271899	240265	261396	264579	222955	P21399	P21399	ACOHC_HUMAN	ACO1	Cytoplasmic aconitate hydratase
298518	179496	258838	130582	113912	132199	NaN	412888	520844	471302	317544	P21462	P21462	FPR1_HUMAN	FPR1	fMet-Leu-Phe receptor
66527.5	43292.1	NaN	49932.7	29837.7	56290.6	186913	113673	112308	248637	475733	P21580	P21580	TNAP3_HUMAN	TNFAIP3	Tumor necrosis factor alpha-induced protein 3
NaN	35945.9	NaN	66066.6	52817.9	82751.4	50223.6	NaN	NaN	NaN	NaN	P21589	P21589	5NTD_HUMAN	NT5E	5'-nucleotidase
1008070	1050320	929243	1119430	1104570	967457	1333360	1344080	1105190	1070890	1115440	P21695	P21695	GPDA_HUMAN	GPD1	Glycerol-3-phosphate dehydrogenase [NAD(+)], cytoplasmic
178967	164607	170370	298460	283742	299790	286266	229836	205178	125713	163002	P21730	P21730	C5AR1_HUMAN	C5AR1	C5a anaphylatoxin chemotactic receptor 1
55435.8	43521.5	45473.6	47157.7	33616.4	56955.4	46729.1	87915.1	NaN	NaN	NaN	P21731	P21731	TA2R_HUMAN	TBXA2R	Thromboxane A2 receptor
389631	394955	361522	435519	314411	392045	535270	461122	490230	594359	601858	P21757	P21757	MSRE_HUMAN	MSR1	Macrophage scavenger receptor types I and II
224094	199084	236953	75151.2	70869.4	119878	69829.3	213115	215059	404041	253863	P21796	P21796	VDAC1_HUMAN	VDAC1	Voltage-dependent anion-selective channel protein 1
73237300	55773400	57363500	33220300	35183400	32968100	48448600	18725500	28039300	37474400	37324500	P21926	P21926	CD9_HUMAN	CD9	CD9 antigen
47994.9	NaN	NaN	43270.1	41581.4	NaN	46287	68540.1	87947.3	NaN	NaN	P21964	P21964	COMT_HUMAN	COMT	Catechol O-methyltransferase
12485500	13724000	12583500	11859800	12236600	11771300	13384800	13334100	13821100	12003100	11554000	P21980	P21980	TGM2_HUMAN	TGM2	Protein-glutamine gamma-glutamyltransferase 2
103296	105743	98846.7	102619	99893.9	95027.7	85802.8	96161	122055	NaN	NaN	P22059	P22059	OSBP1_HUMAN	OSBP	Oxysterol-binding protein 1
283821	306857	300836	294939	362830	322897	295300	271314	263790	186662	223949	P22061	P22061	PIMT_HUMAN	PCMT1	Protein-L-isoaspartate(D-aspartate) O-methyltransferase
377469	415175	421777	434876	496810	463666	398598	400773	409927	479492	319520	P22102	P22102	PUR2_HUMAN	GART	Trifunctional purine biosynthetic protein adenosine-3
139938	173227	161590	175213	163034	172078	149377	226275	152009	NaN	166938	P22234	P22234	PUR6_HUMAN	PAICS	Bifunctional phosphoribosylaminoimidazole carboxylase/phosphoribosylaminoimidazole succinocarboxamide synthetase
NaN	NaN	NaN	NaN	NaN	NaN	NaN	NaN	NaN	NaN	NaN	P22304	P22304	IDS_HUMAN	IDS	Iduronate 2-sulfatase
639610	704859	737262	584561	675786	673171	579424	541400	587395	678823	529286	P22314	P22314	UBA1_HUMAN	UBA1	Ubiquitin-like modifier-activating enzyme 1
142996	89444.8	133872	117635	158919	123124	243437	346194	381345	404074	836227	P22352	P22352	GPX3_HUMAN	GPX3	Glutathione peroxidase 3
NaN	NaN	NaN	9585.16	NaN	NaN	NaN	93624	139863	NaN	NaN	P22362	P22362	CCL1_HUMAN	CCL1	C-C motif chemokine 1
426330	365548	367585	358737	425915	327528	331874	318019	390793	316028	403848	P22392	P22392;O60361	NDKB_HUMAN	NME2	Nucleoside diphosphate kinase B
23477	NaN	NaN	NaN	45387.2	61660.1	NaN	NaN	NaN	NaN	NaN	P22413	P22413	ENPP1_HUMAN	ENPP1	Ectonucleotide pyrophosphatase/phosphodiesterase family member 1
NaN	NaN	NaN	NaN	NaN	NaN	NaN	NaN	NaN	NaN	NaN	P22528;P35321	P22528;P35321	SPR1A_HUMAN;SPR1B_HUMAN	SPRR1A;SPRR1B	Cornifin-B
228376	189201	172080	137504	133398	100428	88181.1	448027	365271	399878	336809	P22626	P22626	ROA2_HUMAN	HNRNPA2B1	Heterogeneous nuclear ribonucleoproteins A2/B1
57785.4	59404.3	57244.3	62509.1	57632.3	59024	58084.8	51288.4	NaN	NaN	NaN	P22681	P22681	CBL_HUMAN	CBL	E3 ubiquitin-protein ligase CBL
NaN	NaN	NaN	23598.9	NaN	20630.2	26736.8	NaN	NaN	NaN	NaN	P22692	P22692	IBP4_HUMAN	IGFBP4	Insulin-like growth factor-binding protein 4
47535.4	60102.9	49595.8	61368.2	71432.4	NaN	53406.6	NaN	NaN	NaN	NaN	P22694	P22694	KAPCB_HUMAN	PRKACB	cAMP-dependent protein kinase catalytic subunit beta
652255	442023	603300	1520050	1120540	1237680	874701	1020870	1126860	1359210	1013460	P22732	P22732	GTR5_HUMAN	SLC2A5	Solute carrier family 2, facilitated glucose transporter member 5
NaN	NaN	NaN	NaN	NaN	NaN	NaN	NaN	37171	NaN	NaN	P22735	P22735	TGM1_HUMAN	TGM1	Protein-glutamine gamma-glutamyltransferase K
149616	99285.4	110707	169131	167983	158904	178455	82925.7	83913	145901	139154	P22794	P22794	EVI2A_HUMAN	EVI2A	Protein EVI2A
NaN	NaN	NaN	26848.7	NaN	NaN	79828.3	86209.3	66540.9	NaN	324930	P22894	P22894	MMP8_HUMAN	MMP8	Neutrophil collagenase
327083	233413	316556	413269	406885	473890	818847	682287	559277	843386	1981880	P22897	P22897	MRC1_HUMAN	MRC1	Macrophage mannose receptor 1
7049130	5509670	5459450	4305650	3951140	4111830	3966370	2444410	2499690	2808410	2796810	P23229	P23229	ITA6_HUMAN	ITGA6	Integrin alpha-6
18131.9	NaN	NaN	6601.49	22668.5	NaN	NaN	NaN	NaN	NaN	NaN	P23246	P23246	SFPQ_HUMAN	SFPQ	Splicing factor, proline- and glutamine-rich
79193.6	105934	NaN	71918.5	88010.3	NaN	66798.8	113518	NaN	NaN	96203.7	P23258	P23258	TBG1_HUMAN	TUBG1	Tubulin gamma-1 chain
437696	317690	354636	539999	423715	464085	672126	1305030	773570	878850	1468030	P23284	P23284	PPIB_HUMAN	PPIB	Peptidyl-prolyl cis-trans isomerase B
35304.5	27296.4	28609.4	14984	20546.4	NaN	19437.8	76461.7	52229	NaN	NaN	P23368	P23368	MAOM_HUMAN	ME2	NAD-dependent malic enzyme, mitochondrial
472190	527919	487594	518571	618060	509542	528925	892644	876296	742523	824998	P23381	P23381	SYWC_HUMAN	WARS1	Tryptophan--tRNA ligase, cytoplasmic
380061	439613	469165	330676	331783	403112	338567	673833	629994	811164	612069	P23396	P23396	RS3_HUMAN	RPS3	Small ribosomal subunit protein uS3
309587	NaN	NaN	NaN	NaN	NaN	NaN	NaN	NaN	NaN	NaN	P23443	P23443;Q9UBS0	KS6B1_HUMAN	RPS6KB1	Ribosomal protein S6 kinase beta-1
426129	398506	364460	326702	343035	332890	334286	176256	176178	263424	171819	P23458	P23458	JAK1_HUMAN	JAK1	Tyrosine-protein kinase JAK1
2296190	2010370	2175190	2472540	2466520	2364860	2219750	1298870	1057170	1301020	1242680	P23469	P23469	PTPRE_HUMAN	PTPRE	Receptor-type tyrosine-protein phosphatase epsilon
530504	486164	484689	409256	399325	416237	449170	360347	342992	431660	455903	P23470	P23470	PTPRG_HUMAN	PTPRG	Receptor-type tyrosine-protein phosphatase gamma
NaN	NaN	NaN	NaN	NaN	NaN	NaN	NaN	NaN	NaN	122734	P23515	P23515	OMGP_HUMAN	OMG	Oligodendrocyte-myelin glycoprotein
1082120	1204080	1184510	1013920	1113130	1074350	914797	1052240	1083960	1150160	974918	P23526	P23526	SAHH_HUMAN	AHCY	Adenosylhomocysteinase
19356000	17607500	16381700	17100800	14527900	14090200	13031100	9091110	9194310	7198120	7756300	P23528	P23528;Q9Y281	COF1_HUMAN	CFL1	Cofilin-1
237127	238473	146543	190232	210520	119470	155702	268867	246571	212864	220072	P23588	P23588	IF4B_HUMAN	EIF4B	Eukaryotic translation initiation factor 4B
13735.1	73127.2	87280	27219.9	57670.3	NaN	27045.5	26990.5	NaN	NaN	NaN	P23610	P23610	HAP40_HUMAN	F8A1	40-kDa huntingtin-associated protein
2698180	2444490	2576950	3700930	3403050	3304990	3339040	1708350	1871660	1739040	1621820	P23634	P20020;P23634;Q01814;Q16720	AT2B4_HUMAN	ATP2B4	Plasma membrane calcium-transporting ATPase 4
55410.7	57658.8	40106.8	63022.1	64545.9	50671.9	54014.7	NaN	NaN	NaN	NaN	P23743	P23743	DGKA_HUMAN	DGKA	Diacylglycerol kinase alpha
35635.4	31020.5	NaN	NaN	NaN	NaN	NaN	48450.8	44564.8	NaN	NaN	P23786	P23786	CPT2_HUMAN	CPT2	Carnitine O-palmitoyltransferase 2, mitochondrial
45356.2	63133.1	23973.1	64795	79498.1	NaN	70213	56168.9	NaN	NaN	NaN	P23919	P23919	KTHY_HUMAN	DTYMK	Thymidylate kinase
NaN	NaN	NaN	NaN	NaN	NaN	NaN	NaN	NaN	NaN	NaN	P23921	P23921	RIR1_HUMAN	RRM1	Ribonucleoside-diphosphate reductase large subunit
NaN	NaN	NaN	10523	NaN	NaN	NaN	NaN	NaN	NaN	NaN	P24071	P24071	FCAR_HUMAN	FCAR	Immunoglobulin alpha Fc receptor
NaN	31144.5	NaN	23074.3	32676.2	NaN	33199.1	NaN	NaN	NaN	NaN	P24386	P24386;P26374	RAE1_HUMAN	CHM	Rab proteins geranylgeranyltransferase component A 1
NaN	NaN	NaN	NaN	NaN	NaN	NaN	NaN	NaN	NaN	NaN	P24394	P24394	IL4RA_HUMAN	IL4R	Interleukin-4 receptor subunit alpha
12531.6	NaN	NaN	16471.7	18640.8	NaN	NaN	NaN	NaN	NaN	NaN	P24530	P24530	EDNRB_HUMAN	EDNRB	Endothelin receptor type B
332611	452934	374633	237173	304846	276737	204506	485695	522312	NaN	380910	P24534	P24534	EF1B_HUMAN	EEF1B2	Elongation factor 1-beta
46368.6	36670	29395.2	32156.3	38211.2	36957.9	24423	77577	45368.9	NaN	NaN	P24557	P24557	THAS_HUMAN	TBXAS1	Thromboxane-A synthase
6553.72	10101.8	NaN	13164.2	NaN	26871.1	19814.1	NaN	NaN	NaN	NaN	P24588	P24588	AKAP5_HUMAN	AKAP5	A-kinase anchor protein 5
671939	699183	682007	616261	608571	697178	636965	618377	391454	742090	464084	P24666	P24666	PPAC_HUMAN	ACP1	Low molecular weight phosphotyrosine protein phosphatase
NaN	NaN	NaN	22800.4	30167.9	18244.7	25574.7	NaN	NaN	NaN	NaN	P24723	P24723	KPCL_HUMAN	PRKCH	Protein kinase C eta type
63420.1	76429	74191.5	NaN	25995	NaN	NaN	150646	89122	149326	151296	P24752	P24752	THIL_HUMAN	ACAT1	Acetyl-CoA acetyltransferase, mitochondrial
NaN	NaN	NaN	27486	NaN	NaN	32027.5	NaN	NaN	NaN	NaN	P24821	P24821	TENA_HUMAN	TNC	Tenascin
NaN	NaN	NaN	24243.5	30277.7	NaN	NaN	NaN	NaN	NaN	NaN	P24941	P06493;P24941;Q00526	CDK2_HUMAN	CDK2	Cyclin-dependent kinase 2
39329.2	29422.1	46310.5	69368.4	64024.1	69570.4	59956.1	91373	91664.6	90299.8	78975.5	P25025	P25025	CXCR2_HUMAN	CXCR2	C-X-C chemokine receptor type 2
61836.4	NaN	NaN	41994.9	NaN	NaN	27949.4	35719.9	35068.8	NaN	NaN	P25089	P25089	FPR3_HUMAN	FPR3	N-formyl peptide receptor 3
669688	567550	571526	817798	905817	751990	669496	175415	172186	143280	147746	P25098	P25098;P35626	ARBK1_HUMAN	GRK2	Beta-adrenergic receptor kinase 1
340587	288769	195384	547165	518593	481864	654300	335447	410139	389922	449498	P25105	P25105	PTAFR_HUMAN	PTAFR	Platelet-activating factor receptor
27288.2	33309.2	NaN	22560.8	25062.9	NaN	NaN	NaN	83278.7	72091.2	158036	P25311	P25311	ZA2G_HUMAN	AZGP1	Zinc-alpha-2-glycoprotein
52465.7	64529.9	64890.6	45874.8	NaN	NaN	47478.5	64751.3	35185.9	NaN	NaN	P25325	P25325	THTM_HUMAN	MPST	3-mercaptopyruvate sulfurtransferase
215792	223508	204961	184059	238268	172834	215809	361842	271408	NaN	247737	P25398	P25398	RS12_HUMAN	RPS12	Small ribosomal subunit protein eS12
170606	138321	128197	248774	222548	189406	212899	277190	201785	273769	272929	P25445	P25445	TNR6_HUMAN	FAS	Tumor necrosis factor receptor superfamily member 6
59750.5	72886.4	51633	59488.3	76771.4	54458.2	51203.7	42504.5	53739.4	NaN	NaN	P25685	P25685;Q9UDY4	DNJB1_HUMAN	DNAJB1	DnaJ homolog subfamily B member 1
72315.9	65717.2	49308.7	66833.9	70972.2	69134.6	62787.2	52176.3	NaN	NaN	53899.8	P25686	O75190;P25686;Q8NHS0	DNJB2_HUMAN	DNAJB2	DnaJ homolog subfamily B member 2
348599	90350.4	16041300	80897.8	111822	10505200	704279	296673	302886	34830600	2179980	P25705	P25705	ATPA_HUMAN	ATP5F1A	ATP synthase subunit alpha, mitochondrial
NaN	NaN	NaN	NaN	NaN	NaN	10551.5	NaN	NaN	NaN	48521.8	P25713	P25713	MT3_HUMAN	MT3	Metallothionein-3
564462	449743	547880	1097420	916759	1043320	1256790	1785370	1789320	1618600	2154350	P25774	P25774	CATS_HUMAN	CTSS	Cathepsin S
411079	464215	397839	416513	527812	433807	580886	1011430	1081210	942124	1759510	P25786	P25786	PSA1_HUMAN	PSMA1	Proteasome subunit alpha type-1
150168	179941	170232	156303	200751	164062	220799	357497	415505	413878	816566	P25787	P25787	PSA2_HUMAN	PSMA2	Proteasome subunit alpha type-2
203764	168118	252814	193568	201290	233184	256912	402883	440483	403590	839735	P25788	P25788	PSA3_HUMAN	PSMA3	Proteasome subunit alpha type-3
242085	249523	281118	239761	270310	283408	378183	451490	532857	546285	1061750	P25789	P25789	PSA4_HUMAN	PSMA4	Proteasome subunit alpha type-4
1320040	1074130	1038160	1586300	1652580	1442700	1362720	2381480	2023280	2304410	2034220	P25942	P25942	TNR5_HUMAN	CD40	Tumor necrosis factor receptor superfamily member 5
2121060	1536640	1790720	4653450	4179300	4448850	5684350	1615730	1735330	1975620	2334040	P26006	P26006	ITA3_HUMAN	ITGA3	Integrin alpha-3
NaN	NaN	NaN	9215.7	7571.06	NaN	NaN	NaN	NaN	NaN	NaN	P26010	P26010	ITB7_HUMAN	ITGB7	Integrin beta-7
51860200	49409000	50669900	38487800	39433500	38481000	43976500	23533100	26503900	23501900	23170000	P26038	P26038	MOES_HUMAN	MSN	Moesin
191022	195645	NaN	134709	147679	NaN	146803	249449	230811	NaN	NaN	P26196	P26196	DDX6_HUMAN	DDX6	Probable ATP-dependent RNA helicase DDX6
NaN	NaN	NaN	NaN	NaN	NaN	NaN	15395.1	NaN	NaN	NaN	P26232	P26232	CTNA2_HUMAN	CTNNA2	Catenin alpha-2
208842	253253	234908	190484	224130	176414	186470	399554	336476	317031	281746	P26373	P26373	RL13_HUMAN	RPL13	Large ribosomal subunit protein eL13
31618.2	30428.8	NaN	NaN	NaN	NaN	NaN	129782	NaN	NaN	NaN	P26440	P26440	IVD_HUMAN	IVD	Isovaleryl-CoA dehydrogenase, mitochondrial
5756160	4162910	4996330	8119590	7027400	7191260	6126460	3755960	3208920	4552740	3608250	P26447	P26447	S10A4_HUMAN	S100A4	Protein S100-A4
36448.8	34743.3	NaN	39289.5	134716	NaN	17633.9	62324.3	41841.1	NaN	NaN	P26572	P26572	MGAT1_HUMAN	MGAT1	Alpha-1,3-mannosyl-glycoprotein 2-beta-N-acetylglucosaminyltransferase
39746.5	54182.6	49567.5	36587.9	35768.1	NaN	31014.1	75747.4	81031.5	NaN	NaN	P26599	P26599	PTBP1_HUMAN	PTBP1	Polypyrimidine tract-binding protein 1
270602	261195	402681	327895	337383	369510	298456	292169	267525	364757	225471	P26639	A2RTX5;P26639	SYTC_HUMAN	TARS1	Threonine--tRNA ligase 1, cytoplasmic
75876.1	85163.2	80243.7	47536.9	57094.7	NaN	45420.6	125343	109274	99193.9	115249	P26640	P26640	SYVC_HUMAN	VARS1	Valine--tRNA ligase
309628	368842	413555	245410	315300	266291	259048	554473	455322	558578	459109	P26641	P26641	EF1G_HUMAN	EEF1G	Elongation factor 1-gamma
NaN	NaN	NaN	41456.2	44843.1	NaN	22263.8	57037.1	NaN	NaN	NaN	P26951	P26951	IL3RA_HUMAN	IL3RA	Interleukin-3 receptor subunit alpha
21231.4	17558.1	NaN	40138.4	38176.2	NaN	33924.6	NaN	NaN	NaN	NaN	P27037	P27037;Q13705	AVR2A_HUMAN	ACVR2A	Activin receptor type-2A
1550390	1321590	1376160	1493980	1624110	1466610	2240450	953808	1152050	1039130	1130650	P27105	P27105	STOM_HUMAN	STOM	Stomatin
1402020	1420840	1452850	1576550	1621450	1655220	1474580	1095110	992352	1134180	1060510	P27348	P27348	1433T_HUMAN	YWHAQ	14-3-3 protein theta
156097	148590	133372	163624	109355	NaN	192523	NaN	NaN	NaN	NaN	P27361	P27361	MK03_HUMAN	MAPK3	Mitogen-activated protein kinase 3
65061.5	NaN	NaN	72770.3	62268.2	NaN	NaN	58433.3	NaN	NaN	NaN	P27448	P27448;Q9P0L2	MARK3_HUMAN	MARK3	MAP/microtubule affinity-regulating kinase 3
2327170	1773160	1890840	2890260	2676550	2652890	2746030	3222500	3644730	3421070	3605450	P27487	P27487	DPP4_HUMAN	DPP4	Dipeptidyl peptidase 4
133972	154118	127550	123708	133182	126490	100470	249376	238517	209762	160269	P27635	P27635;Q96L21	RL10_HUMAN	RPL10	Large ribosomal subunit protein uL16
NaN	NaN	NaN	21312.3	NaN	NaN	NaN	58792.3	NaN	NaN	NaN	P27695	P27695	APEX1_HUMAN	APEX1	DNA-(apurinic or apyrimidinic site) endonuclease
3749040	1817770	2499530	4694180	2656450	4123580	10124500	3762190	2631130	5054440	7850580	P27701	P27701	CD82_HUMAN	CD82	CD82 antigen
NaN	NaN	NaN	NaN	NaN	NaN	13555.2	NaN	NaN	NaN	NaN	P27707	P27707	DCK_HUMAN	DCK	Deoxycytidine kinase
104446	153849	132096	101446	112277	130910	111295	154163	156971	194779	159895	P27708	P27708	PYR1_HUMAN	CAD	CAD protein
474101	463609	434628	378986	324204	314344	336724	1653390	1239140	1057790	1340200	P27797	P27797	CALR_HUMAN	CALR	Calreticulin
55749	61217	NaN	26017.8	36717.4	NaN	29427.2	111486	95720.5	NaN	NaN	P27816	P27816	MAP4_HUMAN	MAP4	Microtubule-associated protein 4
170858	149363	217907	128953	114441	120288	97487.8	418141	303936	287213	254540	P27824	P27824	CALX_HUMAN	CANX	Calnexin
68334	73096.7	91225.8	63702.9	74480.7	85063.4	60603.8	NaN	70241.5	NaN	NaN	P27986	P27986	P85A_HUMAN	PIK3R1	Phosphatidylinositol 3-kinase regulatory subunit alpha
124851	122899	173433	141549	184399	200903	236513	224541	219251	NaN	421149	P28062	P28062	PSB8_HUMAN	PSMB8	Proteasome subunit beta type-8
54977.5	56677.4	68985.3	83711.7	96021	127449	112095	71535.8	99440.8	80718.6	188672	P28065	P28065	PSB9_HUMAN	PSMB9	Proteasome subunit beta type-9
262672	336522	396090	315264	400057	455257	419153	472338	663456	797899	937033	P28066	P28066	PSA5_HUMAN	PSMA5	Proteasome subunit alpha type-5
92247.7	NaN	NaN	91299.5	NaN	NaN	100166	105047	72093.8	NaN	NaN	P28067	P28067	DMA_HUMAN	HLA-DMA	HLA class II histocompatibility antigen, DM alpha chain
46343.5	53066.8	NaN	72710.8	56922.2	58912	81007.8	62233.5	74213.2	65170.5	76135.7	P28068	P28068	DMB_HUMAN	HLA-DMB	HLA class II histocompatibility antigen, DM beta chain
123966	132899	129148	101365	139530	111718	151602	252372	343645	249767	524304	P28070	P28070	PSB4_HUMAN	PSMB4	Proteasome subunit beta type-4
148730	159471	166029	121037	164648	158121	186142	346554	410238	400539	793903	P28072	P28072	PSB6_HUMAN	PSMB6	Proteasome subunit beta type-6
63161.3	76521.8	NaN	43688.7	90641	82377.4	91301.1	187010	233179	255013	484644	P28074	P28074	PSB5_HUMAN	PSMB5	Proteasome subunit beta type-5
NaN	NaN	NaN	11491.3	34912.7	NaN	14510.6	NaN	NaN	NaN	NaN	P28161	P28161	GSTM2_HUMAN	GSTM2	Glutathione S-transferase Mu 2
499041	522305	506105	508691	498706	484072	475482	433189	394856	391211	361138	P28482	P28482	MK01_HUMAN	MAPK1	Mitogen-activated protein kinase 1
160717	158153	131566	258370	194319	229097	365906	230041	138875	138625	155222	P28676	P28676	GRAN_HUMAN	GCA	Grancalcin
227594	225259	288122	207605	233023	250369	203270	215664	218125	321846	247838	P28799	P28799	GRN_HUMAN	GRN	Progranulin
NaN	NaN	NaN	36604.7	27352.2	37982	47712.7	NaN	NaN	NaN	NaN	P28827	P28827	PTPRM_HUMAN	PTPRM	Receptor-type tyrosine-protein phosphatase mu
1293780	1407470	1381430	2017680	2321120	2050690	1856600	2170850	2378540	2060660	2456810	P28838	P28838	AMPL_HUMAN	LAP3	Cytosol aminopeptidase
19136.4	NaN	NaN	22199.7	NaN	NaN	12856.2	27636.6	29101.8	NaN	NaN	P29016	P29016	CD1B_HUMAN	CD1B	T-cell surface glycoprotein CD1b
122523	68919.2	111245	87544.2	70611.7	72172.1	62978.8	119671	87841.5	130558	108238	P29017	P29017	CD1C_HUMAN	CD1C	T-cell surface glycoprotein CD1c
93772.2	105576	86761.8	86288.6	97166.7	89807.4	108431	152824	179329	163391	219496	P29144	P29144	TPP2_HUMAN	TPP2	Tripeptidyl-peptidase 2
371374	436431	398547	334578	403653	379199	355394	305316	262130	NaN	409144	P29218	P29218	IMPA1_HUMAN	IMPA1	Inositol monophosphatase 1
111866	109205	146715	91623	115233	164427	103395	86969.3	59830	NaN	NaN	P29317	P29317	EPHA2_HUMAN	EPHA2	Ephrin type-A receptor 2
522140	298808	372673	422295	343461	445542	444892	142624	158663	NaN	174682	P29323	P29323;Q15375	EPHB2_HUMAN	EPHB2	Ephrin type-B receptor 2
1196630	1155140	1131100	978400	1038230	1026050	1105410	1122270	1051850	1139360	1193560	P29350	P29350	PTN6_HUMAN	PTPN6	Tyrosine-protein phosphatase non-receptor type 6
NaN	33077.5	NaN	23980.5	NaN	NaN	27106	NaN	NaN	NaN	NaN	P29353	P29353	SHC1_HUMAN	SHC1	SHC-transforming protein 1
681877	681487	765500	1181670	1134910	1175510	1369580	659143	719253	754456	905421	P29373	P29373	RABP2_HUMAN	CRABP2	Cellular retinoic acid-binding protein 2
581500	592595	592822	436902	449296	482140	475226	826886	817123	760277	910828	P29401	P29401	TKT_HUMAN	TKT	Transketolase
333890	352008	344710	355111	376502	408003	337024	355462	359159	354804	307828	P29466	P29466	CASP1_HUMAN	CASP1	Caspase-1
NaN	NaN	NaN	NaN	NaN	NaN	NaN	NaN	NaN	NaN	NaN	P29508	P29508;P48594	SPB3_HUMAN	SERPINB3	Serpin B3
479906	435102	484642	542319	517749	542668	501383	274656	266550	353041	267236	P29597	P29597	TYK2_HUMAN	TYK2	Non-receptor tyrosine-protein kinase TYK2
381882	454969	424578	285005	364189	288945	259573	619314	599108	517657	451955	P29692	P29692	EF1D_HUMAN	EEF1D	Elongation factor 1-delta
64372.5	53311.1	NaN	241753	209214	284256	232789	42570	NaN	NaN	NaN	P29728	P29728	OAS2_HUMAN	OAS2	2'-5'-oligoadenylate synthase 2
4063820	3120590	2762480	4670550	4188210	3483140	3454120	4949160	5213690	4828430	4278440	P29966	P29966	MARCS_HUMAN	MARCKS	Myristoylated alanine-rich C-kinase substrate
542531	493242	504485	504363	550847	544115	555466	506026	605521	547940	592618	P29992	P29992	GNA11_HUMAN	GNA11	Guanine nucleotide-binding protein subunit alpha-11
101178	126675	125006	84326.9	116375	103082	88465.7	324377	293325	221070	252526	P30040	P30040	ERP29_HUMAN	ERP29	Endoplasmic reticulum resident protein 29
4358250	4960030	4740470	4095370	4706700	4422520	4517080	3993720	3801810	3797650	4151180	P30041	P30041	PRDX6_HUMAN	PRDX6	Peroxiredoxin-6
854158	803273	726892	877183	877330	802217	944622	682359	582916	817403	552185	P30043	P30043	BLVRB_HUMAN	BLVRB	Flavin reductase (NADPH)
634932	634365	600916	593863	567644	435617	552528	668338	608291	720741	605155	P30044	P30044	PRDX5_HUMAN	PRDX5	Peroxiredoxin-5, mitochondrial
784416	699685	1014730	693533	835963	850241	773639	561769	629447	645889	614172	P30046	P30046;A6NHG4	DOPD_HUMAN	DDT	D-dopachrome decarboxylase
246832	166920	332567	406336	679527	481172	433110	209177	315797	281358	226412	P30047	P30047	GFRP_HUMAN	GCHFR	GTP cyclohydrolase 1 feedback regulatory protein
115235	107595	144934	61644.6	95829.1	72292.6	89656.8	308393	299868	285892	333800	P30048	P30048	PRDX3_HUMAN	PRDX3	Thioredoxin-dependent peroxide reductase, mitochondrial
191991	271855	195133	185498	231114	185351	174539	379066	329898	286701	257866	P30050	P30050	RL12_HUMAN	RPL12	Large ribosomal subunit protein uL11
43775.5	NaN	NaN	19911	NaN	NaN	NaN	103037	92941.1	NaN	NaN	P30084	P30084	ECHM_HUMAN	ECHS1	Enoyl-CoA hydratase, mitochondrial
335078	363127	338761	344735	353987	362729	359356	305700	326669	314712	341845	P30085	P30085	KCY_HUMAN	CMPK1	UMP-CMP kinase
2951740	2846490	2640160	2239580	2299200	2176740	2429320	3731690	3343740	2959510	3539820	P30086	P30086	PEBP1_HUMAN	PEBP1	Phosphatidylethanolamine-binding protein 1
389048	380221	446838	313150	339954	356916	378209	1193090	950188	969809	1152720	P30101	P30101	PDIA3_HUMAN	PDIA3	Protein disulfide-isomerase A3
750919	818426	810925	860099	863557	878596	858265	861505	823765	803697	731771	P30153	P30153	2AAA_HUMAN	PPP2R1A	Serine/threonine-protein phosphatase 2A 65 kDa regulatory subunit A alpha isoform
11916100	11287400	11706500	16785800	19224900	15019400	11349200	5967810	7732090	9701660	6650680	P30273	P30273	FCERG_HUMAN	FCER1G	High affinity immunoglobulin epsilon receptor subunit gamma
NaN	NaN	NaN	60411	56046.6	NaN	NaN	NaN	NaN	NaN	NaN	P30511	P30511	HLAF_HUMAN	HLA-F	HLA class I histocompatibility antigen, alpha chain F
165330	176596	147534	183249	224790	186924	167118	160707	NaN	NaN	178249	P30520	P30520	PURA2_HUMAN	ADSS2	Adenylosuccinate synthetase isozyme 2
272935	244562	198233	142329	152611	172960	103557	NaN	NaN	159080	NaN	P30530	P30530	UFO_HUMAN	AXL	Tyrosine-protein kinase receptor UFO
148977	152329	151179	169867	178650	144207	154256	164847	165474	NaN	NaN	P30566	P30566	PUR8_HUMAN	ADSL	Adenylosuccinate lyase
NaN	NaN	NaN	104854	218446	NaN	NaN	85765.3	101803	NaN	NaN	P30613	P30613	KPYR_HUMAN	PKLR	Pyruvate kinase PKLR
NaN	33451	NaN	30910.8	65114.9	NaN	44616.8	NaN	204925	NaN	NaN	P30622	P30622	CLIP1_HUMAN	CLIP1	CAP-Gly domain-containing linker protein 1
1271960	1154730	1302170	1829570	1670930	1992250	2179240	1058590	871059	1345800	1051020	P30626	P30626	SORCN_HUMAN	SRI	Sorcin
298945	258933	200584	372953	316048	314562	373082	282813	251232	283107	261402	P30679	P30679	GNA15_HUMAN	GNA15	Guanine nucleotide-binding protein subunit alpha-15
645477	657952	737440	600662	603336	537816	583072	676687	701864	616213	634577	P30740	P30740	ILEU_HUMAN	SERPINB1	Leukocyte elastase inhibitor
126418	111990	165261	247123	236260	287554	259233	81544.6	74182.9	92034.3	134980	P30825	P30825	CTR1_HUMAN	SLC7A1	High affinity cationic amino acid transporter 1
NaN	NaN	NaN	NaN	NaN	NaN	NaN	NaN	NaN	NaN	NaN	P30876	P30876	RPB2_HUMAN	POLR2B	DNA-directed RNA polymerase II subunit RPB2
38062.4	NaN	NaN	NaN	NaN	NaN	NaN	NaN	NaN	NaN	NaN	P31025	P31025	LCN1_HUMAN	LCN1	Lipocalin-1
NaN	NaN	418140	NaN	NaN	684898	NaN	NaN	21271.7	1823490	NaN	P31040	P31040	SDHA_HUMAN	SDHA	Succinate dehydrogenase [ubiquinone] flavoprotein subunit, mitochondrial
2059650	2478520	2314020	2017480	2300300	2071700	1467870	1645220	1655520	1481770	1273520	P31146	P31146	COR1A_HUMAN	CORO1A	Coronin-1A
516800	478512	593646	498352	497614	508060	564088	543763	519751	574500	727001	P31150	P31150	GDIA_HUMAN	GDI1	Rab GDP dissociation inhibitor alpha
54860	65290.6	NaN	26170.6	153518	NaN	25596.9	60320.5	128029	NaN	NaN	P31151	P31151;Q86SG5	S10A7_HUMAN	S100A7	Protein S100-A7
218228	232796	222420	223208	277945	248960	242090	326008	328783	310916	350627	P31153	P31153	METK2_HUMAN	MAT2A	S-adenosylmethionine synthase isoform type-2
NaN	NaN	NaN	30701.3	32721.6	30518.1	17120.2	NaN	NaN	NaN	NaN	P31350	P31350	RIR2_HUMAN	RRM2	Ribonucleoside-diphosphate reductase subunit M2
NaN	NaN	NaN	18911.7	NaN	24970.9	40567.5	37865.5	61410.9	87941.2	99101	P31431	P31431	SDC4_HUMAN	SDC4	Syndecan-4
1196170	1084950	910546	1411130	1105130	1289440	1530740	696278	709541	911765	920465	P31641	P31641	SC6A6_HUMAN	SLC6A6	Sodium- and chloride-dependent taurine transporter
342037	282109	340289	345392	329699	379266	533758	394994	421318	569276	895417	P31689	P31689	DNJA1_HUMAN	DNAJA1	DnaJ homolog subfamily A member 1
60594	NaN	NaN	63453.8	NaN	NaN	44473.1	NaN	NaN	NaN	NaN	P31749	P31749	AKT1_HUMAN	AKT1	RAC-alpha serine/threonine-protein kinase
314553	281113	238870	325977	284634	255733	237773	57760	43419.6	NaN	NaN	P31751	P31751	AKT2_HUMAN	AKT2	RAC-beta serine/threonine-protein kinase
NaN	NaN	NaN	NaN	NaN	NaN	NaN	NaN	NaN	NaN	NaN	P31785	P31785	IL2RG_HUMAN	IL2RG	Cytokine receptor common subunit gamma
NaN	NaN	NaN	NaN	NaN	NaN	NaN	64307.1	NaN	NaN	NaN	P31937	P31937	3HIDH_HUMAN	HIBADH	3-hydroxyisobutyrate dehydrogenase, mitochondrial
478717	514380	509328	517822	624660	511063	466423	536744	525802	470327	439036	P31939	P31939	PUR9_HUMAN	ATIC	Bifunctional purine biosynthesis protein ATIC
61743.5	110026	NaN	38522.8	NaN	NaN	22793.2	104873	NaN	NaN	NaN	P31943	P31943;P55795	HNRH1_HUMAN	HNRNPH1	Heterogeneous nuclear ribonucleoprotein H
NaN	18040.9	NaN	9065.93	NaN	NaN	NaN	28845.5	76904.7	81149.4	103338	P31944	P31944	CASPE_HUMAN	CASP14	Caspase-14
3206010	2825270	2508480	2973370	3294320	2617070	2846960	2594300	2607950	2693720	2127210	P31946	P31946	1433B_HUMAN	YWHAB	14-3-3 protein beta/alpha
1302010	1431120	1454200	1381940	1286060	1393020	1425750	2295710	2046580	2037480	1979290	P31948	P31948	STIP1_HUMAN	STIP1	Stress-induced-phosphoprotein 1
19629300	24937600	15108700	37577200	44865800	23458600	16486400	15175400	19196700	14727700	12130300	P31949	P31949	S10AB_HUMAN	S100A11	Protein S100-A11
150967	98997.1	NaN	112058	105689	NaN	78969.7	70872.2	NaN	NaN	NaN	P31994	P31994	FCG2B_HUMAN	FCGR2B	Low affinity immunoglobulin gamma Fc region receptor II-b
495310	686187	499172	491090	561854	558193	465287	581914	742326	676417	839827	P32119	P32119	PRDX2_HUMAN	PRDX2	Peroxiredoxin-2
282327	178962	222871	337936	224975	220987	283099	244775	206798	NaN	141318	P32121	P32121	ARRB2_HUMAN	ARRB2	Beta-arrestin-2
157791	199250	248058	149347	180222	208338	169372	180631	158614	NaN	NaN	P32189	P32189;Q14409	GLPK_HUMAN	GK	Glycerol kinase
91748.8	NaN	67354.5	746912	555867	443387	475824	311862	299606	274065	376204	P32246	P32246	CCR1_HUMAN	CCR1	C-C chemokine receptor type 1
66849.3	44920	33839.1	111630	94339.6	83707.4	54803.8	23918.2	NaN	NaN	NaN	P32249	P32249	GP183_HUMAN	GPR183	G-protein coupled receptor 183
NaN	NaN	NaN	78210.6	NaN	NaN	99298.4	93802.9	NaN	NaN	NaN	P32321	P32321	DCTD_HUMAN	DCTD	Deoxycytidylate deaminase
1642260	1385550	1343200	966844	843903	890980	775614	1278860	1422590	1288620	1166860	P32418	P32418	NAC1_HUMAN	SLC8A1	Sodium/calcium exchanger 1
NaN	NaN	NaN	20459.5	26832	31110.2	17597.9	NaN	NaN	NaN	NaN	P32455	P32455	GBP1_HUMAN	GBP1	Guanylate-binding protein 1
NaN	NaN	NaN	24831.3	24125	23608.8	23058.8	NaN	NaN	NaN	NaN	P32456	P32456	GBP2_HUMAN	GBP2	Guanylate-binding protein 2
341031	289430	316373	348467	333471	339815	366930	207956	252592	185613	203898	P32856	P32856	STX2_HUMAN	STX2	Syntaxin-2
404188	379179	359670	173545	186345	196755	194440	102939	113415	NaN	NaN	P32942	P32942	ICAM3_HUMAN	ICAM3	Intercellular adhesion molecule 3
107601	95947.9	NaN	83862.9	85559.6	NaN	86332.4	194957	152958	NaN	138068	P32969	P32969	RL9_HUMAN	RPL9	Large ribosomal subunit protein uL6
157148	156055	231109	119171	122427	192698	132598	232320	193121	265566	221023	P33121	P33121	ACSL1_HUMAN	ACSL1	Long-chain-fatty-acid--CoA ligase 1
196981	251627	242083	199871	220578	240992	203597	272580	240527	335537	208474	P33176	P33176	KINH_HUMAN	KIF5B	Kinesin-1 heavy chain
NaN	NaN	NaN	NaN	NaN	NaN	NaN	NaN	NaN	NaN	NaN	P33240	P33240	CSTF2_HUMAN	CSTF2	Cleavage stimulation factor subunit 2
258368	279498	276838	257542	249337	238709	259745	345659	307453	279149	193023	P33241	P33241	LSP1_HUMAN	LSP1	Lymphocyte-specific protein 1
NaN	NaN	NaN	13912	NaN	NaN	NaN	NaN	NaN	NaN	NaN	P33316	P33316	DUT_HUMAN	DUT	Deoxyuridine 5'-triphosphate nucleotidohydrolase, mitochondrial
562709	515134	456795	313718	312963	299114	345152	398951	412505	364032	341539	P33527	P33527	MRP1_HUMAN	ABCC1	Multidrug resistance-associated protein 1
115132	119963	300938	106412	107489	NaN	130058	318564	303706	326742	530851	P33908	P33908	MA1A1_HUMAN	MAN1A1	Mannosyl-oligosaccharide 1,2-alpha-mannosidase IA
26074.8	19885.2	NaN	13855.9	15545.9	NaN	22472.8	97095.4	85397.3	NaN	104269	P34059	P34059	GALNS_HUMAN	GALNS	N-acetylgalactosamine-6-sulfatase
90215.7	61870.4	46826.2	44274.2	45427.4	31449.3	53093.4	28481.3	35631.6	60499.3	48280.1	P34741	P34741	SDC2_HUMAN	SDC2	Syndecan-2
314597	156279	254612	305849	293441	251290	383256	1296260	1438990	1028900	1106980	P34810	P34810	CD68_HUMAN	CD68	Macrosialin
42377.4	41840.6	472476	37808	43035.9	291500	NaN	24461.9	NaN	NaN	NaN	P34896	P34896	GLYC_HUMAN	SHMT1	Serine hydroxymethyltransferase, cytosolic
25055.5	27083.2	NaN	NaN	8448.36	NaN	12804.2	73984.6	NaN	NaN	NaN	P34897	P34897	GLYM_HUMAN	SHMT2	Serine hydroxymethyltransferase, mitochondrial
8121280	8533060	7887570	7022030	11590100	8906340	5845950	3857480	5955270	4579930	3898400	P34910	P34910	EVI2B_HUMAN	EVI2B	Protein EVI2B
635511	636249	650626	619130	606004	622152	646139	1023800	975152	812238	916159	P34932	P34932	HSP74_HUMAN	HSPA4	Heat shock 70 kDa protein 4
69553.4	80817.5	73963.6	93802	95380.7	86481.2	79234.4	134898	100940	90411.8	113594	P34949	P34949	MPI_HUMAN	MPI	Mannose-6-phosphate isomerase
224854	181751	222212	191460	283405	215684	242401	655999	968221	871133	1510460	P35030	P35030	TRY3_HUMAN	PRSS3	Trypsin-3
36773	39032.5	36016.3	51796.5	58964	50065.3	52753.4	72310.5	85144.7	NaN	82370	P35221	P35221	CTNA1_HUMAN	CTNNA1	Catenin alpha-1
NaN	9925.58	8538.88	13176.3	13868.3	19071.8	15594.1	19230.2	33578.7	15147.7	25820.5	P35222	P35222	CTNB1_HUMAN	CTNNB1	Catenin beta-1
28445.9	28714.4	NaN	33538.7	40905.4	44997	58196.9	33843.4	NaN	NaN	NaN	P35236	P35236	PTN7_HUMAN	PTPN7	Tyrosine-protein phosphatase non-receptor type 7
490655	474650	517963	463121	466587	472436	453094	518496	477534	623961	476122	P35237	P35237	SPB6_HUMAN	SERPINB6	Serpin B6
301662	256140	237306	224789	238831	244585	264294	176676	181621	158236	163940	P35240	P35240	MERL_HUMAN	NF2	Merlin
2565760	2276600	2390880	2172480	2221600	2222990	2600600	925326	915198	923692	943036	P35241	P35241	RADI_HUMAN	RDX	Radixin
265785	293174	292954	209394	238077	232267	221866	403955	330325	408154	368513	P35268	P35268	RL22_HUMAN	RPL22	Large ribosomal subunit protein eL22
106866	110185	111340	119399	119088	134430	122578	135820	136918	264348	228693	P35270	P35270	SPRE_HUMAN	SPR	Sepiapterin reductase
39537.2	31344.7	41368.9	51875.7	44768.9	50890.3	56174.6	33431.7	NaN	NaN	NaN	P35367	P35367	HRH1_HUMAN	HRH1	Histamine H1 receptor
16878.3	6985.16	8810.93	6192.9	5650.38	NaN	12781.6	13419.4	NaN	NaN	NaN	P35408	P35408	PE2R4_HUMAN	PTGER4	Prostaglandin E2 receptor EP4 subtype
12808000	27218600	8057990	6553450	12523400	5561890	3027930	51075500	19895700	33519400	14217800	P35527	P35527	K1C9_HUMAN	KRT9	Keratin, type I cytoskeletal 9
172720	111263	179558	118561	119212	166074	320773	163915	96038.3	654324	731503	P35542	P35542	SAA4_HUMAN	SAA4	Serum amyloid A-4 protein
31461.7	35810.8	36510.3	20161.6	24086	22619	25537.4	54806.3	55278.7	44433.8	31101.4	P35573	P35573	GDE_HUMAN	AGL	Glycogen debranching enzyme
1530930	1899210	1921040	1555250	1753530	1750570	1570260	2451540	2436030	2188920	1754000	P35579	P35579	MYH9_HUMAN	MYH9	Myosin-9
109856	133508	201413	96096.1	118638	108184	96501.7	202023	173595	175849	154737	P35606	P35606	COPB2_HUMAN	COPB2	Coatomer subunit beta'
NaN	NaN	NaN	NaN	NaN	NaN	NaN	NaN	NaN	NaN	NaN	P35609	P35609	ACTN2_HUMAN	ACTN2	Alpha-actinin-2
143196	145795	220299	118707	130580	140761	149480	174709	166638	235457	186228	P35611	P35611	ADDA_HUMAN	ADD1	Alpha-adducin
13843100	13312700	11612900	15168200	18031000	14734000	15781000	6234270	7304540	7100730	7902000	P35613	P35613	BASI_HUMAN	BSG	Basigin
591845	477450	520060	207864	167332	213051	180862	489094	428938	530625	329467	P35625	P35625	TIMP3_HUMAN	TIMP3	Metalloproteinase inhibitor 3
206955	206302	NaN	234019	241001	NaN	261977	30240.3	NaN	NaN	NaN	P35626	P35626	ARBK2_HUMAN	GRK3	Beta-adrenergic receptor kinase 2
339737	745687	506006	381171	677276	367417	209824	263318	432450	478396	301077	P35754	P35754	GLRX1_HUMAN	GLRX	Glutaredoxin-1
85380.6	85462.6	81243.8	82077.2	89399.4	97972.8	78953.7	65697.4	NaN	66441.5	NaN	P35813	P35813	PPM1A_HUMAN	PPM1A	Protein phosphatase 1A
1726330	4025310	471003	1442370	2330330	1617120	851129	4023660	9643620	9644550	16812600	P35908	P35908	K22E_HUMAN	KRT2	Keratin, type II cytoskeletal 2 epidermal
NaN	52451.6	NaN	NaN	NaN	NaN	NaN	75249.4	91766.5	NaN	NaN	P35914	P35914	HMGCL_HUMAN	HMGCL	Hydroxymethylglutaryl-CoA lyase, mitochondrial
101600	150593	160574	110222	139530	189039	104559	222353	250399	224766	178974	P35998	P35998	PRS7_HUMAN	PSMC2	26S proteasome regulatory subunit 7
3565390	2098160	3468130	8530840	7221300	8257090	12915700	43288000	55667200	47459200	89274800	P36222	P36222	CH3L1_HUMAN	CHI3L1	Chitinase-3-like protein 1
41787.5	56134.5	NaN	54144.2	52163.9	72984.9	49546.9	50749.9	33870.7	NaN	NaN	P36404	P36404	ARL2_HUMAN	ARL2	ADP-ribosylation factor-like protein 2
321859	308897	301814	311795	316773	308956	277665	186256	207888	265951	189811	P36405	P36405	ARL3_HUMAN	ARL3	ADP-ribosylation factor-like protein 3
NaN	NaN	NaN	465101	NaN	NaN	NaN	NaN	NaN	NaN	NaN	P36406	P36406	TRI23_HUMAN	TRIM23	E3 ubiquitin-protein ligase TRIM23
125449	116715	NaN	79247.1	84018.3	NaN	69834.3	85602.1	75754.8	NaN	NaN	P36507	P36507	MP2K2_HUMAN	MAP2K2	Dual specificity mitogen-activated protein kinase kinase 2
1060630	996164	997950	937263	892845	831596	848170	1999200	1949890	1770960	1653500	P36543	P36543	VATE1_HUMAN	ATP6V1E1	V-type proton ATPase subunit E 1
34725.9	NaN	NaN	7213.32	NaN	NaN	15210.2	37200.7	NaN	NaN	NaN	P36551	P36551	HEM6_HUMAN	CPOX	Oxygen-dependent coproporphyrinogen-III oxidase, mitochondrial
129456	160527	142790	123139	138221	130134	117592	228650	219394	178629	155713	P36578	P36578	RL4_HUMAN	RPL4	Large ribosomal subunit protein uL4
70324.6	75433.1	125294	70267.9	70447.7	79085.9	84387.1	118911	119122	NaN	118046	P36871	P36871	PGM1_HUMAN	PGM1	Phosphoglucomutase-1
300934	301512	299361	315369	354055	322895	344625	184583	169125	163952	NaN	P36873	P36873	PP1G_HUMAN	PPP1CC	Serine/threonine-protein phosphatase PP1-gamma catalytic subunit
21308.4	NaN	NaN	23514.5	NaN	NaN	NaN	NaN	NaN	NaN	NaN	P36894	O00238;P36894	BMR1A_HUMAN	BMPR1A	Bone morphogenetic protein receptor type-1A
163729	125533	183417	130195	88105	159367	116848	116158	118604	128988	121018	P36897	P36897	TGFR1_HUMAN	TGFBR1	TGF-beta receptor type-1
39557.3	50888.3	NaN	40394.5	46126.9	NaN	NaN	NaN	NaN	NaN	NaN	P36915	P36915	GNL1_HUMAN	GNL1	Guanine nucleotide-binding protein-like 1
NaN	NaN	NaN	NaN	NaN	NaN	NaN	NaN	NaN	NaN	NaN	P36941	P36941	TNR3_HUMAN	LTBR	Tumor necrosis factor receptor superfamily member 3
NaN	NaN	NaN	143558	117576	NaN	294271	230235	294155	NaN	629378	P36955	P36955	PEDF_HUMAN	SERPINF1	Pigment epithelium-derived factor
445942	NaN	29330100	21107	41844.8	22529500	777226	147829	45037.1	44177800	3538770	P36957	P36957	ODO2_HUMAN	DLST	Dihydrolipoyllysine-residue succinyltransferase component of 2-oxoglutarate dehydrogenase complex, mitochondrial
NaN	NaN	NaN	40764.1	44145.5	47303.8	28116.7	NaN	NaN	NaN	NaN	P36959	P36959	GMPR1_HUMAN	GMPR	GMP reductase 1
903516	976477	1004130	685917	763377	782932	883607	728788	830069	841214	900436	P36969	P36969	GPX4_HUMAN	GPX4	Phospholipid hydroperoxide glutathione peroxidase
31455.8	28186.5	NaN	71025.7	65951.8	167716	92299.7	NaN	NaN	NaN	NaN	P37023	P37023	ACVL1_HUMAN	ACVRL1	Serine/threonine-protein kinase receptor R3
125868	112763	122340	99275.7	91423	107496	97043.9	73599.6	70603.8	79451.8	55949.9	P37173	P37173	TGFR2_HUMAN	TGFBR2	TGF-beta receptor type-2
9916.91	25874.8	NaN	28976.3	35043.5	NaN	33853.3	69470	NaN	NaN	NaN	P37198	P37198	NUP62_HUMAN	NUP62	Nuclear pore glycoprotein p62
2515570	1820290	1811820	2626610	1962590	1730000	2042520	1231990	1191030	1166670	1372980	P37235	P37235	HPCL1_HUMAN	HPCAL1	Hippocalcin-like protein 1
1463620	1430660	1429790	1664500	1888300	1760780	1524310	1024720	909319	953250	871332	P37802	P37802	TAGL2_HUMAN	TAGLN2	Transgelin-2
542082	550197	646041	424257	499650	491901	461237	772641	755022	745992	985211	P37837	P37837	TALDO_HUMAN	TALDO1	Transaldolase
96920.2	64921	61800.3	87119.5	93934.2	75618.9	139464	126542	109056	NaN	246207	P37840	P37840	SYUA_HUMAN	SNCA	Alpha-synuclein
136383	152382	168673	63989.1	76550.6	91466	65174.7	292865	287534	281762	311280	P38117	P38117	ETFB_HUMAN	ETFB	Electron transfer flavoprotein subunit beta
31936.2	25413.8	NaN	NaN	22544.7	NaN	24806.6	103596	96662.7	NaN	NaN	P38159;Q96E39	P38159;O75526;Q96E39	RBMX_HUMAN;RMXL1_HUMAN	RBMX;RBMXL1	RNA-binding motif protein, X chromosome
109399	54388.4	NaN	164664	311937	NaN	145143	233620	96633.1	NaN	254522	P38571	P38571	LICH_HUMAN	LIPA	Lysosomal acid lipase/cholesteryl ester hydrolase
824957	883409	932127	831418	714820	760034	734924	2180330	1847410	1716030	1644370	P38606	P38606	VATA_HUMAN	ATP6V1A	V-type proton ATPase catalytic subunit A
311178	336420	448351	166792	211000	250091	103923	845436	642677	1030160	676064	P38646	P38646	GRP75_HUMAN	HSPA9	Stress-70 protein, mitochondrial
23987	14434.8	NaN	11037.1	21942.5	518557	NaN	25035.5	44092.9	1700810	NaN	P38919	P38919	IF4A3_HUMAN	EIF4A3	Eukaryotic initiation factor 4A-III
87840.9	91436	103282	86329.1	96242.7	78399.2	77104.2	137583	100682	121799	92753.8	P39019	P39019	RS19_HUMAN	RPS19	Small ribosomal subunit protein eS19
42640.7	58286.6	58660.1	48730.9	47771.1	53471.3	49673.8	88410.4	70792.4	71308.3	46416.1	P39023	P39023	RL3_HUMAN	RPL3	Large ribosomal subunit protein uL3
57432	55893.5	81209.3	37831.4	52439.3	NaN	42060.5	103768	95874.7	120484	100136	P39656	P39656	OST48_HUMAN	DDOST	Dolichyl-diphosphooligosaccharide--protein glycosyltransferase 48 kDa subunit
81310.2	49175.4	NaN	40092	34866.9	NaN	48991.2	206108	167725	NaN	NaN	P39687	P39687;O43423	AN32A_HUMAN	ANP32A	Acidic leucine-rich nuclear phosphoprotein 32 family member A
88643.7	72735.8	72951.9	73789	161739	69036.9	NaN	210269	215243	293174	288150	P39748	P39748	FEN1_HUMAN	FEN1	Flap endonuclease 1
38284.4	NaN	NaN	NaN	NaN	NaN	70832.8	96241.4	129156	239058	416692	P39900	P39900	MMP12_HUMAN	MMP12	Macrophage metalloelastase
7785240	7027470	9411610	8906590	11025500	10089800	9134600	7053300	8221210	7212290	5083300	P40121	P40121	CAPG_HUMAN	CAPG	Macrophage-capping protein
NaN	NaN	NaN	11769.1	NaN	NaN	NaN	NaN	NaN	NaN	NaN	P40189	P40189	IL6RB_HUMAN	IL6ST	Interleukin-6 receptor subunit beta
369095	437727	495447	374280	389840	513150	403309	571450	591238	699248	513731	P40227	P40227	TCPZ_HUMAN	CCT6A	T-complex protein 1 subunit zeta
18051.6	24343	21549.7	22273.5	31141.3	18402	22013.5	27714.1	32873.4	NaN	32571.6	P40306	P40306	PSB10_HUMAN	PSMB10	Proteasome subunit beta type-10
122081	71720.8	79069.5	111273	98344	83545.4	73593.2	142453	155050	NaN	NaN	P40429	P40429;Q6NVV1	RL13A_HUMAN	RPL13A	Large ribosomal subunit protein uL13
76129.9	45410.1	59222.3	82989.1	70039	52381.7	72744.9	103706	78363.1	NaN	NaN	P40616	P40616	ARL1_HUMAN	ARL1	ADP-ribosylation factor-like protein 1
68841.7	69383.5	60706.8	69111.7	62223.1	57412.8	66899.9	69085.6	62912.5	61429	55914.2	P40763	P40763	STAT3_HUMAN	STAT3	Signal transducer and activator of transcription 3
43609.7	NaN	NaN	35845.3	NaN	NaN	40378.6	NaN	NaN	NaN	NaN	P40818	P40818	UBP8_HUMAN	USP8	Ubiquitin carboxyl-terminal hydrolase 8
909266	866168	1021430	902397	999696	873623	900770	1247470	1198260	996141	1272570	P40925	P40925	MDHC_HUMAN	MDH1	Malate dehydrogenase, cytoplasmic
787491	824360	818642	283503	327785	335126	347851	1785760	1888140	1537580	2044650	P40926	P40926	MDHM_HUMAN	MDH2	Malate dehydrogenase, mitochondrial
122239	143520	152410	107306	135468	142991	118286	196271	158069	165321	120167	P41091	P41091;Q2VIR3	IF2G_HUMAN	EIF2S3	Eukaryotic translation initiation factor 2 subunit 3
NaN	NaN	NaN	19697.8	17304.4	15596.8	10378.5	NaN	NaN	NaN	NaN	P41221	P41221	WNT5A_HUMAN	WNT5A	Protein Wnt-5a
71728.3	105237	16451.4	84179.1	87913.3	19704.9	77804.3	99176.1	114280	NaN	NaN	P41226	P41226	UBA7_HUMAN	UBA7	Ubiquitin-like modifier-activating enzyme 7
12676	15756.9	11514.4	16539.8	NaN	12677.4	14302.3	20697.2	NaN	23487.9	20111.1	P41227	P41227;Q9BSU3	NAA10_HUMAN	NAA10	N-alpha-acetyltransferase 10
419937	462246	516258	391687	419545	461621	370739	390994	356351	377992	352789	P41240	P41240	CSK_HUMAN	CSK	Tyrosine-protein kinase CSK
274438	288085	244277	310523	314188	288501	247837	376888	312922	760386	312018	P41250	P41250	GARS_HUMAN	GARS1	Glycine--tRNA ligase
67854.9	112849	81513.7	63122.8	72320.1	NaN	69951.9	157595	132901	82596.8	110344	P41252	P41252	SYIC_HUMAN	IARS1	Isoleucine--tRNA ligase, cytoplasmic
155467	126777	113746	240436	229011	201698	221817	NaN	NaN	NaN	NaN	P41440	P41440	S19A1_HUMAN	SLC19A1	Reduced folate transporter
190431	101714	181416	251441	135813	176869	264299	241777	147193	265644	209463	P41567	P41567	EIF1_HUMAN	EIF1	Eukaryotic translation initiation factor 1
NaN	37545.4	138480	154451	NaN	NaN	NaN	155583	141780	NaN	NaN	P42025	P42025	ACTY_HUMAN	ACTR1B	Beta-centractin
1742400	1502300	1566680	1488160	1307740	1526040	1814080	906979	828216	913485	1405440	P42081	P42081	CD86_HUMAN	CD86	T-lymphocyte activation antigen CD86
53381.5	44260.4	NaN	12089.6	NaN	NaN	NaN	79541.4	82399	NaN	138693	P42126	P42126	ECI1_HUMAN	ECI1	Enoyl-CoA delta isomerase 1, mitochondrial
264942	265119	296195	577877	574215	691328	583534	330536	361409	310853	297233	P42224	P42224	STAT1_HUMAN	STAT1	Signal transducer and activator of transcription 1-alpha/beta
30191.3	32574.2	NaN	41312.1	27096.1	NaN	30362	NaN	NaN	NaN	NaN	P42226	P42226	STAT6_HUMAN	STAT6	Signal transducer and activator of transcription 6
73001.9	74544.8	94821.6	71124	69281.8	69974.8	60443.1	58953.9	80396.4	NaN	50440.6	P42229	P42229;P51692	STA5A_HUMAN	STAT5A	Signal transducer and activator of transcription 5A
206434	212990	224186	162068	174284	181832	165218	269098	258551	254080	215728	P42331	P42331	RHG25_HUMAN	ARHGAP25	Rho GTPase-activating protein 25
NaN	NaN	NaN	13253.5	NaN	NaN	24040.1	14077.4	NaN	NaN	NaN	P42336	P42336	PK3CA_HUMAN	PIK3CA	Phosphatidylinositol 4,5-bisphosphate 3-kinase catalytic subunit alpha isoform
28640.1	NaN	NaN	21945.3	24613.9	NaN	NaN	NaN	NaN	NaN	NaN	P42338	P42338	PK3CB_HUMAN	PIK3CB	Phosphatidylinositol 4,5-bisphosphate 3-kinase catalytic subunit beta isoform
35216.3	76488.3	46306.6	46747.4	47567.5	NaN	34883	76564.2	56494.6	NaN	NaN	P42345	P42345	MTOR_HUMAN	MTOR	Serine/threonine-protein kinase mTOR
528449	566880	581864	467152	448631	519982	493321	505820	490500	565878	453523	P42356	P42356	PI4KA_HUMAN	PI4KA	Phosphatidylinositol 4-kinase alpha
NaN	NaN	NaN	NaN	NaN	NaN	NaN	NaN	NaN	NaN	NaN	P42357	P42357	HUTH_HUMAN	HAL	Histidine ammonia-lyase
36681.5	43193.2	43053.4	40515.1	33519.7	26299.6	34037.7	52812.8	36158.1	NaN	NaN	P42566	P42566	EPS15_HUMAN	EPS15	Epidermal growth factor receptor substrate 15
NaN	NaN	NaN	46920.4	37223.6	NaN	NaN	NaN	29575.7	NaN	NaN	P42574	P42574	CASP3_HUMAN	CASP3	Caspase-3
71663.8	71216.9	NaN	55232.4	56147	42775.4	50993.8	111394	NaN	NaN	NaN	P42677	P42677;Q71UM5	RS27_HUMAN	RPS27	Small ribosomal subunit protein eS27
38099.2	44183.8	36771.5	40884.6	48421.3	37955.5	39570.1	43965.6	40964	58999.6	68395.2	P42679	P42679	MATK_HUMAN	MATK	Megakaryocyte-associated tyrosine-protein kinase
15333.1	NaN	NaN	23845.7	25752.6	NaN	21994.1	NaN	NaN	NaN	NaN	P42680	P42680	TEC_HUMAN	TEC	Tyrosine-protein kinase Tec
187908	163410	174724	56310.4	84439.2	54901.4	53451.5	422373	380391	364901	407221	P42765	P42765	THIM_HUMAN	ACAA2	3-ketoacyl-CoA thiolase, mitochondrial
100285	119746	155643	79774.4	81573	115276	84563.3	148507	110036	NaN	118993	P42766	P42766	RL35_HUMAN	RPL35	Large ribosomal subunit protein uL29
308630	332469	308919	278256	308686	291017	286501	219806	223769	216178	131744	P42768	P42768	WASP_HUMAN	WAS	Actin nucleation-promoting factor WAS
43464.8	38637.7	60401.2	32824.1	42001.1	NaN	NaN	NaN	NaN	NaN	NaN	P42771	P42771	CDN2A_HUMAN	CDKN2A	Cyclin-dependent kinase inhibitor 2A
112658	94035.8	NaN	58220.8	81121.9	NaN	126432	209581	190229	906663	393526	P42785	P42785	PCP_HUMAN	PRCP	Lysosomal Pro-X carboxypeptidase
NaN	NaN	NaN	28567.5	95162.9	NaN	NaN	NaN	NaN	NaN	NaN	P42830	P42830	CXCL5_HUMAN	CXCL5	C-X-C motif chemokine 5
31604	50923.1	75738.5	33453.3	37735.4	NaN	39190.5	47400.5	37337.9	NaN	NaN	P42858	P42858	HD_HUMAN	HTT	Huntingtin
46614.5	57961.1	89509.2	49515.1	51963.1	90234.9	51638.8	110162	69056	NaN	NaN	P42898	P42898	MTHR_HUMAN	MTHFR	Methylenetetrahydrofolate reductase (NADPH)
134199	201585	NaN	259217	298196	287294	275175	255449	251546	NaN	NaN	P43003	P43003;P48664	EAA1_HUMAN	SLC1A3	Excitatory amino acid transporter 1
2716210	2273230	2129220	3109850	2352610	2459780	2556270	2263640	1949510	2311560	2114220	P43007	P43007	SATT_HUMAN	SLC1A4	Neutral amino acid transporter A
238372	230198	246850	210085	222970	230640	214048	265477	254705	197208	208073	P43034	P43034	LIS1_HUMAN	PAFAH1B1	Platelet-activating factor acetylhydrolase IB subunit beta
159835	152908	137616	139945	137769	141350	151456	75420.2	127479	124173	86743.1	P43250	P43250	GRK6_HUMAN	GRK6	G protein-coupled receptor kinase 6
NaN	NaN	NaN	NaN	NaN	NaN	20847.1	21937.1	16276.3	NaN	NaN	P43251	P43251	BTD_HUMAN	BTD	Biotinidase
996596	881780	949930	1114830	954134	1008930	1211290	837052	815441	918295	866567	P43353	P43353	AL3B1_HUMAN	ALDH3B1	Aldehyde dehydrogenase family 3 member B1
44683.8	25101.8	NaN	21983.2	NaN	NaN	NaN	NaN	NaN	NaN	NaN	P43378	P43378	PTN9_HUMAN	PTPN9	Tyrosine-protein phosphatase non-receptor type 9
368746	356722	381468	412839	358702	457846	448281	483959	480130	572125	541408	P43405	P43405	KSYK_HUMAN	SYK	Tyrosine-protein kinase SYK
165056	155748	173893	156581	162825	219151	129081	165249	149060	107771	NaN	P43487	P43487	RANG_HUMAN	RANBP1	Ran-specific GTPase-activating protein
127546	139758	129879	128477	152229	125666	135699	110028	94152.9	NaN	NaN	P43490	P43490	NAMPT_HUMAN	NAMPT	Nicotinamide phosphoribosyltransferase
64317.2	43850.7	58637.9	37544.4	29193.8	43808.9	84478.8	201911	214373	208779	339941	P43652	P43652	AFAM_HUMAN	AFM	Afamin
118247	137619	187081	122436	129192	137205	140149	233067	241759	346083	213157	P43686	P43686	PRS6B_HUMAN	PSMC4	26S proteasome regulatory subunit 6B
50446.2	52580.1	41759.7	NaN	NaN	NaN	51134.9	57423.5	54203.9	NaN	185190	P45844	P45844	ABCG1_HUMAN	ABCG1	ATP-binding cassette sub-family G member 1
NaN	NaN	NaN	NaN	NaN	NaN	NaN	102752	83830.8	NaN	171871	P45877	P45877	PPIC_HUMAN	PPIC	Peptidyl-prolyl cis-trans isomerase C
164321	159574	163537	49992.5	161812	NaN	NaN	121175	100633	138427	93908.4	P45880	P45880	VDAC2_HUMAN	VDAC2	Voltage-dependent anion-selective channel protein 2
353105	430849	388291	321693	315360	353393	320103	433784	414419	448262	366210	P45974	P45974	UBP5_HUMAN	USP5	Ubiquitin carboxyl-terminal hydrolase 5
NaN	9442.43	NaN	NaN	16287.3	NaN	NaN	NaN	NaN	NaN	NaN	P45984	P45984;P53779	MK09_HUMAN	MAPK9	Mitogen-activated protein kinase 9
112062	113498	NaN	126155	115111	103250	100226	102483	NaN	NaN	NaN	P45985	P45985	MP2K4_HUMAN	MAP2K4	Dual specificity mitogen-activated protein kinase kinase 4
85085.4	86338.8	100901	93791.9	107642	120460	76005	104562	76954.2	136127	90224.8	P46060	P46060	RAGP1_HUMAN	RANGAP1	Ran GTPase-activating protein 1
141750	148692	138966	128517	153577	159140	150456	118435	125622	83444.3	87856	P46108	P46108	CRK_HUMAN	CRK	Adapter molecule crk
174847	211891	174834	167926	214825	177310	191923	165987	207878	215809	217495	P46109	P46109	CRKL_HUMAN	CRKL	Crk-like protein
NaN	58244.2	NaN	33047.9	73494.9	NaN	NaN	102953	94840.3	NaN	NaN	P46379	P46379	BAG6_HUMAN	BAG6	Large proline-rich protein BAG6
691608	723858	764377	563877	518849	578676	607000	1092090	964632	897044	822555	P46459	P46459	NSF_HUMAN	NSF	Vesicle-fusing ATPase
256153	224198	226262	162260	154515	176391	162326	109037	98715.8	201441	188762	P46531	P46531	NOTC1_HUMAN	NOTCH1	Neurogenic locus notch homolog protein 1
73765.9	77768.5	69654.1	69930.9	66895.4	75226.1	84033	71704.6	91556.7	NaN	68216.7	P46734	P46734	MP2K3_HUMAN	MAP2K3	Dual specificity mitogen-activated protein kinase kinase 3
20670.7	32812.4	26060.3	29338.7	29899.1	NaN	28586.8	27193	44400.6	NaN	NaN	P46736	P46736	BRCC3_HUMAN	BRCC3	Lys-63-specific deubiquitinase BRCC36
451761	417223	538018	428601	400909	491533	353510	713586	679031	718061	585952	P46776	P46776	RL27A_HUMAN	RPL27A	Large ribosomal subunit protein uL15
75640.9	69076.5	63140.8	57990.3	66549.9	50824.2	68595.6	131559	84540.2	104632	97950.1	P46777	P46777	RL5_HUMAN	RPL5	Large ribosomal subunit protein uL18
130720	137955	134461	117288	131516	116626	120903	227099	249428	154309	170723	P46779	P46779	RL28_HUMAN	RPL28	Large ribosomal subunit protein eL28
259085	296339	245301	215053	249607	233338	223481	480784	451522	384987	434430	P46781	P46781	RS9_HUMAN	RPS9	Small ribosomal subunit protein uS4
92215.9	66179.3	NaN	47545.1	50636.2	NaN	49561.7	97827.1	66961.9	NaN	NaN	P46782	P46782	RS5_HUMAN	RPS5	Small ribosomal subunit protein uS7
137337	NaN	85241.4	111965	96571.4	56216.2	72489.8	265956	228328	NaN	NaN	P46783	P46783	RS10_HUMAN	RPS10	Small ribosomal subunit protein eS10
744423	872994	859092	683142	872642	852252	728663	1213960	1325610	1348690	1340060	P46926	P46926	GNPI1_HUMAN	GNPDA1	Glucosamine-6-phosphate isomerase 1
NaN	NaN	NaN	18541.9	12970	NaN	34644.4	29614.4	NaN	NaN	46344	P46934	P46934	NEDD4_HUMAN	NEDD4	E3 ubiquitin-protein ligase NEDD4
192714	212215	231838	185098	196582	208577	236187	189660	156259	NaN	175656	P46939	P46939	UTRN_HUMAN	UTRN	Utrophin
6911480	7153550	7112190	6540030	6840480	6541660	6028290	4941770	4547530	4000150	3186880	P46940	P46940	IQGA1_HUMAN	IQGAP1	Ras GTPase-activating-like protein IQGAP1
NaN	NaN	NaN	24584.1	NaN	NaN	NaN	NaN	NaN	NaN	NaN	P46952	P46952	3HAO_HUMAN	HAAO	3-hydroxyanthranilate 3,4-dioxygenase
304278	387769	368335	231297	288233	257232	255634	504981	468876	438160	534787	P46976	P46976	GLYG_HUMAN	GYG1	Glycogenin-1
53485.5	56944.3	62472.4	60831.7	64608.3	65947.5	44601.4	NaN	NaN	NaN	NaN	P47224	P47224	MSS4_HUMAN	RABIF	Guanine nucleotide exchange factor MSS4
NaN	NaN	NaN	27419.6	29527.1	NaN	NaN	NaN	NaN	NaN	NaN	P47712	P47712	PA24A_HUMAN	PLA2G4A	Cytosolic phospholipase A2
700264	861033	576923	571866	948162	545930	710154	510639	618404	581420	621071	P47755	P47755	CAZA2_HUMAN	CAPZA2	F-actin-capping protein subunit alpha-2
4871930	5077740	5030190	5553290	4920640	5105770	5499200	4045110	4114110	4024670	3843120	P47756	P47756	CAPZB_HUMAN	CAPZB	F-actin-capping protein subunit beta
NaN	NaN	NaN	NaN	NaN	10070	5793.28	NaN	NaN	NaN	NaN	P47813	P47813;O14602	IF1AX_HUMAN	EIF1AX	Eukaryotic translation initiation factor 1A, X-chromosomal
119854	103399	186777	130524	93800.4	NaN	109750	204452	210140	NaN	NaN	P47897	P47897	SYQ_HUMAN	QARS1	Glutamine--tRNA ligase
63778.3	57381.2	NaN	31664	NaN	NaN	55491.4	NaN	NaN	NaN	NaN	P47900	P47900	P2RY1_HUMAN	P2RY1	P2Y purinoceptor 1
NaN	28950.8	13979.3	12879.9	42488.7	NaN	NaN	NaN	NaN	NaN	NaN	P47914	P47914	RL29_HUMAN	RPL29	Large ribosomal subunit protein eL29
NaN	NaN	NaN	NaN	NaN	NaN	NaN	NaN	53859.5	NaN	NaN	P47929	P47929	LEG7_HUMAN	LGALS7	Galectin-7
NaN	NaN	NaN	NaN	NaN	NaN	NaN	NaN	NaN	NaN	NaN	P47989	P47989	XDH_HUMAN	XDH	Xanthine dehydrogenase/oxidase
NaN	NaN	NaN	31071.1	29726.5	NaN	55202.5	NaN	NaN	NaN	NaN	P48029	P48029	SC6A8_HUMAN	SLC6A8	Sodium- and chloride-dependent creatine transporter 1
1465160	1445280	1467880	1324310	1198900	1344750	1380060	924457	917298	818465	881038	P48059	P48059	LIMS1_HUMAN	LIMS1	LIM and senescent cell antigen-like-containing domain protein 1
382915	375740	365134	365256	417044	377861	362189	217196	232011	282443	226178	P48060	P48060	GLIP1_HUMAN	GLIPR1	Glioma pathogenesis-related protein 1
261211	301158	289714	230286	245281	247326	208927	319208	280048	350821	228836	P48147	P48147	PPCE_HUMAN	PREP	Prolyl endopeptidase
62622.4	57775	65341.4	84241.9	105779	107659	101781	82049.5	69946.1	80147.2	188708	P48163	P48163	MAOX_HUMAN	ME1	NADP-dependent malic enzyme
891707	1009620	1028670	978352	968466	1070240	1031920	855669	915165	847671	890270	P48426	P48426;P78356	PI42A_HUMAN	PIP4K2A	Phosphatidylinositol 5-phosphate 4-kinase type-2 alpha
105313	116445	138829	106541	117310	113198	93133.4	217284	174602	195743	161267	P48444	P48444	COPD_HUMAN	ARCN1	Coatomer subunit delta
25285	33607.1	NaN	30755	31471.9	NaN	34747.8	26572.4	NaN	NaN	NaN	P48454	P48454	PP2BC_HUMAN	PPP3CC	Serine/threonine-protein phosphatase 2B catalytic subunit gamma isoform
526038	546906	541937	329702	330786	312998	297714	410180	357723	331445	350851	P48506	P48506	GSH1_HUMAN	GCLC	Glutamate--cysteine ligase catalytic subunit
NaN	43475.9	24690.8	45072.2	46196.4	55088.5	45397.4	NaN	NaN	NaN	NaN	P48507	P48507	GSH0_HUMAN	GCLM	Glutamate--cysteine ligase regulatory subunit
2756740	2180100	2422090	3085120	2708300	2839590	3219010	1446260	1538430	1732310	1788760	P48509	P48509	CD151_HUMAN	CD151	CD151 antigen
62515.1	46694.3	NaN	50824.6	52656	NaN	70286.3	NaN	NaN	NaN	NaN	P48551	P48551	INAR2_HUMAN	IFNAR2	Interferon alpha/beta receptor 2
67111.5	70813.9	92981.4	60002.1	52786.7	80030.4	59247.8	46493.8	52285.2	NaN	NaN	P48553	P48553	TPC10_HUMAN	TRAPPC10	Trafficking protein particle complex subunit 10
96881.1	114273	NaN	89641.9	109902	NaN	86617.3	180709	191135	184317	NaN	P48556	P48556	PSMD8_HUMAN	PSMD8	26S proteasome non-ATPase regulatory subunit 8
249569	240471	271774	250350	279305	249498	256186	335970	331911	303506	367948	P48637	P48637	GSHB_HUMAN	GSS	Glutathione synthetase
227601	271734	292945	240677	223406	258726	231531	437323	346317	339364	338386	P48643	P48643	TCPE_HUMAN	CCT5	T-complex protein 1 subunit epsilon
67091.5	69439.1	71213.2	64746.3	40427.1	66179.9	65923.2	60845.9	45893.6	NaN	NaN	P48729	P48729	KC1A_HUMAN	CSNK1A1	Casein kinase I isoform alpha
152273	177332	127796	59528.4	51634.4	48644.7	49226.9	370884	313526	321117	355230	P48735	P48735	IDHP_HUMAN	IDH2	Isocitrate dehydrogenase [NADP], mitochondrial
121440	139673	107755	145745	131037	136912	121173	101280	88888	NaN	NaN	P48736	P48736	PK3CG_HUMAN	PIK3CG	Phosphatidylinositol 4,5-bisphosphate 3-kinase catalytic subunit gamma isoform
358455	252244	297666	279711	189747	247761	233514	261518	214760	240549	229202	P48739	P48739	PIPNB_HUMAN	PITPNB	Phosphatidylinositol transfer protein beta isoform
NaN	NaN	NaN	20232.6	29687.3	NaN	NaN	NaN	NaN	NaN	NaN	P48775	P48775	T23O_HUMAN	TDO2	Tryptophan 2,3-dioxygenase
4671570	2730150	4298700	6381450	5255570	5436550	5894090	2991910	3003280	2705190	2342460	P48960	P48960	AGRE5_HUMAN	ADGRE5	Adhesion G protein-coupled receptor E5
114704	122616	91358.7	167687	173753	158647	154202	90438.6	116544	128073	215314	P49006	P49006	MRP_HUMAN	MARCKSL1	MARCKS-related protein
NaN	NaN	NaN	NaN	NaN	NaN	NaN	52886.1	NaN	NaN	NaN	P49019	P49019;Q8TDS4	HCAR3_HUMAN	HCAR3	Hydroxycarboxylic acid receptor 3
NaN	NaN	NaN	13337.1	NaN	NaN	12309.9	NaN	NaN	NaN	NaN	P49023	P49023	PAXI_HUMAN	PXN	Paxillin
113260	115521	107882	117646	122477	114777	105098	115061	93401.5	79626.3	104110	P49137	P49137	MAPK2_HUMAN	MAPKAPK2	MAP kinase-activated protein kinase 2
79102.5	59113.4	48970.1	79682.5	65979.2	77182.6	79673.3	29179.9	33176.3	NaN	NaN	P49184	P49184	DNSL1_HUMAN	DNASE1L1	Deoxyribonuclease-1-like 1
394655	466058	388011	324084	363249	292148	316234	558627	540276	486961	490986	P49189	P49189	AL9A1_HUMAN	ALDH9A1	4-trimethylaminobutyraldehyde dehydrogenase
99843.9	126346	96937.8	88718.3	97579	87095.4	73110.7	219704	173812	149797	120373	P49207	P49207	RL34_HUMAN	RPL34	Large ribosomal subunit protein eL34
NaN	NaN	NaN	NaN	NaN	NaN	NaN	NaN	NaN	NaN	NaN	P49238	P49238	CX3C1_HUMAN	CX3CR1	CX3C chemokine receptor 1
NaN	7254.08	6927.92	6138.92	NaN	NaN	7317.71	NaN	NaN	NaN	NaN	P49247	P49247	RPIA_HUMAN	RPIA	Ribose-5-phosphate isomerase
29762.5	NaN	NaN	NaN	NaN	NaN	NaN	74253.6	NaN	NaN	NaN	P49257	P49257	LMAN1_HUMAN	LMAN1	Protein ERGIC-53
NaN	NaN	NaN	NaN	NaN	NaN	NaN	30370	NaN	NaN	NaN	P49279	P49279	NRAM1_HUMAN	SLC11A1	Natural resistance-associated macrophage protein 1
171701	154419	139942	157553	151904	153336	170158	168136	154589	NaN	NaN	P49281	P49281	NRAM2_HUMAN	SLC11A2	Natural resistance-associated macrophage protein 2
70989.9	96176.4	83002	90224.9	95089	97976.3	76719.2	77043.4	87261.8	65070	78872.8	P49327	P49327	FAS_HUMAN	FASN	Fatty acid synthase
59079.9	60872	61148.7	62009.2	70768.4	64521.6	88452.1	66471.7	50246	73825.8	NaN	P49354	P49354	FNTA_HUMAN	FNTA	Protein farnesyltransferase/geranylgeranyltransferase type-1 subunit alpha
NaN	NaN	NaN	28154.7	NaN	NaN	21204.8	19040.5	27929.1	NaN	NaN	P49356	P49356	FNTB_HUMAN	FNTB	Protein farnesyltransferase subunit beta
511451	541525	609779	510441	520137	556158	509688	844156	794912	808517	665847	P49368	P49368	TCPG_HUMAN	CCT3	T-complex protein 1 subunit gamma
459902	358308	356045	407532	342238	364466	394143	314407	358990	354933	273928	P49407	P10523;P49407	ARRB1_HUMAN	ARRB1	Beta-arrestin-1
171864	237517	219866	76671.2	86950.8	79573.3	58260.7	386939	356392	358443	257324	P49411	P49411	EFTU_HUMAN	TUFM	Elongation factor Tu, mitochondrial
111734	136369	122443	103396	112014	111417	131586	123765	119588	NaN	304118	P49419	P49419	AL7A1_HUMAN	ALDH7A1	Alpha-aminoadipic semialdehyde dehydrogenase
51513.4	56357.5	71666.8	54458	55191.7	76328.7	58452.6	91550.4	60678.1	NaN	85627.5	P49458	P49458	SRP09_HUMAN	SRP9	Signal recognition particle 9 kDa protein
292563	333913	324888	303842	346377	322908	300371	270025	250396	239249	239318	P49588	P49588	SYAC_HUMAN	AARS1	Alanine--tRNA ligase, cytoplasmic
61233.5	88603.3	77275	72069.7	82088	69034.8	63393.5	85806.9	79494.5	68654.1	52475.9	P49589	P49589	SYCC_HUMAN	CARS1	Cysteine--tRNA ligase, cytoplasmic
232495	250506	246008	248671	281340	258576	261475	291746	280766	244645	263774	P49591	P49591	SYSC_HUMAN	SARS1	Serine--tRNA ligase, cytoplasmic
48670.1	NaN	NaN	NaN	NaN	NaN	NaN	NaN	NaN	NaN	NaN	P49593	P49593	PPM1F_HUMAN	PPM1F	Protein phosphatase 1F
79854	76533.9	NaN	92863.2	106911	140338	81363.2	NaN	NaN	NaN	NaN	P49662	P49662	CASP4_HUMAN	CASP4	Caspase-4
74883.3	93078.6	102172	88237.7	130137	124446	130481	176260	214179	304017	358803	P49720	P49720	PSB3_HUMAN	PSMB3	Proteasome subunit beta type-3
104298	118325	328722	112273	115524	266525	152242	266562	215689	726490	528689	P49721	P49721	PSB2_HUMAN	PSMB2	Proteasome subunit beta type-2
35709.8	46457.9	40984.7	11509.3	NaN	NaN	9396.74	55567.3	59572.5	59895.4	83688.9	P49748	P49748	ACADV_HUMAN	ACADVL	Very long-chain specific acyl-CoA dehydrogenase, mitochondrial
NaN	NaN	39511.1	27972.3	NaN	NaN	22467.2	72231	61027.3	NaN	NaN	P49754	P49754	VPS41_HUMAN	VPS41	Vacuolar protein sorting-associated protein 41 homolog
83054.7	72702.9	84436.4	58417.4	52749.1	58814.5	56241.6	170846	111757	120284	106555	P49755	P49755	TMEDA_HUMAN	TMED10	Transmembrane emp24 domain-containing protein 10
344168	331683	369460	540277	530823	519124	587716	296034	345746	447907	355144	P49757	P49757	NUMB_HUMAN	NUMB	Protein numb homolog
893387	896360	810371	1199170	1197790	1233640	1231480	803466	705181	602473	646186	P49768	P49768	PSN1_HUMAN	PSEN1	Presenilin-1
28610.4	40580.8	48414	39450.5	69434.1	55884.6	50069.5	15709.2	66284.7	NaN	NaN	P49773	P49773	HINT1_HUMAN	HINT1	Adenosine 5'-monophosphoramidase HINT1
13768	NaN	NaN	18010.8	23919.3	NaN	NaN	NaN	NaN	NaN	NaN	P49789	P49789	FHIT_HUMAN	FHIT	Bis(5'-adenosyl)-triphosphatase
2221110	1945850	2018630	2130050	1698530	1754500	2061570	2417780	2215920	2357710	1688000	P49795	P49795	RGS19_HUMAN	RGS19	Regulator of G-protein signaling 19
NaN	37904.5	41355.3	36157.3	NaN	34498.4	38481.8	90244.1	NaN	NaN	NaN	P49810	P49810	PSN2_HUMAN	PSEN2	Presenilin-2
NaN	NaN	NaN	NaN	NaN	NaN	NaN	NaN	NaN	NaN	NaN	P49821	P49821	NDUV1_HUMAN	NDUFV1	NADH dehydrogenase [ubiquinone] flavoprotein 1, mitochondrial
65065.5	61208.7	63919.4	67131	63913.1	58064.2	62354.1	48657.4	NaN	NaN	NaN	P49840	P49840;P49841	GSK3A_HUMAN	GSK3A	Glycogen synthase kinase-3 alpha
70627.7	66492.6	66415	57947.8	78914.8	48940.3	53923.3	53878	52606.3	NaN	NaN	P49841	P49841	GSK3B_HUMAN	GSK3B	Glycogen synthase kinase-3 beta
48887.2	56355.2	NaN	54898.6	40998.8	NaN	64601.5	73768	45619.6	NaN	35264.6	P49902	P49902	5NTC_HUMAN	NT5C2	Cytosolic purine 5'-nucleotidase
31382.7	21774.5	NaN	20733.4	NaN	NaN	24240	50796.6	NaN	NaN	NaN	P49903	P49903	SPS1_HUMAN	SEPHS1	Selenide, water dikinase 1
NaN	NaN	NaN	8461.66	NaN	NaN	NaN	44100.1	NaN	NaN	NaN	P49908	P49908	SEPP1_HUMAN	SELENOP	Selenoprotein P
92669.8	140584	51878.1	26511.1	NaN	NaN	43528.5	NaN	NaN	NaN	NaN	P49913	P49913	CAMP_HUMAN	CAMP	Cathelicidin antimicrobial peptide
4788620	3892910	4263650	3564500	3040720	3480570	3250540	3856330	4144600	4262910	4102450	P49961	P49961	ENTP1_HUMAN	ENTPD1	Ectonucleoside triphosphate diphosphohydrolase 1
265656	298666	277540	327628	323767	333824	292880	254306	279904	NaN	216383	P50135	P50135	HNMT_HUMAN	HNMT	Histamine N-methyltransferase
3446610	3193520	3213630	3250570	3345730	3232480	3303550	2377820	2519550	2490230	2090340	P50148	P50148	GNAQ_HUMAN	GNAQ	Guanine nucleotide-binding protein G(q) subunit alpha
3884010	3415860	3332030	4431880	4422310	4281470	4187200	2874460	3272370	3639180	3791130	P50281	P50281	MMP14_HUMAN	MMP14	Matrix metalloproteinase-14
5240790	4303490	4651190	5353530	4955850	4919240	5556460	4236340	3796630	3745370	4205900	P50395	P50395	GDIB_HUMAN	GDI2	Rab GDP dissociation inhibitor beta
NaN	NaN	NaN	NaN	NaN	NaN	NaN	52488.6	NaN	NaN	71078.8	P50440	P50440	GATM_HUMAN	GATM	Glycine amidinotransferase, mitochondrial
90569.3	61597.1	73355.8	87779.8	89497.6	75907.6	81195	41499.6	40965.3	NaN	NaN	P50443	P50443	S26A2_HUMAN	SLC26A2	Sulfate transporter
166147	192076	152410	187000	195153	184991	157957	113760	108160	NaN	NaN	P50452	P50452	SPB8_HUMAN	SERPINB8	Serpin B8
209148	235962	222781	315997	343387	325735	274206	249206	253770	135808	194779	P50453	P50453	SPB9_HUMAN	SERPINB9	Serpin B9
39992.2	46212.2	42607.9	71082.4	93793.7	74678.5	76832.3	62747.8	51499.7	NaN	59723.4	P50479	P50479	PDLI4_HUMAN	PDLIM4	PDZ and LIM domain protein 4
703542	866918	837768	710259	826187	846345	904328	1432600	1473380	1479590	1802280	P50502	P50502;Q8IZP2	F10A1_HUMAN	ST13	Hsc70-interacting protein
1734040	1491690	1407550	1323610	1135290	1072930	1157840	719782	778832	620704	517700	P50552	P50552	VASP_HUMAN	VASP	Vasodilator-stimulated phosphoprotein
745872	776424	839076	752182	757942	752299	755684	929235	859801	864798	838121	P50570	P50570;Q9UQ16	DYN2_HUMAN	DNM2	Dynamin-2
NaN	38890.4	NaN	54416.5	NaN	NaN	30054.3	NaN	NaN	NaN	NaN	P50583	P50583	AP4A_HUMAN	NUDT2	Bis(5'-nucleosyl)-tetraphosphatase [asymmetrical]
NaN	20214.9	NaN	31517.4	28247.5	NaN	NaN	NaN	NaN	NaN	NaN	P50749	P50749	RASF2_HUMAN	RASSF2	Ras association domain-containing protein 2
167809	171254	184623	170184	191157	178543	153754	282379	269300	248562	187363	P50914	P50914	RL14_HUMAN	RPL14	Large ribosomal subunit protein eL14
411841	543407	446454	408229	438151	411232	427097	647583	653848	606421	578930	P50990	P50990	TCPQ_HUMAN	CCT8	T-complex protein 1 subunit theta
364816	399398	380903	345755	377745	328122	368414	555679	579735	492335	452871	P50991	P50991	TCPD_HUMAN	CCT4	T-complex protein 1 subunit delta
NaN	NaN	NaN	36791.7	NaN	NaN	NaN	NaN	NaN	NaN	NaN	P50993	P50993	AT1A2_HUMAN	ATP1A2	Sodium/potassium-transporting ATPase subunit alpha-2
11766600	8957530	9085710	19878500	15759600	19381300	28249600	6941980	5198860	6377790	7992820	P50995	P50995	ANX11_HUMAN	ANXA11	Annexin A11
5099880	4100490	4111050	4936620	4740620	4098860	4968140	3901260	4042290	3884550	4168840	P51148	P20339;P51148;P61020	RAB5C_HUMAN	RAB5C	Ras-related protein Rab-5C
7572920	6959120	6169840	8763550	8841500	8456920	9328710	8005760	7935900	8081310	8829130	P51149	P51149	RAB7A_HUMAN	RAB7A	Ras-related protein Rab-7a
344881	351047	375579	292996	299416	381727	429951	388197	348718	419750	389819	P51151	P51151;Q9NP90	RAB9A_HUMAN	RAB9A	Ras-related protein Rab-9A
2987460	2136950	2590760	2984360	2874210	2956180	2976480	1535690	1845940	1918170	1902340	P51153	P51153	RAB13_HUMAN	RAB13	Ras-related protein Rab-13
41821.3	32904.9	NaN	79465.2	75082.9	NaN	69236.5	80023.5	105883	88096.8	109061	P51159	P51159	RB27A_HUMAN	RAB27A	Ras-related protein Rab-27A
364120	321936	345197	307937	295032	324061	348722	247162	248634	NaN	246311	P51178	P51178	PLCD1_HUMAN	PLCD1	1-phosphatidylinositol 4,5-bisphosphate phosphodiesterase delta-1
5176.65	7031.52	5226.45	4289.69	7940.58	NaN	8438.68	7898.15	NaN	NaN	NaN	P51397	P51397	DAP1_HUMAN	DAP	Death-associated protein 1
395348	468500	396391	387469	471220	427592	380841	372586	413741	399542	370371	P51452	P51452	DUS3_HUMAN	DUSP3	Dual specificity protein phosphatase 3
146444	180568	192351	163220	156688	182138	183616	162295	148645	NaN	NaN	P51570	P51570	GALK1_HUMAN	GALK1	Galactokinase
NaN	NaN	NaN	50730.7	NaN	NaN	NaN	NaN	NaN	NaN	NaN	P51571	P51571	SSRD_HUMAN	SSR4	Translocon-associated protein subunit delta
184251	179827	138520	107934	92230.7	96311.6	110264	583064	413794	396380	412959	P51572	P51572	BAP31_HUMAN	BCAP31	B-cell receptor-associated protein 31
176486	162199	148169	175757	188983	143962	147938	183229	146027	NaN	174878	P51580	P51580	TPMT_HUMAN	TPMT	Thiopurine S-methyltransferase
164894	172093	168873	208973	222401	222079	188014	212109	182597	NaN	189647	P51606	P51606	RENBP_HUMAN	RENBP	N-acylglucosamine 2-epimerase
NaN	9465.18	NaN	12023.6	13711.9	NaN	NaN	NaN	NaN	NaN	NaN	P51617	P51617	IRAK1_HUMAN	IRAK1	Interleukin-1 receptor-associated kinase 1
25894.4	NaN	7368610	NaN	NaN	7612150	56085.4	NaN	NaN	18398300	235569	P51649	P51649	SSDH_HUMAN	ALDH5A1	Succinate-semialdehyde dehydrogenase, mitochondrial
26599	34400.7	32940.7	15505.5	22663.9	24444.2	12162.7	75306.8	56481.5	NaN	46800.1	P51659	P51659	DHB4_HUMAN	HSD17B4	Peroxisomal multifunctional enzyme type 2
NaN	NaN	NaN	63782.5	73537.1	NaN	NaN	160198	107121	NaN	NaN	P51665	P51665	PSMD7_HUMAN	PSMD7	26S proteasome non-ATPase regulatory subunit 7
65213.2	73003.6	63191.2	82221.9	75092.1	60924.4	86248.2	NaN	71394	NaN	NaN	P51668	P51668	UB2D1_HUMAN	UBE2D1	Ubiquitin-conjugating enzyme E2 D1
11176.8	NaN	NaN	21588.2	NaN	NaN	NaN	NaN	NaN	NaN	NaN	P51681	P51681	CCR5_HUMAN	CCR5	C-C chemokine receptor type 5
179559	116866	133983	45147	40935.2	NaN	46258.8	272752	310050	222554	344374	P51688	P51688	SPHM_HUMAN	SGSH	N-sulphoglucosamine sulphohydrolase
NaN	NaN	NaN	32901	NaN	NaN	22479.5	NaN	NaN	NaN	NaN	P51795	P51795	CLCN5_HUMAN	CLCN5	H(+)/Cl(-) exchange transporter 5
63755.6	70469.3	85853.5	65480.6	61033.3	82590.3	93825.6	328670	351001	276111	316591	P51798	P51798	CLCN7_HUMAN	CLCN7	H(+)/Cl(-) exchange transporter 7
NaN	15647.5	NaN	10126	NaN	NaN	NaN	NaN	11650.2	NaN	NaN	P51808	P51808	DYLT3_HUMAN	DYNLT3	Dynein light chain Tctex-type 3
67618.6	45144.2	NaN	49987.8	42413.8	57651.7	43188.8	176572	161064	164206	149015	P51809	P51809	VAMP7_HUMAN	VAMP7	Vesicle-associated membrane protein 7
161361	163015	161956	153329	158845	189703	148338	142481	117704	126715	150150	P51812	P51812	KS6A3_HUMAN	RPS6KA3	Ribosomal protein S6 kinase alpha-3
188643	185436	195996	179091	166122	186865	173796	NaN	101762	NaN	NaN	P51828	P51828	ADCY7_HUMAN	ADCY7	Adenylate cyclase type 7
13700.2	10206.2	NaN	8096.77	NaN	NaN	NaN	47782.5	NaN	NaN	25173.3	P51858	P51858	HDGF_HUMAN	HDGF	Hepatoma-derived growth factor
170035	120662	147745	112997	53038.9	101336	201908	517626	100637	474008	674958	P51884	P51884	LUM_HUMAN	LUM	Lumican
106615	120301	122762	72312.1	76614.8	60431.9	50807.3	194609	151241	151289	150841	P51991	P51991	ROA3_HUMAN	HNRNPA3	Heterogeneous nuclear ribonucleoprotein A3
2422580	2400500	2443960	2076130	2177220	2105430	2104280	2194770	2213420	2013040	1830550	P52209	P52209	6PGD_HUMAN	PGD	6-phosphogluconate dehydrogenase, decarboxylating
NaN	NaN	NaN	41922	59055.6	NaN	40130.3	NaN	NaN	NaN	NaN	P52292	P52292	IMA1_HUMAN	KPNA2	Importin subunit alpha-1
16589.8	22586.8	18631.7	21980.2	23572.9	19608.4	13514.9	NaN	NaN	NaN	NaN	P52294	P52294	IMA5_HUMAN	KPNA1	Importin subunit alpha-5
122106	128361	119473	122638	113294	113144	107552	114557	94786.6	99328.4	106210	P52306	P52306	GDS1_HUMAN	RAP1GDS1	Rap1 GTPase-GDP dissociation stimulator 1
NaN	NaN	NaN	8435.15	NaN	NaN	36111.3	NaN	NaN	NaN	NaN	P52333	P52333	JAK3_HUMAN	JAK3	Tyrosine-protein kinase JAK3
23055.3	25207	17859.2	22684.3	18082.3	19058.1	15374.6	21540.6	NaN	NaN	NaN	P52434	P52434	RPAB3_HUMAN	POLR2H	DNA-directed RNA polymerases I, II, and III subunit RPABC3
1171630	1190710	1224900	1144190	1162930	1257190	1281110	1159360	1056240	1227810	1190220	P52565	P52565	GDIR1_HUMAN	ARHGDIA	Rho GDP-dissociation inhibitor 1
5399950	4643450	4168000	3853250	3498910	3579350	3603680	3823250	3310120	4181310	4073180	P52566	P52566	GDIR2_HUMAN	ARHGDIB	Rho GDP-dissociation inhibitor 2
37863.4	44255	43058.7	34507.1	38870.6	NaN	35360.3	60287.4	NaN	NaN	NaN	P52594	P52594	AGFG1_HUMAN	AGFG1	Arf-GAP domain and FG repeat-containing protein 1
67537.3	71976.9	79671.9	44572	56502.7	48044.1	37481.9	136334	93984.5	96987.8	135978	P52597	P31943;P52597;P55795	HNRPF_HUMAN	HNRNPF	Heterogeneous nuclear ribonucleoprotein F
35833.7	29873.4	39614.7	98689.7	107608	121284	98848.2	25602.6	NaN	NaN	NaN	P52630	P52630	STAT2_HUMAN	STAT2	Signal transducer and activator of transcription 2
NaN	NaN	NaN	NaN	NaN	NaN	NaN	NaN	NaN	NaN	NaN	P52732	P52732	KIF11_HUMAN	KIF11	Kinesin-like protein KIF11
232217	230091	277166	283503	271163	313432	300486	299178	295257	219246	251522	P52788	P52788	SPSY_HUMAN	SMS	Spermine synthase
38194.9	NaN	NaN	34709.8	32803.4	NaN	45664	42892.7	34375.1	NaN	59627.7	P52789	P52789	HXK2_HUMAN	HK2	Hexokinase-2
855050	946946	1009530	946122	934300	1015170	981479	1377860	1249280	1366300	1181920	P52790	P52790	HXK3_HUMAN	HK3	Hexokinase-3
65887.1	77610.8	102833	95247.4	91767.8	102083	97699.9	93749	89599	NaN	NaN	P52888	P52888	THOP1_HUMAN	THOP1	Thimet oligopeptidase
4935010	5725020	4776730	4966710	6569360	5408350	5385160	3380750	4640530	3738590	4082480	P52907	P52907	CAZA1_HUMAN	CAPZA1	F-actin-capping protein subunit alpha-1
464456	441820	496329	608855	631621	690625	670695	400877	388151	405124	386346	P53004	P53004	BIEA_HUMAN	BLVRA	Biliverdin reductase A
55092.1	59180.9	48821.3	70572.2	81954	65918.6	65089.1	78473.7	NaN	NaN	NaN	P53041	P53041	PPP5_HUMAN	PPP5C	Serine/threonine-protein phosphatase 5
99959.2	99083.7	68960.4	49273.7	56329.4	NaN	58134.2	NaN	NaN	NaN	NaN	P53355	P53355	DAPK1_HUMAN	DAPK1	Death-associated protein kinase 1
18975.2	23366.4	19577.9	18840.5	24209.8	18690.7	18232.4	11401.8	14850.3	NaN	NaN	P53384	P53384	NUBP1_HUMAN	NUBP1	Cytosolic Fe-S cluster assembly factor NUBP1
269880	313204	323612	297373	321445	321939	310210	345846	346114	373238	354440	P53396	P53396	ACLY_HUMAN	ACLY	ATP-citrate synthase
27607.4	28873.4	NaN	29390.7	26174.3	33031.1	27712.6	22327.8	NaN	NaN	NaN	P53582	P53582	MAP11_HUMAN	METAP1	Methionine aminopeptidase 1
20625.1	NaN	NaN	30638.6	22547.2	NaN	29390.2	26679.3	NaN	NaN	NaN	P53602	P53602	MVD1_HUMAN	MVD	Diphosphomevalonate decarboxylase
67399.2	57895.1	148974	74115.1	70579	140732	75345.9	74937.8	60709.6	NaN	67402.3	P53609	P53609	PGTB1_HUMAN	PGGT1B	Geranylgeranyl transferase type-1 subunit beta
NaN	NaN	NaN	NaN	NaN	NaN	12636.8	NaN	NaN	NaN	NaN	P53611	P53611	PGTB2_HUMAN	RABGGTB	Geranylgeranyl transferase type-2 subunit beta
125215	132754	115399	89165.7	91198.6	72654.8	78282.9	191342	159936	255027	175034	P53618	P53618	COPB_HUMAN	COPB1	Coatomer subunit beta
265706	338866	320657	249024	253272	270487	237388	474925	457676	514527	388996	P53621	P53621	COPA_HUMAN	COPA	Coatomer subunit alpha
1341490	985856	1115790	1123730	1156420	1010450	1581410	1852430	1936240	1967010	2760090	P53634	P53634	CATC_HUMAN	CTSC	Dipeptidyl peptidase 1
81338.6	79074.7	103671	94836.7	82501.6	103102	88685.4	69583.9	36070.2	NaN	59906.1	P53667	P53667	LIMK1_HUMAN	LIMK1	LIM domain kinase 1
40370.7	NaN	NaN	53890.6	NaN	NaN	36761.6	61380.8	67693.6	NaN	NaN	P53674	P53674	CRBB1_HUMAN	CRYBB1	Beta-crystallin B1
619173	763482	887875	563136	570830	755952	604534	884296	803865	826911	842001	P53680	P53680	AP2S1_HUMAN	AP2S1	AP-2 complex subunit sigma
677499	577044	608187	912546	747354	967087	978859	465735	484030	699881	594777	P53794	P53794	SC5A3_HUMAN	SLC5A3	Sodium/myo-inositol cotransporter
814074	638791	552559	360826	284935	341837	504632	895709	841284	1170390	1091410	P53801	P53801	PTTG_HUMAN	PTTG1IP	Pituitary tumor-transforming gene 1 protein-interacting protein
1061410	688769	659487	881967	633451	712136	770197	483764	491091	457925	599465	P53985	P53985	MOT1_HUMAN	SLC16A1	Monocarboxylate transporter 1
410097	383727	380822	376055	369617	397778	497748	530001	504842	542752	792942	P53990	P53990	IST1_HUMAN	IST1	IST1 homolog
72856.7	80437.5	104300	58020	63845.4	203005	67981.8	99483.8	77367.3	837807	NaN	P53992	P53992	SC24C_HUMAN	SEC24C	Protein transport protein Sec24C
164197	197272	192303	167947	200057	179966	187489	314418	299528	258562	264807	P54136	P54136	SYRC_HUMAN	RARS1	Arginine--tRNA ligase, cytoplasmic
NaN	20165.1	19643.1	NaN	14776.8	NaN	17262	18826.1	NaN	NaN	NaN	P54252	P54252	ATX3_HUMAN	ATXN3	Ataxin-3
176864	200812	196555	223781	233235	222371	198253	248732	241415	228701	224802	P54577	P54577	SYYC_HUMAN	YARS1	Tyrosine--tRNA ligase, cytoplasmic
81564.4	94927.3	79936.1	72789.6	75095.1	129482	77404.3	93402.5	85701.3	NaN	123572	P54578	P54578	UBP14_HUMAN	USP14	Ubiquitin carboxyl-terminal hydrolase 14
125045	135873	118046	108334	97212.6	113265	92114.1	144160	137095	NaN	119770	P54619	P54619	AAKG1_HUMAN	PRKAG1	5'-AMP-activated protein kinase subunit gamma-1
211391	260146	231031	283737	311211	283886	327125	357094	310434	220766	328983	P54687	P54687	BCAT1_HUMAN	BCAT1	Branched-chain-amino-acid aminotransferase, cytosolic
NaN	174341	NaN	181897	183004	183971	194612	129563	NaN	NaN	NaN	P54707	P54707	AT12A_HUMAN	ATP12A	Potassium-transporting ATPase alpha chain 2
2841610	2261690	2430900	3954540	3256730	3169120	3452620	1784980	1656570	1498480	1531560	P54709	P54709	AT1B3_HUMAN	ATP1B3	Sodium/potassium-transporting ATPase subunit beta-3
NaN	95349.1	40431.7	35117.4	NaN	NaN	88002.9	94292.7	NaN	NaN	120478	P54725	P54725	RD23A_HUMAN	RAD23A	UV excision repair protein RAD23 homolog A
176689	198208	185028	151170	155031	179797	142187	207092	182745	NaN	NaN	P54727	P54725;P54727	RD23B_HUMAN	RAD23B	UV excision repair protein RAD23 homolog B
NaN	NaN	NaN	NaN	NaN	NaN	NaN	NaN	NaN	NaN	NaN	P54753	P54753	EPHB3_HUMAN	EPHB3	Ephrin type-B receptor 3
44140	36776.4	57217.6	16113.4	15200.6	27665.5	24884.8	103374	106830	NaN	154369	P54802	P54802	ANAG_HUMAN	NAGLU	Alpha-N-acetylglucosaminidase
36990.6	35512.3	NaN	NaN	21386.6	NaN	61631	NaN	NaN	NaN	NaN	P54803	P54803	GALC_HUMAN	GALC	Galactocerebrosidase
311918	342276	367892	139967	119087	142327	111933	402876	417777	469009	392387	P54819	P54819	KAD2_HUMAN	AK2	Adenylate kinase 2, mitochondrial
NaN	66346.5	NaN	162046	125848	128346	115571	NaN	NaN	NaN	NaN	P54852	P54852	EMP3_HUMAN	EMP3	Epithelial membrane protein 3
830667	777067	873083	940085	878099	982846	978702	695372	630010	681332	661015	P54920	P54920	SNAA_HUMAN	NAPA	Alpha-soluble NSF attachment protein
85459.3	96350.5	96842.5	95069.9	97025.7	109548	105265	57380.4	50493.9	95812	47479.5	P54922	P54922	ADPRH_HUMAN	ADPRH	ADP-ribosylhydrolase ARH1
613321	582924	630861	882822	599018	733016	657241	861031	539814	548390	580486	P55008	P55008	AIF1_HUMAN	AIF1	Allograft inflammatory factor 1
195893	217621	234392	194956	224069	165084	199621	327061	245127	363672	215580	P55010	P55010	IF5_HUMAN	EIF5	Eukaryotic translation initiation factor 5
229634	273228	244850	243255	262975	267706	236187	164720	172292	187697	162788	P55011	P55011	S12A2_HUMAN	SLC12A2	Solute carrier family 12 member 2
40235.7	60273.4	63368.2	37691.4	48205	47572.5	43134.4	79128.5	81845.9	NaN	NaN	P55036	P55036	PSMD4_HUMAN	PSMD4	26S proteasome non-ATPase regulatory subunit 4
83682.5	103666	89071.4	76542.6	78433.9	82411.6	74048.6	91938.5	79284.3	NaN	74908.2	P55039	P55039	DRG2_HUMAN	DRG2	Developmentally-regulated GTP-binding protein 2
620756	661044	213374	1426790	4661090	194849	230480	1306680	497389	1510710	1032730	P55058	P55058	PLTP_HUMAN	PLTP	Phospholipid transfer protein
73989.8	70448.8	108159	65229.1	57777.5	55819.1	56257.1	61642.2	NaN	NaN	NaN	P55060	P55060	XPO2_HUMAN	CSE1L	Exportin-2
722625	939834	785007	705574	815671	715953	718106	1415900	1353700	1297020	1265190	P55072	P55072	TERA_HUMAN	VCP	Transitional endoplasmic reticulum ATPase
125528	104720	90789.8	31539.6	NaN	NaN	14054.9	NaN	NaN	NaN	NaN	P55082	P55082	MFAP3_HUMAN	MFAP3	Microfibril-associated glycoprotein 3
NaN	NaN	33371.4	28882.3	NaN	NaN	28849.6	72680.4	NaN	NaN	NaN	P55145	P55145	MANF_HUMAN	MANF	Mesencephalic astrocyte-derived neurotrophic factor
5290150	4664540	4465080	3485160	3000650	3303280	2922140	1315160	1225820	1299620	1041170	P55160	P55160	NCKPL_HUMAN	NCKAP1L	Nck-associated protein 1-like
482199	525974	485010	609308	674582	622012	606325	495839	562666	582389	519747	P55196	P55196	AFAD_HUMAN	AFDN	Afadin
138912	137302	151684	178463	195781	177375	124316	313231	295996	204984	240206	P55209	P55209	NP1L1_HUMAN	NAP1L1	Nucleosome assembly protein 1-like 1
110741	98680.8	114588	91241.6	91540.1	77289.4	101184	95461.9	80523.3	NaN	NaN	P55210	P55210	CASP7_HUMAN	CASP7	Caspase-7
229623	175015	240743	225899	216780	221723	193909	262696	261691	NaN	195183	P55212	P55212	CASP6_HUMAN	CASP6	Caspase-6
115856	124284	148766	160149	184705	110016	187437	142487	147267	NaN	NaN	P55263	P55263	ADK_HUMAN	ADK	Adenosine kinase
76993	70553.6	NaN	61604.3	65889.6	NaN	67049.6	127576	108308	NaN	98786.4	P55735	P55735	SEC13_HUMAN	SEC13	Protein SEC13 homolog
NaN	NaN	NaN	NaN	NaN	NaN	NaN	NaN	NaN	NaN	NaN	P55774	P55774	CCL18_HUMAN	CCL18	C-C motif chemokine 18
450676	478154	485343	412227	457161	415553	408250	575557	570191	515563	545448	P55786	P55786;A6NEC2	PSA_HUMAN	NPEPPS	Puromycin-sensitive aminopeptidase
273664	269049	227418	212807	246152	194959	190076	316109	390678	291833	329432	P55854;P61956;Q6EEV6	P55854;P61956;Q6EEV6	SUMO2_HUMAN;SUMO3_HUMAN;SUMO4_HUMAN	SUMO2;SUMO3;SUMO4	Small ubiquitin-related modifier 3
68950.6	70712.7	93510.6	54415.1	69861.7	NaN	46358.2	135469	117164	197899	NaN	P55884	P55884	EIF3B_HUMAN	EIF3B	Eukaryotic translation initiation factor 3 subunit B
96259.8	64057.1	128709	106109	96823.1	155202	174833	NaN	NaN	NaN	NaN	P55899	P55899	FCGRN_HUMAN	FCGRT	IgG receptor FcRn large subunit p51
169252	294995	207311	326898	417644	295888	225516	142480	252540	NaN	NaN	P55957	P55957	BID_HUMAN	BID	BH3-interacting domain death agonist
29874.4	38529.2	NaN	30757.7	26658.9	NaN	34280.5	61108.7	50131	NaN	NaN	P56192	P56192	SYMC_HUMAN	MARS1	Methionine--tRNA ligase, cytoplasmic
245999	259225	228351	229651	274668	220104	228777	161669	174523	150337	154785	P56537	P56537	IF6_HUMAN	EIF6	Eukaryotic translation initiation factor 6
49098.8	58186.2	NaN	31513.9	NaN	NaN	26790.1	111799	64628.1	NaN	NaN	P57088	P57088	TMM33_HUMAN	TMEM33	Transmembrane protein 33
45500.3	44881.7	NaN	59998.2	NaN	NaN	46731.2	NaN	NaN	NaN	NaN	P57721	P57721	PCBP3_HUMAN	PCBP3	Poly(rC)-binding protein 3
47835.7	48751.3	62547.4	61842.4	48557.3	63052	99275.7	90784.1	NaN	NaN	NaN	P57729	P57729	RAB38_HUMAN	RAB38	Ras-related protein Rab-38
456224	520631	602710	539442	581443	555871	518831	337765	340920	320657	264979	P57737	P57737	CORO7_HUMAN	CORO7	Coronin-7
NaN	NaN	NaN	3151.41	NaN	NaN	NaN	NaN	NaN	NaN	NaN	P57764	P57764	GSDMD_HUMAN	GSDMD	Gasdermin-D
10074.8	12874.2	NaN	13697	10420.5	9922	NaN	NaN	NaN	NaN	NaN	P57772	P57772	SELB_HUMAN	EEFSEC	Selenocysteine-specific elongation factor
106697	88939	113537	158771	122426	144308	113398	83922	78058.2	NaN	57402.1	P58335	P58335;Q9H6X2	ANTR2_HUMAN	ANTXR2	Anthrax toxin receptor 2
123017	493759	145206	398942	860175	194312	165430	154532	304946	NaN	NaN	P58546	P58546	MTPN_HUMAN	MTPN	Myotrophin
NaN	NaN	NaN	NaN	NaN	NaN	NaN	NaN	NaN	NaN	NaN	P59665;P59666	P59665;P59666	DEF1_HUMAN;DEF3_HUMAN	DEFA1;DEFA3	Neutrophil defensin 1
70814.8	102396	78179.3	58352.4	88487.1	37619.3	50513.5	75364.9	126274	65021.7	NaN	P59768	P59768	GBG2_HUMAN	GNG2	Guanine nucleotide-binding protein G(I)/G(S)/G(O) subunit gamma-2
9804590	10719600	10343700	8415490	9572620	7438760	7321540	7267790	7310170	5493860	5089030	P59998	P59998	ARPC4_HUMAN	ARPC4	Actin-related protein 2/3 complex subunit 4
33130500	14122900	21155500	27884900	23914200	22325000	36197800	12268500	14410200	19092100	23807900	P60033	P60033	CD81_HUMAN	CD81	CD81 antigen
4180220	3715620	4022990	3524860	4240600	3376850	3682210	4410600	4895550	3692170	4666760	P60174	P60174	TPIS_HUMAN	TPI1	Triosephosphate isomerase
NaN	NaN	NaN	NaN	NaN	NaN	293355	NaN	NaN	NaN	1462660	P60201	P60201	MYPR_HUMAN	PLP1	Myelin proteolipid protein
77281.3	94506.8	100281	76182.7	85813.3	103940	69173.5	161368	126186	142025	114046	P60228	P60228	EIF3E_HUMAN	EIF3E	Eukaryotic translation initiation factor 3 subunit E
26005.8	22244.2	22652.6	20777.5	NaN	NaN	11435.4	56615.6	38277.5	NaN	NaN	P60468	P60468	SC61B_HUMAN	SEC61B	Protein transport protein Sec61 subunit beta
24544	30574.9	NaN	27101.3	40084.9	NaN	31275.8	34501.1	NaN	NaN	NaN	P60510	P60510	PP4C_HUMAN	PPP4C	Serine/threonine-protein phosphatase 4 catalytic subunit
346580	309402	344938	401927	297024	276931	371460	600909	377815	428979	427198	P60520	P60520	GBRL2_HUMAN	GABARAPL2	Gamma-aminobutyric acid receptor-associated protein-like 2
3355410	5160160	4619970	4783250	6312700	4398180	2686020	2142180	3464380	2623530	1467550	P60660	P60660	MYL6_HUMAN	MYL6	Myosin light polypeptide 6
205419000	240309000	207438000	182806000	206179000	178522000	164052000	142846000	160160000	127895000	116724000	P60709	P60709;P63261	ACTB_HUMAN	ACTB	Actin, cytoplasmic 1
1507370	1539590	1360260	1511000	1286780	1340360	1329050	1925490	1500230	1377520	1484870	P60842	P60842;Q14240	IF4A1_HUMAN	EIF4A1	Eukaryotic initiation factor 4A-I
119620	117091	132812	98423.8	116487	107268	93256.6	246250	159980	143960	133330	P60866	P60866	RS20_HUMAN	RPS20	Small ribosomal subunit protein uS10
80073.3	79279.9	105235	113577	109854	162975	124402	144462	117262	112925	89882.1	P60891	P11908;P60891	PRPS1_HUMAN	PRPS1	Ribose-phosphate pyrophosphokinase 1
222783	227618	261987	240530	291675	253816	380698	461061	583774	459185	1011670	P60900	P60900	PSA6_HUMAN	PSMA6	Proteasome subunit alpha type-6
1178180	1553590	1400650	1722990	1584790	1697230	1212160	716493	203707	NaN	466294	P60903	P60903	S10AA_HUMAN	S100A10	Protein S100-A10
4888260	4370330	4065300	4539610	4172230	3956550	4702560	3531930	3781240	3365000	3521670	P60953	P60953	CDC42_HUMAN	CDC42	Cell division control protein 42 homolog
231875	179554	157571	157823	119535	126979	140418	176687	102478	NaN	NaN	P60981	P60981	DEST_HUMAN	DSTN	Destrin
271973	307495	299553	247923	263698	252320	225412	185190	143422	NaN	162688	P60983	O60234;P60983	GMFB_HUMAN	GMFB	Glia maturation factor beta
11337800	9792010	8799430	11306400	10585600	10128000	10299600	7022150	8181620	7709720	8150740	P61006	P61006	RAB8A_HUMAN	RAB8A	Ras-related protein Rab-8A
23196.6	15758.4	92014.6	16033.5	NaN	NaN	20254.3	35207	NaN	NaN	NaN	P61011	P61011	SRP54_HUMAN	SRP54	Signal recognition particle subunit SRP54
149550	133174	131974	109090	97380.4	150805	103789	117132	109624	NaN	107736	P61018	P61018	RAB4B_HUMAN	RAB4B	Ras-related protein Rab-4B
1044750	686867	851930	685657	697307	634358	659322	879123	870672	945503	848755	P61019	P61019;Q8WUD1	RAB2A_HUMAN	RAB2A	Ras-related protein Rab-2A
951477	912259	893511	1024100	995761	1002000	1006870	673574	765289	828624	776498	P61020	P61020	RAB5B_HUMAN	RAB5B	Ras-related protein Rab-5B
3275440	2597510	2338140	3028250	2636060	2590760	2958240	2356270	2495110	2541500	2351570	P61026	P61026	RAB10_HUMAN	RAB10	Ras-related protein Rab-10
101253	75431.9	80980.3	57034.9	50469	61795.2	80006.8	26514	24161.7	NaN	29313.7	P61073	P61073	CXCR4_HUMAN	CXCR4	C-X-C chemokine receptor type 4
1251680	1437670	1317480	1235880	1523080	1577240	1617420	537965	902802	1070360	1187810	P61077	P61077;P62837	UB2D3_HUMAN	UBE2D3	Ubiquitin-conjugating enzyme E2 D3
630116	664117	613607	687747	714744	638802	658485	669639	641097	616286	556831	P61081	P61081	UBC12_HUMAN	UBE2M	NEDD8-conjugating enzyme Ubc12
305072	329488	250362	302870	240600	289789	265827	263994	201122	252221	223802	P61086	P61086	UBE2K_HUMAN	UBE2K	Ubiquitin-conjugating enzyme E2 K
404138	477342	412163	464237	496436	419552	400563	317046	356968	331367	289869	P61088	P61088;Q5JXB2	UBE2N_HUMAN	UBE2N	Ubiquitin-conjugating enzyme E2 N
1816100	1336630	1503650	1300150	1296380	1175860	1304990	1357570	1273530	1378720	1363260	P61106	P61106	RAB14_HUMAN	RAB14	Ras-related protein Rab-14
4826550	4773900	5283560	3872740	3911080	3664530	3396370	3490590	3154580	2827910	2613110	P61158	P61158	ARP3_HUMAN	ACTR3	Actin-related protein 3
3002790	2986540	3201730	2379290	2342660	2012170	2271560	2019160	1883390	1640440	1677300	P61160	P61160	ARP2_HUMAN	ACTR2	Actin-related protein 2
278175	305869	326543	219069	234428	230067	253302	451587	477775	394031	386908	P61163	P61163	ACTZ_HUMAN	ACTR1A	Alpha-centractin
60625.2	77579	80924.4	57408.2	87895.4	NaN	62586.1	80098.8	NaN	NaN	NaN	P61201	P61201	CSN2_HUMAN	COPS2	COP9 signalosome complex subunit 2
11038600	7941290	7061800	11754800	7791390	6976990	8765840	5069230	3953030	4474600	4022170	P61204;P84077	P61204;P84077	ARF1_HUMAN;ARF3_HUMAN	ARF1;ARF3	ADP-ribosylation factor 3
182752	189367	207462	202931	200856	198092	177824	196411	204717	189757	162866	P61221	P61221	ABCE1_HUMAN	ABCE1	ATP-binding cassette sub-family E member 1
4969820	3450450	4555090	4310690	3053470	3926850	3694290	3423990	3030290	3446700	3366350	P61224	P61224;A6NIZ1	RAP1B_HUMAN	RAP1B	Ras-related protein Rap-1b
15096500	12760300	12302400	12803200	12363600	11252300	12068000	13837700	14427700	13918400	13668500	P61225	P10114;P61225;Q9Y3L5	RAP2B_HUMAN	RAP2B	Ras-related protein Rap-2b
110323	126961	114667	91396.2	105987	87981.6	106336	227697	202083	213094	196248	P61247	P61247	RS3A_HUMAN	RPS3A	Small ribosomal subunit protein eS1
196154	224594	190152	180953	187060	169720	181346	309123	294518	334236	290731	P61254	P61254	RL26_HUMAN	RPL26	Large ribosomal subunit protein uL24
130293	145266	165877	130619	143334	142320	106054	232321	243519	256950	147346	P61313	P61313	RL15_HUMAN	RPL15	Large ribosomal subunit protein eL15
62638.4	88111.5	87127.8	75112.4	100783	64618.1	64720.7	131585	120347	74915	81474.6	P61353	P61353	RL27_HUMAN	RPL27	Large ribosomal subunit protein eL27
663288	918484	990610	692140	622973	675299	412368	1978940	2747880	2176410	1305060	P61421	P61421	VA0D1_HUMAN	ATP6V0D1	V-type proton ATPase subunit d 1
NaN	111327	NaN	170782	159185	NaN	169040	166536	NaN	NaN	NaN	P61457	P61457	PHS_HUMAN	PCBD1	Pterin-4-alpha-carbinolamine dehydratase
63929.8	63316.8	47137.5	45887.1	58587.2	33528	42785.7	80636.1	75093.7	67383.5	67442	P61513	P61513;A6NKH3	RL37A_HUMAN	RPL37A	Large ribosomal subunit protein eL43
16157600	12682500	13630500	16372300	14339900	14126000	17648000	7990550	7111030	8573860	8586920	P61586	P08134;P61586;P62745	RHOA_HUMAN	RHOA	Transforming protein RhoA
67975	65462.6	69270.4	60944.8	51330.9	67428.1	106170	NaN	NaN	NaN	31975.8	P61587	P61587	RND3_HUMAN	RND3	Rho-related GTP-binding protein RhoE
162739	181211	156223	69786.1	75533.1	NaN	71710.2	526923	407855	378276	461928	P61604	P61604	CH10_HUMAN	HSPE1	10 kDa heat shock protein, mitochondrial
8006970	4791430	4808100	8548790	4459660	4086160	5845790	9360380	10945000	7724790	7033440	P61626	P61626	LYSC_HUMAN	LYZ	Lysozyme C
83151.8	86085.5	116493	91001	80768.3	73269.9	84801.7	125914	93514.6	NaN	124850	P61758	P61758	PFD3_HUMAN	VBP1	Prefoldin subunit 3
202767	201168	177654	173423	159642	141359	183579	133249	135348	103407	172866	P61764	P61764	STXB1_HUMAN	STXBP1	Syntaxin-binding protein 1
1727580	2058070	1646630	4039980	3086890	3891530	3481970	2789490	4806280	3359510	3172650	P61769	P61769	B2MG_HUMAN	B2M	Beta-2-microglobulin
1750760	1530840	1574190	1643710	1443200	1613770	2071330	3725180	4354290	3486040	5374260	P61916	P61916	NPC2_HUMAN	NPC2	NPC intracellular cholesterol transporter 2
99171.8	156980	NaN	173910	138257	NaN	84825.5	176138	201011	NaN	137067	P61923	P61923	COPZ1_HUMAN	COPZ1	Coatomer subunit zeta-1
273776	303509	411414	346298	382959	402698	304258	242832	225775	361167	NaN	P61960	P61960	UFM1_HUMAN	UFM1	Ubiquitin-fold modifier 1
424764	458379	483063	436166	547885	478004	413209	289576	389062	NaN	NaN	P61970	P61970	NTF2_HUMAN	NUTF2	Nuclear transport factor 2
141882	151840	172800	125203	173009	134265	112977	219636	189197	197731	163528	P61978	P61978	HNRPK_HUMAN	HNRNPK	Heterogeneous nuclear ribonucleoprotein K
3798930	3811310	3861290	3528940	4197830	3535510	3598880	3493180	3763140	3387400	3286910	P61981	P61981	1433G_HUMAN	YWHAG	14-3-3 protein gamma
23400.7	14728.8	11627.3	14280.8	11318.3	9916.33	10629.6	NaN	NaN	NaN	NaN	P62068	P62068	UBP46_HUMAN	USP46	Ubiquitin carboxyl-terminal hydrolase 46
43507.8	39953.5	45421	48483.1	53626.8	51605.1	64455.3	59304.2	88748.3	63748.5	94540.4	P62070	P62070	RRAS2_HUMAN	RRAS2	Ras-related protein R-Ras2
2135950	1942730	2130920	2155200	2062100	1884660	2217160	1068500	1030770	947438	861379	P62136	P62136	PP1A_HUMAN	PPP1CA	Serine/threonine-protein phosphatase PP1-alpha catalytic subunit
191443	199019	159192	204339	182191	NaN	196085	156461	115680	NaN	157275	P62140	P62140	PP1B_HUMAN	PPP1CB	Serine/threonine-protein phosphatase PP1-beta catalytic subunit
93324.3	69181.9	90781.2	78637.9	78050.2	NaN	68275.5	NaN	NaN	NaN	NaN	P62166	P62166	NCS1_HUMAN	NCS1	Neuronal calcium sensor 1
170265	185387	202227	195943	205606	208609	216791	364462	376021	345701	628113	P62191	P62191	PRS4_HUMAN	PSMC1	26S proteasome regulatory subunit 4
94388.8	99356	117769	89517.4	94168.8	97921.2	86605.6	207442	196955	191854	154520	P62195	P62195	PRS8_HUMAN	PSMC5	26S proteasome regulatory subunit 8
252133	284797	281269	212861	265017	218231	190161	458743	426716	371143	252197	P62241	P62241	RS8_HUMAN	RPS8	Small ribosomal subunit protein eS8
132411	127559	137009	118122	88521.8	105426	119329	258451	299700	334489	341686	P62244	P62244	RS15A_HUMAN	RPS15A	Small ribosomal subunit protein uS8
334221	346106	342255	270352	293533	273339	306987	605403	541639	650045	528287	P62249	P62249	RS16_HUMAN	RPS16	Small ribosomal subunit protein uS9
2462980	2382840	2431620	3115350	2857650	2580630	2577410	2417210	2267760	2469880	2166870	P62258	P62258	1433E_HUMAN	YWHAE	14-3-3 protein epsilon
74597.6	56823.3	91236.6	81416	72020.9	26859.9	83990.3	219586	106068	NaN	155703	P62263	P62263	RS14_HUMAN	RPS14	Small ribosomal subunit protein uS11
224808	192089	210094	153250	228081	183036	208144	372240	363923	480573	NaN	P62266	P62266	RS23_HUMAN	RPS23	Small ribosomal subunit protein uS12
467086	435430	477988	348652	358507	402703	408052	791390	708897	816527	660263	P62269	P62269	RS18_HUMAN	RPS18	Small ribosomal subunit protein uS13
320032	301064	257315	238913	239295	231864	265297	618422	491985	551990	384583	P62277	P62277	RS13_HUMAN	RPS13	Small ribosomal subunit protein uS15
70481.5	71983.4	84873.9	47090.7	70531.8	NaN	82687.8	108784	NaN	NaN	NaN	P62280	P62280	RS11_HUMAN	RPS11	Small ribosomal subunit protein uS17
28025.9	NaN	NaN	21967.2	NaN	NaN	NaN	53850.1	45506.3	NaN	NaN	P62304	P62304	RUXE_HUMAN	SNRPE	Small nuclear ribonucleoprotein E
34695.8	71242.9	29500.8	41082.9	95068.9	39297.1	25295	29687	37088.2	NaN	NaN	P62310	P62310	LSM3_HUMAN	LSM3	U6 snRNA-associated Sm-like protein LSm3
45386.7	55425	42001.8	52511.2	49095.9	NaN	54611.5	43191.5	NaN	NaN	NaN	P62312	P62312	LSM6_HUMAN	LSM6	U6 snRNA-associated Sm-like protein LSm6
NaN	22519.8	49186.1	20931.1	NaN	NaN	NaN	NaN	NaN	NaN	NaN	P62316	P62316	SMD2_HUMAN	SNRPD2	Small nuclear ribonucleoprotein Sm D2
74919.4	69488.5	106657	56265.6	68009.5	NaN	66276.1	81873.9	71090.5	NaN	89974.4	P62318	P62318	SMD3_HUMAN	SNRPD3	Small nuclear ribonucleoprotein Sm D3
565220	1844410	530927	1024740	4926120	815814	551136	475612	2627050	1412350	1364070	P62328	P62328	TYB4_HUMAN	TMSB4X	Thymosin beta-4
4848290	4609900	4184140	4293420	3723540	3841420	4285370	3069050	3050510	3063110	2946590	P62330	P62330	ARF6_HUMAN	ARF6	ADP-ribosylation factor 6
93328.9	107999	112287	99857.4	98223.3	82327.5	96402	193584	170410	131389	169990	P62333	P62333	PRS10_HUMAN	PSMC6	26S proteasome regulatory subunit 10B
189412	191314	190817	163340	172402	168880	141599	337029	315931	277905	228132	P62424	P62424	RL7A_HUMAN	RPL7A	Large ribosomal subunit protein eL8
254312	167925	259425	261468	294626	307898	186661	286528	270382	389297	210391	P62495	P62495	ERF1_HUMAN	ETF1	Eukaryotic peptide chain release factor subunit 1
162663	159414	147360	174321	153591	145728	161819	147117	158519	128595	88916.5	P62633	P62633	CNBP_HUMAN	CNBP	CCHC-type zinc finger nucleic acid binding protein
158654	156769	109001	100511	103613	121746	120598	272376	243264	316391	229375	P62701	P62701;Q8TD47	RS4X_HUMAN	RPS4X	Small ribosomal subunit protein eS4, X isoform
701157	710855	669966	717120	776579	660028	739156	802498	930102	650498	705637	P62714;P67775	P62714;P67775	PP2AA_HUMAN;PP2AB_HUMAN	PPP2CA;PPP2CB	Serine/threonine-protein phosphatase 2A catalytic subunit beta isoform
122582	103399	98871.7	78395.5	76505.9	NaN	84456.8	75633	59286.2	NaN	91238.8	P62745	P62745	RHOB_HUMAN	RHOB	Rho-related GTP-binding protein RhoB
214380	137361	NaN	124277	253020	NaN	224682	262524	329192	NaN	NaN	P62750	P62750	RL23A_HUMAN	RPL23A	Large ribosomal subunit protein uL23
145092	213903	230070	149501	173177	153010	147085	302143	241546	288009	188653	P62753	P62753	RS6_HUMAN	RPS6	Small ribosomal subunit protein eS6
NaN	NaN	NaN	NaN	NaN	NaN	32668.2	NaN	NaN	NaN	181302	P62760	P62760	VISL1_HUMAN	VSNL1	Visinin-like protein 1
2526360	2179250	4056960	753247	991194	1207980	929685	2402340	2737710	4908440	2900940	P62805	P62805	H4_HUMAN	H4C1	Histone H4
2888170	1924200	2585660	2587140	1983700	1999960	2831560	2632710	2562930	2772790	2810050	P62820	P62820;Q9H0U4	RAB1A_HUMAN	RAB1A	Ras-related protein Rab-1A
1349840	1335340	1220710	1317800	1487320	1275310	1249460	780004	1604790	1622480	1309120	P62826	P62826	RAN_HUMAN	RAN	GTP-binding nuclear protein Ran
152984	162624	170300	132235	162739	140226	165715	281363	266002	343198	327590	P62829	P62829	RL23_HUMAN	RPL23	Large ribosomal subunit protein uL14
35654700	30920900	26206900	30303700	25130000	25689600	25709700	24155200	26234200	18598800	18254000	P62834	P61224;P62834	RAP1A_HUMAN	RAP1A	Ras-related protein Rap-1A
NaN	32598	NaN	26663.3	NaN	NaN	NaN	69924.3	NaN	NaN	NaN	P62841	P62841	RS15_HUMAN	RPS15	Small ribosomal subunit protein uS19
43562.3	NaN	NaN	42988	NaN	NaN	23936.7	83863.3	75528.3	NaN	NaN	P62847	P62847	RS24_HUMAN	RPS24	Small ribosomal subunit protein eS24
485984	472807	424837	348785	383723	348838	389942	730960	513536	724704	648809	P62851	P62851	RS25_HUMAN	RPS25	Small ribosomal subunit protein eS25
77060.5	93356.1	76711.6	83240.1	79337.8	76505.8	75066.2	142665	177679	123987	88899.4	P62857	P62857	RS28_HUMAN	RPS28	Small ribosomal subunit protein eS28
10384400	6788310	9106530	10865500	10024700	8555010	9031300	6483220	8893060	8005100	6657780	P62873	P62873	GBB1_HUMAN	GNB1	Guanine nucleotide-binding protein G(I)/G(S)/G(T) subunit beta-1
62327	63661.5	56950.4	57246.5	47437.4	39346	41411.1	72364.6	57969.2	NaN	NaN	P62877	P62877	RBX1_HUMAN	RBX1	E3 ubiquitin-protein ligase RBX1
18128900	12412800	13765900	13855200	13977400	12804500	13195900	10735300	11733500	10095400	11151300	P62879	P62873;P62879	GBB2_HUMAN	GNB2	Guanine nucleotide-binding protein G(I)/G(S)/G(T) subunit beta-2
144120	150869	162754	133122	186760	142194	111583	201214	203322	160057	112536	P62888	P62888	RL30_HUMAN	RPL30	Large ribosomal subunit protein eL30
NaN	NaN	NaN	25350.3	NaN	NaN	NaN	NaN	NaN	NaN	NaN	P62891;Q59GN2	P62891;Q59GN2	R39L5_HUMAN;RL39_HUMAN	RPL39;RPL39P5	Large ribosomal subunit protein eL39
11791.8	NaN	NaN	NaN	NaN	NaN	NaN	26298.9	NaN	NaN	NaN	P62899	P62899	RL31_HUMAN	RPL31	Large ribosomal subunit protein eL31
71693.7	NaN	79534.6	56824.1	81321.7	NaN	82670.4	181194	110580	NaN	NaN	P62906	P62906	RL10A_HUMAN	RPL10A	Large ribosomal subunit protein uL1
153772	194157	211268	137526	177846	NaN	172316	160492	295169	NaN	NaN	P62910	P62910	RL32_HUMAN	RPL32	Large ribosomal subunit protein eL32
265584	290735	292005	220580	249290	246894	266743	500524	501754	502403	520709	P62913	P62913	RL11_HUMAN	RPL11	Large ribosomal subunit protein uL5
135875	179816	172630	141031	157053	141661	122065	278114	261236	236470	182134	P62917	P62917	RL8_HUMAN	RPL8	Large ribosomal subunit protein uL2
18804300	17028300	15321600	19685000	20293500	11935700	15076900	15050700	12504900	12234500	11897200	P62937	P62937	PPIA_HUMAN	PPIA	Peptidyl-prolyl cis-trans isomerase A
4893580	5056520	4580540	5141560	5244740	4682340	6067870	3940420	3957500	3346380	4451600	P62942	P62942	FKB1A_HUMAN	FKBP1A	Peptidyl-prolyl cis-trans isomerase FKBP1A
5124560	5317710	4079520	4352670	4561770	4293070	5630590	4525230	5143940	7067270	10339500	P62979	P0CG47;P0CG48;P62979;P62987	RS27A_HUMAN	RPS27A	Ubiquitin-ribosomal protein eS31 fusion protein
530661	526280	548731	564865	557485	661307	759197	448509	466480	560151	676243	P62993	P62993	GRB2_HUMAN	GRB2	Growth factor receptor-bound protein 2
5197020	4677140	4924830	4508060	5454300	4982290	5471270	3352510	4022840	3487690	3437360	P63000	P63000	RAC1_HUMAN	RAC1	Ras-related C3 botulinum toxin substrate 1
157715	169015	189586	121181	91359.4	125083	138853	218648	180914	195538	236669	P63010	P63010	AP2B1_HUMAN	AP2B1	AP-2 complex subunit beta
228930	198897	249497	277721	286256	320024	206954	197175	168355	NaN	NaN	P63027	P63027;Q15836	VAMP2_HUMAN	VAMP2	Vesicle-associated membrane protein 2
8954790	7301360	7870720	8236670	7128830	7654420	8388550	6783000	7436370	6516430	6246270	P63092	P63092;Q5JWF2	GNAS2_HUMAN	GNAS	Guanine nucleotide-binding protein G(s) subunit alpha isoforms short
64740.3	53076.2	30066.2	37155.1	38385.5	17418.2	31448.1	51138.8	46645.8	NaN	52664.7	P63096	P63096	GNAI1_HUMAN	GNAI1	Guanine nucleotide-binding protein G(i) subunit alpha-1
33921.5	28121.2	NaN	30608.1	NaN	NaN	24254.6	34740.2	NaN	NaN	NaN	P63098	P63098	CANB1_HUMAN	PPP3R1	Calcineurin subunit B type 1
4346460	4319220	4546130	5109830	5216500	4910710	5019740	4173920	4019220	3851440	3881490	P63104	P63104	1433Z_HUMAN	YWHAZ	14-3-3 protein zeta/delta
60202.7	86345.1	83357.9	67501	76871.2	84072.8	57520.3	65923.2	77119.1	NaN	70137.9	P63151	P63151	2ABA_HUMAN	PPP2R2A	Serine/threonine-protein phosphatase 2A 55 kDa regulatory subunit B alpha isoform
249981	323315	353624	293995	267205	461961	322981	206206	258454	381838	247367	P63167	P63167;Q96FJ2	DYL1_HUMAN	DYNLL1	Dynein light chain 1, cytoplasmic
277528	291332	269183	305680	326565	284842	291379	247627	271434	229616	293580	P63208	P63208	SKP1_HUMAN	SKP1	S-phase kinase-associated protein 1
390782	517698	482984	478638	1012790	489672	298140	379782	498524	419251	NaN	P63218	P63218	GBG5_HUMAN	GNG5	Guanine nucleotide-binding protein G(I)/G(S)/G(O) subunit gamma-5
108750	219684	133693	135248	178688	112438	127077	238891	242030	147570	151577	P63220	P63220	RS21_HUMAN	RPS21	Small ribosomal subunit protein eS21
674596	358721	655322	758821	465084	396181	776800	873592	752878	509223	432605	P63241	P63241;Q9GZV4;Q6IS14	IF5A1_HUMAN	EIF5A	Eukaryotic translation initiation factor 5A-1
292026	282666	357948	269676	302832	243069	268203	504398	420501	593488	458429	P63244	P63244	RACK1_HUMAN	RACK1	Small ribosomal subunit protein RACK1
276451	304583	236710	254488	265972	225369	209705	154568	138560	168693	NaN	P63252	P63252	KCNJ2_HUMAN	KCNJ2	Inward rectifier potassium channel 2
228081	219649	240354	197492	192269	234761	191492	254919	291638	352034	307805	P63267	P62736;P63267;P68032;P68133	ACTH_HUMAN	ACTG2	Actin, gamma-enteric smooth muscle
189767	192964	199680	140895	149154	195502	178246	229824	206262	193197	215362	P63279	P63279	UBC9_HUMAN	UBE2I	SUMO-conjugating enzyme UBC9
1266240	3537010	1436400	2301570	10582100	1926000	917950	1302560	3804060	2071860	1573270	P63313	P63313	TYB10_HUMAN	TMSB10	Thymosin beta-10
57018.9	53052.8	56110.1	50826.1	49211.4	44513.4	49212.2	119296	59794	63620	94230.4	P67809	P67809	YBOX1_HUMAN	YBX1	Y-box-binding protein 1
44923.1	54044.7	70627.7	28375.4	24730.9	NaN	20295	85660.5	68585.9	NaN	33395.2	P67812	P67812	SC11A_HUMAN	SEC11A	Signal peptidase complex catalytic subunit SEC11A
39431.5	NaN	NaN	43139.4	NaN	NaN	NaN	NaN	NaN	NaN	NaN	P67870	P67870	CSK2B_HUMAN	CSNK2B	Casein kinase II subunit beta
2389380	2578550	2353520	2428490	2347900	2473790	1920700	3410560	3198220	2966550	2203380	P67936	P67936	TPM4_HUMAN	TPM4	Tropomyosin alpha-4 chain
377857	333020	276128	383593	370786	292778	438622	302054	310018	264853	315710	P68036	P68036;A0A1B0GUS4	UB2L3_HUMAN	UBE2L3	Ubiquitin-conjugating enzyme E2 L3
3411860	2763740	3733760	3787710	3763950	3251260	3520620	3618170	3820110	3211680	2688050	P68104;Q5VTE0	P68104;Q5VTE0	EF1A1_HUMAN;EF1A3_HUMAN	EEF1A1;EEF1A1P5	Elongation factor 1-alpha 1
NaN	NaN	NaN	31442.2	NaN	NaN	NaN	NaN	NaN	NaN	NaN	P68133	P62736;P68032;P68133	ACTS_HUMAN	ACTA1	Actin, alpha skeletal muscle
538466	727088	522686	441992	514186	429121	373838	788000	787817	730192	593746	P68371	P68371	TBB4B_HUMAN	TUBB4B	Tubulin beta-4B chain
44594.7	NaN	NaN	44454.3	42896.1	NaN	NaN	75579.8	47012.4	NaN	NaN	P68400;Q8NEV1	P68400;Q8NEV1	CSK21_HUMAN;CSK23_HUMAN	CSNK2A1;CSNK2A3	Casein kinase II subunit alpha
566241	231425	588694	566874	619757	497588	534125	617106	624148	455280	389297	P68402	P68402	PA1B2_HUMAN	PAFAH1B2	Platelet-activating factor acetylhydrolase IB subunit alpha2
70292.6	94357.7	121989	138444	83696.7	90524.9	295111	NaN	159310	668200	1323420	P68871	P02042;P68871	HBB_HUMAN	HBB	Hemoglobin subunit beta
90183.4	NaN	NaN	67650.4	86134.6	NaN	358705	122732	123953	NaN	1483290	P69905	P69905	HBA_HUMAN	HBA1	Hemoglobin subunit alpha
615634	582565	488231	1030070	982350	903927	695607	313245	298618	438761	377028	P78310	P78310	CXAR_HUMAN	CXADR	Coxsackievirus and adenovirus receptor
53754.5	54900.1	47488.1	70878.2	65857.7	56507.2	59435.7	38687.3	44955.3	45570.3	NaN	P78318	P78318	IGBP1_HUMAN	IGBP1	Immunoglobulin-binding protein 1
1618610	1082140	952666	1233100	1032670	1119610	1317510	1053500	1035210	1130470	1724080	P78324	P78324;Q5TFQ8	SHPS1_HUMAN	SIRPA	Tyrosine-protein phosphatase non-receptor type substrate 1
55523.1	57257.8	48024.1	63499.5	66572.2	71075.7	97849	77349.2	74282.4	35185.8	78226.8	P78330	P78330	SERB_HUMAN	PSPH	Phosphoserine phosphatase
63153.7	65571	57446	74335.1	65882.3	NaN	62189.9	88971.7	83726.2	NaN	58661.1	P78344	P78344	IF4G2_HUMAN	EIF4G2	Eukaryotic translation initiation factor 4 gamma 2
275864	260142	233107	268901	220558	226964	230527	199506	242825	225950	166569	P78356	P78356	PI42B_HUMAN	PIP4K2B	Phosphatidylinositol 5-phosphate 4-kinase type-2 beta
90942.8	80172.4	76413	63106.5	55789.4	64220.3	NaN	NaN	NaN	NaN	NaN	P78368	P78368	KC1G2_HUMAN	CSNK1G2	Casein kinase I isoform gamma-2
273763	280622	305502	252826	271575	251787	281078	441387	438579	429803	339665	P78371	P78371	TCPB_HUMAN	CCT2	T-complex protein 1 subunit beta
18826.4	8159.02	NaN	8950.33	NaN	NaN	6744	24393.3	NaN	NaN	NaN	P78380	P78380	OLR1_HUMAN	OLR1	Oxidized low-density lipoprotein receptor 1
NaN	NaN	NaN	NaN	NaN	NaN	NaN	NaN	NaN	NaN	NaN	P78381	P78381	S35A2_HUMAN	SLC35A2	UDP-galactose translocator
NaN	NaN	NaN	NaN	NaN	NaN	NaN	NaN	NaN	NaN	NaN	P78385	P78385	KRT83_HUMAN	KRT83	Keratin, type II cuticular Hb3
NaN	43137.3	NaN	NaN	NaN	NaN	NaN	NaN	NaN	NaN	NaN	P78386	P78386	KRT85_HUMAN	KRT85	Keratin, type II cuticular Hb5
68509.6	67140.5	NaN	50418.3	49856.8	NaN	60321.8	NaN	NaN	NaN	NaN	P78410	O00478;P78410	BT3A2_HUMAN	BTN3A2	Butyrophilin subfamily 3 member A2
7028700	7051490	6954290	6140530	6597490	6066970	6329320	7676050	7590740	7273120	7431020	P78417	P78417	GSTO1_HUMAN	GSTO1	Glutathione S-transferase omega-1
NaN	NaN	NaN	NaN	NaN	NaN	NaN	NaN	NaN	NaN	NaN	P78504	P78504	JAG1_HUMAN	JAG1	Protein jagged-1
NaN	NaN	NaN	NaN	21527.9	NaN	NaN	NaN	NaN	NaN	NaN	P78524	P78524	DEN2B_HUMAN	DENND2B	DENN domain-containing protein 2B
NaN	85589.3	47492.7	NaN	NaN	27630	NaN	NaN	NaN	NaN	NaN	P78527	P78527	PRKDC_HUMAN	PRKDC	DNA-dependent protein kinase catalytic subunit
833219	763895	774697	1104010	1145110	1118460	999908	436948	478189	471938	396718	P78536	P78536	ADA17_HUMAN	ADAM17	Disintegrin and metalloproteinase domain-containing protein 17
30674.2	32200.2	NaN	19992.9	36747.2	NaN	NaN	35942.4	NaN	NaN	NaN	P78537	P78537	BL1S1_HUMAN	BLOC1S1	Biogenesis of lysosome-related organelles complex 1 subunit 1
NaN	NaN	NaN	NaN	NaN	NaN	NaN	NaN	NaN	NaN	NaN	P78552	P78552	I13R1_HUMAN	IL13RA1	Interleukin-13 receptor subunit alpha-1
NaN	NaN	NaN	NaN	43509.4	NaN	NaN	NaN	NaN	NaN	NaN	P78556	P78556	CCL20_HUMAN	CCL20	C-C motif chemokine 20
1173980	642309	807413	2640950	1642620	1821030	2759850	1711160	3029480	1573800	2152610	P79483	P79483	DRB3_HUMAN	HLA-DRB3	HLA class II histocompatibility antigen, DR beta 3 chain
NaN	23200.6	NaN	45183.4	44058.3	NaN	NaN	79999.4	106268	NaN	NaN	P80075	P80075	CCL8_HUMAN	CCL8	C-C motif chemokine 8
47728.2	33039.5	NaN	14961.6	NaN	NaN	NaN	NaN	NaN	NaN	NaN	P80098	P80098	CCL7_HUMAN	CCL7	C-C motif chemokine 7
87085.7	94630.1	125145	144242	172445	152794	114454	107256	108138	255369	NaN	P80217	P80217	IN35_HUMAN	IFI35	Interferon-induced 35 kDa protein
136089	128820	133326	720919	718292	713635	1013900	491637	479993	476525	1604260	P80723	P80723	BASP1_HUMAN	BASP1	Brain acid soluble protein 1
38139	22906.1	NaN	25848.5	NaN	NaN	NaN	NaN	NaN	NaN	NaN	P83111	P83111	LACTB_HUMAN	LACTB	Serine beta-lactamase-like protein LACTB, mitochondrial
75673	91220.1	92639.2	79550	85848.4	78646.8	95797.1	142460	117337	136845	107667	P83731	P83731	RL24_HUMAN	RPL24	Large ribosomal subunit protein eL24
178735	146153	121870	186902	144230	131144	126845	69187.4	NaN	NaN	NaN	P84085	P84085	ARF5_HUMAN	ARF5	ADP-ribosylation factor 5
1841020	1593520	2006010	1617220	2345010	2225360	1953190	983431	1689230	1604390	1562900	P84095	P84095	RHOG_HUMAN	RHOG	Rho-related GTP-binding protein RhoG
89171.3	86070.7	69092.1	61295.9	65905.4	57142.2	73592.9	50664.3	59936.7	NaN	67037.3	P84101	P84101	SERF2_HUMAN	SERF2	Small EDRK-rich factor 2
96165.3	NaN	NaN	NaN	NaN	NaN	NaN	124399	109778	NaN	125317	P84103	P84103	SRSF3_HUMAN	SRSF3	Serine/arginine-rich splicing factor 3
NaN	NaN	NaN	21247.9	NaN	NaN	NaN	NaN	48927.6	NaN	NaN	P86790;P86791	P86791;P86790	CCZ1B_HUMAN;CCZ1_HUMAN	CCZ1;CCZ1B	Vacuolar fusion protein CCZ1 homolog B
604317	583037	578720	533816	594160	556413	623236	704467	506605	688058	765584	P98082	P98082	DAB2_HUMAN	DAB2	Disabled homolog 2
NaN	NaN	NaN	4193.23	NaN	NaN	NaN	14063.8	NaN	NaN	NaN	P98160	P98160	PGBM_HUMAN	HSPG2	Basement membrane-specific heparan sulfate proteoglycan core protein
NaN	NaN	NaN	NaN	NaN	NaN	NaN	NaN	NaN	NaN	NaN	P98170	P98170	XIAP_HUMAN	XIAP	E3 ubiquitin-protein ligase XIAP
278194	242213	238716	237713	213881	217994	223962	172801	184497	176334	178605	P98171	P98171	RHG04_HUMAN	ARHGAP4	Rho GTPase-activating protein 4
NaN	NaN	NaN	105485	116034	100395	138721	NaN	NaN	NaN	NaN	P98172	P52799;P98172	EFNB1_HUMAN	EFNB1	Ephrin-B1
29845.8	16809.8	NaN	14827.4	NaN	NaN	16175.9	NaN	NaN	NaN	NaN	P98194	P98194	AT2C1_HUMAN	ATP2C1	Calcium-transporting ATPase type 2C member 1
374152	347378	332328	320181	298186	307865	306428	314480	315687	269251	263342	P98196	P98196	AT11A_HUMAN	ATP11A	Phospholipid-transporting ATPase IH
302477	238722	372544	174292	146355	173841	204384	702782	440346	631876	658888	P99999	P99999	CYC_HUMAN	CYCS	Cytochrome c
1679490	1640550	1641750	1287080	1376340	1484520	1882400	940725	1092230	1089430	1193620	Q00013	Q00013	EM55_HUMAN	MPP1	55 kDa erythrocyte membrane protein
223793	212476	209328	139359	108051	123820	172678	161945	NaN	119290	124818	Q00169	Q00169	PIPNA_HUMAN	PITPNA	Phosphatidylinositol transfer protein alpha isoform
NaN	19201.3	NaN	9272.23	NaN	NaN	NaN	26302.2	NaN	NaN	NaN	Q00325	Q00325	S25A3_HUMAN	SLC25A3	Solute carrier family 25 member 3
37229.7	28765.1	25260.5	18195.3	41880.5	23121.1	22781.2	43418.3	NaN	NaN	NaN	Q00341	Q00341	VIGLN_HUMAN	HDLBP	Vigilin
NaN	12779	NaN	NaN	NaN	NaN	NaN	NaN	NaN	NaN	NaN	Q00534	Q00534	CDK6_HUMAN	CDK6	Cyclin-dependent kinase 6
386158	359090	407923	353081	297883	354303	335308	462300	360335	737540	383316	Q00535	Q00535	CDK5_HUMAN	CDK5	Cyclin-dependent kinase 5
NaN	22246	NaN	17424.2	13597.8	14476.9	12703.9	NaN	NaN	NaN	NaN	Q00537	Q00537	CDK17_HUMAN	CDK17	Cyclin-dependent kinase 17
22273.3	26550.9	NaN	15083	20278.3	29452.5	21185.6	16824.3	25221.7	NaN	NaN	Q00577	Q00577	PURA_HUMAN	PURA	Transcriptional activator protein Pur-alpha
683309	624217	837179	619011	600260	639155	581791	1209990	1017260	1128980	913282	Q00610	P53675;Q00610	CLH1_HUMAN	CLTC	Clathrin heavy chain 1
21750.3	31003.1	25017.8	29283.4	33159.5	NaN	20760.1	26164.8	NaN	NaN	NaN	Q00653	Q00653	NFKB2_HUMAN	NFKB2	Nuclear factor NF-kappa-B p100 subunit
121541	133758	150859	139624	134056	149048	138922	229264	161118	NaN	171566	Q00688	Q00688	FKBP3_HUMAN	FKBP3	Peptidyl-prolyl cis-trans isomerase FKBP3
595351	568165	564808	688331	667144	676503	623710	423489	390410	375704	344792	Q00722	Q00722	PLCB2_HUMAN	PLCB2	1-phosphatidylinositol 4,5-bisphosphate phosphodiesterase beta-2
137289	NaN	91836.1	76360.6	79699.8	58881	74137.5	415940	209277	257777	NaN	Q00765	Q00765	REEP5_HUMAN	REEP5	Receptor expression-enhancing protein 5
100979	92876.7	98798.3	86821.4	91082.7	54874.9	82006.6	94141.4	92825.3	NaN	82728	Q00796	Q00796	DHSO_HUMAN	SORD	Sorbitol dehydrogenase
NaN	13295	101217	31338.9	44244.7	47183.1	47241.3	NaN	24024.4	NaN	119102	Q01082	Q01082	SPTB2_HUMAN	SPTBN1	Spectrin beta chain, non-erythrocytic 1
580452	413265	441498	324160	343541	382104	405277	319357	316194	647758	620399	Q01151	Q01151	CD83_HUMAN	CD83	CD83 antigen
24141	20873.3	NaN	30215.8	26607.8	19011.3	22187.1	27509.5	NaN	NaN	NaN	Q01415	Q01415	GALK2_HUMAN	GALK2	N-acetylgalactosamine kinase
96692.7	115774	94625.1	119429	144945	111795	116916	200844	177968	NaN	153073	Q01432	Q01432	AMPD3_HUMAN	AMPD3	AMP deaminase 3
75216.5	83727.9	80338.9	110260	130801	110557	89435.8	99798	165097	98477.2	99234.1	Q01433	Q01433	AMPD2_HUMAN	AMPD2	AMP deaminase 2
53492.6	40878.6	60512.7	22564.8	NaN	NaN	32360.2	73643.3	99340.4	NaN	113391	Q01459	Q01459	DIAC_HUMAN	CTBS	Di-N-acetylchitobiase
13838700	11823800	12333800	9076630	8719040	7429750	9552070	8427970	8389970	7615950	8512260	Q01469	Q01469	FABP5_HUMAN	FABP5	Fatty acid-binding protein 5
2299830	2703150	2418400	2167030	2453250	2216820	2122510	2580340	2616490	2437090	2255360	Q01518	Q01518	CAP1_HUMAN	CAP1	Adenylyl cyclase-associated protein 1
NaN	NaN	NaN	NaN	NaN	NaN	NaN	NaN	NaN	NaN	NaN	Q01546	Q01546	K22O_HUMAN	KRT76	Keratin, type II cytoskeletal 2 oral
NaN	NaN	NaN	NaN	NaN	NaN	NaN	NaN	NaN	NaN	NaN	Q01581	Q01581	HMCS1_HUMAN	HMGCS1	Hydroxymethylglutaryl-CoA synthase, cytoplasmic
2778890	1635410	1868740	4776180	2906670	3192450	2051920	2357860	2229860	1566430	1241050	Q01650	Q01650	LAT1_HUMAN	SLC7A5	Large neutral amino acids transporter small subunit 1
203817	256866	263430	313237	348598	350386	257462	733101	792937	834272	630838	Q01813	Q01813	PFKAP_HUMAN	PFKP	ATP-dependent 6-phosphofructokinase, platelet type
NaN	NaN	NaN	12825.8	61936.6	NaN	59281.8	25832.3	31404.5	NaN	NaN	Q01814	Q01814	AT2B2_HUMAN	ATP2B2	Plasma membrane calcium-transporting ATPase 2
NaN	NaN	NaN	77912.7	58284.6	NaN	87810.3	NaN	NaN	NaN	NaN	Q01968	Q01968	OCRL_HUMAN	OCRL	Inositol polyphosphate 5-phosphatase OCRL
207082	186557	202703	190380	178485	197042	206151	103885	82795.9	NaN	131762	Q01970	Q01970	PLCB3_HUMAN	PLCB3	1-phosphatidylinositol 4,5-bisphosphate phosphodiesterase beta-3
41397.8	NaN	NaN	61377.2	85759.7	NaN	46824.5	20564.1	NaN	NaN	NaN	Q02156	Q02156	KPCE_HUMAN	PRKCE	Protein kinase C epsilon type
NaN	NaN	NaN	NaN	NaN	37394.6	NaN	NaN	NaN	NaN	NaN	Q02241	Q02241	KIF23_HUMAN	KIF23	Kinesin-like protein KIF23
32602	60710.6	NaN	NaN	26843.6	NaN	NaN	115624	76040.9	116387	216251	Q02413	Q02413	DSG1_HUMAN	DSG1	Desmoglein-1
71422.1	56880.2	96513.4	69245.4	52498.3	69428.4	92039.3	100404	168754	202636	256679	Q02487	Q02487	DSC2_HUMAN	DSC2	Desmocollin-2
50296.8	59655.4	NaN	49869.4	NaN	NaN	NaN	113702	60820.7	NaN	NaN	Q02543	Q02543	RL18A_HUMAN	RPL18A	Large ribosomal subunit protein eL20
184750	194814	180271	173601	175888	166362	164601	140871	147772	NaN	NaN	Q02750	Q02750	MP2K1_HUMAN	MAP2K1	Dual specificity mitogen-activated protein kinase kinase 1
251634	253337	270185	252225	285090	261595	276868	256252	295152	206269	203314	Q02790	Q02790	FKBP4_HUMAN	FKBP4	Peptidyl-prolyl cis-trans isomerase FKBP4
131771	102551	149739	97822.1	107227	107957	122510	190823	147578	214320	306736	Q02809	Q02809	PLOD1_HUMAN	PLOD1	Procollagen-lysine,2-oxoglutarate 5-dioxygenase 1
66369.5	31819.9	85351.8	55418	33715.9	NaN	36977.3	89894	51307.1	NaN	NaN	Q02818	Q02818	NUCB1_HUMAN	NUCB1	Nucleobindin-1
283015	338208	295074	283771	360102	279942	254018	523952	518718	396419	423044	Q02878	Q02878	RL6_HUMAN	RPL6	Large ribosomal subunit protein eL6
290444	315048	253919	291153	277219	269161	338630	238062	188301	220380	180475	Q03113	Q03113	GNA12_HUMAN	GNA12	Guanine nucleotide-binding protein subunit alpha-12
93450.2	87566.3	91233.2	74256.3	94772.7	73619.6	59429.5	150632	125852	NaN	NaN	Q03154	Q03154	ACY1_HUMAN	ACY1	Aminoacylase-1
543686	491164	501359	403525	376871	400673	474586	327078	317453	342994	290499	Q03169	Q03169	TNAP2_HUMAN	TNFAIP2	Tumor necrosis factor alpha-induced protein 2
2641560	1922430	1883040	3398360	3125500	3304310	6113390	1911880	2289950	3503480	5062550	Q03405	Q03405	UPAR_HUMAN	PLAUR	Urokinase plasminogen activator surface receptor
73508.5	79374.7	NaN	88367.3	87340.9	NaN	58915.4	88043.7	NaN	NaN	NaN	Q04206	Q04206	TF65_HUMAN	RELA	Transcription factor p65
20946.2	8030.47	NaN	15875.6	NaN	NaN	17595.9	25617.4	NaN	NaN	NaN	Q04323	Q04323	UBXN1_HUMAN	UBXN1	UBX domain-containing protein 1
117933	124337	131125	105380	83851.7	89317.8	95113.2	165916	130388	121404	130270	Q04446	Q04446	GLGB_HUMAN	GBE1	1,4-alpha-glucan-branching enzyme
46399.8	56048	42991.2	52637.6	53855.3	50732.8	37646.5	85192.2	75675.8	69085.8	60122.6	Q04637	Q04637	IF4G1_HUMAN	EIF4G1	Eukaryotic translation initiation factor 4 gamma 1
223626	206700	168894	144050	138308	137516	136825	101790	109094	110854	102111	Q04656	Q04656	ATP7A_HUMAN	ATP7A	Copper-transporting ATPase 1
23730.3	123138	656632	71927.2	57120.6	NaN	21038	151650	NaN	176428	82010.6	Q04695	P08727;Q04695	K1C17_HUMAN	KRT17	Keratin, type I cytoskeletal 17
47529.3	49400	26544.6	61090	55873.5	49488.5	66361.6	35115.4	NaN	NaN	NaN	Q04721	Q04721	NOTC2_HUMAN	NOTCH2	Neurogenic locus notch homolog protein 2
NaN	171776	NaN	NaN	270464	142723	159847	121469	NaN	NaN	NaN	Q04759	Q04759	KPCT_HUMAN	PRKCQ	Protein kinase C theta type
490330	370557	518234	359838	312862	431637	414307	450224	287881	491002	469173	Q04760	Q04760	LGUL_HUMAN	GLO1	Lactoylglutathione lyase
100324	82130	NaN	97638.9	89359	87349.9	69168.8	NaN	NaN	NaN	NaN	Q04771	Q04771	ACVR1_HUMAN	ACVR1	Activin receptor type-1
84652.2	99575.8	68942.8	38102.6	50356.8	NaN	40933.6	231834	221776	199125	241119	Q04837	Q04837	SSBP_HUMAN	SSBP1	Single-stranded DNA-binding protein, mitochondrial
30539.9	34109	46176	20781.1	29115.8	NaN	24966.1	28699	NaN	NaN	NaN	Q04864	Q04864	REL_HUMAN	REL	Proto-oncogene c-Rel
5857400	6226690	5569030	6250910	7387750	6317800	5943810	5113300	5330400	4788220	4667990	Q04917	Q04917	1433F_HUMAN	YWHAH	14-3-3 protein eta
2787490	2445380	2565820	2372450	2464540	2512830	2370740	1623000	1672060	1364760	1303450	Q04941	Q04941	PLP2_HUMAN	PLP2	Proteolipid protein 2
340241	332778	343026	337308	233602	269853	244232	513782	353803	548222	395818	Q05193	Q05193	DYN1_HUMAN	DNM1	Dynamin-1
98572.3	104175	126848	113193	120965	129595	110220	83227.7	79909.3	NaN	NaN	Q05209	Q05209	PTN12_HUMAN	PTPN12	Tyrosine-protein phosphatase non-receptor type 12
360194	NaN	NaN	261938	NaN	NaN	NaN	NaN	244761	NaN	NaN	Q05639	Q05639	EF1A2_HUMAN	EEF1A2	Elongation factor 1-alpha 2
1292710	1168900	1094570	2130350	2275750	1972220	1684180	764834	589898	588011	533978	Q05655	Q05655	KPCD_HUMAN	PRKCD	Protein kinase C delta type
NaN	NaN	NaN	NaN	NaN	NaN	NaN	NaN	NaN	NaN	NaN	Q05682;Q7Z7B0	Q05682;Q7Z7B0	CALD1_HUMAN;FLIP1_HUMAN	CALD1;FILIP1	Caldesmon
11893.4	15723.9	14696.9	12326	13669.2	NaN	13683	NaN	NaN	NaN	NaN	Q05823	Q05823	RN5A_HUMAN	RNASEL	2-5A-dependent ribonuclease
176423	175880	164369	149753	157038	153544	146878	223991	175356	NaN	164984	Q06124	Q06124	PTN11_HUMAN	PTPN11	Tyrosine-protein phosphatase non-receptor type 11
642522	665115	620205	663105	693696	648413	669530	543396	454289	413656	450280	Q06187	Q06187	BTK_HUMAN	BTK	Tyrosine-protein kinase BTK
NaN	NaN	NaN	NaN	NaN	NaN	NaN	NaN	NaN	NaN	NaN	Q06203	Q06203	PUR1_HUMAN	PPAT	Amidophosphoribosyltransferase
135048	157230	153467	163880	165232	164370	158572	153136	166315	106455	114963	Q06210	Q06210	GFPT1_HUMAN	GFPT1	Glutamine--fructose-6-phosphate aminotransferase [isomerizing] 1
396333	386840	407366	405839	354401	373113	368699	573335	412912	418630	345636	Q06323	Q06323	PSME1_HUMAN	PSME1	Proteasome activator complex subunit 1
80128.6	44680.7	70698.7	52782.2	37681.5	60892.3	51962.9	120705	73289.2	125149	76773.8	Q06481	Q06481	APLP2_HUMAN	APLP2	Amyloid beta precursor like protein 2
5036880	5718070	5243940	5347570	5542880	5191600	4981320	6672470	6694490	6071910	5781880	Q06830	Q06830	PRDX1_HUMAN	PRDX1	Peroxiredoxin-1
253559	274875	247268	214435	244211	193728	199448	393097	349228	324811	257985	Q07020	Q07020	RL18_HUMAN	RPL18	Large ribosomal subunit protein eL18
82863.6	NaN	79489.5	34868.1	NaN	NaN	41905.5	245747	186434	NaN	170307	Q07021	Q07021	C1QBP_HUMAN	C1QBP	Complement component 1 Q subcomponent-binding protein, mitochondrial
NaN	NaN	NaN	NaN	NaN	NaN	NaN	21678.9	NaN	NaN	NaN	Q07065;Q96K21	Q07065;Q96K21	ANCHR_HUMAN;CKAP4_HUMAN	CKAP4;ZFYVE19	Cytoskeleton-associated protein 4
NaN	NaN	NaN	NaN	NaN	NaN	NaN	NaN	NaN	NaN	NaN	Q07108	Q07108	CD69_HUMAN	CD69	Early activation antigen CD69
NaN	NaN	NaN	12689.1	13322.7	NaN	NaN	NaN	NaN	NaN	NaN	Q07617	Q07617	SPAG1_HUMAN	SPAG1	Sperm-associated antigen 1
213652	283610	192236	255697	300760	262577	250740	240503	180824	264464	208996	Q07812	Q07812	BAX_HUMAN	BAX	Apoptosis regulator BAX
48959.6	57921.8	59162.7	53896.6	55905.8	58290.8	52089.2	85206.9	83874.1	NaN	67000	Q07866	Q07866	KLC1_HUMAN	KLC1	Kinesin light chain 1
506251	345627	427231	411047	390743	417281	654594	585670	600863	1001590	1634030	Q07954	Q07954	LRP1_HUMAN	LRP1	Prolow-density lipoprotein receptor-related protein 1
171656	160879	195140	172587	187941	224709	200268	163974	140249	338888	154716	Q07960	Q07960	RHG01_HUMAN	ARHGAP1	Rho GTPase-activating protein 1
NaN	15874.1	NaN	7075.71	18609.8	NaN	NaN	57555.7	78627.8	68165.9	72161.1	Q08188	Q08188	TGM3_HUMAN	TGM3	Protein-glutamine gamma-glutamyltransferase E
306690	325746	307878	351652	371064	324014	331143	235150	230896	239941	262178	Q08209	P16298;P48454;Q08209	PP2BA_HUMAN	PPP3CA	Protein phosphatase 3 catalytic subunit alpha
214736	201072	304464	120061	138415	169270	134613	138307	130196	125106	146945	Q08257	Q08257	QOR_HUMAN	CRYZ	Quinone oxidoreductase
226662	183943	253917	176028	161503	189127	169328	143570	NaN	NaN	NaN	Q08334	Q08334	I10R2_HUMAN	IL10RB	Interleukin-10 receptor subunit beta
91123.8	78897.2	77942.8	99395.1	93466.1	82674.2	84544.9	78264.2	70269	94766.3	79614.8	Q08357	Q08357	S20A2_HUMAN	SLC20A2	Sodium-dependent phosphate transporter 2
2968220	2078090	2989560	6153510	5223230	7886150	9920380	2444310	3469070	6075530	12393600	Q08380	Q08380	LG3BP_HUMAN	LGALS3BP	Galectin-3-binding protein
1373590	1356840	1385640	1388040	1192340	1344530	1251970	2973750	3570370	3617730	3949600	Q08431	Q08431	MFGM_HUMAN	MFGE8	Lactadherin
NaN	4249.15	NaN	NaN	NaN	NaN	NaN	NaN	NaN	NaN	197354	Q08554	Q08554	DSC1_HUMAN	DSC1	Desmocollin-1
52425.1	49537.4	42294.9	68340.9	43620.6	33576	47140.4	96569.1	NaN	NaN	58427.8	Q08623	Q08623	HDHD1_HUMAN	PUDP	Pseudouridine-5'-phosphatase
2119830	1932180	1716050	1914880	1867190	1727560	1952010	1906800	1882270	1840010	2367020	Q08722	Q08722	CD47_HUMAN	CD47	Leukocyte surface antigen CD47
90318.4	122779	93464.1	114925	114336	NaN	117277	131492	243626	NaN	79390.4	Q08752	Q08752	PPID_HUMAN	PPID	Peptidyl-prolyl cis-trans isomerase D
NaN	NaN	67250.7	NaN	21415	107870	NaN	NaN	NaN	NaN	NaN	Q08AE8	Q08AE8	SPIR1_HUMAN	SPIRE1	Protein spire homolog 1
51512.2	61925.9	56772.7	82683.7	75236.8	85752.4	71279.9	146995	119952	111475	94897.4	Q08AM6	Q08AM6	VAC14_HUMAN	VAC14	Protein VAC14 homolog
NaN	NaN	NaN	NaN	NaN	NaN	NaN	NaN	NaN	NaN	NaN	Q08ET2	Q08ET2	SIG14_HUMAN	SIGLEC14	Sialic acid-binding Ig-like lectin 14
NaN	26438.3	NaN	37040.9	42316.2	NaN	29716.7	NaN	NaN	NaN	NaN	Q09028	Q09028	RBBP4_HUMAN	RBBP4	Histone-binding protein RBBP4
4172560	4586490	3613410	5466750	5824150	5060440	5569160	2538640	2166520	2159110	2172990	Q09666	Q09666	AHNK_HUMAN	AHNAK	Neuroblast differentiation-associated protein AHNAK
58445.6	95047.7	82324.9	78778.6	74006.8	137225	80657	86917.3	74291.6	NaN	NaN	Q0JRZ9	Q0JRZ9	FCHO2_HUMAN	FCHO2	F-BAR domain only protein 2
71161.3	63495.7	55501.1	54661.4	55020.3	45875.7	46807.1	154497	162071	152750	125775	Q0VD83	Q0VD83	APOBR_HUMAN	APOBR	Apolipoprotein B receptor
NaN	NaN	NaN	11351.4	NaN	NaN	NaN	NaN	NaN	NaN	NaN	Q0VDF9	Q0VDF9	HSP7E_HUMAN	HSPA14	Heat shock 70 kDa protein 14
156062	155276	139121	124165	133800	116426	118545	542824	466798	466454	409236	Q0VGL1	Q0VGL1	LTOR4_HUMAN	LAMTOR4	Ragulator complex protein LAMTOR4
NaN	NaN	NaN	32862.5	NaN	38826.3	46944	78106.8	NaN	NaN	NaN	Q10471	Q10471	GALT2_HUMAN	GALNT2	Polypeptide N-acetylgalactosaminyltransferase 2
9385.83	NaN	NaN	NaN	NaN	NaN	21313.5	NaN	NaN	NaN	NaN	Q10472	Q10472	GALT1_HUMAN	GALNT1	Polypeptide N-acetylgalactosaminyltransferase 1
527908	623490	540952	482372	488375	495100	451832	643812	585301	613710	553605	Q10567	Q10567	AP1B1_HUMAN	AP1B1	AP-1 complex subunit beta-1
NaN	NaN	NaN	828388	784139	978937	952610	923616	1052830	1237510	1129090	Q10588	Q10588	BST1_HUMAN	BST1	ADP-ribosyl cyclase/cyclic ADP-ribose hydrolase 2
377431	308865	303975	777188	743197	791793	784476	350063	347468	512701	610601	Q10589	Q10589	BST2_HUMAN	BST2	Bone marrow stromal antigen 2
NaN	NaN	121284	NaN	NaN	58998.9	69042.1	36876.9	NaN	NaN	NaN	Q10713	Q10713	MPPA_HUMAN	PMPCA	Mitochondrial-processing peptidase subunit alpha
78600	91885.8	66738.1	140452	119073	107221	97350.9	72396.4	65898.1	NaN	88909.6	Q12765	Q12765	SCRN1_HUMAN	SCRN1	Secernin-1
125743	132265	144156	100661	97742.3	NaN	140963	95972.3	113831	NaN	NaN	Q12767	Q12767	TMM94_HUMAN	TMEM94	Transmembrane protein 94
49609.6	57729.2	70269.8	48382.8	33266.7	53796.4	33829.7	132774	104050	162608	93290.7	Q12768	Q12768	WASC5_HUMAN	WASHC5	WASH complex subunit 5
420106	480249	438740	415679	413667	412911	380855	302775	324318	244827	NaN	Q12791	Q12791	KCMA1_HUMAN	KCNMA1	Calcium-activated potassium channel subunit alpha-1
123351	110163	113016	98870.4	100684	67325.4	82494.7	126781	78922.1	NaN	NaN	Q12792	Q12792	TWF1_HUMAN	TWF1	Twinfilin-1
15188.7	NaN	NaN	29617.5	32582.3	NaN	28928	NaN	NaN	NaN	NaN	Q12800	Q12800	TFCP2_HUMAN	TFCP2	Alpha-globin transcription factor CP2
73212.9	67791.4	213304	104094	92038.9	221442	87230.5	90741.2	82240.2	NaN	NaN	Q12802	Q12802	AKP13_HUMAN	AKAP13	A-kinase anchor protein 13
5091780	4487830	4589460	4886280	4330930	4665620	5366000	3308620	3730130	3500510	3407220	Q12846	Q12846	STX4_HUMAN	STX4	Syntaxin-4
70023.1	59196.6	105361	47936.5	47684.7	65218.2	112532	220532	243644	273344	528392	Q12860	Q12860	CNTN1_HUMAN	CNTN1	Contactin-1
1699640	1323330	1436850	1117510	1023820	1092200	1111270	524415	424839	424106	368914	Q12866	Q12866	MERTK_HUMAN	MERTK	Tyrosine-protein kinase Mer
NaN	NaN	NaN	NaN	9680.95	NaN	NaN	NaN	NaN	NaN	NaN	Q12882	Q12882	DPYD_HUMAN	DPYD	Dihydropyrimidine dehydrogenase [NADP(+)]
39863.9	47027.9	54922.5	32958.2	39024.6	42516.2	32777.3	70103.1	57634.2	NaN	NaN	Q12904	Q12904	AIMP1_HUMAN	AIMP1	Aminoacyl tRNA synthase complex-interacting multifunctional protein 1
25930.3	10383.3	NaN	23273.8	29062.1	NaN	NaN	55412.6	NaN	NaN	NaN	Q12905	Q12905	ILF2_HUMAN	ILF2	Interleukin enhancer-binding factor 2
NaN	NaN	NaN	12064.2	NaN	NaN	NaN	68146.4	56614.7	NaN	NaN	Q12906	Q12906	ILF3_HUMAN	ILF3	Interleukin enhancer-binding factor 3
246209	231539	257215	181922	190017	206475	462839	850095	763905	649425	1627780	Q12907	Q12907	LMAN2_HUMAN	LMAN2	Vesicular integral-membrane protein VIP36
2374930	2203360	2239050	2356680	2484030	2378400	2184210	1424740	1582210	1585360	1475500	Q12913	Q12913	PTPRJ_HUMAN	PTPRJ	Receptor-type tyrosine-protein phosphatase eta
NaN	NaN	NaN	NaN	NaN	NaN	NaN	NaN	NaN	NaN	NaN	Q12923	Q12923	PTN13_HUMAN	PTPN13	Tyrosine-protein phosphatase non-receptor type 13
102265	104021	83340.2	90657.5	78838	77899	63510.2	36012.4	NaN	NaN	NaN	Q12929	Q12929	EPS8_HUMAN	EPS8	Epidermal growth factor receptor kinase substrate 8
NaN	NaN	5238920	NaN	NaN	NaN	NaN	21151.7	NaN	6028870	NaN	Q12931	Q12931	TRAP1_HUMAN	TRAP1	Heat shock protein 75 kDa, mitochondrial
NaN	NaN	NaN	18719.9	NaN	NaN	36359.9	NaN	NaN	NaN	NaN	Q12933	Q12933	TRAF2_HUMAN	TRAF2	TNF receptor-associated factor 2
209867	172093	168588	147937	148393	147270	165738	154537	NaN	NaN	NaN	Q12959	Q12959	DLG1_HUMAN	DLG1	Disks large homolog 1
498794	497432	540275	516326	531524	524703	472492	421913	309584	449994	346331	Q12965	Q12965	MYO1E_HUMAN	MYO1E	Unconventional myosin-Ie
447403	382383	482398	433044	393954	494482	491514	211628	193009	NaN	229075	Q12974	Q12974;Q93096	TP4A2_HUMAN	PTP4A2	Protein tyrosine phosphatase type IVA 2
1938140	1800690	1753710	2104680	2126890	2071900	1861860	878706	812279	737080	757946	Q12979	Q12979	ABR_HUMAN	ABR	Active breakpoint cluster region-related protein
NaN	NaN	NaN	NaN	NaN	NaN	NaN	NaN	NaN	NaN	NaN	Q12982	Q12982	BNIP2_HUMAN	BNIP2	BCL2/adenovirus E1B 19 kDa protein-interacting protein 2
23441.8	21168.5	14606.5	26399.3	21132.5	26230.2	34786.7	15180	NaN	NaN	NaN	Q12999	Q12999	TSN31_HUMAN	TSPAN31	Tetraspanin-31
17241.4	34121.5	NaN	NaN	NaN	NaN	NaN	NaN	NaN	NaN	NaN	Q13009	Q13009	TIAM1_HUMAN	TIAM1	Rho guanine nucleotide exchange factor TIAM1
NaN	NaN	NaN	NaN	NaN	NaN	NaN	56632	NaN	NaN	NaN	Q13011	Q13011	ECH1_HUMAN	ECH1	Delta(3,5)-Delta(2,4)-dienoyl-CoA isomerase, mitochondrial
87171.7	103467	103733	101496	115491	123119	97004.5	82842.6	75873.7	144560	44585.8	Q13043	Q13043	STK4_HUMAN	STK4	Serine/threonine-protein kinase 4
44563.9	46766	69522.6	48274.3	53020.4	53921	56362.3	77623	72964.6	NaN	97306.4	Q13045	Q13045	FLII_HUMAN	FLII	Protein flightless-1 homolog
47328.6	50261.8	80180.3	54667.9	49986.2	70926.8	46544.6	NaN	56954.4	NaN	NaN	Q13057	Q13057	COASY_HUMAN	COASY	Bifunctional coenzyme A synthase
NaN	NaN	NaN	26301.1	24890.1	NaN	NaN	NaN	NaN	NaN	NaN	Q13075	Q13075	BIRC1_HUMAN	NAIP	Baculoviral IAP repeat-containing protein 1
NaN	NaN	NaN	11455.8	NaN	NaN	11289.6	14554.5	NaN	NaN	NaN	Q13077	Q13077	TRAF1_HUMAN	TRAF1	TNF receptor-associated factor 1
412454	293442	259611	296217	270106	227606	526671	539059	342965	747041	1017860	Q13093	Q13093	PAFA_HUMAN	PLA2G7	Platelet-activating factor acetylhydrolase
89685.9	92368.2	88960.9	128687	121116	132931	108397	135779	114911	NaN	77082.6	Q13094	Q13094	LCP2_HUMAN	LCP2	Lymphocyte cytosolic protein 2
74262.8	76404	46446.1	72733.7	72822.3	64161.7	72816	98023.3	74918.5	NaN	72135.9	Q13098	Q13098	CSN1_HUMAN	GPS1	COP9 signalosome complex subunit 1
NaN	NaN	NaN	NaN	NaN	NaN	NaN	NaN	NaN	NaN	NaN	Q13107	Q13107	UBP4_HUMAN	USP4	Ubiquitin carboxyl-terminal hydrolase 4
12913	19161.5	NaN	18766.2	11553.9	NaN	27212.1	NaN	NaN	NaN	NaN	Q13114	Q13114	TRAF3_HUMAN	TRAF3	TNF receptor-associated factor 3
274796	315745	310283	259280	314814	357078	309735	357995	374118	427000	409211	Q13126	Q13126	MTAP_HUMAN	MTAP	S-methyl-5'-thioadenosine phosphorylase
177052	176129	191622	146860	160172	170931	163389	220429	223800	193933	255181	Q13131	Q13131	AAPK1_HUMAN	PRKAA1	5'-AMP-activated protein kinase catalytic subunit alpha-1
94462	104434	98901.3	86554.2	90823.3	84386	87657.2	86896.3	73155.8	NaN	NaN	Q13136	Q13136	LIPA1_HUMAN	PPFIA1	Liprin-alpha-1
NaN	NaN	NaN	14161.8	28059.4	20671.1	17013.3	NaN	NaN	NaN	NaN	Q13144	Q13144	EI2BE_HUMAN	EIF2B5	Translation initiation factor eIF-2B subunit epsilon
58035.4	91079.1	56532.5	63520.5	65380.3	148623	53384.9	53248.1	NaN	NaN	NaN	Q13153	Q13153	PAK1_HUMAN	PAK1	Serine/threonine-protein kinase PAK 1
48739.3	81079	75265.5	44677.3	52701.9	NaN	51864.3	98997.7	NaN	NaN	NaN	Q13155	Q13155	AIMP2_HUMAN	AIMP2	Aminoacyl tRNA synthase complex-interacting multifunctional protein 2
23481.4	22797.4	NaN	22822.7	25003	NaN	21499.7	NaN	NaN	NaN	NaN	Q13162	Q13162	PRDX4_HUMAN	PRDX4	Peroxiredoxin-4
295875	339210	290558	318465	345644	296905	300245	275426	241443	364249	275719	Q13177	Q13177	PAK2_HUMAN	PAK2	Serine/threonine-protein kinase PAK 2
NaN	NaN	NaN	NaN	NaN	NaN	NaN	NaN	NaN	NaN	NaN	Q13188	Q13188	STK3_HUMAN	STK3	Serine/threonine-protein kinase 3
NaN	NaN	NaN	45672.5	NaN	NaN	NaN	NaN	NaN	NaN	NaN	Q13191	Q13191	CBLB_HUMAN	CBLB	E3 ubiquitin-protein ligase CBL-B
47730.5	63251.8	58565.4	47076.5	47641.5	52041.7	52873.2	100651	94428	109575	70463.8	Q13200	Q13200	PSMD2_HUMAN	PSMD2	26S proteasome non-ATPase regulatory subunit 2
NaN	NaN	81268.1	34559.2	57111.1	NaN	14704.3	69111.2	35409.1	NaN	NaN	Q13217	Q13217	DNJC3_HUMAN	DNAJC3	DnaJ homolog subfamily C member 3
8396930	6207120	8119780	8057130	6647480	8178110	12308600	53373400	59715900	53974900	87287400	Q13231	Q13231	CHIT1_HUMAN	CHIT1	Chitotriosidase-1
111907	NaN	NaN	119519	NaN	NaN	164633	96503.1	94668.6	NaN	NaN	Q13239	Q13239	SLAP1_HUMAN	SLA	Src-like-adapter
NaN	NaN	NaN	NaN	NaN	NaN	NaN	NaN	NaN	NaN	NaN	Q13257	Q13257	MD2L1_HUMAN	MAD2L1	Mitotic spindle assembly checkpoint protein MAD2A
171352	135782	168391	150270	135959	143954	128915	141987	122872	143699	153834	Q13277	Q13277	STX3_HUMAN	STX3	Syntaxin-3
205380	NaN	NaN	32760.9	NaN	NaN	26837.1	53188.9	54786.2	NaN	NaN	Q13283	Q13283	G3BP1_HUMAN	G3BP1	Ras GTPase-activating protein-binding protein 1
24236.6	25850.5	33398.8	58738.8	53156.6	58368.2	41280.6	48904.6	34795.7	NaN	40341.6	Q13287	Q13287	NMI_HUMAN	NMI	N-myc-interactor
213960	282181	245514	200099	191088	198515	231068	255522	289287	217936	255314	Q13303	Q13303	KCAB2_HUMAN	KCNAB2	Voltage-gated potassium channel subunit beta-2
92911.8	115677	106340	76503.5	104458	88079.1	76412.9	117050	110454	90908.3	94786.3	Q13310	Q13310	PABP4_HUMAN	PABPC4	Polyadenylate-binding protein 4
NaN	NaN	NaN	12943.3	NaN	NaN	NaN	NaN	NaN	NaN	NaN	Q13325	Q13325	IFIT5_HUMAN	IFIT5	Interferon-induced protein with tetratricopeptide repeats 5
22908.3	59143.5	28276.4	20632.3	15710.5	21763.8	26576.5	43661.1	40726.8	NaN	NaN	Q13347	Q13347	EIF3I_HUMAN	EIF3I	Eukaryotic translation initiation factor 3 subunit I
40168.7	NaN	36386.4	45169.2	42812.3	40826.2	53051.5	50945.6	42727.8	NaN	NaN	Q13362	Q13362	2A5G_HUMAN	PPP2R5C	Serine/threonine-protein phosphatase 2A 56 kDa regulatory subunit gamma isoform
14078	14786	NaN	13970.4	12863.7	NaN	NaN	23227.7	NaN	NaN	NaN	Q13363	Q13363	CTBP1_HUMAN	CTBP1	C-terminal-binding protein 1
28066.5	26934.7	24422.5	30393.1	31446	27302.5	30810.9	56488.4	51570.7	NaN	NaN	Q13393	Q13393	PLD1_HUMAN	PLD1	Phospholipase D1
83070.2	100063	86257.2	82337.7	78724.9	76895.1	88347.1	108493	NaN	NaN	102889	Q13409	Q13409	DC1I2_HUMAN	DYNC1I2	Cytoplasmic dynein 1 intermediate chain 2
NaN	NaN	NaN	NaN	NaN	NaN	NaN	NaN	NaN	NaN	NaN	Q13410	Q13410	BT1A1_HUMAN	BTN1A1	Butyrophilin subfamily 1 member A1
797213	972010	808043	746575	681548	739106	788356	613848	594112	600570	638013	Q13418	Q13418	ILK_HUMAN	ILK	Integrin-linked protein kinase
107642	94818.3	134387	113117	111068	100748	139223	96740	84877.4	NaN	NaN	Q13425	Q13425	SNTB2_HUMAN	SNTB2	Beta-2-syntrophin
203755	161813	210133	222502	204280	217877	241457	160555	153339	194929	205046	Q13433	Q13433	S39A6_HUMAN	SLC39A6	Zinc transporter ZIP6
79940.7	78497.3	NaN	66554.1	85850.3	NaN	73743.9	112905	69693.9	NaN	NaN	Q13442	Q13442	HAP28_HUMAN	PDAP1	28 kDa heat- and acid-stable phosphoprotein
841068	702388	668705	852123	805946	825126	917378	650045	695533	752961	777315	Q13443	Q13443	ADAM9_HUMAN	ADAM9	Disintegrin and metalloproteinase domain-containing protein 9
112860	101675	100733	71848.3	65224.3	77624.9	72321	NaN	NaN	NaN	NaN	Q13444	Q13444	ADA15_HUMAN	ADAM15	Disintegrin and metalloproteinase domain-containing protein 15
NaN	NaN	NaN	NaN	NaN	NaN	24606.5	NaN	NaN	NaN	206035	Q13449	Q13449	LSAMP_HUMAN	LSAMP	Limbic system-associated membrane protein
35121.6	53188.5	53187.4	54986.3	70804.6	62846.5	52663.7	95552.4	97351.9	NaN	NaN	Q13451	Q13451	FKBP5_HUMAN	FKBP5	Peptidyl-prolyl cis-trans isomerase FKBP5
254959	288171	281795	195214	206510	199316	220685	213340	195004	193266	192242	Q13459	B2RTY4;Q13459	MYO9B_HUMAN	MYO9B	Unconventional myosin-IXb
326124	371772	375376	398267	420445	421831	349332	256610	299344	194569	215888	Q13464	Q13464	ROCK1_HUMAN	ROCK1	Rho-associated protein kinase 1
NaN	16023	NaN	NaN	NaN	NaN	NaN	NaN	NaN	NaN	NaN	Q13467	Q13467	FZD5_HUMAN	FZD5	Frizzled-5
NaN	NaN	NaN	NaN	NaN	NaN	NaN	NaN	NaN	NaN	NaN	Q13469	Q13469	NFAC2_HUMAN	NFATC2	Nuclear factor of activated T-cells, cytoplasmic 2
550149	515769	554007	363675	323533	385309	334945	1724380	1609240	1599150	1331970	Q13488	Q13488	VPP3_HUMAN	TCIRG1	V-type proton ATPase 116 kDa subunit a 3
NaN	NaN	NaN	8509.88	NaN	NaN	11723.6	NaN	NaN	NaN	NaN	Q13490	Q13489;Q13490	BIRC2_HUMAN	BIRC2	Baculoviral IAP repeat-containing protein 2
145819	162088	159435	175180	174856	167045	161597	164765	142563	166925	179228	Q13492	Q13492	PICAL_HUMAN	PICALM	Phosphatidylinositol-binding clathrin assembly protein
157513	164047	169213	147624	156117	136372	146623	120882	146147	NaN	NaN	Q13496	Q13496	MTM1_HUMAN	MTM1	Myotubularin
39415.1	30320.7	NaN	44523.9	NaN	NaN	NaN	NaN	NaN	NaN	NaN	Q13501	Q13501	SQSTM_HUMAN	SQSTM1	Sequestosome-1
47685	NaN	NaN	42476.2	NaN	NaN	38570.4	37010.8	NaN	NaN	NaN	Q13509	Q13509	TBB3_HUMAN	TUBB3	Tubulin beta-3 chain
244495	205851	210735	115755	147229	NaN	178998	511471	355037	942565	681191	Q13510	Q13510	ASAH1_HUMAN	ASAH1	Acid ceramidase
45036.2	47025.9	41265.8	33287.1	25040.6	32454.1	31764.9	41404.9	33409.1	NaN	43592.4	Q13530	Q13530	SERC3_HUMAN	SERINC3	Serine incorporator 3
70889.1	92516.4	90760.4	76234.8	91009.9	91715.9	80623.5	70420.8	58583.4	NaN	145678	Q13546	Q13546	RIPK1_HUMAN	RIPK1	Receptor-interacting serine/threonine-protein kinase 1
9561.63	NaN	NaN	NaN	NaN	NaN	NaN	35893.4	NaN	NaN	NaN	Q13555	Q13554;Q13555	KCC2G_HUMAN	CAMK2G	Calcium/calmodulin-dependent protein kinase type II subunit gamma
331710	359640	367296	277633	312105	335329	368177	546196	596416	526982	555941	Q13557	Q13554;Q13555;Q13557	KCC2D_HUMAN	CAMK2D	Calcium/calmodulin-dependent protein kinase type II subunit delta
55191.7	77738.7	67782.4	48311.5	51101.9	41575.2	45482	100149	100304	84650.1	64652	Q13561	Q13561	DCTN2_HUMAN	DCTN2	Dynactin subunit 2
27517.4	NaN	NaN	24136.6	16722.9	NaN	22399.7	NaN	NaN	NaN	NaN	Q13564	Q13564	ULA1_HUMAN	NAE1	NEDD8-activating enzyme E1 regulatory subunit
81768.4	85292.3	74072.2	89053	87781.5	70302.7	75158.1	73800.4	34579.8	NaN	34560.4	Q13568	Q13568	IRF5_HUMAN	IRF5	Interferon regulatory factor 5
2156590	1586940	1991680	907728	668822	1140880	1045300	859902	683506	2169120	1476060	Q13571	Q13571	LAPM5_HUMAN	LAPTM5	Lysosomal-associated transmembrane protein 5
51841.9	48276	53441.2	38384.3	40804.7	41153.5	50827.5	NaN	NaN	NaN	NaN	Q13572	Q13572	ITPK1_HUMAN	ITPK1	Inositol-tetrakisphosphate 1-kinase
44437.4	46714	47982	84332	79573.2	76357.2	80261.2	39973	NaN	NaN	NaN	Q13574	Q13574	DGKZ_HUMAN	DGKZ	Diacylglycerol kinase zeta
1423360	1519800	1522470	886539	849207	962614	962496	1522850	1462280	1335580	1105860	Q13576	Q13576	IQGA2_HUMAN	IQGAP2	Ras GTPase-activating-like protein IQGAP2
182236	199433	219579	186283	174730	203925	197832	237036	217516	244760	180827	Q13596	Q13596	SNX1_HUMAN	SNX1	Sorting nexin-1
68876.4	71793.3	NaN	55685.7	59025.3	50833.9	61346.9	68016.1	NaN	NaN	NaN	Q13613	Q13613	MTMR1_HUMAN	MTMR1	Myotubularin-related protein 1
42999.1	38553.1	55753.5	49516.3	38217.7	43624.1	53418.8	26285.2	NaN	NaN	NaN	Q13616	Q13616	CUL1_HUMAN	CUL1	Cullin-1
123120	131310	154213	110004	89144.6	131482	125036	163673	137329	140804	139268	Q13617	Q13617	CUL2_HUMAN	CUL2	Cullin-2
75579.3	93778.6	NaN	79049.4	78142.2	NaN	64379.3	52629.5	52291.3	NaN	NaN	Q13618	Q13618	CUL3_HUMAN	CUL3	Cullin-3
23413.7	13219.4	NaN	18448.1	24079.5	NaN	28835.3	27357.7	NaN	NaN	NaN	Q13619	Q13619	CUL4A_HUMAN	CUL4A	Cullin-4A
23250.1	21709.2	NaN	28525.3	26334.1	16397.1	26019.8	NaN	NaN	NaN	NaN	Q13620	Q13619;Q13620	CUL4B_HUMAN	CUL4B	Cullin-4B
111087	118215	109766	110282	133157	107765	111002	130153	111282	74578.8	118401	Q13630	Q13630	FCL_HUMAN	GFUS	GDP-L-fucose synthase
1028460	978077	832931	1068430	1046830	943129	953701	754301	871842	838423	897370	Q13636	Q13636	RAB31_HUMAN	RAB31	Ras-related protein Rab-31
544468	476361	452362	445670	433335	372358	454303	705401	759781	708278	663227	Q13637	Q13637	RAB32_HUMAN	RAB32	Ras-related protein Rab-32
106342	113811	127022	125247	125790	134801	114084	131713	83277.8	NaN	126188	Q13643	Q13643	FHL3_HUMAN	FHL3	Four and a half LIM domains protein 3
NaN	13030.7	NaN	14629.3	12711.8	NaN	16506	NaN	NaN	34730.8	NaN	Q13670	Q13670	PM2PB_HUMAN	PMS2P11	Putative postmeiotic segregation increased 2-like protein 11
67111.5	49541.2	54714.6	60351.9	48948.8	161048	58478.9	34487.9	NaN	NaN	NaN	Q13683	Q13683	ITA7_HUMAN	ITGA7	Integrin alpha-7
NaN	NaN	NaN	43744	NaN	NaN	40673.9	31781.2	NaN	NaN	NaN	Q13685	Q13685	AAMP_HUMAN	AAMP	Angio-associated migratory cell protein
3105590	1887700	2225580	2008560	1563930	2022770	2295420	1838100	1627340	1900290	2584700	Q13740	Q13740	CD166_HUMAN	ALCAM	CD166 antigen
60220.6	52466.6	42379.8	56850.1	48114	54218	81715.3	34321.4	52203.2	NaN	71690.1	Q13797	Q13797	ITA9_HUMAN	ITGA9	Integrin alpha-9
45834.9	47606.2	NaN	76417.3	83788.9	91575.1	86412.8	131062	NaN	92744.5	124124	Q13813	Q13813	SPTN1_HUMAN	SPTAN1	Spectrin alpha chain, non-erythrocytic 1
NaN	NaN	NaN	60930.9	NaN	NaN	122969	231110	194609	NaN	428080	Q13822	Q13822	ENPP2_HUMAN	ENPP2	Ectonucleotide pyrophosphatase/phosphodiesterase family member 2
NaN	41789.1	46861.5	NaN	NaN	NaN	NaN	NaN	NaN	NaN	NaN	Q13835	Q13835	PKP1_HUMAN	PKP1	Plakophilin-1
37087.2	NaN	NaN	NaN	NaN	NaN	24515.9	101090	NaN	NaN	NaN	Q13838	Q13838	DX39B_HUMAN	DDX39B	Spliceosome RNA helicase DDX39B
92651.5	127779	169347	81226.3	89891.8	91743.7	84146.6	144786	206820	NaN	205884	Q13867	Q13867	BLMH_HUMAN	BLMH	Bleomycin hydrolase
120762	153830	136122	139299	114517	119026	135615	68469.1	83747.4	NaN	NaN	Q13873	Q13873	BMPR2_HUMAN	BMPR2	Bone morphogenetic protein receptor type-2
823641	813792	767411	745294	697567	735511	892489	620209	604292	575820	627287	Q13884	Q13884	SNTB1_HUMAN	SNTB1	Beta-1-syntrophin
136541	84945.6	139226	145140	133167	109993	129397	178046	201720	155864	140020	Q13885	Q13885;Q9BVA1	TBB2A_HUMAN	TUBB2A	Tubulin beta-2A chain
35236.6	38167.9	21366.2	22545.7	25435.4	18562.8	22755.8	45318.9	NaN	NaN	NaN	Q13905	Q13905	RPGF1_HUMAN	RAPGEF1	Rap guanine nucleotide exchange factor 1
51343.5	66069.8	58263.6	67299.7	58412	64839.4	NaN	NaN	NaN	NaN	NaN	Q13907	Q13907	IDI1_HUMAN	IDI1	Isopentenyl-diphosphate Delta-isomerase 1
106295	90781.7	70987.8	104776	NaN	69253.2	92835.6	94556.6	NaN	NaN	NaN	Q13951	Q13951	PEBB_HUMAN	CBFB	Core-binding factor subunit beta
69603.7	81267	NaN	26638.1	45711.5	NaN	21248	41741.6	NaN	NaN	NaN	Q14005	Q14005	IL16_HUMAN	IL16	Pro-interleukin-16
19951.5	36794.3	NaN	30391.5	25733.5	41879.8	35972.9	36701.4	NaN	NaN	NaN	Q14008	Q14008	CKAP5_HUMAN	CKAP5	Cytoskeleton-associated protein 5
NaN	NaN	NaN	13659.1	NaN	NaN	NaN	NaN	NaN	NaN	NaN	Q14011	Q14011	CIRBP_HUMAN	CIRBP	Cold-inducible RNA-binding protein
313706	289625	307485	318502	300426	316873	243187	370489	265951	279438	246097	Q14012	Q14012	KCC1A_HUMAN	CAMK1	Calcium/calmodulin-dependent protein kinase type 1
4640930	4743600	4019730	2665240	2862490	2424790	2381920	3486840	3124790	2292930	2806790	Q14019	Q14019	COTL1_HUMAN	COTL1	Coactosin-like protein
74118	71685.2	77749.3	46254.2	56863.3	79464.6	36288.9	144691	96246.2	NaN	83238	Q14103	Q14103	HNRPD_HUMAN	HNRNPD	Heterogeneous nuclear ribonucleoprotein D0
2886990	2296510	2875730	2090610	1802790	2178910	2417430	10125700	9512170	11091000	10237400	Q14108	Q14108	SCRB2_HUMAN	SCARB2	Lysosome membrane protein 2
76307.1	70921.8	65877.8	99383.2	111062	95582.6	87675.2	46109.2	44213.4	NaN	NaN	Q14116	Q14116	IL18_HUMAN	IL18	Interleukin-18
72304.8	62804.4	78859.6	56288.4	51967.9	47177.5	53925.1	89867.2	NaN	NaN	NaN	Q14141	Q14141	SEPT6_HUMAN	SEPTIN6	Septin-6
NaN	NaN	NaN	NaN	NaN	NaN	NaN	NaN	NaN	NaN	NaN	Q14142	Q14142	TRI14_HUMAN	TRIM14	Tripartite motif-containing protein 14
26438.4	40301.2	NaN	33586.4	40216.7	NaN	34524.2	NaN	NaN	NaN	NaN	Q14145	Q14145	KEAP1_HUMAN	KEAP1	Kelch-like ECH-associated protein 1
81279.1	96824.9	104686	73606.1	79604.3	73426.5	68695.6	152572	144544	NaN	120821	Q14152	Q14152	EIF3A_HUMAN	EIF3A	Eukaryotic translation initiation factor 3 subunit A
144298	143448	179747	154981	136255	153329	151512	231212	205400	NaN	144148	Q14155	Q14155;Q15052	ARHG7_HUMAN	ARHGEF7	Rho guanine nucleotide exchange factor 7
394270	425639	422025	345032	323467	362632	338625	377386	353133	335624	322919	Q14156	Q14156	EFR3A_HUMAN	EFR3A	Protein EFR3 homolog A
371260	388926	385237	391082	411004	402803	407385	289204	290176	289315	248152	Q14160	Q14160	SCRIB_HUMAN	SCRIB	Protein scribble homolog
116910	135448	136585	124914	111803	116076	118423	183146	171817	187868	188856	Q14161	Q14161	GIT2_HUMAN	GIT2	ARF GTPase-activating protein GIT2
28507	27261.8	42990.5	31178.2	24294.1	33256.2	30236	37711.4	NaN	54433.5	NaN	Q14162	Q14162	SREC_HUMAN	SCARF1	Scavenger receptor class F member 1
NaN	NaN	NaN	34176.8	NaN	NaN	35822.8	NaN	NaN	NaN	NaN	Q14164	Q14164	IKKE_HUMAN	IKBKE	Inhibitor of nuclear factor kappa-B kinase subunit epsilon
116121	123659	117116	112536	115807	117291	105297	140430	110960	NaN	64993.4	Q14166	Q14166	TTL12_HUMAN	TTLL12	Tubulin--tyrosine ligase-like protein 12
NaN	NaN	NaN	26552.4	31570.7	NaN	15629.8	NaN	NaN	NaN	NaN	Q14185	Q14185	DOCK1_HUMAN	DOCK1	Dedicator of cytokinesis protein 1
NaN	NaN	NaN	25269.2	26923.7	NaN	67760.1	NaN	NaN	NaN	219723	Q14195	Q14117;Q14194;Q14195	DPYL3_HUMAN	DPYSL3	Dihydropyrimidinase-related protein 3
132131	148182	149555	97101.1	105819	123612	98771.5	206268	207148	186492	150129	Q14203	Q14203	DCTN1_HUMAN	DCTN1	Dynactin subunit 1
204972	247980	267873	191796	198600	218245	193749	294911	257497	331911	220296	Q14204	Q14204	DYHC1_HUMAN	DYNC1H1	Cytoplasmic dynein 1 heavy chain 1
24076.5	28669.2	30805.9	28269	38847.1	35404.7	35211.4	38476.2	30840	31473.9	28617.7	Q14232	Q14232	EI2BA_HUMAN	EIF2B1	Translation initiation factor eIF-2B subunit alpha
483717	658639	561906	536500	658934	NaN	496559	650866	570705	569033	538496	Q14240	Q14240	IF4A2_HUMAN	EIF4A2	Eukaryotic initiation factor 4A-II
67001.2	46627.6	NaN	106444	61146.8	91527.7	113922	49175.6	NaN	NaN	NaN	Q14242	Q14242	SELPL_HUMAN	SELPLG	P-selectin glycoprotein ligand 1
NaN	NaN	NaN	NaN	NaN	NaN	NaN	NaN	NaN	NaN	NaN	Q14246	Q14246	AGRE1_HUMAN	ADGRE1	Adhesion G protein-coupled receptor E1
174022	194976	247532	197604	208680	227231	250515	96588.8	62752.5	56383.3	67075.4	Q14247	Q14247	SRC8_HUMAN	CTTN	Src substrate cortactin
671424	602487	587530	579079	576561	551336	864596	650888	702967	689810	756896	Q14254	Q14254	FLOT2_HUMAN	FLOT2	Flotillin-2
146076	135408	131734	173748	179175	185498	209357	242624	184334	NaN	NaN	Q14258	Q14258	TRI25_HUMAN	TRIM25	E3 ubiquitin/ISG15 ligase TRIM25
87976.8	76243.2	79385.8	84020.1	102574	89634.6	71698.8	NaN	NaN	NaN	NaN	Q14289	Q14289	FAK2_HUMAN	PTK2B	Protein-tyrosine kinase 2-beta
NaN	10727.6	NaN	NaN	29798.6	NaN	NaN	NaN	134467	NaN	NaN	Q14314	Q14314	FGL2_HUMAN	FGL2	Fibroleukin
2712680	NaN	3200310	NaN	NaN	NaN	NaN	2158430	2082750	NaN	NaN	Q14315	Q14315	FLNC_HUMAN	FLNC	Filamin-C
NaN	NaN	NaN	NaN	NaN	NaN	NaN	NaN	NaN	NaN	NaN	Q14332	O75084;Q14332	FZD2_HUMAN	FZD2	Frizzled-2
37271100	33890500	36433600	29543400	29304800	28964000	31715700	24605800	28804100	25822300	25972600	Q14344	Q14344	GNA13_HUMAN	GNA13	Guanine nucleotide-binding protein subunit alpha-13
284569	240786	302815	253894	229798	365866	251378	332640	257740	565654	283882	Q14376	Q14376	GALE_HUMAN	GALE	UDP-glucose 4-epimerase
15981.1	25847.6	NaN	25347	19599	NaN	16596.9	60113.9	NaN	NaN	NaN	Q14444	Q14444	CAPR1_HUMAN	CAPRIN1	Caprin-1
69473.5	74671.6	75472	89237.1	89483.5	108109	102879	81931.5	99566.9	NaN	76910.6	Q14457	Q14457	BECN1_HUMAN	BECN1	Beclin-1
NaN	NaN	NaN	NaN	NaN	NaN	NaN	NaN	NaN	NaN	NaN	Q14511	Q14511	CASL_HUMAN	NEDD9	Enhancer of filamentation 1
NaN	55545.8	NaN	11996	NaN	NaN	NaN	NaN	NaN	NaN	NaN	Q14525	Q14525	KT33B_HUMAN	KRT33B	Keratin, type I cuticular Ha3-II
29592.3	26742.8	23520.3	23662.4	19710.5	20489.2	18299.4	NaN	NaN	12456.8	6873.47	Q14542	Q14542	S29A2_HUMAN	SLC29A2	Equilibrative nucleoside transporter 2
[truncated: 1,741 more rows]

## Sheet: PROCESSED
840_C	840_M	840_F	856_C	856_M	856_F	856_B	KOLF_C	KOLF_M	KOLF_F	KOLF_B	T: Protein.Group	T: Protein.Ids	T: Protein.Names	T: Genes	T: First.Protein.Description
2.84772	2.26387	0.416768	2.19838	2.19946	0.280804	3.29665	3.20177	3.41078	3.34708	4.3704	A0A075B6H7;A0A0C4DH55;P01624	P01624;A0A075B6H7;A0A0C4DH55	KV315_HUMAN;KV37_HUMAN;KVD07_HUMAN	IGKV3-15;IGKV3-7;IGKV3D-7	Probable non-functional immunoglobulin kappa variable 3-7
-0.736036	-1.10997	-1.00391	-0.998178	-1.35832	-0.822058	0.22998	-1.29079	-1.64049	-0.539445	0.239316	A0A0A0MRZ8;P04433	P04433;A0A0A0MRZ8	KV311_HUMAN;KVD11_HUMAN	IGKV3-11;IGKV3D-11	Immunoglobulin kappa variable 3D-11
-3.15384	-2.8117	-2.53717	-2.23446	-4.28164	-3.70489	-4.08873	-1.86349	-2.69759	-1.16492	-1.61907	A0A0B4J2D5;P0DPI2	A0A0B4J2D5;P0DPI2	GAL3A_HUMAN;GAL3B_HUMAN	GATD3;GATD3B	Putative glutamine amidotransferase-like class 1 domain-containing protein 3B, mitochondrial
0.404367	0.42581	0.103385	0.382282	0.708479	-0.022995	0.201588	0.989263	0.704696	-0.178578	0.0481005	A0A8I5KQE6;P08865	P08865;A0A8I5KQE6	RPSA2_HUMAN;RSSA_HUMAN	RPSA;RPSA2	Small ribosomal subunit protein uS2B
-0.672167	-0.359034	-0.364566	-0.598227	-0.596584	-0.697414	-0.745504	-0.860381	-0.89611	-2.02388	-1.38246	A0AVT1	A0AVT1	UBA6_HUMAN	UBA6	Ubiquitin-like modifier-activating enzyme 6
-2.22057	-2.12019	-3.32145	-2.8006	-2.40976	-4.41054	-3.24025	-1.66757	-1.92263	-3.52814	-2.5977	A0FGR8	A0FGR8	ESYT2_HUMAN	ESYT2	Extended synaptotagmin-2
-0.449875	-0.146458	-0.516257	-0.268038	-0.226404	-0.779425	-0.401011	-0.213767	-0.253816	-1.76515	-1.22368	A0MZ66	A0MZ66	SHOT1_HUMAN	SHTN1	Shootin-1
-0.0160942	-0.086031	-0.50944	-0.136524	-0.137461	-0.394741	-0.131563	-0.636304	-0.901799	-1.80885	-1.5621	A1X283	A1X283	SPD2B_HUMAN	SH3PXD2B	SH3 and PX domain-containing protein 2B
-2.09827	-1.52602	-1.89093	-0.233665	-0.0384712	-0.405474	-0.322014	0.0532961	-0.129706	-0.647504	-0.987567	A2RUS2	A2RUS2	DEND3_HUMAN	DENND3	DENN domain-containing protein 3
-1.79638	-1.76153	-1.4917	-1.82174	-1.76306	-3.03255	-2.07512	-0.318242	-0.509318	-1.38588	-1.00919	A4D1P6	A4D1P6	WDR91_HUMAN	WDR91	WD repeat-containing protein 91
-1.76707	-1.45088	-2.42223	-0.605061	-1.11167	-1.94329	-0.399685	-0.885558	-1.37764	-1.81226	-0.197307	A5D8V6	A5D8V6	VP37C_HUMAN	VPS37C	Vacuolar protein sorting-associated protein 37C
-3.57956	-3.15793	-3.11274	-3.29733	-3.13179	-3.12928	-3.33242	-3.12553	-3.5385	-3.6769	-3.87352	A5YKK6	A5YKK6	CNOT1_HUMAN	CNOT1	CCR4-NOT transcription complex subunit 1
0.85404	0.916527	0.883882	1.07914	0.803225	0.884964	1.08982	0.647737	-4.25892	-2.77602	-3.23806	A6NDG6	A6NDG6	PGP_HUMAN	PGP	Glycerol-3-phosphate phosphatase
-0.39094	-0.366943	-0.701756	0.0747261	-0.246376	-0.468718	-0.495205	-0.722045	-0.962354	-1.7897	-3.70414	A6NI72;P14598	P14598;A6NI72;A8MVU1	NCF1B_HUMAN;NCF1_HUMAN	NCF1;NCF1B	Putative neutrophil cytosol factor 1B
-1.87938	-2.15082	-3.82493	-1.52632	-2.03582	-1.91108	-1.79875	-1.79994	-2.90046	-4.49871	-2.64734	A6NJG2	A6NJG2	SWAHD_HUMAN	SOWAHD	Ankyrin repeat domain-containing protein SOWAHD
-1.02394	-0.806536	-0.590667	-1.15291	-0.905457	-0.964249	-1.37071	-0.482451	-0.884089	-1.36892	-2.00439	B5ME19;Q99613	Q99613;B5ME19	EIF3C_HUMAN;EIFCL_HUMAN	EIF3C;EIF3CL	Eukaryotic translation initiation factor 3 subunit C-like protein
2.61384	1.78906	2.03841	2.01351	1.54486	2.17452	3.21906	1.76641	1.46757	2.68406	3.63179	B9A064	B9A064;P0DOX8	IGLL5_HUMAN	IGLL5	Immunoglobulin lambda-like polypeptide 5
-0.6775	-0.00120163	-0.387698	-0.0798721	-0.0239716	-0.240585	-0.307775	-0.0188551	-0.429255	-1.08789	-1.25171	E9PAV3	Q13765;E9PAV3	NACAM_HUMAN	NACA	Nascent polypeptide-associated complex subunit alpha, muscle-specific form
-0.668121	-0.929697	-1.12855	-1.67333	-1.02428	-3.74812	-1.27471	0.344388	0.398267	-0.924199	-0.128827	O00115	O00115	DNS2A_HUMAN	DNASE2	Deoxyribonuclease-2-alpha
-1.58003	-1.55028	-1.62542	-1.40676	-1.47174	-1.69188	-1.43182	-1.30764	-1.6416	-2.94937	-2.07309	O00139	O00139	KIF2A_HUMAN	KIF2A	Kinesin-like protein KIF2A
-2.71904	-2.8233	-2.64519	-1.49237	-1.50296	-1.55842	-1.45213	-2.84733	-4.4995	-2.21084	-2.78762	O00154	O00154	BACH_HUMAN	ACOT7	Cytosolic acyl coenzyme A thioester hydrolase
2.56694	2.46992	2.50366	2.51185	2.5697	2.31623	2.60048	1.34203	1.36945	0.448762	0.554835	O00159	O00159	MYO1C_HUMAN	MYO1C	Unconventional myosin-Ic
3.18233	3.05007	2.76776	3.1093	2.93724	2.60998	2.7676	2.30567	1.89436	1.23805	1.31981	O00160	O00160	MYO1F_HUMAN	MYO1F	Unconventional myosin-If
3.57247	3.35798	2.94115	3.43786	3.28655	2.89262	3.2766	2.86066	2.56129	1.8862	2.28177	O00161	O00161	SNP23_HUMAN	SNAP23	Synaptosomal-associated protein 23
-1.01429	-0.786785	-1.0614	-1.03785	-1.09212	-1.22277	-1.27968	-1.50575	-1.47641	-3.65023	-3.37929	O00170	O00170	AIP_HUMAN	AIP	AH receptor-interacting protein
3.90806	3.75913	3.41188	4.76852	4.55937	4.38366	5.30616	3.70641	3.56484	2.79633	3.83959	O00182	O00182	LEG9_HUMAN	LGALS9	Galectin-9
4.30461	4.17282	3.98109	4.30234	4.14091	4.03501	4.35525	3.3423	3.30886	2.44628	2.92235	O00186	O00186	STXB3_HUMAN	STXBP3	Syntaxin-binding protein 3
-0.693462	-0.48889	0.937749	-0.78224	-0.606558	-3.5967	-1.04431	-0.0173616	-0.448461	-3.4793	-2.95987	O00203	O00203;Q13367	AP3B1_HUMAN	AP3B1	AP-3 complex subunit beta-1
-0.484074	-0.735079	-0.798663	-0.600275	-0.526096	-0.440351	-0.10235	-3.08629	-3.63343	-3.24586	-3.84554	O00206	O00206	TLR4_HUMAN	TLR4	Toll-like receptor 4
-1.84335	-1.67021	-3.62571	-1.02539	-1.14069	-1.02395	-1.09447	-1.55863	-1.57564	-2.48514	-2.3107	O00214	O00214	LEG8_HUMAN	LGALS8	Galectin-8
-1.60036	-1.24786	-0.883197	-1.44765	-1.32878	-1.43359	-1.41857	-0.58011	-0.90799	-1.41858	-1.34104	O00231	O00231	PSD11_HUMAN	PSMD11	26S proteasome non-ATPase regulatory subunit 11
-0.881701	-0.68602	-0.983596	-1.10026	-1.25592	-1.33253	-0.782831	-0.506234	-0.759614	-2.0049	-4.02123	O00232	O00232	PSD12_HUMAN	PSMD12	26S proteasome non-ATPase regulatory subunit 12
0.390736	0.26635	-0.0565557	0.333714	0.485613	-0.00111771	0.327305	-0.404813	-0.434325	-1.27005	-1.2522	O00233	O00233	PSMD9_HUMAN	PSMD9	26S proteasome non-ATPase regulatory subunit 9
0.920996	1.07937	0.741603	1.06234	0.907087	0.679615	0.84145	0.242272	0.349835	-0.636382	-0.37762	O00244	O00244	ATOX1_HUMAN	ATOX1	Copper transport protein ATOX1
7.17473	7.20332	7.0453	6.78883	6.8495	6.55018	6.94102	5.30504	5.46029	4.66963	4.80863	O00299	O00299	CLIC1_HUMAN	CLIC1	Chloride intracellular channel protein 1
-1.81253	-1.41697	-1.23829	-1.88367	-1.74738	-1.23018	-1.85312	-1.22411	-1.81494	-2.43459	-2.00524	O00303	O00303	EIF3F_HUMAN	EIF3F	Eukaryotic translation initiation factor 3 subunit F
-0.444544	-0.882977	-0.895564	-1.54976	-1.97071	-1.66409	-1.29533	-2.18166	-2.67644	-1.99495	-2.08742	O00308	O00308	WWP2_HUMAN	WWP2	NEDD4-like E3 ubiquitin-protein ligase WWP2
0.546371	0.0878811	0.719491	1.29525	1.56907	0.970158	1.41728	1.85821	1.16037	0.852778	1.53997	O00391	O00391	QSOX1_HUMAN	QSOX1	Sulfhydryl oxidase 1
-1.83457	-1.60676	-2.31656	-1.47452	-1.95094	-5.17243	-1.72185	-1.49709	-2.40926	-3.23036	-2.5291	O00410	O00410	IPO5_HUMAN	IPO5	Importin-5
3.28343	2.90757	2.76506	3.36866	3.09907	3.01709	3.549	2.92661	2.86383	2.13918	2.6019	O00421	O00421	CCRL2_HUMAN	CCRL2	C-C chemokine receptor-like 2
-2.87554	-3.27373	-3.37154	-3.31492	-3.22642	-3.92679	-3.64893	-1.88265	-1.76008	-2.83734	-3.77779	O00425	O00425	IF2B3_HUMAN	IGF2BP3	Insulin-like growth factor 2 mRNA-binding protein 3
-1.85217	-1.79081	-2.03061	-2.86522	-1.98547	-2.26021	-2.64031	-2.12512	-3.02025	-3.5666	-4.09611	O00429	O00429	DNM1L_HUMAN	DNM1L	Dynamin-1-like protein
-0.112366	-0.0524597	-0.0653067	-0.0465069	-0.0341301	-0.355165	-0.120979	-0.0384226	-0.284051	-2.26773	-0.400458	O00442	O00442	RTCA_HUMAN	RTCA	RNA 3'-terminal phosphate cyclase
3.09547	2.98559	2.54607	2.43134	2.53752	2.07321	1.99048	2.47763	2.6616	2.13439	2.16036	O00453	O00453	LST1_HUMAN	LST1	Leukocyte-specific transcript 1 protein
-1.16286	-1.61842	-2.08357	-1.92286	-1.72397	-1.86507	-1.25035	-0.639258	-1.20924	-1.93317	-0.651834	O00462	O00462	MANBA_HUMAN	MANBA	Beta-mannosidase
-1.24283	-1.72214	-0.785922	-1.74626	-1.15697	-1.09876	-1.24628	-1.36646	-1.58084	-1.11808	-1.32862	O00468	O00468	AGRIN_HUMAN	AGRN	Agrin
-0.323996	-0.22077	-0.513011	-0.467621	-0.780849	-0.746614	-0.733341	-0.634576	-1.05057	-2.54123	-1.53511	O00471	O00471	EXOC5_HUMAN	EXOC5	Exocyst complex component 5
0.64847	-0.0207443	0.27988	0.253479	0.0496902	0.271605	0.519032	-0.548871	-0.75537	-1.75352	-3.94198	O00481	O00478;O00481;P78410	BT3A1_HUMAN	BTN3A1	Butyrophilin subfamily 3 member A1
-0.63134	-0.0232391	-0.482228	-0.629274	-0.283504	-0.777704	-0.622307	-0.29382	-0.521071	-1.1109	-0.916759	O00487	O00487	PSDE_HUMAN	PSMD14	26S proteasome non-ATPase regulatory subunit 14
0.256235	0.397921	0.00026226	0.601322	0.693996	0.0357895	0.442539	0.000285149	0.0498972	-0.653291	-0.00709057	O00499	O00499	BIN1_HUMAN	BIN1	Myc box-dependent-interacting protein 1
-0.754417	-0.895443	-1.42306	-0.93906	-0.935802	-1.71393	-1.09636	-1.8521	-2.16548	-4.01025	-4.65782	O00506	O00506	STK25_HUMAN	STK25	Serine/threonine-protein kinase 25
0.549112	0.463264	0.0803957	0.392015	0.207401	-0.0274143	0.332756	-0.477921	-0.642631	-1.50087	-1.18545	O00522	O00522	KRIT1_HUMAN	KRIT1	Krev interaction trapped protein 1
2.00166	1.96704	1.89685	2.46585	2.51165	2.22889	2.6058	2.15746	2.01995	1.04293	1.25348	O00534	O00534	VMA5A_HUMAN	VWA5A	von Willebrand factor A domain-containing protein 5A
3.78765	3.34186	3.22818	3.55559	3.05469	3.20872	4.61727	3.82942	3.93424	3.55531	4.9472	O00560	O00560	SDCB1_HUMAN	SDCBP	Syntenin-1
0.888382	1.00122	0.650231	0.928955	1.01877	0.743097	0.792	0.770391	0.402953	-0.268823	-0.387353	O00571	O00571;O15523;Q9NQI0	DDX3X_HUMAN	DDX3X	ATP-dependent RNA helicase DDX3X
-1.81212	-2.13005	-1.56581	-1.73044	-2.13704	-1.69524	-1.29515	-1.18826	-1.30294	-2.9969	-3.3639	O00584	O00584	RNT2_HUMAN	RNASET2	Ribonuclease T2
-2.97969	-3.54178	-3.72472	-1.67885	-2.07481	-1.82501	-0.945829	-1.85839	-2.34808	-3.54243	-2.28637	O00592	O00592	PODXL_HUMAN	PODXL	Podocalyxin
0.146587	-4.21837	-2.97427	1.03933	0.912739	-4.61271	-0.960464	2.28262	1.98072	0.0576143	0.10748	O00626	O00626	CCL22_HUMAN	CCL22	C-C motif chemokine 22
-1.23602	-1.70977	-1.00255	-0.751204	-0.79245	-0.990282	-0.72246	-1.07013	-1.01162	-2.97557	-2.59194	O00743	O00743	PPP6_HUMAN	PPP6C	Serine/threonine-protein phosphatase 6 catalytic subunit
1.07061	0.787634	1.29781	0.410927	0.31719	0.481487	0.587461	1.12595	1.36631	0.745872	1.22069	O00754	O00754	MA2B1_HUMAN	MAN2B1	Lysosomal alpha-mannosidase
-2.72639	-2.33347	-2.37839	-2.65196	-2.13041	-2.2253	-1.72556	-3.05135	-0.616298	-3.888	-1.66622	O00755;P56706	O00755;P56706	WNT7A_HUMAN;WNT7B_HUMAN	WNT7A;WNT7B	Protein Wnt-7a
3.30973	3.48794	3.25372	4.03917	4.35656	3.89443	3.89507	3.39511	3.53316	2.60022	2.95268	O00757	O00757	F16P2_HUMAN	FBP2	Fructose-1,6-bisphosphatase isozyme 2
2.18295	2.27944	1.76506	2.32359	2.54177	1.8039	2.06609	1.93333	1.90522	0.767512	1.05986	O00764	O00764	PDXK_HUMAN	PDXK	Pyridoxal kinase
-3.28477	-2.48911	-4.32513	-1.95826	-1.98181	-3.81306	-2.09471	-2.04995	-1.86432	-1.93461	-2.55985	O14492	O14492	SH2B2_HUMAN	SH2B2	SH2B adapter protein 2
-1.75644	-1.63111	-3.81497	0.0101852	-0.0408115	-0.380259	0.516256	0.146087	-0.0802679	-0.674912	-0.0207186	O14495	O14495	PLPP3_HUMAN	PLPP3	Phospholipid phosphatase 3
-1.30268	-1.20428	-1.15813	-0.941622	-1.23065	-4.14252	-0.495241	-0.218751	-3.34535	-3.06055	-3.49564	O14579	O14579	COPE_HUMAN	COPE	Coatomer subunit epsilon
-1.97438	-1.48138	-2.19746	-1.90565	-2.30126	-3.69578	-1.799	-1.16671	-1.55304	-2.07637	-2.53334	O14617	O14617	AP3D1_HUMAN	AP3D1	AP-3 complex subunit delta-1
-2.8946	-2.53266	-3.58122	-2.58312	-2.58556	-2.54576	-2.12183	-2.83691	-3.12495	-4.22668	-3.01417	O14662	O14662	STX16_HUMAN	STX16	Syntaxin-16
6.62392	6.11393	5.8477	5.89807	5.69984	5.47221	5.93981	4.73815	4.64078	4.07197	4.81602	O14672	O14672	ADA10_HUMAN	ADAM10	Disintegrin and metalloproteinase domain-containing protein 10
-0.911741	-1.07892	-1.05719	-1.09619	-1.30277	-1.44207	-1.212	-2.37984	-2.45164	-3.91566	-2.4349	O14713	O14713	ITBP1_HUMAN	ITGB1BP1	Integrin beta-1-binding protein 1
-1.41479	-1.50023	-2.054	-1.42136	-1.48429	-1.65015	-1.1222	-1.41926	-1.27384	-2.22671	-3.08561	O14737	O14737	PDCD5_HUMAN	PDCD5	Programmed cell death protein 5
1.73977	1.79814	1.54606	1.979	2.01424	1.64577	2.25094	1.01614	0.739091	0.229102	0.401763	O14745	O14745	NHRF1_HUMAN	NHERF1	Na(+)/H(+) exchange regulatory cofactor NHE-RF1
-1.00747	-0.947792	-1.795	-0.9168	-1.28154	-1.37119	-0.852076	-1.02666	-1.218	-2.43153	-1.24153	O14763	O14763	TR10B_HUMAN	TNFRSF10B	Tumor necrosis factor receptor superfamily member 10B
-0.689638	-0.949451	0.762261	-0.63154	-1.10214	-3.85536	-0.813046	-0.503127	-1.18511	-3.07345	-0.587726	O14773	O14773	TPP1_HUMAN	TPP1	Tripeptidyl-peptidase 1
3.16723	2.5498	2.28695	2.85021	2.28526	2.49588	3.22095	1.95486	1.78599	1.24165	2.16419	O14786	O14786	NRP1_HUMAN	NRP1	Neuropilin-1
-3.12858	-3.13247	-2.96393	-2.1682	-2.20523	-2.59475	-2.25726	-3.49261	-2.88689	-3.91295	-3.68239	O14795	O14795	UN13B_HUMAN	UNC13B	Protein unc-13 homolog B
1.38192	1.4064	1.37488	1.51301	1.39163	1.52761	1.82366	0.14994	-0.141837	-0.208518	-0.104909	O14807	O14807	RASM_HUMAN	MRAS	Ras-related protein M-Ras
0.81048	0.450451	-0.00735378	1.1775	0.450615	0.673653	1.82738	0.903028	0.769149	0.828643	2.06163	O14817	O14817	TSN4_HUMAN	TSPAN4	Tetraspanin-4
0.854568	0.991608	0.685855	0.845964	1.22707	0.764948	1.48166	1.49521	1.58038	0.63849	2.08259	O14818	O14818	PSA7_HUMAN	PSMA7	Proteasome subunit alpha type-7
0.100765	-0.240593	-0.202189	-0.462755	-0.224337	-0.659018	-0.425856	0.012435	-0.285884	-0.581117	-0.544705	O14828	O14828	SCAM3_HUMAN	SCAMP3	Secretory carrier-associated membrane protein 3
-0.924297	-0.858387	-1.38059	0.481522	0.476095	0.290403	-0.0835342	-2.20579	-2.61605	-4.07665	-3.87408	O14879	O14879	IFIT3_HUMAN	IFIT3	Interferon-induced protein with tetratricopeptide repeats 3
1.77633	1.76888	1.46716	1.60136	1.64367	1.3021	1.70084	0.410129	0.554713	-0.203441	-0.154101	O14908	O14908;Q8TF64	GIPC1_HUMAN	GIPC1	PDZ domain-containing protein GIPC1
0.138891	0.215929	-0.136216	-0.240093	-0.0868568	-0.303446	-0.401268	-1.03872	-0.994346	-2.46797	-1.35147	O14924	O14924	RGS12_HUMAN	RGS12	Regulator of G-protein signaling 12
-0.596109	-0.535069	-0.511571	-0.659788	-0.645258	-0.707449	-0.351795	-1.66743	-2.0801	-3.5596	-2.39618	O14936	O14936	CSKP_HUMAN	CASK	Peripheral plasma membrane protein CASK
-0.364826	-0.197428	-0.507409	-0.0136223	0.0880165	-0.0516243	0.0554638	-0.885518	-0.956086	-2.1451	-1.85423	O14939	O14939	PLD2_HUMAN	PLD2	Phospholipase D2
2.43715	2.88861	2.62092	2.60207	2.78514	2.47629	2.42211	2.60576	2.5175	1.67761	1.63132	O14950;P19105	O14950;P19105	ML12A_HUMAN;ML12B_HUMAN	MYL12A;MYL12B	Myosin regulatory light chain 12B
-1.19184	-1.16241	-1.50071	-0.993114	-1.07844	-1.37438	-0.969873	-0.966073	-1.26901	-3.17439	-0.768113	O14964	O14964	HGS_HUMAN	HGS	Hepatocyte growth factor-regulated tyrosine kinase substrate
-1.56655	-1.63937	-1.27446	-1.57515	-1.34541	-2.03412	-1.93458	-1.62923	-1.88148	-3.93497	-2.41926	O14966	O14966	RAB7L_HUMAN	RAB29	Ras-related protein Rab-7L1
-2.36337	-2.15969	-2.92997	-2.46102	-2.43919	-4.34667	-2.95659	-1.08231	-1.21679	-2.65651	-2.32694	O14972	O14972	VP26C_HUMAN	VPS26C	Vacuolar protein sorting-associated protein 26C
-1.59094	-1.63085	-1.71131	-1.38029	-1.73376	-1.88007	-1.50081	-1.78989	-1.89794	-2.88166	-2.62477	O14974	O14974	MYPT1_HUMAN	PPP1R12A	Protein phosphatase 1 regulatory subunit 12A
-1.77229	-1.67614	-1.09115	-1.63118	-1.90383	-2.0915	-1.95344	-2.45834	-2.63379	-3.4985	-3.01998	O14976	O14976	GAK_HUMAN	GAK	Cyclin-G-associated kinase
-1.88473	-1.70716	-2.07824	-1.73397	-1.99757	-1.84986	-2.16787	-2.12365	-2.49563	-2.84327	-3.65253	O14980	O14980	XPO1_HUMAN	XPO1	Exportin-1
4.17687	3.93389	3.75348	4.29014	4.19543	3.97532	4.22681	3.26748	3.27349	2.49278	2.75031	O15031	O15031	PLXB2_HUMAN	PLXNB2	Plexin-B2
-1.17555	-0.96562	-2.44982	-0.814974	-0.696165	-0.827936	-0.810698	-1.20298	-3.30448	-3.12088	-3.11936	O15067	O15067	PUR4_HUMAN	PFAS	Phosphoribosylformylglycinamidine synthase
-1.44716	-1.45843	-2.39415	-1.39377	-1.63784	-2.2333	-1.6062	-1.84068	-1.90419	-2.11721	-4.41348	O15085	O15085	ARHGB_HUMAN	ARHGEF11	Rho guanine nucleotide exchange factor 11
-0.729265	-0.587526	-0.738446	-0.669987	-0.670845	-0.824692	-0.758572	-1.26479	-1.30775	-1.52697	-2.91217	O15117	O15117	FYB1_HUMAN	FYB1	FYN-binding protein 1
0.660767	0.574739	0.450961	1.009	0.941292	0.787811	1.19803	2.2052	2.1524	1.3942	1.69745	O15118	O15118	NPC1_HUMAN	NPC1	NPC intracellular cholesterol transporter 1
1.53122	1.46478	1.35053	0.99136	1.06759	0.749458	0.962713	1.65776	1.72087	0.856227	1.11877	O15127	O15127	SCAM2_HUMAN	SCAMP2	Secretory carrier-associated membrane protein 2
3.41244	3.55159	3.52444	3.3467	3.28923	3.23089	3.27462	2.89012	2.68516	1.60606	1.87356	O15143	O15143	ARC1B_HUMAN	ARPC1B	Actin-related protein 2/3 complex subunit 1B
4.40615	4.32747	4.10183	4.19685	3.93882	3.62668	3.9456	3.84034	3.39917	2.43417	2.72875	O15144	O15144	ARPC2_HUMAN	ARPC2	Actin-related protein 2/3 complex subunit 2
5.04942	4.98038	4.94568	4.7723	4.96806	4.45252	4.56044	4.00153	4.11297	2.85742	3.02743	O15145	O15145	ARPC3_HUMAN	ARPC3	Actin-related protein 2/3 complex subunit 3
1.5424	1.09947	1.06801	2.6005	2.34118	2.30607	2.52656	1.06736	0.806108	0.506597	0.593085	O15162	O15162	PLS1_HUMAN	PLSCR1	Phospholipid scramblase 1
-2.29268	-3.23862	-3.36995	-2.54516	-3.12916	-5.03795	-3.13141	-3.0448	-2.49644	-1.88282	-3.09757	O15204	O15204	ADEC1_HUMAN	ADAMDEC1	ADAM DEC1
-2.36359	-1.94223	-2.24159	-1.78138	-1.92681	-2.13049	-2.05395	-2.74831	-2.975	-2.71223	-2.46728	O15211	O15211	RGL2_HUMAN	RGL2	Ral guanine nucleotide dissociation stimulator-like 2
-1.87964	-2.62057	-3.56025	-2.66202	-2.94757	-2.76709	-2.72429	-1.58304	-2.97901	-3.41617	-3.11735	O15260	O15260	SURF4_HUMAN	SURF4	Surfeit locus protein 4
-0.452068	-0.50165	-0.792731	-0.133587	-0.0419121	-0.35363	-0.0682926	-0.649539	-1.12454	-1.92449	-2.01432	O15264	O15264	MK13_HUMAN	MAPK13	Mitogen-activated protein kinase 13
-1.03412	-1.2683	-1.36632	-0.67392	-1.14283	-1.53366	-1.0491	-1.02577	-2.6726	-2.80992	-1.36227	O15305	O15305	PMM2_HUMAN	PMM2	Phosphomannomutase 2
-1.78944	-2.0957	-2.55987	-1.85478	-1.6939	-2.2002	-1.89573	-1.94268	-2.64426	-2.95424	-4.45027	O15357	O15357	SHIP2_HUMAN	INPPL1	Phosphatidylinositol 3,4,5-trisphosphate 5-phosphatase 2
-1.07425	-1.36922	-2.7698	-1.38324	-1.43748	-3.45503	-1.30952	-1.18599	-1.64786	-3.89085	-3.90565	O15371	O15371	EIF3D_HUMAN	EIF3D	Eukaryotic translation initiation factor 3 subunit D
-2.81261	-2.51408	-2.96361	-2.71804	-2.20982	-3.12593	-3.69468	-2.78855	-3.92498	-4.19721	-3.85875	O15372	O15372	EIF3H_HUMAN	EIF3H	Eukaryotic translation initiation factor 3 subunit H
-0.866766	-0.823471	-1.47931	-0.670589	-0.770256	-1.04288	-0.806702	-0.0550356	0.269259	-1.8874	0.488376	O15389	O15389	SIGL5_HUMAN	SIGLEC5	Sialic acid-binding Ig-like lectin 5
3.78016	3.52362	3.36598	3.46858	3.30963	3.2036	3.51774	3.86762	3.89315	3.03664	3.28457	O15400	O15400	STX7_HUMAN	STX7	Syntaxin-7
6.20808	5.89391	5.32618	6.2093	5.7948	5.53709	5.95319	5.13511	4.68256	3.6172	4.22429	O15427	O15427	MOT4_HUMAN	SLC16A3	Monocarboxylate transporter 4
1.47403	1.22814	1.10053	1.34829	1.07652	1.11358	1.2693	1.28392	1.2741	0.700582	0.686057	O15431	O15431	COPT1_HUMAN	SLC31A1	High affinity copper uptake protein 1
0.85965	0.581772	0.572412	0.0178947	-0.0641766	-0.108698	0.266525	-1.16604	-1.23818	-4.26187	-2.0196	O15438	O15438	MRP3_HUMAN	ABCC3	ATP-binding cassette sub-family C member 3
-0.317251	-0.265377	-0.53724	-0.308323	-0.314445	-0.621956	-0.633818	-1.84048	-1.77256	-3.27567	-3.63454	O15439	O15439	MRP4_HUMAN	ABCC4	ATP-binding cassette sub-family C member 4
-2.57744	-2.30092	-4.78	-2.25955	-1.827	-2.35595	-2.63493	-4.04707	-3.98626	-3.09344	-3.82442	O15440	O15440;Q96J65;Q96J66	MRP5_HUMAN	ABCC5	ATP-binding cassette sub-family C member 5
-1.17543	-1.39728	-1.8527	-1.04627	-1.01917	-0.927799	-0.595364	-1.4038	-3.56147	-2.96436	-1.41749	O15484	O15484	CAN5_HUMAN	CAPN5	Calpain-5
1.06345	0.803356	0.26954	1.06325	0.893061	0.451214	0.917379	0.299716	0.002141	0.00789928	-0.383897	O15498	O15498	YKT6_HUMAN	YKT6	Synaptobrevin homolog YKT6
5.28458	5.24759	5.21954	5.19021	5.07036	4.70352	4.95687	4.48487	4.35855	3.1729	3.70821	O15511	O15511	ARPC5_HUMAN	ARPC5	Actin-related protein 2/3 complex subunit 5
-1.64042	-1.68836	-2.15757	-1.38293	-1.77844	-2.01763	-1.80566	-2.38984	-2.87249	-3.40285	-3.40339	O15530	O15530	PDPK1_HUMAN	PDPK1	3-phosphoinositide-dependent protein kinase 1
-2.60138	-2.09583	-4.28557	-0.655647	-0.676924	-1.07915	-0.723295	-3.03488	-3.88135	-3.70984	-2.4839	O15554	O15554	KCNN4_HUMAN	KCNN4	Intermediate conductance calcium-activated potassium channel protein 4
-3.3301	-3.68675	-3.23894	-3.0562	-2.34814	-1.95235	-2.76892	-3.23465	-3.11811	-2.70551	-2.38226	O43175	O43175	SERA_HUMAN	PHGDH	D-3-phosphoglycerate dehydrogenase
-0.370596	-0.0639019	-0.529254	-0.50437	-0.251354	-0.763325	-0.658422	0.0887022	0.20077	-0.935119	-0.860436	O43242	O43242	PSMD3_HUMAN	PSMD3	26S proteasome non-ATPase regulatory subunit 3
0.315914	-0.463581	-0.419415	0.0321274	-0.474543	-0.376734	0.570517	0.111014	-0.223866	-0.869529	0.549541	O43278	O43278	SPIT1_HUMAN	SPINT1	Kunitz-type protease inhibitor 1
-1.32133	-0.971367	-1.50281	-1.2317	-1.02322	-1.6154	-1.43607	-1.66017	-1.81072	-3.29122	-2.38374	O43314	O43314	VIP2_HUMAN	PPIP5K2	Inositol hexakisphosphate and diphosphoinositol-pentakisphosphate kinase 2
1.24041	1.18905	1.473	0.877785	0.826366	0.517445	1.44082	0.590018	0.00756359	-3.08734	-3.69498	O43315	O43315	AQP9_HUMAN	AQP9	Aquaporin-9
-1.19922	-0.843824	-1.20497	0.910347	0.879795	0.778032	0.850218	-1.66245	-2.45911	-3.46137	-3.54394	O43374	O43374;C9J798	RASL2_HUMAN	RASA4	Ras GTPase-activating protein 4
0.513176	0.615227	0.319764	0.850357	1.01601	0.479958	0.783377	0.392665	0.248221	-3.25091	-0.496894	O43396	O43396	TXNL1_HUMAN	TXNL1	Thioredoxin-like protein 1
0.75765	0.649754	0.575206	0.849031	0.843224	0.372301	0.735256	0.347753	-0.0707769	-1.1586	-0.604259	O43399	O43399	TPD54_HUMAN	TPD52L2	Tumor protein D54
-2.15145	-2.41825	-2.30556	-1.41051	-1.22736	-1.75644	-1.77925	-2.42862	-3.36231	-3.11659	-2.45899	O43426	O43426	SYNJ1_HUMAN	SYNJ1	Synaptojanin-1
0.0903702	0.115746	0.0713511	0.316797	0.340134	0.275982	0.342581	0.470134	0.271436	-1.10414	-0.582303	O43427	O43427	FIBP_HUMAN	FIBP	Acidic fibroblast growth factor intracellular-binding protein
-0.899286	-1.23157	-2.09087	-1.03499	-0.98147	-1.62981	-1.04762	-3.2664	-2.10934	-3.66299	-2.08178	O43447	O43447	PPIH_HUMAN	PPIH	Peptidyl-prolyl cis-trans isomerase H
0.0201015	0.084816	-0.170129	0.269209	0.410774	-0.0203419	0.157558	-0.104228	-0.0402765	-0.827687	-0.934533	O43488	O43488	ARK72_HUMAN	AKR7A2	Aflatoxin B1 aldehyde reductase member 2
3.48042	3.45137	3.17302	3.30216	3.25508	3.02758	3.28045	3.18735	3.18071	2.37018	2.51599	O43491	O43491	E41L2_HUMAN	EPB41L2	Band 4.1-like protein 2
-1.3064	-1.72327	-1.60663	-1.6716	-1.9574	-2.00151	-1.34763	-0.795053	-0.804427	-1.11112	-0.820664	O43493	O43493	TGON2_HUMAN	TGOLN2	Trans-Golgi network integral membrane protein 2
-2.95444	-2.61917	-4.11962	-3.88154	-3.64726	-3.18094	-4.29193	-2.10921	-1.7871	-2.22586	-2.58465	O43504	O43504	LTOR5_HUMAN	LAMTOR5	Ragulator complex protein LAMTOR5
0.511536	0.563921	-0.187001	0.24719	0.460913	-0.0859108	0.0956497	-0.51246	-0.595752	-1.51986	-1.20968	O43516	O43516	WIPF1_HUMAN	WIPF1	WAS/WASL-interacting protein family member 1
-0.267822	-4.07221	-3.61994	-0.707329	-0.472427	-3.53861	0.0325413	0.545506	1.09957	0.657691	0.804404	O43567	O43567	RNF13_HUMAN	RNF13	E3 ubiquitin-protein ligase RNF13
-0.3773	-0.418921	-3.65809	-0.474483	-0.458443	0.67804	-0.940075	-0.738099	-0.714236	-3.56836	-1.55773	O43583	O43583	DENR_HUMAN	DENR	Density-regulated protein
-0.806637	-0.786682	-1.45825	-1.58359	-1.80251	-1.86851	-2.78873	-0.428124	-1.24978	-3.60569	-2.51238	O43598	O43598	DNPH1_HUMAN	DNPH1	2'-deoxynucleoside 5'-phosphate N-hydrolase 1
-0.210018	-0.024559	-0.712241	-0.036171	-0.479273	-0.865421	-0.57967	-0.332347	-1.1726	-2.30079	-1.7671	O43617	O43617	TPPC3_HUMAN	TRAPPC3	Trafficking protein particle complex subunit 3
0.730387	0.583588	0.375442	0.76881	0.51919	0.664032	1.22215	0.460053	0.441424	0.177428	1.09038	O43633	O43633	CHM2A_HUMAN	CHMP2A	Charged multivesicular body protein 2a
-1.31937	-1.588	-1.8857	-0.753046	-1.07508	-1.05454	0.13644	-0.572282	-0.655578	-0.764535	0.402108	O43657	O43657	TSN6_HUMAN	TSPAN6	Tetraspanin-6
-0.816267	-0.942558	-1.38425	-0.696487	-0.594391	-1.30524	-1.19416	-1.84389	-2.23822	-4.80722	-2.95121	O43665	O43665	RGS10_HUMAN	RGS10	Regulator of G-protein signaling 10
-1.57077	-1.8499	-1.49825	-1.3274	-1.208	-3.67083	-1.10544	-1.05307	-1.64735	-2.78283	-2.68164	O43681	O43681	GET3_HUMAN	GET3	ATPase GET3
-2.84756	-2.08819	-3.19796	-3.47769	-2.7045	-3.15308	-4.53601	-3.18786	-2.56135	-2.98435	-4.29656	O43687;Q9P0M2	O43687;Q9P0M2	AKA7A_HUMAN;AKA7G_HUMAN	AKAP7	A-kinase anchor protein 7 isoforms alpha and beta
4.38747	4.41763	4.30537	4.38386	4.49279	4.06863	4.29994	3.60052	3.26445	2.2369	2.49716	O43707	O43707;P12814	ACTN4_HUMAN	ACTN4	Alpha-actinin-4
-0.819498	-0.940969	-1.26595	-0.95751	-1.44135	-1.16554	-0.97806	-0.929975	-1.45201	-1.63958	-2.19711	O43747	O43747	AP1G1_HUMAN	AP1G1	AP-1 complex subunit gamma-1
0.233477	0.29788	-0.116483	-0.139038	-0.380884	-0.292309	-0.151779	-0.136355	-0.575038	-0.788882	-0.857629	O43752	O43752	STX6_HUMAN	STX6	Syntaxin-6
1.19345	1.21994	1.3112	1.1239	0.365818	1.0092	0.874481	1.92169	1.45293	1.14238	0.977517	O43760	O43760	SNG2_HUMAN	SYNGR2	Synaptogyrin-2
-0.788204	-0.650475	-0.798078	-0.488243	-0.296217	-0.418264	-0.749331	-0.513083	-0.605178	-1.32403	-1.64888	O43765	O43765	SGTA_HUMAN	SGTA	Small glutamine-rich tetratricopeptide repeat-containing protein alpha
-0.670059	-0.641703	-1.2443	-0.0721264	-0.359125	-0.725555	-0.304029	-1.47786	-3.79527	-2.45871	-4.00733	O43768	O43768;P56211	ENSA_HUMAN	ENSA	Alpha-endosulfine
1.05847	0.998465	1.1279	1.21318	1.09711	0.94598	1.13913	1.52767	1.20087	0.561339	0.512698	O43776	O43776	SYNC_HUMAN	NARS1	Asparagine--tRNA ligase, cytoplasmic
1.02787	1.22658	1.00698	1.55312	1.64479	1.33277	1.37358	-0.870414	-0.824718	-4.10415	-3.17588	O43795	O43795	MYO1B_HUMAN	MYO1B	Unconventional myosin-Ib
-0.0408649	-0.0450363	-0.281838	-0.032753	0.060833	-0.460815	0.122505	-3.69488	-4.0893	-3.87677	-4.20062	O43813	O43813	LANC1_HUMAN	LANCL1	Glutathione S-transferase LANCL1
-1.08888	-1.19517	-1.33094	-1.80293	-1.63182	-2.91115	-1.5808	-1.96108	-2.12954	-1.3413	-1.87685	O43861	O43861	ATP9B_HUMAN	ATP9B	Probable phospholipid-transporting ATPase IIB
2.33039	2.24965	1.74617	2.95364	2.83524	2.25974	2.65722	1.82746	1.75187	0.859878	1.01645	O43865	O43865	SAHH2_HUMAN	AHCYL1	S-adenosylhomocysteine hydrolase-like protein 1
1.80983	1.81104	0.608085	2.86629	3.02621	1.87679	1.47077	1.47565	1.92906	1.25807	1.5338	O43914	O43914	TYOBP_HUMAN	TYROBP	TYRO protein tyrosine kinase-binding protein
-0.656273	-0.918324	-1.11038	-0.763569	-0.794247	-4.03625	-1.24118	-2.42883	-2.57312	-3.89911	-3.58212	O60234	O60234	GMFG_HUMAN	GMFG	Glia maturation factor gamma
-1.13336	-2.37927	-3.77704	-1.47845	-1.42988	-1.88325	-1.80575	-3.73218	-4.89085	-3.65387	-2.87569	O60266	O60266	ADCY3_HUMAN	ADCY3	Adenylate cyclase type 3
-1.65155	-1.34448	-1.45117	-1.21585	-1.19457	-1.31651	-1.28175	-1.45204	-1.22369	-2.99372	-2.99462	O60271	O60271;Q9UPT6	JIP4_HUMAN	SPAG9	C-Jun-amino-terminal kinase-interacting protein 4
-0.145781	-0.429844	-0.493531	-0.00647545	-0.168112	-0.330902	-0.0463581	-1.63152	-1.46348	-2.22696	-1.60535	O60291	O60291;Q96PX1	MGRN1_HUMAN	MGRN1	E3 ubiquitin-protein ligase MGRN1
0.145842	0.145931	-0.240178	0.32445	0.201586	0.0463142	0.392412	-0.127707	-0.4285	-1.41527	-0.9954	O60331	O60331	PI51C_HUMAN	PIP5K1C	Phosphatidylinositol 4-phosphate 5-kinase type-1 gamma
-3.66505	-3.48125	-3.44272	-3.50105	-3.92695	-3.36426	-3.49161	-3.56899	-3.64092	-3.45643	-3.41634	O60333	O60333	KIF1B_HUMAN	KIF1B	Kinesin-like protein KIF1B
0.988686	1.00973	0.913625	1.31306	1.3491	1.17163	1.18588	1.40048	1.24451	0.323796	0.621745	O60443	O60443	GSDME_HUMAN	GSDME	Gasdermin-E
-0.458969	-0.82147	-1.31576	-0.970373	-1.27151	-1.58435	-1.10161	-1.62209	-2.23289	-2.68612	-2.29564	O60449	O60449	LY75_HUMAN	LY75	Lymphocyte antigen 75
1.30947	0.700943	0.779151	0.524338	0.0789032	0.346642	1.43087	1.09829	0.659183	0.338767	1.42315	O60462	O60462	NRP2_HUMAN	NRP2	Neuropilin-2
-2.10582	-1.80638	-3.44116	-1.41946	-1.36196	-3.1151	-1.49054	-0.471457	-0.533734	-3.36905	-0.942138	O60478	O60478	G137B_HUMAN	GPR137B	Integral membrane protein GPR137B
1.89494	1.60744	1.39727	1.63478	1.37895	1.38655	1.52583	0.568316	0.457923	-0.222152	0.0963106	O60486	O60486	PLXC1_HUMAN	PLXNC1	Plexin-C1
2.67308	2.46614	2.29877	3.45615	3.34914	3.08422	3.80596	1.50497	1.62166	0.681586	1.51868	O60488	O60488	ACSL4_HUMAN	ACSL4	Long-chain-fatty-acid--CoA ligase 4
1.13335	1.08491	0.578343	1.08417	1.07463	0.545895	0.818996	1.37255	0.945149	0.115769	0.469697	O60493	O60493	SNX3_HUMAN	SNX3	Sorting nexin-3
0.964275	1.06047	0.805476	0.831701	1.04819	0.639902	0.926863	-0.198894	-0.0683298	-4.20123	-4.19079	O60496	O60496	DOK2_HUMAN	DOK2	Docking protein 2
-0.988562	-0.804348	-1.28394	-1.26686	-1.16403	-3.65861	-1.53108	-0.545913	-1.22851	-1.70876	-1.41841	O60506	O43390;O60506	HNRPQ_HUMAN	SYNCRIP	Heterogeneous nuclear ribonucleoprotein Q
-1.35558	-3.71533	5.23133	-3.0452	-3.09262	4.76896	0.0144501	-3.64414	-2.57112	5.29105	1.13301	O60547	O60547	GMDS_HUMAN	GMDS	GDP-mannose 4,6 dehydratase
-2.02999	-2.46783	-1.77821	-1.53569	-2.06735	-2.11527	-1.33853	-1.35477	-2.10258	-2.90941	-1.50382	O60568	O60568	PLOD3_HUMAN	PLOD3	Multifunctional procollagen lysine hydroxylase and glycosyltransferase LH3
2.49103	2.06904	1.88486	3.41684	3.24657	2.88004	3.03042	2.29433	2.3476	1.70976	1.84178	O60603	O60603	TLR2_HUMAN	TLR2	Toll-like receptor 2
0.525229	0.546951	0.352868	0.683985	0.515116	0.493286	0.692753	0.371285	0.13094	-0.65099	-0.398215	O60610	O60610	DIAP1_HUMAN	DIAPH1	Protein diaphanous homolog 1
1.41069	1.25162	1.83768	0.710804	0.933064	-2.86549	1.73104	1.84476	2.25479	1.58579	2.52007	O60637	O60637	TSN3_HUMAN	TSPAN3	Tetraspanin-3
0.730265	0.893663	0.616014	0.544079	0.424072	0.156199	0.390062	0.258895	0.145383	-3.13853	-0.256536	O60645	O60645	EXOC3_HUMAN	EXOC3	Exocyst complex component 3
0.632111	0.496014	0.168199	0.303167	0.111731	-0.12071	0.382984	-1.63148	-1.72226	-2.35437	-2.02164	O60658	O60658	PDE8A_HUMAN	PDE8A	High affinity cAMP-specific and IBMX-insensitive 3',5'-cyclic phosphodiesterase 8A
0.414686	0.260504	0.175883	0.303047	0.600054	0.166439	0.472383	-0.482266	-0.327142	-0.740088	-0.874915	O60664	O60664	PLIN3_HUMAN	PLIN3	Perilipin-3
-3.60809	-3.65501	-4.09438	-2.63825	-2.73	-3.04224	-3.33977	-4.41713	-4.12036	-3.00914	-3.11415	O60669	O60669	MOT2_HUMAN	SLC16A7	Monocarboxylate transporter 2
-1.16339	-1.12446	-1.41101	-0.565525	-0.676697	-0.743711	-0.788923	-1.69544	-1.83393	-2.07837	-2.55383	O60674	O60674	JAK2_HUMAN	JAK2	Tyrosine-protein kinase JAK2
-1.44668	-1.24115	-1.12731	-1.06303	-1.15276	-1.19931	-1.132	-1.62833	-1.45442	-3.60334	-4.68011	O60684	O60684	IMA7_HUMAN	KPNA6	Importin subunit alpha-7
-2.18829	-2.05617	-2.10317	-1.38444	-1.82003	-1.93923	-1.50927	-2.19265	-2.49061	-2.64786	-4.94147	O60701	O60701	UGDH_HUMAN	UGDH	UDP-glucose 6-dehydrogenase
1.11172	0.949755	0.661672	0.957773	0.662214	0.458471	0.735416	0.139857	-0.242204	-1.03918	-0.65219	O60711	O60711	LPXN_HUMAN	LPXN	Leupaxin
0.384209	0.458338	0.375815	0.820715	0.823414	0.591234	0.803101	0.135522	0.0579901	-0.997781	-0.501121	O60716	O60716	CTND1_HUMAN	CTNND1	Catenin delta-1
1.44879	1.56792	1.31854	1.56146	1.64813	1.28002	1.55531	1.62773	1.54921	0.581317	0.849336	O60749	O60749;Q13596	SNX2_HUMAN	SNX2	Sorting nexin-2
1.69141	1.77471	1.59516	2.43739	2.59801	2.05481	2.19927	2.40079	2.26282	1.55165	1.81585	O60760	O60760	HPGDS_HUMAN	HPGDS	Hematopoietic prostaglandin D synthase
-0.712717	-0.462566	-0.903432	-0.484768	-0.816164	-0.941334	-0.756609	-0.127912	-0.629947	-1.71233	-1.47206	O60763	O60763	USO1_HUMAN	USO1	General vesicular transport factor p115
2.04218	2.05792	1.84085	2.01305	1.67288	1.76814	2.12393	2.2434	2.1178	1.73372	1.9149	O60784	O60784	TOM1_HUMAN	TOM1	Target of Myb1 membrane trafficking protein
-0.566397	-0.426764	-0.618279	-0.534401	-0.510345	-0.637749	-0.649221	-0.920337	-1.44794	-2.80125	-1.61482	O60825	O60825	F262_HUMAN	PFKFB2	6-phosphofructo-2-kinase/fructose-2,6-bisphosphatase 2
-0.629929	-0.365314	-0.573287	-0.763748	-0.78528	-2.44175	-1.21777	0.53419	0.457696	-0.448188	-0.822885	O60826	O60826	CCD22_HUMAN	CCDC22	Coiled-coil domain-containing protein 22
-1.12743	-1.64529	-0.616708	-1.22599	-1.70839	-1.17843	-1.04461	-4.02414	-3.71314	-3.3759	-2.96393	O60841	O60841	IF2P_HUMAN	EIF5B	Eukaryotic translation initiation factor 5B
3.38484	3.26344	3.09532	2.44934	2.38182	2.33705	2.34336	1.01151	0.864566	0.0463037	0.22112	O60861	O60861	GAS7_HUMAN	GAS7	Growth arrest-specific protein 7
-0.819294	-1.0346	-0.972131	-0.104033	-0.156889	-0.400543	-0.321194	-0.953629	-1.02184	-1.33612	-4.13096	O60879	O60879	DIAP2_HUMAN	DIAPH2	Protein diaphanous homolog 2
0.95788	0.884466	0.853856	0.960041	0.80867	0.898706	1.31773	0.801114	0.864669	0.408109	1.30552	O60884	O60884	DNJA2_HUMAN	DNAJA2	DnaJ homolog subfamily A member 2
-1.16308	0.694691	-1.27088	-0.450151	0.383217	-0.826965	-0.78952	-0.635537	-0.394137	-1.52711	-2.82016	O60925	O60925	PFD1_HUMAN	PFDN1	Prefoldin subunit 1
0.764744	0.916899	0.535026	0.760578	0.545265	0.351311	0.840443	-0.0289145	-0.0995378	-1.15541	-0.761222	O60941	O60941	DTNB_HUMAN	DTNB	Dystrobrevin beta
0.773167	0.532101	0.190455	-0.344484	-0.29525	-0.531609	-0.226355	-0.249187	-0.292079	-1.09486	-0.393453	O75022	O75022	LIRB3_HUMAN	LILRB3	Leukocyte immunoglobulin-like receptor subfamily B member 3
1.96046	1.59002	1.52531	1.81972	1.53235	1.46167	1.62266	1.22623	1.35883	0.712523	1.02652	O75044	O75044;Q7Z6B7	SRGP2_HUMAN	SRGAP2	SLIT-ROBO Rho GTPase-activating protein 2
-3.0136	-2.1563	-4.35773	-1.20321	-1.44546	-1.40474	-1.27776	-1.28658	-1.20988	-1.96726	-1.93316	O75051	O75051	PLXA2_HUMAN	PLXNA2	Plexin-A2
-0.3034	-0.361736	-0.586911	-0.105827	-0.180973	-0.060894	-0.414843	-1.12619	-0.985072	-3.64627	-1.33132	O75064	O75064	DEN4B_HUMAN	DENND4B	DENN domain-containing protein 4B
5.55176	5.65715	5.31564	5.42773	5.54933	5.06521	5.23289	4.35076	4.24561	3.24514	3.40284	O75083	O75083	WDR1_HUMAN	WDR1	WD repeat-containing protein 1
-1.29168	-1.23864	-1.56179	-0.380896	-0.794149	-0.911459	-0.249052	-1.09886	-1.36035	-3.21336	-1.60397	O75110	O43861;O75110	ATP9A_HUMAN	ATP9A	Probable phospholipid-transporting ATPase IIA
-1.84451	-1.56416	-1.80983	-1.30922	-1.42942	-1.56704	-1.53172	-2.30465	-2.38575	-2.78511	-2.82067	O75116	O75116	ROCK2_HUMAN	ROCK2	Rho-associated protein kinase 2
-2.33689	-2.39784	-2.50652	-2.80328	-3.08547	-2.50502	-3.01775	-3.28933	-3.67366	-2.78092	-4.54356	O75122	O75122	CLAP2_HUMAN	CLASP2	CLIP-associating protein 2
4.07883	3.85454	3.61672	4.82495	4.67236	4.51685	5.13772	2.56516	2.22919	1.35288	1.86486	O75131	O75131	CPNE3_HUMAN	CPNE3	Copine-3
0.102678	-0.4711	-0.374612	-0.186287	-0.432062	-0.197079	0.497713	0.9302	0.714351	-0.0217714	1.16497	O75144	O75144	ICOSL_HUMAN	ICOSLG	ICOS ligand
-1.6361	-1.61115	-1.64602	-2.04117	-2.14576	-1.50713	-2.21641	-1.64651	-1.9038	-2.7537	-3.94216	O75165	O75165	DJC13_HUMAN	DNAJC13	DnaJ homolog subfamily C member 13
-0.865993	-1.0346	-1.87881	-0.804752	-0.811995	-1.87028	-1.03793	-2.01411	-2.28349	-4.03204	-4.09335	O75190	O75190	DNJB6_HUMAN	DNAJB6	DnaJ homolog subfamily B member 6
0.0738449	0.224499	-0.144027	0.0383339	0.415459	-0.0487003	0.00840187	0.110082	-0.0894785	-1.16804	-0.370471	O75223	O75223	GGCT_HUMAN	GGCT	Gamma-glutamylcyclotransferase
-2.70773	-3.07436	-2.89645	-2.23993	-2.56327	-2.95181	-2.60344	-2.70827	-3.46946	-2.48628	-3.54686	O75312	O75312	ZPR1_HUMAN	ZPR1	Zinc finger protein ZPR1
-1.42511	-1.5913	-2.70857	-1.47076	-1.79358	-2.38108	-1.83411	-2.57193	-3.53496	-2.85789	-3.20642	O75317	O75317	UBP12_HUMAN	USP12	Ubiquitin carboxyl-terminal hydrolase 12
-0.56871	-0.910995	-0.883294	-1.04554	-1.21703	-1.23912	-0.712009	1.00842	1.10461	0.122937	1.23456	O75326	O75326	SEM7A_HUMAN	SEMA7A	Semaphorin-7A
4.04785	2.76629	3.70666	4.20234	3.90609	3.77436	4.78403	3.15408	2.68082	2.33329	2.97822	O75340	O75340	PDCD6_HUMAN	PDCD6	Programmed cell death protein 6
1.40689	1.45677	1.23465	1.44001	1.11217	1.10802	1.32882	0.977908	0.720468	0.250918	-0.0858984	O75347	O75347	TBCA_HUMAN	TBCA	Tubulin-specific chaperone A
2.54445	2.29422	2.25925	2.57607	2.06733	1.80498	1.89214	3.30689	2.96306	1.95964	2.19612	O75348	O75348	VATG1_HUMAN	ATP6V1G1	V-type proton ATPase subunit G 1
1.14596	1.06361	0.904155	1.23406	1.07273	0.944656	1.28128	1.28087	1.04918	0.704003	0.876931	O75351	O75351	VPS4B_HUMAN	VPS4B	Vacuolar protein sorting-associated protein 4B
-2.72377	-2.68777	-2.46044	-3.05431	-3.03211	-3.11135	-2.99577	-1.73967	-2.28218	-4.08906	-3.06867	O75352	O75352	MPU1_HUMAN	MPDU1	Mannose-P-dolichol utilization defect 1 protein
2.70203	3.03725	2.6802	3.30008	3.88158	2.81588	2.62829	2.50799	2.8559	1.65505	1.7148	O75368	O75368	SH3L1_HUMAN	SH3BGRL	Adapter SH3BGRL
-0.846903	-0.323542	-0.59994	-0.777601	-0.501089	-0.936441	-0.917616	-1.26023	-1.34409	-4.03378	-2.69463	O75369	O75369	FLNB_HUMAN	FLNB	Filamin-B
-0.439886	-0.241827	-0.73359	-1.89877	-1.24346	-1.65966	-1.80461	0.379817	0.117501	-0.607091	-0.108836	O75390	O75390	CISY_HUMAN	CS	Citrate synthase, mitochondrial
-1.19438	-1.21516	-1.52244	-1.76889	-2.40839	-4.01584	-2.05538	-1.00608	-3.37557	-1.6623	-3.26615	O75396	O75396	SC22B_HUMAN	SEC22B	Vesicle-trafficking protein SEC22b
2.21273	2.44604	2.23731	2.1597	2.13445	1.9774	1.99136	2.99021	2.85212	1.89201	2.29923	O75436	O75436	VP26A_HUMAN	VPS26A	Vacuolar protein sorting-associated protein 26A
2.69832	2.72508	2.48438	2.88152	-3.42718	2.57437	2.76827	2.16758	2.01253	-3.63505	1.69168	O75467;Q6AW86	O75467;Q6AW86	Z324A_HUMAN;Z324B_HUMAN	ZNF324;ZNF324B	Zinc finger protein 324A
1.45326	1.06886	1.09017	1.59333	1.27121	1.56533	2.17036	-0.895017	-3.76524	-0.782014	-0.62894	O75487	O75487	GPC4_HUMAN	GPC4	Glypican-4
1.56949	1.44136	1.16979	1.19139	1.12258	1.00884	1.42094	0.409945	0.241761	-0.661675	-0.0394011	O75558	O75558	STX11_HUMAN	STX11	Syntaxin-11
2.21752	2.40495	2.17364	2.16375	2.22921	2.01093	2.12957	1.9781	1.91622	1.16573	1.00161	O75563	O75563	SKAP2_HUMAN	SKAP2	Src kinase-associated phosphoprotein 2
1.5409	1.73072	1.01555	1.48417	1.75387	1.04046	1.3438	1.00889	0.857324	0.351914	0.266767	O75608	O75608	LYPA1_HUMAN	LYPLA1	Acyl-protein thioesterase 1
-1.13295	-1.03251	-1.37036	-1.06977	-1.00095	-1.32194	-1.12031	-1.547	-2.40654	-3.66645	-3.05153	O75663	O75663	TIPRL_HUMAN	TIPRL	TIP41-like protein
-0.926149	-1.0633	-3.28739	-1.00194	-1.11485	-1.19421	-0.517473	-1.3764	-1.19955	-2.98676	-0.621211	O75674	O75674	TM1L1_HUMAN	TOM1L1	TOM1-like protein 1
4.28753	4.02466	3.96945	4.22617	4.05454	3.99833	4.18221	3.38941	3.25883	2.37964	2.72479	O75695	O75695	XRP2_HUMAN	RP2	Protein XRP2
-2.7567	-2.27536	-2.62174	-2.42988	-2.1722	-2.53837	-2.67717	-2.16564	-2.23806	-2.72011	-2.9921	O75821	O75821	EIF3G_HUMAN	EIF3G	Eukaryotic translation initiation factor 3 subunit G
-1.76457	-1.17121	-2.0252	-1.413	-1.6644	-2.81655	-2.12874	-0.98318	-1.57315	-3.44392	-2.08791	O75822	O75822	EIF3J_HUMAN	EIF3J	Eukaryotic translation initiation factor 3 subunit J
-2.14988	-2.05225	-2.26063	-1.91093	-1.48482	-1.96797	-1.8341	-2.94534	-2.8032	-3.06071	-3.53767	O75828	O75828	CBR3_HUMAN	CBR3	Carbonyl reductase [NADPH] 3
-1.67161	-1.23221	-1.8846	-1.05523	-0.981853	-1.4822	-1.18665	-1.23401	-4.54879	-4.19622	-3.77027	O75832	O75832	PSD10_HUMAN	PSMD10	26S proteasome non-ATPase regulatory subunit 10
-1.811	-1.14976	-2.5341	-1.67654	-1.68161	-4.0544	-1.98923	-2.14288	-2.54295	-4.16956	-3.09654	O75843	O75843	AP1G2_HUMAN	AP1G2	AP-1 complex subunit gamma-like 2
4.54692	4.57919	4.34971	4.85033	4.86821	4.41387	4.62698	4.51027	4.31857	3.32132	3.74487	O75874	O75874	IDHC_HUMAN	IDH1	Isocitrate dehydrogenase [NADP] cytoplasmic
0.279892	0.0718803	-0.0477419	0.386805	0.131474	0.0820923	0.558563	-0.176976	-0.0206404	-0.471986	0.367497	O75882	O75882	ATRN_HUMAN	ATRN	Attractin
-1.00351	-0.982588	-0.665385	-0.252382	0.0979023	-0.12631	-0.14637	0.242894	0.739041	-0.903781	-1.02733	O75888	O75888	TNF13_HUMAN	TNFSF13	Tumor necrosis factor ligand superfamily member 13
0.879313	0.78186	0.785098	0.410288	0.605511	0.427555	0.432215	2.06616	1.30664	0.809781	0.973235	O75915	O75915	PRAF3_HUMAN	ARL6IP5	PRA1 family protein 3
-2.1777	-2.34643	-1.62669	1.94921	1.97591	1.74924	2.16701	0.162145	-0.169126	-1.05325	-0.193559	O75923	O75923	DYSF_HUMAN	DYSF	Dysferlin
-0.533194	0.161112	-0.28476	-0.445356	0.0181904	-0.621534	-0.645824	-0.180551	-0.168696	-0.836986	-1.029	O75935	O75935	DCTN3_HUMAN	DCTN3	Dynactin subunit 3
2.06888	1.95382	1.77025	2.15149	1.92478	1.7277	2.5488	1.95534	1.71494	1.08765	1.48748	O75955	O75955	FLOT1_HUMAN	FLOT1	Flotillin-1
-2.69176	-1.97441	-2.92316	-1.78026	-2.05985	-2.47578	-2.11924	-2.3536	-3.11655	-2.59582	-3.12476	O75962	O75962	TRIO_HUMAN	TRIO	Triple functional domain protein
0.880827	1.0159	1.04063	1.23968	1.18458	0.965666	1.09537	0.863355	0.521516	0.1048	0.0735846	O76003	O76003	GLRX3_HUMAN	GLRX3	Glutaredoxin-3
-1.89981	-1.99375	-2.23978	-1.55835	-1.65564	-1.55979	-1.50309	-2.79644	-4.44005	-4.16442	-3.22245	O76054	O76054	S14L2_HUMAN	SEC14L2	SEC14-like protein 2
1.0578	1.02851	0.901189	0.397659	0.634342	0.113134	0.632261	0.502421	0.424449	-0.753789	-0.153159	O94788	O94788;P05091	AL1A2_HUMAN	ALDH1A2	Retinal dehydrogenase 2
3.06031	2.97648	2.63704	3.08218	2.91818	2.78131	3.01285	2.06939	2.1163	1.00564	1.61287	O94804	O94804	STK10_HUMAN	STK10	Serine/threonine-protein kinase 10
3.25456	3.22408	2.93058	3.03362	2.8223	2.59927	2.97899	2.54167	2.46592	1.47229	1.85041	O94832	O94832	MYO1D_HUMAN	MYO1D	Unconventional myosin-Id
-1.53587	-1.34449	-2.95376	-1.45802	-1.66765	-3.90228	-1.28707	0.0203333	-0.358399	-3.45881	-1.08614	O94886	O94886	CSCL1_HUMAN	TMEM63A	CSC1-like protein 1
0.409334	0.507715	0.457318	0.310163	0.677851	0.466068	0.287153	0.165231	-0.276153	-0.861959	-0.672008	O94903	O94903	PLPHP_HUMAN	PLPBP	Pyridoxal phosphate homeostasis protein
-2.2466	-1.69493	-3.06	-2.5002	-2.95316	-2.60352	-2.44107	-2.79463	-3.98903	-3.02705	-3.33901	O94915	O94915	FRYL_HUMAN	FRYL	Protein furry homolog-like
1.33873	1.04664	1.02623	1.55872	1.4636	1.35371	1.63433	0.191796	0.241475	0.281684	0.0958128	O94956	O94956	SO2B1_HUMAN	SLCO2B1	Solute carrier organic anion transporter family member 2B1
0.376671	0.573896	0.540809	0.400658	0.279829	-4.38167	0.46739	0.379876	0.158124	-0.912681	-0.207332	O94973	O94973	AP2A2_HUMAN	AP2A2	AP-2 complex subunit alpha-2
-1.16858	-1.38311	-1.42169	-1.66005	-1.51495	-2.19337	-1.66514	-0.477506	-1.0848	-1.37752	-1.03269	O94979	O94979	SC31A_HUMAN	SEC31A	Protein transport protein Sec31A
0.316	-0.218206	0.0332594	-0.139029	-0.541243	-0.407246	0.27631	0.964149	0.380094	0.217202	0.775626	O94985	O94985	CSTN1_HUMAN	CLSTN1	Calsyntenin-1
0.120371	0.350943	0.416789	0.29751	0.302849	0.316238	0.155876	-0.776353	-1.157	-2.78583	-3.61318	O95057	O95057	DIRA1_HUMAN	DIRAS1	GTP-binding protein Di-Ras1
1.69128	0.978155	1.08508	2.03993	1.72775	1.59906	1.85331	1.36503	1.20084	0.712167	0.844407	O95136	O95136	S1PR2_HUMAN	S1PR2	Sphingosine 1-phosphate receptor 2
-3.08202	-2.87437	-3.78063	-2.92026	-3.0248	-2.53732	-3.07339	-2.73502	-3.20582	-3.27479	-4.11555	O95163	O95163	ELP1_HUMAN	ELP1	Elongator complex protein 1
0.919157	0.805035	0.406531	1.10819	1.04434	0.729334	0.721756	-2.82072	-0.03864	-0.860826	-0.686145	O95164	O95164	UBL3_HUMAN	UBL3	Ubiquitin-like protein 3
-0.921665	-0.725336	-0.969888	-1.17393	-1.15126	-1.51038	-1.77561	-1.12083	-1.5032	-3.06293	-2.78779	O95219	O95219	SNX4_HUMAN	SNX4	Sorting nexin-4
-1.56438	-1.32915	-1.95765	-1.72514	-1.69959	-2.33864	-1.90897	-2.87115	-2.6679	-2.66573	-2.32166	O95248	O95248	MTMR5_HUMAN	SBF1	Myotubularin-related protein 5
1.88214	1.60604	1.32216	1.97909	1.75851	1.64974	2.08459	0.825004	0.311248	-0.0673475	0.387948	O95297	O95297	MPZL1_HUMAN	MPZL1	Myelin protein zero-like protein 1
2.06207	2.27269	2.10892	2.15112	2.40368	1.87822	1.73732	1.64895	1.75245	0.840827	0.760234	O95336	O95336	6PGL_HUMAN	PGLS	6-phosphogluconolactonase
0.655979	0.932604	0.514802	0.658934	0.571871	0.329649	0.395308	0.747575	0.504642	-0.272813	-0.167918	O95352	O95352	ATG7_HUMAN	ATG7	Ubiquitin-like modifier-activating enzyme ATG7
-1.14908	-0.899029	-0.9891	-0.917616	-0.772322	-1.24295	-0.981615	-2.4583	-1.70287	-2.74856	-3.94982	O95372	O95372	LYPA2_HUMAN	LYPLA2	Acyl-protein thioesterase 2
-0.0949478	-0.012537	0.176682	0.296083	0.235735	0.127338	0.0805244	0.225944	-0.0704756	-1.05327	-0.819995	O95373	O95373	IPO7_HUMAN	IPO7	Importin-7
-0.115326	-0.26754	-0.561046	-0.485695	-0.780317	-0.586939	-0.450165	-1.05283	-1.19208	-2.56995	-1.86918	O95379	O95379	TFIP8_HUMAN	TNFAIP8	Tumor necrosis factor alpha-induced protein 8
-1.01439	-1.15009	-0.847068	-0.654707	-0.678528	-1.02175	-0.90344	-1.58734	-1.5926	-2.34753	-2.44728	O95394	O95394	AGM1_HUMAN	PGM3	Phosphoacetylglucosamine mutase
-3.16122	-3.34191	-3.09454	-3.62171	-3.82153	-4.53135	-2.88169	-2.17741	-1.41566	-4.10633	-1.92793	O95415	O95415	BRI3_HUMAN	BRI3	Membrane protein BRI3
0.737551	0.803694	0.795228	0.926584	0.859446	0.505116	0.668505	0.520329	0.330951	-2.73646	-4.46445	O95433	O95433	AHSA1_HUMAN	AHSA1	Activator of 90 kDa heat shock protein ATPase homolog 1
-2.06919	-1.36847	-1.99312	-1.84437	-1.34182	-1.26685	-1.72264	-2.40221	-2.57792	-3.77927	-3.80462	O95456	O95456	PSMG1_HUMAN	PSMG1	Proteasome assembly chaperone 1
2.80265	2.85129	2.67899	2.91917	2.83937	2.7924	3.10583	2.96961	2.92972	2.22415	2.55756	O95466	O95466	FMNL1_HUMAN	FMNL1	Formin-like protein 1
1.08127	0.997023	0.8031	1.22524	1.06193	0.962914	2.33087	0.271916	0.0766802	-0.385945	0.577962	O95477	O95477	ABCA1_HUMAN	ABCA1	Phospholipid-transporting ATPase ABCA1
-1.24756	-1.18172	-1.08136	2.17975	2.25804	2.11681	1.95775	-1.05289	-1.36031	-1.46906	-1.21077	O95497	O95497	VNN1_HUMAN	VNN1	Pantetheinase
-1.43034	-1.18192	-1.78305	-1.72139	-1.66617	-1.65072	-2.05223	-1.17958	-1.18986	-2.20432	-2.63282	O95544	O95544	NADK_HUMAN	NADK	NAD kinase
1.53249	1.37056	1.03533	0.824516	0.930958	0.684273	0.968512	0.78095	0.63096	-0.249467	-0.0563726	O95562	O95562	SFT2B_HUMAN	SFT2D2	Vesicle transport protein SFT2B
-0.510559	-0.339468	-0.731278	-1.10667	-0.737019	-1.4494	-1.28521	0.0792227	-0.0332518	-3.42705	-0.480655	O95571	O95571	ETHE1_HUMAN	ETHE1	Persulfide dioxygenase ETHE1, mitochondrial
1.80609	1.56197	1.39673	0.377172	2.14217	2.0143	2.60084	1.11209	0.78839	-0.041995	0.696462	O95573	O95573	ACSL3_HUMAN	ACSL3	Fatty acid CoA ligase Acsl3
-1.79671	-1.50633	-1.96362	-1.59722	-1.31543	-1.9189	-1.3877	-1.65988	-2.26963	-2.66939	-2.2507	O95630	O95630	STABP_HUMAN	STAMBP	STAM-binding protein
0.382204	0.352077	-0.0450945	0.367245	0.248163	-0.137829	0.348972	-0.142512	-0.353288	-1.38064	-1.0697	O95721	O95721	SNP29_HUMAN	SNAP29	Synaptosomal-associated protein 29
0.757811	0.853979	0.324651	0.551899	0.56629	0.167845	0.252888	0.149274	0.147939	-0.872764	-0.673884	O95747	O95747	OXSR1_HUMAN	OXSR1	Serine/threonine-protein kinase OSR1
0.203926	0.162508	0.0602789	0.0399494	-0.840704	-0.270994	-0.143795	1.91877	1.50867	0.509368	0.866885	O95772	O95772	STR3N_HUMAN	STARD3NL	STARD3 N-terminal-like protein
1.1555	1.34737	1.32923	1.22835	1.21534	1.17726	1.34849	1.34182	1.08809	0.456525	0.829278	O95782	O95782	AP2A1_HUMAN	AP2A1	AP-2 complex subunit alpha-1
-2.4682	-2.44631	-2.3254	-0.765572	-0.829933	-0.661634	-1.34996	-2.5889	-4.54338	-3.30059	-2.87306	O95786	O95786	RIGI_HUMAN	RIGI	Antiviral innate immune response receptor RIG-I
1.17747	1.08392	0.830419	1.21051	1.00046	0.977423	1.29842	1.10783	0.994445	0.512088	0.922009	O95819	O95819	M4K4_HUMAN	MAP4K4	Mitogen-activated protein kinase kinase kinase kinase 4
-0.11286	-0.462988	-0.316726	-0.0355511	-0.731398	-0.181063	-0.059597	-3.36658	-4.51189	-1.78454	-0.792037	O95832	O95832	CLD1_HUMAN	CLDN1	Claudin-1
-1.40268	-1.61492	-1.95159	-1.62986	-1.46372	-1.9716	-1.43852	-1.55986	-1.78576	-3.52522	-2.27298	O95834	O95834	EMAL2_HUMAN	EML2	Echinoderm microtubule-associated protein-like 2
-1.85387	-2.61172	-3.66442	-1.70886	-1.65058	-1.877	-2.11196	-1.50511	-2.42007	-1.8053	-2.01431	O95848	O95848	NUD14_HUMAN	NUDT14	Uridine diphosphate glucose pyrophosphatase NUDT14
5.19433	4.339	4.46046	4.40472	3.93653	3.78903	4.30134	2.73277	2.63455	2.04862	2.37337	O95858	O95858	TSN15_HUMAN	TSPAN15	Tetraspanin-15
0.306452	0.421265	0.0650682	0.39591	0.382662	-0.0878468	0.463573	-0.135989	-0.0597448	-0.927949	-0.477353	O95861	O95861	BPNT1_HUMAN	BPNT1	3'(2'),5'-bisphosphate nucleotidase 1
2.59211	2.68764	2.49471	2.45099	2.50679	2.34711	2.5156	1.93864	1.78636	1.07952	1.13621	O95865	O95865	DDAH2_HUMAN	DDAH2	N(G),N(G)-dimethylarginine dimethylaminohydrolase 2
-1.56494	-1.42118	-1.5863	-2.40594	-1.88392	-4.16431	-1.91092	-0.312402	-0.999534	-1.70142	-1.16064	O95881	O95881	TXD12_HUMAN	TXNDC12	Thioredoxin domain-containing protein 12
-1.42339	-1.78226	-2.4504	-0.825495	-0.562067	-1.41097	-0.605551	-1.04476	-1.07543	-3.59412	-3.14957	O95976	O95976	IGSF6_HUMAN	IGSF6	Immunoglobulin superfamily member 6
-1.60315	-1.72343	-2.27314	-2.05443	-1.61614	-2.28014	-2.47163	-4.20459	-2.80156	-3.36699	-2.74738	O95980	O95980	RECK_HUMAN	RECK	Reversion-inducing cysteine-rich protein with Kazal motifs
0.305971	0.233494	0.349122	0.304806	0.430378	0.0774879	0.1071	-0.343675	-0.486959	-0.978364	-0.847268	O95989	O95989	NUDT3_HUMAN	NUDT3	Diphosphoinositol polyphosphate phosphohydrolase 1
-1.31618	-1.35526	-0.772475	-1.2758	-0.18919	-0.834408	-0.921671	-1.22487	-1.03212	-3.81676	-3.18075	O95999	O95999	BCL10_HUMAN	BCL10	B-cell lymphoma/leukemia 10
-1.75089	-1.45331	-2.34879	-1.8642	-1.84111	-1.4689	-1.76616	-2.32271	-3.24606	-3.45791	-3.0272	O96013	O96013	PAK4_HUMAN	PAK4	Serine/threonine-protein kinase PAK 4
3.86496	3.90602	3.61682	4.11704	4.10829	3.71547	3.85641	3.73336	3.57718	2.55991	3.1843	P00338	P00338	LDHA_HUMAN	LDHA	L-lactate dehydrogenase A chain
0.299381	0.501459	0.49293	0.795315	0.640806	0.409327	0.864893	1.64277	1.36838	0.494292	0.528268	P00352	P00352	AL1A1_HUMAN	ALDH1A1	Aldehyde dehydrogenase 1A1
-1.40298	-1.83581	-1.15273	-2.98755	-2.05349	-2.80773	-1.60894	-0.674659	-1.10706	-1.41197	-0.0665197	P00367	P00367;P49448	DHE3_HUMAN	GLUD1	Glutamate dehydrogenase 1, mitochondrial
-1.00651	-0.712267	-0.784055	-1.31909	-1.7093	-1.10865	-1.60058	-0.179826	-1.16689	-1.44166	-1.56899	P00387	P00387	NB5R3_HUMAN	CYB5R3	NADH-cytochrome b5 reductase 3
2.82288	2.79586	2.53848	2.75262	2.90197	2.51762	2.61826	3.06597	3.05559	1.90784	2.39571	P00390	P00390	GSHR_HUMAN	GSR	Glutathione reductase, mitochondrial
2.13378	1.79537	1.87632	2.14756	2.42769	1.5997	1.9185	2.04586	1.82643	0.823764	1.61947	P00441	P00441	SODC_HUMAN	SOD1	Superoxide dismutase [Cu-Zn]
-1.98257	-2.91989	-2.35851	-3.30312	-3.24418	-3.68253	-1.43568	-1.02845	-2.04394	-1.26429	-0.664422	P00450	P00450	CERU_HUMAN	CP	Ceruloplasmin
0.882782	0.737009	0.670577	1.93437	1.85093	1.53064	1.90146	1.75134	1.42869	0.640241	0.962514	P00488	P00488	F13A_HUMAN	F13A1	Coagulation factor XIII A chain
1.97154	1.85094	1.77085	2.27085	2.11735	1.94889	2.06542	2.07059	1.78501	0.890462	1.52068	P00491	P00491	PNPH_HUMAN	PNP	Purine nucleoside phosphorylase
0.0630169	0.0692825	-0.192475	0.85276	0.806608	0.585567	0.750889	-0.184842	-0.400615	-4.01835	-0.234431	P00492	P00492	HPRT_HUMAN	HPRT1	Hypoxanthine-guanine phosphoribosyltransferase
0.509689	0.286526	0.178535	-0.929417	-0.864395	-0.678392	-0.490227	1.09359	0.933545	0.126054	0.928264	P00505	P00505	AATM_HUMAN	GOT2	Aspartate aminotransferase, mitochondrial
4.50901	4.43474	4.19527	4.59789	4.63228	4.25937	4.41291	4.11637	3.99096	2.93729	3.434	P00558	P00558	PGK1_HUMAN	PGK1	Phosphoglycerate kinase 1
0.567837	0.734892	0.329276	0.841408	0.931314	0.595181	0.859329	-0.223134	-0.216409	-1.06312	-0.725684	P00568	P00568	KAD1_HUMAN	AK1	Adenylate kinase isoenzyme 1
2.42566	1.50501	1.86236	1.55284	0.740431	1.7607	3.06981	1.97272	1.85045	3.50077	4.1741	P00738	P00738	HPT_HUMAN	HP	Haptoglobin
0.210329	0.0833588	-0.368962	1.46484	1.09123	1.03858	1.76413	-0.919114	-1.36664	-1.85088	-1.31673	P00749	P00749	UROK_HUMAN	PLAU	Urokinase-type plasminogen activator
0.0786781	-0.682102	-0.751491	-0.575329	-1.5154	-0.703388	0.551546	-0.655452	-2.19335	0.0952749	0.918233	P00751	P00751	CFAB_HUMAN	CFB	Complement factor B
-0.998587	-1.34102	-1.26297	-1.42737	-1.63881	-1.43247	-1.20213	-1.35376	-1.81838	-2.56853	-3.84525	P00813	P00813	ADA_HUMAN	ADA	Adenosine deaminase
2.88349	2.81316	2.54958	3.4469	3.65207	3.09858	3.27787	3.96285	3.65509	2.67993	3.15446	P00918	P00918	CAH2_HUMAN	CA2	Carbonic anhydrase 2
-1.7018	-2.03286	4.55245	0.960909	1.10372	2.10938	0.747791	-0.984996	-1.23648	4.27301	-0.13864	P00966	P00966	ASSY_HUMAN	ASS1	Argininosuccinate synthase
4.3595	3.60844	4.21545	3.92979	3.57355	3.7904	4.90044	5.81186	5.84069	4.65284	6.11782	P01008	P01008	ANT3_HUMAN	SERPINC1	Antithrombin-III
3.92008	3.29435	3.38743	3.72125	3.54041	3.54597	4.43934	5.54762	5.57663	4.55357	5.67893	P01009	P01009	A1AT_HUMAN	SERPINA1	Alpha-1-antitrypsin
6.59707	6.15831	6.44747	6.0405	6.53043	5.98764	6.71895	6.99229	7.61891	7.16848	8.64756	P01023	P01023	A2MG_HUMAN	A2M	Alpha-2-macroglobulin
3.25703	2.84681	3.08944	3.17659	3.01085	3.08364	3.84542	4.10411	4.13169	3.3347	4.40214	P01024	P01024	CO3_HUMAN	C3	Complement C3
3.41164	2.86392	2.94243	3.47667	2.39929	2.93852	3.49403	3.94981	3.74452	2.86633	3.65377	P01033	P01033	TIMP1_HUMAN	TIMP1	Metalloproteinase inhibitor 1
2.51331	1.95422	2.31596	2.74483	1.65569	2.18689	3.13422	3.76569	3.27539	2.7915	3.57584	P01034	P01034	CYTC_HUMAN	CST3	Cystatin-C
-1.61423	-1.3922	-3.38995	-1.51253	-0.770573	-3.29191	-2.41555	-0.77727	-0.877767	-2.41948	-1.38714	P01040	P01040	CYTA_HUMAN	CSTA	Cystatin-A
5.69455	5.61491	5.39024	5.85914	5.86903	5.76672	5.73614	4.71574	4.6989	4.17638	4.39858	P01111	P01111;P01116	RASN_HUMAN	NRAS	GTPase NRas
2.31659	2.10487	1.76519	2.11483	2.20714	1.91805	2.1423	1.42258	1.42027	0.644214	0.896792	P01112	P01112	RASH_HUMAN	HRAS	GTPase HRas
1.04428	0.574804	-0.281039	1.15543	1.20576	0.335419	1.38661	0.294009	-0.111966	-1.37658	-0.443	P01116	P01116	RASK_HUMAN	KRAS	GTPase KRas
1.57882	1.15268	0.868211	0.72286	0.466724	-0.0431499	0.692741	1.58837	2.06279	1.0463	1.23142	P01137	P01137	TGFB1_HUMAN	TGFB1	Transforming growth factor beta-1 proprotein
4.44362	3.61375	3.16566	4.33448	2.6012	3.12689	2.97592	4.85699	5.05634	5.08678	3.81901	P01308	P01308	INS_HUMAN	INS	Insulin
3.48656	1.47779	3.38833	3.20905	2.72629	2.58149	3.9498	4.00636	4.30665	3.74243	5.10732	P01591	P01591	IGJ_HUMAN	JCHAIN	Immunoglobulin J chain
-0.261198	-0.38431	-4.37997	-0.582558	-0.830454	-0.420458	0.163054	-0.810262	-0.614385	-0.142318	0.69032	P01619	P01619	KV320_HUMAN	IGKV3-20	Immunoglobulin kappa variable 3-20
1.69138	0.901993	1.0691	1.99346	1.5809	1.29911	1.2286	0.597608	0.398591	-4.42112	-0.0373735	P01730	P01730	CD4_HUMAN	CD4	T-cell surface glycoprotein CD4
-0.365278	-1.18684	-0.398273	-0.909285	-1.34118	-0.754715	0.379223	-1.43044	-2.54968	-0.0694036	0.85628	P01780	P01762;P01763;P01766;P01780;P01782;A0A0B4J1V1;A0A0B4J1X8;A0A0C4DH32;P0DP04	HV307_HUMAN	IGHV3-7	Immunoglobulin heavy variable 3-7
0.776728	0.177198	0.41256	-0.327782	-0.700609	-0.476822	-0.187983	1.23984	1.39379	0.923066	2.13371	P01833	P01833	PIGR_HUMAN	PIGR	Polymeric immunoglobulin receptor
1.46742	0.820341	0.888894	1.07919	1.41563	1.19961	1.79691	0.403687	0.523707	1.48998	1.96914	P01834	P01834	IGKC_HUMAN	IGKC	Immunoglobulin kappa constant
4.97638	4.51858	4.39057	4.63261	4.39031	4.47541	5.28455	3.7996	3.72428	4.4907	5.39807	P01857	P01857;P0DOX5	IGHG1_HUMAN	IGHG1	Immunoglobulin heavy constant gamma 1
4.09498	3.53567	3.69522	3.47097	3.17822	3.6981	5.01616	3.06429	3.06079	4.2785	5.16961	P01859	P01859;P01861	IGHG2_HUMAN	IGHG2	Immunoglobulin heavy constant gamma 2
-0.259895	-0.245607	-1.25471	-1.09728	-0.306923	-1.12031	-0.780077	-3.40473	-2.82716	-0.786561	-0.523225	P01860	P01860	IGHG3_HUMAN	IGHG3	Immunoglobulin heavy constant gamma 3
0.993145	0.0565338	-4.22365	0.205837	-0.421192	0.652798	1.86463	-3.62239	-3.22454	1.38375	-3.37181	P01861	P01861	IGHG4_HUMAN	IGHG4	Immunoglobulin heavy constant gamma 4
0.0573654	-0.470869	-0.575156	-0.554199	-0.973324	-0.56057	0.631193	-0.744014	-0.931685	0.619489	1.18451	P01876	P01876;P01877;P0DOX2	IGHA1_HUMAN	IGHA1	Immunoglobulin heavy constant alpha 1
4.25599	4.04258	3.87416	4.92646	4.83614	4.89285	5.15885	2.19067	2.45652	1.83737	2.52299	P01889	P01889	HLAB_HUMAN	HLA-B	HLA class I histocompatibility antigen, B alpha chain
0.735188	-0.181355	0.224635	1.79967	1.25247	1.32125	1.92602	1.52516	1.04942	0.674441	1.04342	P01903	P01903;P01906	DRA_HUMAN	HLA-DRA	HLA class II histocompatibility antigen, DR alpha chain
2.24536	1.60819	1.7018	1.54763	1.36066	1.24244	1.50051	2.75067	2.50873	1.26884	2.09583	P01911	P01911;P13762	DRB1_HUMAN	HLA-DRB1	HLA class II histocompatibility antigen, DRB1 beta chain
-2.91522	-2.84559	-2.93585	-2.88388	-2.59383	-3.25463	-2.32566	-3.64616	-3.76527	-3.92426	-3.90316	P01920	P01920	DQB1_HUMAN	HLA-DQB1	HLA class II histocompatibility antigen, DQ beta 1 chain
-2.17996	-2.7169	-2.58835	-4.2723	-3.03104	-3.97908	-3.35206	-2.49208	-2.79746	-2.44698	-1.04632	P02452	P02452	CO1A1_HUMAN	COL1A1	Collagen alpha-1(I) chain
0.893475	2.96933	3.63938	1.29598	2.03846	-0.685324	-0.255594	2.79822	1.85198	1.63617	2.29456	P02533	P02533	K1C14_HUMAN	KRT14	Keratin, type I cytoskeletal 14
-2.29542	0.687542	4.23227	-0.169546	0.0733738	-2.69653	-3.7903	2.03392	-2.38094	-0.12313	-2.81015	P02538	O95678;P02538;P48668	K2C6A_HUMAN	KRT6A	Keratin, type II cytoskeletal 6A
7.14455	7.09419	5.4889	7.96305	9.77784	4.85716	7.37918	7.55851	6.54025	5.92032	7.84002	P02649	P02649	APOE_HUMAN	APOE	Apolipoprotein E
1.35555	1.86524	-0.076766	3.09075	4.57032	0.710228	1.26098	1.85767	0.760135	0.016017	1.19557	P02654	P02654	APOC1_HUMAN	APOC1	Apolipoprotein C-I
0.718164	1.32299	-0.632743	2.07793	3.72316	-0.518888	-0.169243	1.03915	1.63172	-3.39792	1.59252	P02656	P02656	APOC3_HUMAN	APOC3	Apolipoprotein C-III
-0.439718	-0.298815	0.648839	0.262367	0.559484	-0.165718	1.50042	-1.11538	-0.781119	-3.01792	3.07074	P02686	P02686	MBP_HUMAN	MBP	Myelin basic protein
2.51894	1.79663	2.35631	2.53015	2.12064	2.39318	3.44957	3.03756	2.77588	2.81816	3.34392	P02745	P02745	C1QA_HUMAN	C1QA	Complement C1q subcomponent subunit A
2.20801	1.27275	2.03814	2.54449	2.19243	2.60481	3.60108	3.03043	2.8744	2.51074	3.24029	P02746	P02746	C1QB_HUMAN	C1QB	Complement C1q subcomponent subunit B
2.74187	1.88395	2.38604	2.88973	2.91228	2.6939	3.7718	3.26511	3.29575	2.73436	3.66534	P02747	P02747	C1QC_HUMAN	C1QC	Complement C1q subcomponent subunit C
-1.74665	-3.77739	-2.94496	-2.48098	-1.78349	-2.3807	-1.51971	-1.23161	-3.03719	-0.272407	-0.565701	P02748	P02748	CO9_HUMAN	C9	Complement component C9
-0.251051	-1.08595	-2.1179	-0.541712	-3.80817	-1.81087	0.0567207	1.1938	1.59067	0.478126	0.314273	P02749	P02749	APOH_HUMAN	APOH	Beta-2-glycoprotein 1
6.0047	5.38243	6.28135	7.00974	6.00915	6.94329	7.58377	5.42062	5.32124	5.63184	5.69222	P02751	P02751	FINC_HUMAN	FN1	Fibronectin
1.55939	1.61131	1.39925	1.60798	0.994175	1.26073	1.67342	2.98779	3.10274	1.70306	2.2252	P02753	P02753	RET4_HUMAN	RBP4	Retinol-binding protein 4
-2.61067	-3.39245	-4.30729	-4.13769	-4.31854	-3.17442	-2.56353	-2.3121	-2.3616	-2.42567	-1.78317	P02765	P02765	FETUA_HUMAN	AHSG	Alpha-2-HS-glycoprotein
11.3977	10.8751	10.9284	10.8611	10.6652	10.6603	11.5543	12.6854	12.7229	11.5367	12.8536	P02768	P02768	ALBU_HUMAN	ALB	Albumin
7.31009	6.68997	7.38667	6.7951	6.53186	7.18081	7.57708	8.09395	8.9433	7.1845	8.58698	P02774	P02774	VTDB_HUMAN	GC	Vitamin D-binding protein
3.89174	3.53442	3.39955	4.85732	4.51847	4.35326	5.03324	4.4687	4.26169	3.54188	3.9507	P02786	P02786	TFR1_HUMAN	TFRC	Transferrin receptor protein 1
9.08016	8.48442	8.50195	8.5252	8.317	8.26186	9.36897	10.2423	10.3773	9.18373	10.5823	P02787	P02787	TRFE_HUMAN	TF	Serotransferrin
5.93705	5.04499	5.32415	5.50183	5.18106	5.23265	6.51801	7.24853	7.34764	6.11803	7.78784	P02788	P02788	TRFL_HUMAN	LTF	Lactotransferrin
6.25057	5.08469	5.77646	5.7383	4.9927	5.49928	6.74499	5.43839	5.00587	6.41396	6.98147	P02790	P02790	HEMO_HUMAN	HPX	Hemopexin
4.21383	4.12984	4.18567	4.56791	5.05464	4.2036	6.26857	4.99652	5.47858	4.53919	7.11115	P02792	P02792	FRIL_HUMAN	FTL	Ferritin light chain
4.31077	4.38721	4.17834	4.09317	4.4436	3.92365	6.99076	4.68863	4.97826	4.15518	8.45123	P02794	P02794	FRIH_HUMAN	FTH1	Ferritin heavy chain
0.89678	0.879158	0.42056	0.0773449	-0.0384159	-0.3801	-0.707075	-0.236278	-0.332202	-1.27641	-0.771281	P02795;P13640;P80297	P02795;P04732;P13640;P80297;Q8N339	MT1G_HUMAN;MT1X_HUMAN;MT2_HUMAN	MT1G;MT1X;MT2A	Metallothionein-2
-0.353815	-0.286726	-0.363267	-1.0704	-0.800379	-0.978399	-0.891809	-0.195426	-0.309941	-0.855422	-0.449491	P04040	P04040	CATA_HUMAN	CAT	Catalase
-2.56529	-2.2555	-3.68742	-2.47887	-2.31691	-3.16205	-2.60865	-2.90033	-3.07574	-3.6571	-3.34242	P04049	P04049	RAF1_HUMAN	RAF1	RAF proto-oncogene serine/threonine-protein kinase
3.99143	3.83645	3.58799	1.4764	1.55603	1.69468	2.05432	4.01953	3.42099	2.72286	3.7182	P04066	P04066	FUCO_HUMAN	FUCA1	Tissue alpha-L-fucosidase
4.18361	4.14896	3.90357	4.3698	4.39849	4.01591	4.22687	3.69082	3.57301	2.36056	3.13338	P04075	P04075	ALDOA_HUMAN	ALDOA	Fructose-bisphosphate aldolase A
5.35418	5.81013	5.70539	6.24129	6.44874	6.06958	6.16237	5.09167	5.71895	4.74485	4.65039	P04080	P04080	CYTB_HUMAN	CSTB	Cystatin-B
6.93397	6.43231	6.32492	7.74761	7.78819	7.09402	7.58994	6.2672	5.86671	4.93978	5.19127	P04083	P04083	ANXA1_HUMAN	ANXA1	Annexin A1
-3.66496	-2.67828	-2.30308	-2.32627	-1.62679	-1.80608	-1.50707	-3.8826	-2.64823	-3.16388	-2.87409	P04114	P04114	APOB_HUMAN	APOB	Apolipoprotein B-100
-0.0766163	-0.573387	-1.17483	-0.179461	-0.627991	-0.788904	0.284929	-1.07372	-3.0913	-1.85176	0.399375	P04156	P04156	PRIO_HUMAN	PRNP	Major prion protein
1.8622	1.87567	1.52659	0.343542	0.693941	0.0625191	0.418741	2.61453	2.4564	1.3065	2.23453	P04179	P04179	SODM_HUMAN	SOD2	Superoxide dismutase [Mn], mitochondrial
-0.980032	-2.32074	-0.396834	-1.75575	-2.88021	-4.1545	-0.206722	-1.38735	-1.80166	-0.419791	0.384217	P04217	P04217	A1BG_HUMAN	A1BG	Alpha-1B-glycoprotein
-0.330486	3.13329	6.21004	1.90408	2.39556	-3.82367	-1.28399	4.35473	-0.114772	2.32742	-0.025342	P04259	P02538;P04259;P48668	K2C6B_HUMAN	KRT6B	Keratin, type II cytoskeletal 6B
5.54524	6.77414	5.15949	4.80821	5.77413	4.51098	3.65973	7.09802	6.27612	5.83725	5.8547	P04264	P04259;P04264	K2C1_HUMAN	KRT1	Keratin, type II cytoskeletal 1
6.75562	6.48312	6.48553	6.97993	7.22237	6.67226	6.77141	6.45734	6.39205	5.47939	6.17392	P04406	P04406	G3P_HUMAN	GAPDH	Glyceraldehyde-3-phosphate dehydrogenase
-1.28709	-1.3997	-1.57541	-1.64666	-1.96803	-1.99121	-1.65468	-1.74032	-2.04514	-3.03515	-2.21365	P04424	P04424	ARLY_HUMAN	ASL	Argininosuccinate lyase
5.38792	5.02138	4.82191	6.55844	6.42108	6.65812	6.92262	4.53794	4.36249	3.80082	4.42353	P04439	P01889;P04439	HLAA_HUMAN	HLA-A	HLA class I histocompatibility antigen, A alpha chain
2.13525	2.22748	1.99373	2.34841	2.34732	2.084	2.29058	1.74098	1.48274	0.596181	0.799321	P04632	P04632;Q96L46	CPNS1_HUMAN	CAPNS1	Calpain small subunit 1
-1.17477	-1.39461	-1.54606	-1.51249	-2.34235	-4.52949	-0.540829	0.693776	0.171174	-3.56975	0.361926	P04746;P0DTE7;P0DTE8;P0DUB6;P19961	P04746;P0DTE7;P0DTE8;P0DUB6;P19961	AMY1A_HUMAN;AMY1B_HUMAN;AMY1C_HUMAN;AMY2B_HUMAN;AMYP_HUMAN	AMY1A;AMY1B;AMY1C;AMY2A;AMY2B	Pancreatic alpha-amylase
3.45199	3.62877	3.5121	3.56548	3.72986	3.52489	3.72175	3.68277	3.70837	3.02341	3.21359	P04792	P04792	HSPB1_HUMAN	HSPB1	Heat shock protein beta-1
5.41792	4.83182	4.96177	6.09944	5.95082	5.46816	5.5606	5.25981	5.23693	4.23979	4.32376	P04839	P04839	CY24B_HUMAN	CYBB	Cytochrome b-245 heavy chain
-1.12384	-1.13625	-1.36681	-1.65384	-1.60823	-1.20299	-2.09955	-0.238967	-0.948714	-0.93337	-1.43143	P04843	P04843	RPN1_HUMAN	RPN1	Dolichyl-diphosphooligosaccharide--protein glycosyltransferase subunit 1
7.3836	7.18378	6.90251	7.18742	7.0474	6.69006	7.10486	6.49055	6.57823	5.55122	5.91723	P04899	P04899	GNAI2_HUMAN	GNAI2	Guanine nucleotide-binding protein G(i) subunit alpha-2
0.803066	0.83724	0.895005	1.85171	1.77934	1.75939	1.92524	1.31085	1.29573	0.611457	0.775767	P04920	P04920	B3A2_HUMAN	SLC4A2	Anion exchange protein 2
6.92985	6.78691	6.51069	7.2463	7.13438	6.89827	7.15294	5.98485	5.92143	5.06807	5.38942	P05023	P05023	AT1A1_HUMAN	ATP1A1	Sodium/potassium-transporting ATPase subunit alpha-1
5.13767	4.89548	4.62668	5.33669	5.3027	4.89939	5.22173	4.40115	4.35318	3.46001	3.65313	P05026	P05026	AT1B1_HUMAN	ATP1B1	Sodium/potassium-transporting ATPase subunit beta-1
-3.3817	-3.08556	-3.43087	-2.61671	-2.25514	-3.2628	-3.31754	-2.07692	-3.45569	-3.49343	-3.08176	P05067	P05067	A4_HUMAN	APP	Amyloid-beta precursor protein
-2.26419	-0.560368	-2.99489	-3.9565	-1.23814	-4.48856	-3.0766	-0.740478	-0.1755	-0.958154	0.0943251	P05089	P05089	ARGI1_HUMAN	ARG1	Arginase-1
-1.448	-1.68237	-2.05322	-1.90608	0.625055	-2.58934	-1.18205	-1.57232	-0.903216	-1.581	-1.00329	P05090	P05090	APOD_HUMAN	APOD	Apolipoprotein D
-1.9518	-2.04025	-2.44088	-4.08717	-2.76605	-4.02857	-1.95008	-1.91605	-3.01092	-3.14013	-0.679463	P05091	P05091	ALDH2_HUMAN	ALDH2	Aldehyde dehydrogenase, mitochondrial
1.14178	0.993656	0.911008	3.19156	2.90801	2.69237	3.1392	1.4228	1.24847	0.417769	0.964171	P05106	P05106	ITB3_HUMAN	ITGB3	Integrin beta-3
8.26376	7.94348	7.67295	7.97729	7.96058	7.69691	7.95746	7.2365	7.26424	6.43621	6.99155	P05107	P05107	ITB2_HUMAN	ITGB2	Integrin beta-2
-0.967022	-0.589611	-1.17141	-0.29451	-0.58461	-1.84313	-1.05243	-0.678414	-0.00661373	-0.384652	-1.68972	P05109	P05109	S10A8_HUMAN	S100A8	Protein S100-A8
-1.59985	-2.39975	-1.66154	-1.51724	-2.17521	-2.01038	-0.557383	-1.08817	-1.54564	-1.89883	-0.438695	P05121	P05121	PAI1_HUMAN	SERPINE1	Plasminogen activator inhibitor 1
-1.15147	-1.23354	-3.72079	-0.352701	-0.456303	0.104134	0.52688	-0.863908	-0.72792	-2.10398	-0.0798597	P05155	P05155	IC1_HUMAN	SERPING1	Plasma protease C1 inhibitor
3.31561	2.61255	2.91207	2.90751	2.30583	2.80529	4.05327	2.55817	2.10278	3.61285	4.24606	P05156	P05156	CFAI_HUMAN	CFI	Complement factor I
-1.45743	-3.53144	-1.34285	1.27753	0.805695	1.27709	1.00037	-1.84684	-1.47058	-2.40085	-1.69682	P05161	P05161	ISG15_HUMAN	ISG15	Ubiquitin-like protein ISG15
0.0183964	0.345816	0.0222654	0.0203896	0.259916	0.0172939	-0.0830536	0.227761	-0.128411	-0.896138	-0.485475	P05198	P05198	IF2A_HUMAN	EIF2S1	Eukaryotic translation initiation factor 2 subunit 1
5.10798	5.04355	4.48662	5.07428	5.06729	4.76938	5.32142	3.76227	3.65898	2.97063	3.41666	P05362	P05362	ICAM1_HUMAN	ICAM1	Intercellular adhesion molecule 1
0.495361	1.10079	0.201863	0.711704	1.14651	0.503317	0.51251	0.568799	0.663777	-0.00496578	0.0472364	P05387	P05387	RLA2_HUMAN	RPLP2	Large ribosomal subunit protein P2
-0.49785	-0.280352	-0.222074	-0.290398	-0.0451069	-0.841766	-0.833183	0.165864	-0.292554	-1.08388	-1.14465	P05388	P05388;Q8NHW5	RLA0_HUMAN	RPLP0	Large ribosomal subunit protein uL10
4.59529	4.6889	4.36118	4.73896	4.90641	4.63171	4.95201	4.56694	4.40015	3.54416	3.84589	P05413	P05413	FABPH_HUMAN	FABP3	Fatty acid-binding protein, heart
-0.157537	-0.809948	-0.996877	-0.721224	-1.14838	-1.37833	-0.242077	1.50818	1.31097	0.140561	1.47282	P05452	P05452	TETN_HUMAN	CLEC3B	Tetranectin
6.31512	6.0665	5.72162	6.28942	6.17069	5.94713	6.3473	5.10264	5.07593	4.24616	4.75817	P05556	P05556	ITB1_HUMAN	ITGB1	Integrin beta-1
1.45334	1.45125	0.912135	2.39973	2.49529	2.1492	1.9177	1.19861	0.411576	-2.44389	-4.20786	P05771	P05771	KPCB_HUMAN	PRKCB	Protein kinase C beta type
-1.76708	-1.33451	-4.28583	-1.14339	-0.690838	-1.24505	-1.48503	-1.86579	-3.93977	-4.09145	-3.8112	P06132	P06132	DCUP_HUMAN	UROD	Uroporphyrinogen decarboxylase
6.15945	6.1848	5.91075	6.23268	6.26017	5.8349	6.18171	6.12816	5.90938	4.87808	5.14756	P06396	P06396	GELS_HUMAN	GSN	Gelsolin
-1.0947	-2.2789	-2.52277	-1.62958	-2.3768	-3.18826	-1.91051	-0.253963	-1.13617	-2.73272	-1.7353	P06454	P06454	PTMA_HUMAN	PTMA	Prothymosin alpha
0.732683	-0.225962	1.04174	-0.104923	0.724623	0.809851	-0.0684509	1.22382	1.76368	-3.23448	1.17389	P06576	P06576	ATPB_HUMAN	ATP5F1B	ATP synthase subunit beta, mitochondrial
-0.846626	-1.80376	-0.608613	-0.314177	-1.36354	-0.151976	0.464348	0.326434	0.0549517	0.366685	0.55277	P06681	P06681	CO2_HUMAN	C2	Complement C2
-1.50141	-0.811703	-1.67406	-0.947321	-1.18693	-2.24435	-1.48937	-1.32344	-0.78124	-0.583613	-1.60307	P06702	P06702	S10A9_HUMAN	S100A9	Protein S100-A9
-0.514061	-0.588806	-0.643775	-0.388945	-0.441883	-0.732994	-0.65527	-0.355424	-0.760186	-4.4417	-4.08567	P06730	P06730	IF4E_HUMAN	EIF4E	Eukaryotic translation initiation factor 4E
4.8022	4.74736	4.4329	4.94618	5.14448	4.38407	4.63261	4.29399	4.40054	3.11963	3.6285	P06733	P06733	ENOA_HUMAN	ENO1	Alpha-enolase
1.17848	1.26292	1.09298	1.0607	0.98704	1.07667	1.05031	2.34689	2.07417	1.21379	1.66871	P06737	P06737;P11216;P11217	PYGL_HUMAN	PYGL	Glycogen phosphorylase, liver form
3.11281	3.00141	2.89406	2.9795	3.10402	2.64846	3.05648	3.05053	2.88832	1.69877	2.35735	P06744	P06744	G6PI_HUMAN	GPI	Glucose-6-phosphate isomerase
2.57412	2.0366	2.4877	2.83122	2.46028	2.13724	2.48508	3.06185	3.00031	1.8564	1.64426	P06753	P06753	TPM3_HUMAN	TPM3	Tropomyosin alpha-3 chain
4.85171	4.58211	4.36378	5.12766	4.86242	4.70272	5.0452	3.787	3.76161	2.93323	3.23278	P06756	P06756	ITAV_HUMAN	ITGAV	Integrin alpha-V
1.3009	1.08685	0.759061	1.2157	2.40287	-0.15029	0.621603	1.34215	1.20379	1.41156	1.56301	P06858	P06858	LIPL_HUMAN	LPL	Lipoprotein lipase
1.417	0.945707	0.876779	0.401329	0.234804	0.111765	0.744633	1.74527	1.53059	0.593343	1.5244	P06865	P06865	HEXA_HUMAN	HEXA	Beta-hexosaminidase subunit alpha
-0.691011	-1.03954	-0.559733	-1.36279	-2.11544	-4.55347	-1.19169	-0.292602	-0.859273	-3.4155	-1.01175	P07099	P07099	HYEP_HUMAN	EPHX1	Epoxide hydrolase 1
2.35133	3.22837	2.00567	3.39344	3.17715	2.19733	1.77496	2.37298	2.84426	1.69316	1.42494	P07108	P07108	ACBP_HUMAN	DBI	Acyl-CoA-binding protein
5.1246	5.11659	4.84537	5.08282	5.04338	4.75329	4.94594	5.30666	5.0738	4.1157	4.76882	P07195	P00338;P07195;P07864;Q6ZMR3	LDHB_HUMAN	LDHB	L-lactate dehydrogenase B chain
3.91588	4.04107	3.73406	3.79139	3.6558	3.54684	3.57578	3.95002	3.74286	2.98214	3.18878	P07203	P07203	GPX1_HUMAN	GPX1	Glutathione peroxidase 1
0.297457	0.207825	0.0929708	1.04702	0.874409	0.767311	0.660549	-1.59084	-1.73544	-2.56606	-2.04862	P07204	P07204	TRBM_HUMAN	THBD	Thrombomodulin
-3.09326	-3.53953	-3.7991	-2.90888	-3.26958	-3.68885	-3.51878	-3.41652	-3.91422	-2.34307	-3.33231	P07205	P07205	PGK2_HUMAN	PGK2	Phosphoglycerate kinase 2
-0.0339012	-0.0195446	-0.0566339	-0.475132	-0.334942	-0.60874	-0.689533	1.21676	0.559281	-0.0423841	0.0929823	P07237	P07237	PDIA1_HUMAN	P4HB	Protein disulfide-isomerase
-2.08885	-2.05881	-3.14905	-1.81959	-1.70052	-2.48988	-2.10196	-2.38684	-3.98372	-3.45819	-3.04588	P07332	P07332	FES_HUMAN	FES	Tyrosine-protein kinase Fes/Fps
0.818148	1.31919	0.908786	0.99291	1.39783	1.18932	0.21489	-0.505641	-0.707013	-1.65408	-0.83039	P07333	P07333	CSF1R_HUMAN	CSF1R	Macrophage colony-stimulating factor 1 receptor
4.10447	3.81436	3.79041	3.75384	4.16757	3.41111	4.4756	4.3284	4.25052	3.62536	4.368	P07339	P07339	CATD_HUMAN	CTSD	Cathepsin D
8.52724	8.29706	8.06554	8.75422	8.83188	8.35709	8.47139	7.48505	7.05288	5.8993	6.21185	P07355	A6NMY6;P07355	ANXA2_HUMAN	ANXA2	Annexin A2
2.29232	2.25533	1.96451	2.49972	2.42323	2.06768	2.42268	1.93479	1.76434	0.833377	1.02761	P07384	P07384	CAN1_HUMAN	CAPN1	Calpain-1 catalytic subunit
4.01537	4.08946	3.91412	4.03073	3.93132	3.71351	3.94878	4.2364	4.10925	3.02405	3.29876	P07437	P04350;P07437;P68371	TBB5_HUMAN	TUBB	Tubulin beta chain
-1.60066	-1.76017	-1.93769	-1.87602	-1.24253	-2.20726	-2.02581	-0.587667	-0.0689707	-1.04186	-0.191791	P07477;Q9BYE2	P07477;Q9BYE2	TMPSD_HUMAN;TRY1_HUMAN	PRSS1;TMPRSS13	Serine protease 1
2.68775	2.14384	2.0954	2.601	3.1432	1.66615	2.04161	4.05124	3.97261	3.0353	3.56762	P07602	P07602	SAP_HUMAN	PSAP	Prosaposin
3.59818	3.3439	3.09498	2.04346	2.30629	1.85045	2.48388	4.23028	4.12969	3.06111	4.12992	P07686	P07686	HEXB_HUMAN	HEXB	Beta-hexosaminidase subunit beta
-0.14715	-0.203203	-3.85743	0.591831	-0.709249	0.391283	1.37083	1.1893	0.868934	-2.81608	1.41748	P07711	P07711	CATL1_HUMAN	CTSL	Procathepsin L
7.41362	7.29643	6.90054	7.40958	7.44582	6.90967	7.31152	6.52365	6.24092	5.3695	5.84603	P07737	P07737	PROF1_HUMAN	PFN1	Profilin-1
2.07817	2.29383	1.99455	2.13247	2.46985	1.99032	2.14605	1.6155	1.72087	0.612144	1.01019	P07741	P07741	APT_HUMAN	APRT	Adenine phosphoribosyltransferase
-0.856962	-0.597075	-0.85274	-0.798092	-0.850111	-1.03876	-0.940363	-0.330552	-0.563327	-1.65601	-1.31272	P07814	P07814	SYEP_HUMAN	EPRS1	Bifunctional glutamate/proline--tRNA ligase
5.08209	4.45074	4.55201	3.69591	3.31377	3.23586	4.02071	4.071	3.55846	2.80288	3.86784	P07858	P07858	CATB_HUMAN	CTSB	Cathepsin B
3.74754	3.82025	3.61836	4.07427	4.02334	3.6018	3.90973	4.0822	3.83056	2.82298	3.20271	P07900	P07900	HS90A_HUMAN	HSP90AA1	Heat shock protein HSP 90-alpha
1.48664	1.47652	1.16313	2.12893	2.25876	2.17798	2.1038	0.823958	1.05846	0.206157	0.492898	P07947	P07947	YES_HUMAN	YES1	Tyrosine-protein kinase Yes
5.16824	4.92207	4.71326	5.11901	5.07619	4.76561	4.93241	4.48961	4.42031	3.58474	3.85696	P07948	P07948	LYN_HUMAN	LYN	Tyrosine-protein kinase Lyn
-0.11973	-0.0976791	0.0462141	-0.542227	-0.422262	-0.47489	-0.287868	0.525008	-0.0323915	-0.482621	0.140649	P07954	P07954	FUMH_HUMAN	FH	Fumarate hydratase, mitochondrial
-0.339544	-0.751259	-0.853673	2.45656	2.26481	2.10546	2.7102	2.71616	3.16562	1.66051	2.99515	P07998	P07998	RNAS1_HUMAN	RNASE1	Ribonuclease pancreatic
3.60299	3.49392	3.11982	4.48186	4.23502	3.92758	4.30766	4.10289	3.64372	2.78533	3.30827	P08133	P08133	ANXA6_HUMAN	ANXA6	Annexin A6
1.93198	0.679541	1.91343	2.17242	2.25428	1.75301	2.29613	0.845653	0.81956	0.157844	0.319148	P08134	P08134	RHOC_HUMAN	RHOC	Rho-related GTP-binding protein RhoC
1.71109	1.48815	0.845717	1.61148	1.54938	1.41123	1.45549	0.559356	0.466187	-2.78561	0.475516	P08174	P08174	DAF_HUMAN	CD55	Complement decay-accelerating factor
-1.45935	-1.37715	-1.39336	-3.49232	-4.87718	-1.91698	-3.51129	-0.838893	-2.67818	-1.50112	-2.58291	P08183	P08183	MDR1_HUMAN	ABCB1	ATP-dependent translocase ABCB1
5.85344	5.50827	5.51681	6.56576	6.50239	6.04556	6.21776	5.01312	4.84036	4.1382	4.37571	P08195	P08195	4F2_HUMAN	SLC3A2	Amino acid transporter heavy chain SLC3A2
1.81403	0.809326	1.46051	0.353451	0.55792	0.346636	0.964146	2.80356	2.69193	1.95698	3.01957	P08236	P08236	BGLR_HUMAN	GUSB	Beta-glucuronidase
-2.53746	-2.31118	-3.82549	-2.27416	-2.21387	-2.03266	-2.17584	-1.78228	-2.132	-3.39025	-3.89367	P08237	P08237	PFKAM_HUMAN	PFKM	ATP-dependent 6-phosphofructokinase, muscle type
5.11696	5.23473	4.98772	5.34443	5.31976	5.08822	5.21087	5.42975	5.20255	4.20486	4.4373	P08238	P07900;P08238;Q14568;Q58FF8	HS90B_HUMAN	HSP90AB1	Heat shock protein HSP 90-beta
-1.17834	-1.67438	-1.42753	-1.44503	-1.78688	-1.96395	-0.682796	-0.176223	-0.372022	-1.40048	0.104875	P08253	P08253	MMP2_HUMAN	MMP2	72 kDa type IV collagenase
4.83603	4.59807	4.09889	5.59095	5.07544	4.21066	5.28481	4.08308	3.87661	2.86087	2.57321	P08567	P08567	PLEK_HUMAN	PLEK	Pleckstrin
2.89266	2.28161	2.53869	3.84027	4.26086	3.45492	3.95518	3.60811	3.24907	2.60825	3.17541	P08571	P08571	CD14_HUMAN	CD14	Monocyte differentiation antigen CD14
7.64351	7.35153	7.02977	7.60653	7.42644	7.07332	7.30433	6.58917	6.47934	5.61177	5.86391	P08575	P08575	PTPRC_HUMAN	PTPRC	Receptor-type tyrosine-protein phosphatase C
2.90804	2.66903	2.46371	2.44575	2.21255	2.30938	2.55872	1.25731	1.1306	0.848878	1.07423	P08582	P08582	TRFM_HUMAN	MELTF	Melanotransferrin
2.98547	2.78597	2.81356	3.44981	3.43544	3.32266	3.57905	2.48132	2.59896	1.91154	1.6976	P08631	P08631	HCK_HUMAN	HCK	Tyrosine-protein kinase HCK
3.57458	2.43224	2.63746	3.58216	3.23276	2.9166	4.19405	3.82407	3.8313	2.63002	4.13749	P08637	O75015;P08637	FCG3A_HUMAN	FCGR3A	Low affinity immunoglobulin gamma Fc region receptor III-A
5.87246	5.6861	5.48333	5.62821	5.57523	5.43766	5.73217	4.83306	4.8329	4.15745	4.52557	P08648	P08648	ITA5_HUMAN	ITGA5	Integrin alpha-5
4.21565	4.35455	3.93538	3.86547	4.09288	3.38647	3.46642	5.25438	4.94802	4.10129	4.44554	P08670	P08670	VIME_HUMAN	VIM	Vimentin
1.33689	0.837343	1.04402	1.02901	1.13845	0.706932	1.68535	2.09363	1.65213	2.05901	2.39503	P08697	P08697	A2AP_HUMAN	SERPINF2	Alpha-2-antiplasmin
2.69429	2.42365	2.68036	2.43198	2.58939	2.27957	2.51239	2.15649	2.28592	1.08176	1.25859	P08754	P08754	GNAI3_HUMAN	GNAI3	Guanine nucleotide-binding protein G(i) subunit alpha-3
7.19085	6.95858	6.56651	7.40559	7.34888	6.71471	7.04641	7.67848	7.04899	6.02386	6.10647	P08758	P08758	ANXA5_HUMAN	ANXA5	Annexin A5
-1.3768	1.98472	5.64234	0.630707	1.33809	-4.86162	-1.68911	3.18937	-0.679458	0.82466	-1.00236	P08779	P08779	K1C16_HUMAN	KRT16	Keratin, type I cytoskeletal 16
4.24643	3.66064	3.72594	3.91782	3.83482	3.71062	4.30486	4.11557	4.60528	3.69606	4.22026	P08962	P08962	CD63_HUMAN	CD63	CD63 antigen
-2.54426	-2.4351	-2.41202	-2.00491	-1.66821	-2.60208	-1.32129	-2.24194	-3.13952	-1.82288	-0.288238	P09104	P09104	ENOG_HUMAN	ENO2	Gamma-enolase
2.23575	1.8132	1.66593	2.29523	2.39784	1.95326	2.22068	0.84028	0.70095	0.151237	0.491616	P09211	P09211	GSTP1_HUMAN	GSTP1	Glutathione S-transferase P
1.01639	0.0802841	0.42579	1.56034	0.335644	0.80319	0.78303	1.64991	1.159	-3.89962	1.1704	P09237	P09237	MMP7_HUMAN	MMP7	Matrilysin
2.13573	1.90574	1.60313	2.79829	2.52063	2.74686	2.64748	0.440824	0.202952	-0.136758	-0.0262575	P09326	P09326	CD48_HUMAN	CD48	CD48 antigen
5.10737	5.17819	4.9408	5.16116	5.16372	4.74335	4.99909	4.10567	4.22403	3.22925	3.44791	P09382	P09382	LEG1_HUMAN	LGALS1	Galectin-1
1.06201	0.529478	1.0193	1.12498	1.27386	1.17518	1.37887	0.594796	0.373849	-0.448491	0.89284	P09417	P09417	DHPR_HUMAN	QDPR	Dihydropteridine reductase
3.20814	3.3863	3.22062	3.89459	4.17559	3.83403	3.91697	4.03288	4.03085	2.77254	3.54783	P09467	O00757;P09467	F16P1_HUMAN	FBP1	Fructose-1,6-bisphosphatase 1
-1.15942	-3.35217	-1.05201	-0.381685	-0.279404	-0.65214	0.134222	1.39525	1.0337	0.125009	1.27936	P09486	P09486	SPRC_HUMAN	SPARC	SPARC
-1.62763	-1.47971	-1.41782	-1.9516	-1.83637	-1.69449	-1.27579	-3.21874	-3.27265	-2.84167	-3.18197	P09488	P09488	GSTM1_HUMAN	GSTM1	Glutathione S-transferase Mu 1
3.14582	3.6728	3.28995	3.23428	3.11345	3.07114	3.06333	3.59973	3.19489	2.46304	2.45186	P09493	P09493	TPM1_HUMAN	TPM1	Tropomyosin alpha-1 chain
-0.42152	-0.274452	-0.782046	-0.407068	-0.445669	-1.03859	-0.709728	0.426558	-0.444034	-3.77823	-0.692302	P09496	P09496	CLCA_HUMAN	CLTA	Clathrin light chain A
-1.37255	-0.973864	-0.71732	-1.46416	-1.43365	-0.906694	-1.54172	-0.616735	-0.889945	-0.748097	-1.61503	P09497	P09497	CLCB_HUMAN	CLTB	Clathrin light chain B
6.65007	6.35509	6.12782	7.86046	7.81046	7.33104	7.80853	5.76517	5.4628	4.37447	4.76802	P09525	P09525	ANXA4_HUMAN	ANXA4	Annexin A4
3.91739	3.64573	3.52352	4.2227	4.06941	3.91348	4.24192	2.84819	2.76839	1.90294	2.59142	P09543	P09543	CN37_HUMAN	CNP	2',3'-cyclic-nucleotide 3'-phosphodiesterase
1.17332	0.26136	0.766574	0.221518	-0.442757	-0.132923	1.66608	3.43602	3.57229	2.69536	4.25252	P09603	P09603	CSF1_HUMAN	CSF1	Macrophage colony-stimulating factor 1
-3.86396	-4.30291	-4.21186	-5.41162	-4.08954	-2.59597	-2.50174	-2.64921	-2.80887	-2.73788	-2.8477	P09622	P09622	DLDH_HUMAN	DLD	Dihydrolipoyl dehydrogenase, mitochondrial
0.628128	0.074873	-0.224431	0.077425	-0.301907	-1.15615	-0.562992	1.00399	0.576131	-0.436845	-0.432208	P09651	P09651;Q32P51	ROA1_HUMAN	HNRNPA1	Heterogeneous nuclear ribonucleoprotein A1
-1.11407	-1.70017	-1.79216	-0.672844	-0.588259	-1.57547	-0.800434	0.618211	0.46717	-0.747512	-0.239642	P09668	P09668	CATH_HUMAN	CTSH	Pro-cathepsin H
-0.93112	-0.969883	-0.933888	-0.439465	-0.572735	-0.148024	-0.526459	0.294837	1.02426	0.201686	0.282109	P09758	P09758	TACD2_HUMAN	TACSTD2	Tumor-associated calcium signal transducer 2
1.37684	1.28483	0.964742	1.41276	1.29	1.29953	2.03168	0.835204	0.720553	0.0932245	0.647023	P09769	P09769	FGR_HUMAN	FGR	Tyrosine-protein kinase Fgr
-2.04001	-2.05193	-2.11715	-1.14891	-1.28866	-1.18093	-1.72967	-4.10385	-3.96284	-2.33723	-3.79712	P09913	P09913	IFIT2_HUMAN	IFIT2	Interferon-induced protein with tetratricopeptide repeats 2
-2.09764	-1.70229	-1.07052	-0.619959	-0.576731	-0.239096	-1.03289	-3.5872	-2.5829	-2.96151	-3.15962	P09914	P09914	IFIT1_HUMAN	IFIT1	Interferon-induced protein with tetratricopeptide repeats 1
-1.35806	-1.53221	-1.77429	-2.025	-2.00883	-1.58254	-1.73876	-1.69471	-1.83194	-3.1677	-3.16041	P09917	P09917	LOX5_HUMAN	ALOX5	Polyunsaturated fatty acid 5-lipoxygenase
-0.188366	-0.0326023	0.497334	0.245707	0.369402	0.778856	0.626417	0.507728	0.119679	-2.6794	0.0128088	P09936	P09936	UCHL1_HUMAN	UCHL1	Ubiquitin carboxyl-terminal hydrolase isozyme L1
5.23488	5.18856	4.85969	5.45461	5.57823	5.10114	5.37548	4.46595	4.40772	3.27463	3.92498	P09960	P09960	LKHA4_HUMAN	LTA4H	Leukotriene A-4 hydrolase
0.141636	0.797726	0.992173	0.722725	2.05414	1.4149	1.19569	-0.855756	0.29893	-0.784205	0.0146646	P09972	P09972	ALDOC_HUMAN	ALDOC	Fructose-bisphosphate aldolase C
0.321594	-0.270023	-1.85887	0.0560474	-0.0329056	0.240286	-0.219767	0.902301	0.543088	0.839332	1.55872	P0C0L4	P0C0L4;P0C0L5	CO4A_HUMAN	C4A	Complement C4-A
1.3778	1.7995	2.23062	-0.0669212	0.47562	0.592232	0.278254	0.616216	1.20515	1.14659	0.651479	P0C0S5;Q71UI9	P0C0S5;Q71UI9	H2AV_HUMAN;H2AZ_HUMAN	H2AZ1;H2AZ2	Histone H2A.Z
3.10345	2.91098	2.893	3.43371	3.34336	3.23105	3.80484	2.8496	2.65309	2.14328	2.9867	P0DMV8;P0DMV9	P0DMV8;P0DMV9;P34931	HS71A_HUMAN;HS71B_HUMAN	HSPA1A;HSPA1B	Heat shock 70 kDa protein 1A
1.18451	0.773003	0.44749	0.657225	0.618324	0.443718	1.54294	0.251687	0.297023	1.09199	1.76377	P0DOY2;P0DOY3	P0DOY2;P0DOY3	IGLC2_HUMAN;IGLC3_HUMAN	IGLC2;IGLC3	Immunoglobulin lambda constant 2
1.98366	2.43067	2.30251	2.30845	3.48812	1.71571	0.337833	1.66409	1.25066	0.310908	-0.234073	P0DP23;P0DP24;P0DP25	P0DP23;P0DP24;P0DP25	CALM1_HUMAN;CALM2_HUMAN;CALM3_HUMAN	CALM1;CALM2;CALM3	Calmodulin-1
1.84378	1.11414	0.875781	1.67845	1.14613	0.748676	1.17005	1.19381	1.27708	-2.62664	-3.28059	P10114	P10114	RAP2A_HUMAN	RAP2A	Ras-related protein Rap-2a
1.64369	1.01036	-0.563651	-0.121647	-1.16491	-1.51752	-0.209742	-0.338725	-0.57746	-4.09849	-0.750304	P10124	P10124	SRGN_HUMAN	SRGN	Serglycin
0.525656	0.182735	-0.0635862	-2.26649	-3.86262	-2.81488	-2.54769	0.268624	0.391198	0.0849867	-1.20393	P10147;P16619	P10147;P16619	CCL3_HUMAN;CL3L1_HUMAN	CCL3;CCL3L1	C-C motif chemokine 3
-0.771246	-0.988153	-2.18061	-1.83928	-1.44725	-2.74058	-1.64474	-0.548799	-1.60138	-1.57726	-0.924893	P10253	P10253	LYAG_HUMAN	GAA	Lysosomal alpha-glucosidase
3.50286	3.2558	2.96792	3.49952	3.33014	3.02105	3.24177	2.69831	2.59646	1.88137	2.1548	P10301	P10301	RRAS_HUMAN	RRAS	Ras-related protein R-Ras
1.21322	0.626755	0.801646	5.31168	4.60715	5.14959	5.41299	-1.52236	-2.15987	-3.20983	-1.73258	P10321	P10321	HLAC_HUMAN	HLA-C	HLA class I histocompatibility antigen, C alpha chain
-0.701097	-0.674551	-1.24431	-0.844366	-1.04849	-1.39245	-1.17437	-1.74908	-2.00137	-3.41225	-2.35679	P10398	P10398	ARAF_HUMAN	ARAF	Serine/threonine-protein kinase A-Raf
9.30533	9.0103	6.51252	9.75363	9.18568	7.09439	10.2267	10.5509	10.5279	9.04124	10.1822	P10451	P10451	OSTP_HUMAN	SPP1	Osteopontin
3.42294	3.02392	3.02959	3.55808	3.18754	3.16338	3.46848	3.17602	2.78925	1.83704	2.50621	P10599	P10599	THIO_HUMAN	TXN	Thioredoxin
-1.21712	-1.2551	-1.64544	-1.597	-1.39098	-1.90833	-1.18085	-0.836793	-2.43314	-1.6414	-1.05917	P10619	P10619	PPGB_HUMAN	CTSA	Lysosomal protective protein
-0.120874	0.0721798	0.191575	0.222589	-0.0302811	-0.0386486	0.380432	0.224559	-0.284144	-0.231269	-0.79415	P10644	P10644	KAP0_HUMAN	PRKAR1A	cAMP-dependent protein kinase type I-alpha regulatory subunit
-0.25408	-0.806486	-3.3591	-0.916412	-0.746571	-2.9713	-1.81351	-1.39949	-1.11022	-3.60907	-0.929122	P10747	P10747	CD28_HUMAN	CD28	T-cell-specific surface glycoprotein CD28
1.34564	1.25302	1.03889	1.26443	1.46133	0.505405	1.17276	0.401547	0.336688	-3.76008	0.296124	P10768	P10768	ESTD_HUMAN	ESD	S-formylglutathione hydrolase
1.25269	1.2543	1.36825	1.20104	1.47548	1.07245	1.18577	2.37449	2.12559	1.30195	1.90821	P11021	P11021	BIP_HUMAN	HSPA5	Endoplasmic reticulum chaperone BiP
0.109081	-0.295042	-0.805493	0.268984	-0.223257	-0.436678	0.924271	-0.387408	-1.00776	-0.433183	0.288188	P11049	P11049	CD37_HUMAN	CD37	Leukocyte antigen CD37
2.56204	2.40177	2.20547	2.4427	2.50125	2.11391	2.67193	3.86923	3.86656	2.88111	3.30572	P11117	P11117	PPAL_HUMAN	ACP2	Lysosomal acid phosphatase
4.35168	4.17372	4.09399	4.41932	4.44831	4.14014	4.63099	4.40077	4.34764	3.64786	4.48556	P11142	P11142;P54652	HSP7C_HUMAN	HSPA8	Heat shock cognate 71 kDa protein
-0.0659027	-0.106964	-0.407823	-0.440805	-0.877001	-0.904163	-0.486387	-0.897632	-1.14932	-2.39882	-1.88984	P11171	P11171	EPB41_HUMAN	EPB41	Protein 4.1
-1.33207	-0.869431	-1.75412	-0.919432	-0.921036	-1.10927	-0.940405	-1.45159	-1.8535	-3.33701	-3.59396	P11172	P11172	UMPS_HUMAN	UMPS	Uridine 5'-monophosphate synthase
6.84535	6.55308	6.40858	7.36958	7.12738	6.96751	7.37467	6.08744	6.03601	5.25764	5.72758	P11215	P11215	ITAM_HUMAN	ITGAM	Integrin alpha-M
-0.338591	-0.237839	-0.599647	-0.517776	-0.541519	-1.0804	-0.255299	0.264115	-0.155055	-0.681052	-0.46345	P11216	P11216;P11217	PYGB_HUMAN	PYGB	Glycogen phosphorylase, brain form
2.98559	2.97201	2.80936	3.03333	3.02736	2.7232	3.12117	1.79673	2.12832	1.16367	1.57387	P11233	P11233	RALA_HUMAN	RALA	Ras-related protein Ral-A
4.9743	4.44474	4.22904	5.07043	4.70709	4.26136	4.67602	4.27212	4.15457	3.12787	3.51187	P11234	P11233;P11234	RALB_HUMAN	RALB	Ras-related protein Ral-B
4.31011	4.20531	3.98092	3.82078	3.69334	3.57097	3.79912	5.31513	5.26652	4.2056	4.57753	P11279	P11279	LAMP1_HUMAN	LAMP1	Lysosome-associated membrane glycoprotein 1
-0.476673	-0.52577	-0.806802	-1.85513	-1.70242	-3.90704	-1.85044	0.780473	0.415933	-0.173665	0.085763	P11310	P11310	ACADM_HUMAN	ACADM	Medium-chain specific acyl-CoA dehydrogenase, mitochondrial
3.12724	2.9882	2.94222	2.91076	2.8358	2.5191	3.03044	2.58862	2.38417	1.48653	1.78451	P11413	P11413	G6PD_HUMAN	G6PD	Glucose-6-phosphate 1-dehydrogenase
-2.97694	-3.41017	-3.06975	-2.4621	-2.26353	-2.64357	-2.00557	-3.67912	-4.6447	-3.54509	-3.45793	P11532	P11532	DMD_HUMAN	DMD	Dystrophin
1.08884	1.21317	0.908612	1.4845	1.43954	1.121	1.33035	0.989043	0.7916	-0.0682344	0.0752401	P11586	P11586	C1TC_HUMAN	MTHFD1	C-1-tetrahydrofolate synthase, cytoplasmic
-1.39286	-1.83378	-1.47612	-1.29715	-1.22891	-1.2319	-0.607174	-0.0614424	-0.294873	-0.541463	0.526753	P11717	P11717	MPRI_HUMAN	IGF2R	Cation-independent mannose-6-phosphate receptor
0.776026	0.77252	0.679959	0.696968	0.831059	0.472223	0.61294	0.345122	0.417264	-0.525247	-0.0783873	P11766	P11766	ADHX_HUMAN	ADH5	Alcohol dehydrogenase class-3
1.12952	1.10559	1.05905	1.20151	1.39329	1.00209	0.929436	1.12424	0.904212	0.165847	-0.00472164	P11940	P11940;Q4VXU2	PABP1_HUMAN	PABPC1	Polyadenylate-binding protein 1
0.0514393	0.209723	0.160016	0.218628	0.349699	0.0242538	0.0175705	-0.0763578	-0.209785	-0.944787	-0.988111	P12081	P12081;P49590	HARS1_HUMAN	HARS1	Histidine--tRNA ligase, cytoplasmic
-0.0481167	-0.721422	-0.0578794	1.5747	1.01262	0.859312	2.63823	2.23133	1.75883	1.89554	2.81253	P12109	P12109	CO6A1_HUMAN	COL6A1	Collagen alpha-1(VI) chain
-0.343832	-0.0895081	-0.261809	-0.192486	-0.216425	-0.441475	-0.278934	-0.562289	-0.683679	-1.50883	-1.12149	P12268	P12268	IMDH2_HUMAN	IMPDH2	Inosine-5'-monophosphate dehydrogenase 2
4.06894	3.70014	3.44183	4.27422	3.96483	3.73863	3.7611	2.79986	2.69236	2.01299	2.06515	P12314	P12314	FCGR1_HUMAN	FCGR1A	High affinity immunoglobulin gamma Fc receptor I
3.16845	2.67966	2.64824	3.33493	3.35865	3.03016	2.87961	3.20002	3.19381	2.32311	2.55392	P12318	P12318;P31994;P31995	FCG2A_HUMAN	FCGR2A	Low affinity immunoglobulin gamma Fc region receptor II-a
3.77539	3.75844	3.69066	3.84783	3.93918	3.5952	3.61548	3.37043	3.03374	1.96951	2.37025	P12814	P12814	ACTN1_HUMAN	ACTN1	Alpha-actinin-1
4.78448	4.15772	3.89693	3.73656	3.57461	3.42433	3.94422	2.8346	2.68721	2.16163	2.91848	P12821	P12821	ACE_HUMAN	ACE	Angiotensin-converting enzyme
3.28428	3.10822	2.80876	3.1483	3.13107	2.88141	3.13006	1.89218	1.93272	1.08707	1.38528	P12931	P06241;P07947;P12931	SRC_HUMAN	SRC	Proto-oncogene tyrosine-protein kinase Src
1.31994	1.48836	1.29733	1.60902	1.86899	1.38333	1.81939	1.69241	1.59411	0.469903	1.10064	P12955	P12955	PEPD_HUMAN	PEPD	Xaa-Pro dipeptidase
0.669674	0.219452	0.0787973	0.223324	-0.436155	0.510275	1.21524	-0.388419	-0.533771	-0.416287	0.480412	P13164	P13164;Q01628;Q01629	IFM1_HUMAN	IFITM1	Interferon-induced transmembrane protein 1
1.02603	1.37971	0.976098	-1.26166	-0.373583	-1.73702	-0.629082	0.511415	-0.941672	-0.647414	0.0830584	P13284	P13284	GILT_HUMAN	IFI30	Gamma-interferon-inducible lysosomal thiol reductase
-0.281239	-3.04373	-1.016	-0.0475655	-1.451	-2.49166	-0.394487	1.53921	0.999383	0.0625238	0.473489	P13473	P13473	LAMP2_HUMAN	LAMP2	Lysosome-associated membrane glycoprotein 2
2.5608	2.74203	2.24834	2.99813	3.08859	2.57119	2.81309	2.41098	2.27083	1.36553	1.64506	P13489	P13489	RINI_HUMAN	RNH1	Ribonuclease inhibitor
3.69846	3.62202	3.44151	4.36252	4.38685	4.18986	4.25697	3.48115	3.6982	2.68635	2.92975	P13498	P13498	CY24A_HUMAN	CYBA	Cytochrome b-245 light chain
-3.94454	-4.43535	-3.38027	-2.15978	-3.33127	-2.21845	-1.58498	-3.81052	-2.08033	-2.81233	-3.8975	P13500	P13500	CCL2_HUMAN	CCL2	C-C motif chemokine 2
-1.61594	-2.61592	-0.571374	-0.982714	-1.25501	-0.0639229	1.70418	-3.93002	-3.3578	-2.58413	2.93098	P13611	P13611	CSPG2_HUMAN	VCAN	Versican core protein
2.99172	2.74908	2.61785	2.89598	2.70342	2.63806	2.63595	1.51209	1.52582	1.09404	1.42975	P13612	P13612	ITA4_HUMAN	ITGA4	Integrin alpha-4
3.89309	4.02431	3.81843	4.19491	4.1974	3.91979	4.03555	3.62752	3.37482	2.54916	2.80558	P13639	P13639	EF2_HUMAN	EEF2	Elongation factor 2
3.94596	5.34229	2.41834	3.63582	4.64891	3.60947	3.07271	4.95681	5.89046	5.06809	5.86677	P13645	P13645	K1C10_HUMAN	KRT10	Keratin, type I cytoskeletal 10
1.63367	3.00573	3.00237	1.68488	2.44793	0.865438	0.315697	3.35788	2.47808	2.60491	3.10501	P13647	P13647	K2C5_HUMAN	KRT5	Keratin, type II cytoskeletal 5
-0.770695	-0.855015	-0.855945	-1.16897	-1.21663	-1.34475	-1.00676	0.641013	0.160932	-0.799855	-0.0933943	P13667	P13667	PDIA4_HUMAN	PDIA4	Protein disulfide-isomerase A4
-3.55838	-3.2557	-3.45615	-3.82722	-4.00037	-3.38009	-3.3205	-2.50988	-1.76518	-2.72528	-2.36447	P13671	P13671	CO6_HUMAN	C6	Complement component C6
0.694738	-0.4168	-0.389342	-0.528133	-1.15595	-1.52904	0.0483036	0.540601	0.31762	-1.65443	0.375148	P13686	P13686	PPA5_HUMAN	ACP5	Tartrate-resistant acid phosphatase type 5
0.844515	0.586418	0.779138	1.17137	0.969492	0.836891	1.17312	0.627418	0.430675	-0.355845	-0.449946	P13693	P13693;Q9HAU6	TCTP_HUMAN	TPT1	Translationally-controlled tumor protein
-0.251417	-0.562996	-0.184279	-0.396633	-0.271393	-0.637064	-0.420135	-0.572448	-0.414508	-1.74051	-1.11274	P13716	P13716	HEM2_HUMAN	ALAD	Delta-aminolevulinic acid dehydratase
7.18184	7.24924	6.86369	6.99179	6.89609	6.43484	6.68599	6.70445	6.41559	5.33793	5.79994	P13796	P13796	PLSL_HUMAN	LCP1	Plastin-2
0.178648	0.0950356	0.080184	0.0124416	0.214466	-0.251907	-0.0285339	0.479569	0.27691	-0.584851	-0.0592089	P13798	P13798	ACPH_HUMAN	APEH	Acylamino-acid-releasing enzyme
-0.864248	-0.692951	-3.54438	-2.06853	-1.81158	-3.18672	-2.63383	0.152156	-0.231662	-3.29834	-0.609483	P13804	P13804	ETFA_HUMAN	ETFA	Electron transfer flavoprotein subunit alpha, mitochondrial
1.00497	1.09452	0.638751	0.511234	0.497723	0.0352116	0.433907	0.98709	0.767848	-0.364039	-0.005229	P13861	P13861	KAP2_HUMAN	PRKAR2A	cAMP-dependent protein kinase type II-alpha regulatory subunit
3.13422	2.63687	2.48048	3.55268	3.0159	2.80753	3.21239	2.39753	2.10558	1.64016	2.01114	P13987	P13987	CD59_HUMAN	CD59	CD59 glycoprotein
3.73296	4.22757	4.03844	4.57446	4.66091	4.00263	3.97583	3.10878	3.42291	2.57304	2.5077	P14174	P14174	MIF_HUMAN	MIF	Macrophage migration inhibitory factor
1.03872	1.04466	-3.56597	2.74629	2.44199	2.3302	2.351	3.06377	3.0345	2.54049	2.62921	P14207	P14207;P41439	FOLR2_HUMAN	FOLR2	Folate receptor beta
-2.79977	-2.82141	-3.76004	-1.92991	-1.14958	-3.10923	-3.1695	-2.88548	-2.16567	-3.10499	-3.37594	P14209	P14209	CD99_HUMAN	CD99	CD99 antigen
-0.787457	-0.698536	-0.648549	-1.02167	-1.71609	-1.1629	-1.11159	0.52514	0.09867	-0.892245	-0.7007	P14314	P14314	GLU2B_HUMAN	PRKCSH	Glucosidase 2 subunit beta
1.74684	2.04598	1.58914	1.53823	1.64732	1.23916	1.37113	0.480336	0.327899	-0.531154	-0.610812	P14317	P14317	HCLS1_HUMAN	HCLS1	Hematopoietic lineage cell-specific protein
-0.426025	-0.231203	-0.761735	-0.131929	-0.0437984	-0.432489	-0.493202	-0.617972	-0.945397	-2.14	-1.26339	P14324	P14324	FPPS_HUMAN	FDPS	Farnesyl pyrophosphate synthase
4.65393	4.20595	4.00718	5.29767	5.12537	4.84747	5.39767	3.85759	3.78181	2.79717	3.50947	P14384	P14384	CBPM_HUMAN	CPM	Carboxypeptidase M
3.41293	3.49935	3.10376	3.79338	3.86297	3.54217	3.80725	3.48228	3.23423	2.25188	2.72315	P14550	P14550	AK1A1_HUMAN	AKR1A1	Aldo-keto reductase family 1 member A1
6.5358	6.4586	6.1777	6.75331	6.68417	6.21798	6.52896	6.49135	6.20895	5.21469	5.62905	P14618	P14618	KPYM_HUMAN	PKM	Pyruvate kinase PKM
-1.79532	-1.85653	-2.12919	-1.95459	-2.2731	-2.40153	-1.78175	-1.36657	-2.32579	-2.97966	-1.83514	P14621	P14621	ACYP2_HUMAN	ACYP2	Acylphosphatase-2
0.264463	0.495821	0.314429	0.106272	0.623966	-0.0110149	-0.632578	1.29971	0.934564	0.208217	0.247308	P14625	P14625;Q58FF3	ENPL_HUMAN	HSP90B1	Endoplasmin
-1.97894	-3.51045	-2.38445	-2.35511	-3.78631	-3.42985	-2.82243	-1.5363	-1.59073	-2.51886	-2.37122	P14678;P63162	P14678;P63162	RSMB_HUMAN;RSMN_HUMAN	SNRPB;SNRPN	Small nuclear ribonucleoprotein-associated proteins B and B'
-0.898493	-0.491945	-1.18716	-0.455462	-0.305946	-0.907892	-0.740276	-1.21702	-1.74089	-2.37579	-3.38527	P14735	P14735	IDE_HUMAN	IDE	Insulin-degrading enzyme
1.34687	0.919735	1.43708	2.78946	2.58515	2.75796	3.6158	3.37851	3.59989	2.9907	3.9779	P14780	P14780	MMP9_HUMAN	MMP9	Matrix metalloproteinase-9
-0.39946	-0.0741062	-0.339288	-0.452356	-0.293404	-0.517681	-0.394196	0.0917521	-0.109063	-0.870715	-1.09193	P14868	P14868	SYDC_HUMAN	DARS1	Aspartate--tRNA ligase, cytoplasmic
-1.18318	0.342604	0.817578	-1.01618	-0.690277	-1.08892	-1.71529	-0.32121	-1.11836	-0.50458	-0.691457	P14923	P14923	PLAK_HUMAN	JUP	Junction plakoglobin
4.30025	4.35377	3.84552	0.0185204	-0.982273	-0.286388	3.81595	-0.26047	-3.7124	-1.8963	1.89445	P15090	P15090	FABP4_HUMAN	FABP4	Fatty acid-binding protein, adipocyte
1.03577	1.27338	0.930305	1.2774	1.159	0.938631	1.29361	0.983142	0.888364	-0.308328	0.600324	P15104	P15104	GLNA_HUMAN	GLUL	Glutamine synthetase
4.01747	3.85062	3.72391	4.08373	4.0309	3.67122	4.13401	3.61629	3.45232	2.48406	2.87603	P15121	P15121	ALDR_HUMAN	AKR1B1	Aldo-keto reductase family 1 member B1
5.01899	4.72095	4.50317	4.35272	4.05426	3.93459	4.18399	3.57488	3.38634	2.81736	3.27141	P15144	P15144	AMPN_HUMAN	ANPEP	Aminopeptidase N
1.16697	1.08608	0.779307	1.51077	1.40286	1.25888	1.5414	0.348294	0.132056	-0.400388	0.545104	P15151	P15151	PVR_HUMAN	PVR	Poliovirus receptor
5.43533	5.36081	4.89344	5.34429	5.32357	4.92483	5.22188	4.47764	4.68952	3.74307	4.03195	P15153	P15153;P60763;P63000	RAC2_HUMAN	RAC2	Ras-related C3 botulinum toxin substrate 2
-0.144773	0.0438519	-0.0192766	-0.119144	-0.287029	-0.0305843	-0.146339	0.00490093	-0.871226	-2.76328	-1.03858	P15170	P15170	ERF3A_HUMAN	GSPT1	Eukaryotic peptide chain release factor GTP-binding subunit ERF3A
0.973049	0.805687	0.487042	0.461306	0.42734	0.206358	0.0261059	-0.102174	-0.562818	-0.683776	-0.9015	P15260	P15260	INGR1_HUMAN	IFNGR1	Interferon gamma receptor 1
4.3849	4.43702	4.11487	4.46472	4.54553	4.29387	4.66058	2.94973	3.00771	2.14465	2.29661	P15311	P15311	EZRI_HUMAN	EZR	Ezrin
-0.976681	-0.345318	-0.433665	-0.631742	-0.477947	-0.790192	-0.865841	-0.923999	-1.12502	-1.78454	-1.6074	P15374	P15374	UCHL3_HUMAN	UCHL3	Ubiquitin carboxyl-terminal hydrolase isozyme L3
0.47496	0.512938	0.272761	0.530005	0.490578	0.282553	0.330671	0.0904589	-0.117837	-0.709882	-0.669595	P15498	P15498	VAV_HUMAN	VAV1	Proto-oncogene vav
2.1595	1.52783	1.23717	1.82643	1.35634	1.23002	2.0535	0.277186	-0.0317984	-3.32867	0.445437	P15529	P15529	MCP_HUMAN	CD46	Membrane cofactor protein
3.92272	3.76502	3.46669	4.03187	3.80639	3.2957	3.74355	3.75778	3.31214	2.32243	3.12167	P15531	P15531;P22392;O60361	NDKA_HUMAN	NME1	Nucleoside diphosphate kinase A
0.446058	0.216646	-0.206462	-0.656279	-0.416079	-1.2547	0.0221291	1.79399	1.78261	0.349618	1.5648	P15586	P15586	GNS_HUMAN	GNS	N-acetylglucosamine-6-sulfatase
-1.3578	-1.47456	-2.39368	-3.82987	-3.85195	-3.80053	-3.46132	-1.47966	-1.50668	-2.85086	-1.82091	P15848	P15848	ARSB_HUMAN	ARSB	Arylsulfatase B
0.0290394	0.120134	-0.0751429	-0.211535	0.197994	-0.318424	-0.206764	0.446326	0.139722	-0.64408	-0.379886	P15880	P15880	RS2_HUMAN	RPS2	Small ribosomal subunit protein uS5
-1.03955	1.03462	0.881284	-1.50305	-0.296295	-2.32714	-2.47189	0.762681	-0.684077	-0.0374575	-0.000218391	P15924	P15924	DESP_HUMAN	DSP	Desmoplakin
0.461212	0.222244	0.305606	0.431408	-0.689276	-0.164322	0.472281	1.39017	1.03882	0.292068	0.877854	P16035	P16035	TIMP2_HUMAN	TIMP2	Metalloproteinase inhibitor 2
6.50572	6.08606	5.86787	5.87704	5.62636	5.28743	5.66144	4.59894	4.71083	3.861	4.04869	P16070	P16070	CD44_HUMAN	CD44	CD44 antigen
-1.75554	-1.80613	-3.29431	-1.39895	-1.7154	-2.09429	-1.80869	-1.62531	-1.99234	-3.33841	-3.94412	P16083	P16083	NQO2_HUMAN	NQO2	Ribosyldihydronicotinamide dehydrogenase [quinone]
4.43557	4.34665	3.73891	3.77154	3.88938	3.28812	3.70238	2.67154	2.40176	1.67596	1.98292	P16150	P16150	LEUK_HUMAN	SPN	Leukosialin
2.42705	2.41822	2.15069	2.2438	2.37937	2.03081	2.22567	1.70839	1.55631	0.542975	1.23021	P16152	P16152	CBR1_HUMAN	CBR1	Carbonyl reductase [NADPH] 1
-0.792454	-0.953358	-3.29427	-1.25688	-3.61314	-3.64868	-0.910946	-0.892291	-1.56483	-3.33362	-1.20357	P16278	P16278	BGAL_HUMAN	GLB1	Beta-galactosidase
6.32395	6.02387	5.68101	5.26172	5.2392	4.99857	5.45505	4.18144	4.1637	3.4093	3.90842	P16284	P16284	PECA1_HUMAN	PECAM1	Platelet endothelial cell adhesion molecule
-0.0501041	0.123835	-0.368817	-0.236542	0.151871	-0.351265	-0.333616	-0.689675	-3.48439	-2.90281	-3.61739	P16298	P16298	PP2BB_HUMAN	PPP3CB	Serine/threonine-protein phosphatase 2B catalytic subunit beta isoform
1.05419	0.90041	0.926682	1.32699	1.43348	1.23962	1.23685	0.655419	0.484042	-0.0622301	0.126414	P16333	P16333	NCK1_HUMAN	NCK1	Cytoplasmic protein NCK1
-1.50517	-1.31679	-1.4597	-2.1049	-1.94827	-2.1239	-2.34203	-0.766585	-1.21928	-1.82696	-2.04012	P16615	P16615;Q93084	AT2A2_HUMAN	ATP2A2	Sarcoplasmic/endoplasmic reticulum calcium ATPase 2
6.81439	6.33565	6.18443	4.72824	4.22037	4.31302	5.99578	4.02989	3.95527	3.49913	5.0013	P16671	P16671	CD36_HUMAN	CD36	Platelet glycoprotein 4
0.0655079	0.155153	0.100249	-0.985218	-1.02166	-1.25334	-1.03908	-0.221885	-0.459001	-1.16894	-1.09419	P16885	P16885	PLCG2_HUMAN	PLCG2	1-phosphatidylinositol 4,5-bisphosphate phosphodiesterase gamma-2
0.937338	1.0158	0.681331	0.853868	1.07149	0.581717	0.98395	0.967204	0.761384	-0.339519	0.309726	P16930	P16930	FAAA_HUMAN	FAH	Fumarylacetoacetase
0.878445	1.25206	0.769485	0.79011	0.880838	0.512737	0.81267	-0.18724	-0.471269	-2.48054	-0.417487	P16949	P16949	STMN1_HUMAN	STMN1	Stathmin
0.707809	0.451832	0.212729	-0.819212	-0.701513	-1.09022	-0.64691	0.895698	1.00139	-0.216264	0.44341	P17050	P17050	NAGAB_HUMAN	NAGA	Alpha-N-acetylgalactosaminidase
5.10353	5.25441	4.98239	5.29964	5.54647	5.11549	5.46675	5.16795	5.03732	4.37591	5.02584	P17066	P17066;P48741	HSP76_HUMAN	HSPA6	Heat shock 70 kDa protein 6
-1.44058	-1.74205	-2.21021	-1.70217	-1.85871	-2.09366	-1.85618	-1.44941	-3.51008	-3.28704	-4.10362	P17081	P17081	RHOQ_HUMAN	RHOQ	Rho-related GTP-binding protein RhoQ
0.689507	0.843115	0.674766	0.814466	0.935331	0.705593	0.932537	0.836831	0.512322	-0.297174	0.760072	P17174	P17174	AATC_HUMAN	GOT1	Aspartate aminotransferase, cytoplasmic
-1.124	-1.22234	-1.42141	-0.830721	-0.966255	-1.23264	-0.992508	-2.01564	-3.40825	-2.7094	-2.70341	P17181	P17181	INAR1_HUMAN	IFNAR1	Interferon alpha/beta receptor 1
2.64742	2.50981	2.15617	3.51114	3.43229	3.12426	3.25643	2.01628	1.67179	0.582398	1.03315	P17252	P17252	KPCA_HUMAN	PRKCA	Protein kinase C alpha type
0.723606	0.629013	0.314309	-0.251993	-0.514444	-0.365019	-0.14097	0.363605	0.402196	-0.196971	0.370631	P17301	P17301	ITA2_HUMAN	ITGA2	Integrin alpha-2
1.51294	1.53053	1.21548	1.48506	1.47286	1.11142	1.3788	-0.104428	-0.309501	-2.87413	-1.13526	P17612	P17612	KAPCA_HUMAN	PRKACA	cAMP-dependent protein kinase catalytic subunit alpha
-0.81987	-0.589201	-0.718144	-0.212908	-0.554165	-0.540318	-0.269701	-1.41946	-1.91711	-4.03824	-3.41535	P17655	P17655	CAN2_HUMAN	CAPN2	Calpain-2 catalytic subunit
3.45462	3.12844	2.16914	1.42393	0.872578	0.753761	0.995777	2.07041	1.02056	0.671313	1.31948	P17693	P17693	HLAG_HUMAN	HLA-G	HLA class I histocompatibility antigen, alpha chain G
-1.87723	-1.78595	-1.76811	-1.06278	-1.03296	-1.53772	-1.66153	-1.49964	-2.31049	-3.19905	-3.24044	P17812	P17812	PYRG1_HUMAN	CTPS1	CTP synthase 1
4.68058	4.30479	4.06266	4.21675	4.12413	3.86096	4.12636	2.71214	2.77194	2.02862	2.36218	P17813	P17813	EGLN_HUMAN	ENG	Endoglin
-3.6081	-2.59104	-2.50448	-2.84659	-3.1205	-2.97098	-2.06369	-2.74973	-4.58179	-3.59188	-4.14026	P17844	P17844;Q92841	DDX5_HUMAN	DDX5	Probable ATP-dependent RNA helicase DDX5
0.873867	1.16001	0.887156	1.1772	1.15696	0.974758	1.01432	1.59765	1.41163	0.494807	0.808581	P17858	P08237;P17858	PFKAL_HUMAN	PFKL	ATP-dependent 6-phosphofructokinase, liver type
-1.42903	-3.23809	-2.21603	-0.921217	-0.0365639	-1.73407	-1.64885	-0.279147	-1.2011	-1.42991	-1.56652	P17900	P17900	SAP3_HUMAN	GM2A	Ganglioside GM2 activator
-0.866772	-1.2626	-0.840652	0.71755	0.686062	0.551237	1.46718	-1.104	-1.09959	-3.6015	-1.70537	P17927	P17927;Q2VPA4	CR1_HUMAN	CR1	Complement receptor type 1
3.69123	3.5979	3.72957	4.06728	4.01708	3.91571	4.44115	2.4043	2.52551	1.61343	1.85656	P17931	P17931	LEG3_HUMAN	LGALS3	Galectin-3
-1.14436	-0.684216	-0.842755	-0.940279	-0.768215	-1.02397	-0.876413	-0.308246	-0.57669	-1.30431	-1.21186	P17980	P17980	PRS6A_HUMAN	PSMC3	26S proteasome regulatory subunit 6A
1.40532	1.69492	1.32569	1.42994	1.40949	1.18209	1.40577	1.68457	1.68944	0.667949	0.878934	P17987	P17987	TCPA_HUMAN	TCP1	T-complex protein 1 subunit alpha
-2.89303	-2.60953	-3.16123	-2.76134	-2.86925	-3.75786	-2.72458	-2.28074	-2.32664	-4.05726	-3.66886	P18077	P18077	RL35A_HUMAN	RPL35A	Large ribosomal subunit protein eL33
4.45827	4.15588	4.01934	4.07084	3.82711	3.63173	3.97259	3.09449	3.01876	2.21845	2.59452	P18084	P18084	ITB5_HUMAN	ITGB5	Integrin beta-5
6.02232	5.55662	5.17801	6.04896	5.67506	5.27783	5.305	4.29743	4.16817	3.42187	3.54244	P18085	P18085	ARF4_HUMAN	ARF4	ADP-ribosylation factor 4
-0.559443	-0.709496	-1.09137	-0.934513	-0.694981	-2.39169	-1.37472	-0.0918283	-0.67065	-2.2566	-1.79536	P18124	P18124	RL7_HUMAN	RPL7	Large ribosomal subunit protein uL30
1.58018	1.61916	1.35795	1.40162	1.4064	1.14322	1.35346	1.4674	1.12107	0.426278	0.598996	P18206	P18206	VINC_HUMAN	VCL	Vinculin
3.75606	3.178	3.08638	3.24187	3.14567	2.68909	3.28219	2.41598	2.29299	1.42933	1.98938	P18433	P18433	PTPRA_HUMAN	PTPRA	Receptor-type tyrosine-protein phosphatase alpha
0.524857	-2.46325	-0.261817	0.241358	-0.635126	-1.38765	2.17477	1.59205	1.67566	-0.23902	2.3672	P18510	P18510	IL1RA_HUMAN	IL1RN	Interleukin-1 receptor antagonist protein
0.103168	0.215324	-0.197217	-0.0560913	0.0587978	-0.271637	-0.152777	0.335191	0.317927	-3.52194	-0.480008	P18621	P18621	RL17_HUMAN	RPL17	Large ribosomal subunit protein uL22
3.40831	3.33655	3.48916	3.67653	3.75468	3.63893	3.82809	3.53622	3.50488	2.46028	2.92572	P18669	P18669	PGAM1_HUMAN	PGAM1	Phosphoglycerate mutase 1
2.87137	2.72609	2.51459	2.83391	2.70572	2.5781	2.8123	1.90315	1.78899	1.04713	1.39237	P19256	P19256	LFA3_HUMAN	CD58	Lymphocyte function-associated antigen 3
0.829021	0.432053	0.118855	0.686247	0.697199	0.320293	0.997776	-0.446086	-0.40529	-0.426742	-0.343898	P19397	P19397	CD53_HUMAN	CD53	Leukocyte surface antigen CD53
-2.6373	-3.75281	-2.83664	-2.84261	-3.16975	-3.18071	-1.67448	-1.31542	-1.18684	-2.23769	-0.844186	P19438	P19438	TNR1A_HUMAN	TNFRSF1A	Tumor necrosis factor receptor superfamily member 1A
0.921171	0.740583	1.01936	1.57085	1.4427	1.43525	1.82425	1.48168	1.58303	1.13366	1.2838	P19440	A6NGU5;P19440;Q14390;B5MD39	GGT1_HUMAN	GGT1	Glutathione hydrolase 1 proenzyme
0.151062	0.21488	0.145476	0.724047	0.692282	0.652401	0.689962	0.0228815	-0.235211	-1.45718	-1.02591	P19474	P19474	RO52_HUMAN	TRIM21	E3 ubiquitin-protein ligase TRIM21
0.0493813	0.109905	0.054431	0.0245018	0.0325413	-0.102667	-0.395166	-0.400216	-0.62654	-3.13739	-1.00052	P19623	P19623	SPEE_HUMAN	SRM	Spermidine synthase
1.2375	1.01164	0.600841	0.792233	0.658869	0.373486	0.925304	0.331262	0.285783	-0.597621	-0.235839	P19634	P19634	SL9A1_HUMAN	SLC9A1	Sodium/hydrogen exchanger 1
-2.41397	-1.11211	-1.80794	-2.42966	-2.27037	-2.46029	-2.53094	-2.79116	-3.65594	-3.45537	-2.53736	P19838	P19838	NFKB1_HUMAN	NFKB1	Nuclear factor NF-kappa-B p105 subunit
2.12511	2.26077	1.85962	2.55269	2.58806	2.22544	2.3548	1.38222	0.890252	0.283738	0.50357	P19878	P19878	NCF2_HUMAN	NCF2	Neutrophil cytosol factor 2
3.12439	3.31171	3.00087	3.48678	3.58498	3.18619	3.30364	2.47136	2.29668	1.51394	1.65529	P19971	P19971	TYPH_HUMAN	TYMP	Thymidine phosphorylase
3.09996	2.96272	2.8418	3.01579	3.241	2.86646	2.92745	2.18416	2.28432	1.6822	1.6568	P20020	P20020	AT2B1_HUMAN	ATP2B1	Plasma membrane calcium-transporting ATPase 1
-2.24887	-3.43649	-2.60146	-1.12759	-1.48859	-1.25941	-1.15915	-1.57079	-1.67724	-2.29119	-2.60754	P20036	P20036	DPA1_HUMAN	HLA-DPA1	HLA class II histocompatibility antigen, DP alpha 1 chain
-0.93869	-0.390345	-1.12969	-0.970684	-0.730818	-0.722782	-1.22109	-0.346625	-0.943374	-2.47891	-1.47831	P20042	P20042	IF2B_HUMAN	EIF2S2	Eukaryotic translation initiation factor 2 subunit 2
3.16893	2.83562	2.68051	3.79183	3.49615	3.37002	4.12979	3.04522	2.37552	1.73754	2.22642	P20073	P20073	ANXA7_HUMAN	ANXA7	Annexin A7
1.42135	0.662001	0.443486	-1.29248	-1.44795	-4.05895	-1.13927	0.308995	0.00827312	-0.613223	-5.62668e-05	P20138	P20138	CD33_HUMAN	CD33	Myeloid cell surface antigen CD33
1.31994	1.01018	0.985917	0.130571	-0.0984497	-0.181168	-0.44384	2.26892	1.72836	1.03852	1.18974	P20292	P20292	AL5AP_HUMAN	ALOX5AP	Arachidonate 5-lipoxygenase-activating protein
-1.15137	-1.38502	-1.6546	-1.0847	-1.79522	-1.59663	-1.00717	-0.250121	-0.676461	-1.42431	-0.348571	P20333	P20333	TNR1B_HUMAN	TNFRSF1B	Tumor necrosis factor receptor superfamily member 1B
0.102034	0.314425	-0.197396	-0.287722	0.395504	0	-0.165918	-0.0461912	-0.56705	-3.75212	-0.706664	P20338	P20338	RAB4A_HUMAN	RAB4A	Ras-related protein Rab-4A
3.06662	2.93217	2.59661	2.8302	2.69535	2.61397	2.87937	2.07694	2.12091	1.39148	1.82418	P20339	P20339	RAB5A_HUMAN	RAB5A	Ras-related protein Rab-5A
3.08063	2.77251	2.71479	2.2595	2.08052	2.06498	2.49075	2.35426	2.00088	1.69456	2.08287	P20340	P20340	RAB6A_HUMAN	RAB6A	Ras-related protein Rab-6A
-3.73065	-3.41705	-1.11595	0.254581	0.535526	0.37294	-0.0636139	-2.81871	-2.41314	-4.28639	-3.56594	P20591	P20591	MX1_HUMAN	MX1	Interferon-induced GTP-binding protein Mx1
0.686323	-0.323135	-4.03072	0.434889	-4.36764	-3.54325	0.477192	0.990296	0.342101	-0.0926981	0.81857	P20618	P20618	PSB1_HUMAN	PSMB1	Proteasome subunit beta type-1
1.33325	1.12298	0.970458	0.97294	0.729082	0.738575	0.960232	1.55792	1.10323	0.565722	0.566165	P20645	P20645	MPRD_HUMAN	M6PR	Cation-dependent mannose-6-phosphate receptor
5.95913	5.57353	5.44695	5.51547	5.38793	5.19562	5.48604	4.62686	4.58836	3.80145	4.17133	P20701	P20701	ITAL_HUMAN	ITGAL	Integrin alpha-L
7.72783	7.30797	7.15248	7.08422	6.87418	6.57786	7.03749	6.855	6.74493	5.94927	6.55499	P20702	P20702	ITAX_HUMAN	ITGAX	Integrin alpha-X
0.820587	-3.29328	0.420682	-0.119781	-0.398726	-0.308252	1.2265	0.925698	0.326112	1.59038	2.35663	P20742	P20742	PZP_HUMAN	PZP	Pregnancy zone protein
-0.634943	-0.515175	-0.824553	-0.428581	-0.281574	-0.609076	-0.656796	-0.405715	-0.247849	-1.0193	-1.53725	P20810	P20810	ICAL_HUMAN	CAST	Calpastatin
-0.606256	-0.500271	-0.575702	-0.819952	-0.847982	-0.371311	-1.15138	-1.10444	-1.12877	-3.05356	-4.3314	P20936	P20936	RASA1_HUMAN	RASA1	Ras GTPase-activating protein 1
-0.698008	-1.29259	-0.542174	-1.36676	-1.29516	-5.15828	-1.68062	-0.131862	-0.248456	-2.98549	-2.50926	P20962	P20962	PTMS_HUMAN	PTMS	Parathymosin
-1.38425	-1.33228	-1.5462	-1.56929	-1.52846	-1.79786	-1.71304	-1.8121	-3.46386	-2.72281	-4.84989	P21266	P21266	GSTM3_HUMAN	GSTM3	Glutathione S-transferase Mu 3
2.05632	2.17632	1.97434	2.05148	2.17727	1.7694	1.75375	2.75782	2.8123	1.67796	1.88498	P21281	P21281	VATB2_HUMAN	ATP6V1B2	V-type proton ATPase subunit B, brain isoform
0.368729	0.393301	0.168664	0.313528	0.379375	0.160765	0.157446	0.894641	0.798942	-0.27921	0.0676489	P21283	P21283	VATC1_HUMAN	ATP6V1C1	V-type proton ATPase subunit C 1
1.02337	0.832417	0.934072	-0.107473	-0.211208	-0.0982876	-0.0327473	0.289437	-0.0307951	-0.938972	-0.320748	P21291	P21291	CSRP1_HUMAN	CSRP1	Cysteine and glycine-rich protein 1
4.1749	4.57428	4.29556	4.35701	4.70039	4.28949	4.41436	3.58042	3.43252	2.4584	2.48274	P21333	P21333	FLNA_HUMAN	FLNA	Filamin-A
-2.04938	-1.67926	-3.6682	-1.26405	-1.11842	-3.40342	-1.09865	-1.45424	-1.01807	-3.26729	-2.72783	P21359	P21359	NF1_HUMAN	NF1	Neurofibromin
0.559555	0.723537	0.413331	0.475855	0.733631	0.227118	0.744177	0.211635	0.206977	-0.604226	-0.481404	P21399	P21399	ACOHC_HUMAN	ACO1	Cytoplasmic aconitate hydratase
0.859341	0.126127	0.423762	-0.244694	-0.482197	-0.523159	-2.86978	0.992759	1.20159	0.228728	0.0287981	P21462	P21462	FPR1_HUMAN	FPR1	fMet-Leu-Phe receptor
-1.30645	-1.92565	-3.46145	-1.63159	-2.41491	-1.7549	0.203472	-0.868102	-1.0118	-0.693883	0.611995	P21580	P21580	TNAP3_HUMAN	TNFAIP3	Tumor necrosis factor alpha-induced protein 3
2.61505	2.67493	2.26777	2.85504	2.7953	2.34833	3.0381	2.69555	2.28696	1.41281	1.84138	P21695	P21695	GPDA_HUMAN	GPD1	Glycerol-3-phosphate dehydrogenase [NAD(+)], cytoplasmic
0.121216	0.00120163	-0.179616	0.947887	0.834463	0.658081	0.818462	0.147613	-0.142385	-1.67779	-0.933269	P21730	P21730	C5AR1_HUMAN	C5AR1	C5a anaphylatoxin chemotactic receptor 1
-1.56959	-1.91802	-2.08519	-1.71408	-2.24288	-1.73797	-1.7965	-1.23881	-3.67277	-3.37766	-3.35409	P21731	P21731	TA2R_HUMAN	TBXA2R	Thromboxane A2 receptor
1.24363	1.26386	0.905797	1.49309	0.982536	1.04515	1.72137	1.15216	1.1142	0.563411	0.951266	P21757	P21757	MSRE_HUMAN	MSR1	Macrophage scavenger receptor types I and II
0.445627	0.275553	0.296315	-1.04178	-1.16688	-0.664303	-1.21699	0.03864	-0.0745287	0.00657749	-0.294106	P21796	P21796	VDAC1_HUMAN	VDAC1	Voltage-dependent anion-selective channel protein 1
8.79796	8.40561	8.2157	7.74627	7.78864	7.43906	8.22142	6.49587	6.95205	6.54184	6.90582	P21926	P21926	CD9_HUMAN	CD9	CD9 antigen
6.24563	6.38273	6.0271	6.26029	6.26494	5.95326	6.36556	6.00598	5.93147	4.89934	5.21409	P21980	P21980	TGM2_HUMAN	TGM2	Protein-glutamine gamma-glutamyltransferase 2
-0.671692	-0.637262	-0.965022	-0.592352	-0.671648	-0.999451	-0.919798	-1.10947	-0.89173	-2.31028	-4.23015	P22059	P22059	OSBP1_HUMAN	OSBP	Oxysterol-binding protein 1
0.786505	0.899742	0.640691	0.930767	1.18918	0.765203	0.863287	0.386971	0.22013	-1.1075	-0.474988	P22061	P22061	PIMT_HUMAN	PCMT1	Protein-L-isoaspartate(D-aspartate) O-methyltransferase
1.19788	1.3359	1.12819	1.49095	1.64258	1.28722	1.29604	0.949792	0.856107	0.253583	0.0377493	P22102	P22102	PUR2_HUMAN	GART	Trifunctional purine biosynthetic protein adenosine-3
-0.233688	0.0748386	-0.255948	0.179461	0.0350571	-0.142807	-0.119936	0.125085	-0.575105	-3.29009	-0.898845	P22234	P22234	PUR6_HUMAN	PAICS	Bifunctional phosphoribosylaminoimidazole carboxylase/phosphoribosylaminoimidazole succinocarboxamide synthetase
1.95872	2.09951	1.93389	1.9177	2.08645	1.8251	1.83573	1.3837	1.37507	0.755113	0.765889	P22314	P22314	UBA1_HUMAN	UBA1	Ubiquitin-like modifier-activating enzyme 1
-0.202501	-0.878756	-0.527432	-0.395332	-0.00182533	-0.625759	0.584654	0.738587	0.751836	0.00669575	1.42574	P22352	P22352	GPX3_HUMAN	GPX3	Glutathione peroxidase 3
1.37349	1.15224	0.929791	1.21328	1.42045	0.785748	1.03174	0.61612	0.787145	-0.347871	0.375655	P22392	P22392;O60361	NDKB_HUMAN	NME2	Nucleoside diphosphate kinase B
0.472935	0.202095	-0.165208	-0.170176	-0.254379	-0.919708	-0.880352	1.11059	0.689706	-0.00836468	0.113772	P22626	P22626	ROA2_HUMAN	HNRNPA2B1	Heterogeneous nuclear ribonucleoproteins A2/B1
-1.5097	-1.46918	-1.75308	-1.30751	-1.46517	-1.6865	-1.48266	-2.01629	-2.93222	-2.75656	-3.65952	P22681	P22681	CBL_HUMAN	CBL	E3 ubiquitin-protein ligase CBL
1.98696	1.4263	1.64459	3.2964	2.81601	2.7037	2.4299	2.29874	2.31497	1.75677	1.70306	P22732	P22732	GTR5_HUMAN	SLC2A5	Solute carrier family 2, facilitated glucose transporter member 5
-0.137213	-0.72817	-0.801539	0.12849	0.0781994	-0.257715	0.136665	-1.3231	-1.43229	-1.46293	-1.16148	P22794	P22794	EVI2A_HUMAN	EVI2A	Protein EVI2A
0.99118	0.50506	0.714173	1.41743	1.35451	1.31868	2.3347	1.71739	1.3043	1.06827	2.67064	P22897	P22897	MRC1_HUMAN	MRC1	Macrophage mannose receptor 1
5.4209	5.06607	4.8224	4.79851	4.63408	4.43584	4.61085	3.55842	3.46442	2.80376	3.16755	P23229	P23229	ITA6_HUMAN	ITGA6	Integrin alpha-6
-1.05502	-0.634659	-3.40772	-1.10522	-0.854372	-3.88613	-1.281	-0.87007	-3.36222	-3.53387	-1.69399	P23258	P23258	TBG1_HUMAN	TUBG1	Tubulin gamma-1 chain
1.41145	0.949795	0.878053	1.80331	1.41298	1.28852	2.04984	2.65302	1.77227	1.12769	2.23765	P23284	P23284	PPIB_HUMAN	PPIB	Peptidyl-prolyl cis-trans isomerase B
-2.22055	-2.59104	-2.75373	-3.36816	-2.95316	-3.04533	-3.06196	-1.44018	-2.11634	-3.95571	-3.73545	P23368	P23368	MAOM_HUMAN	ME2	NAD-dependent malic enzyme, mitochondrial
1.52089	1.68249	1.33739	1.74489	1.95763	1.42333	1.70417	2.10509	1.95216	0.884513	1.40623	P23381	P23381	SYWC_HUMAN	WARS1	Tryptophan--tRNA ligase, cytoplasmic
1.20775	1.41841	1.28181	1.09577	1.06012	1.08531	1.06055	1.6994	1.47608	1.01207	0.975537	P23396	P23396	RS3_HUMAN	RPS3	Small ribosomal subunit protein uS3
1.37281	1.27678	0.917474	1.07833	1.10824	0.809175	1.04219	-0.23532	-0.362227	-0.610538	-0.857268	P23458	P23458	JAK1_HUMAN	JAK1	Tyrosine-protein kinase JAK1
3.80269	3.61156	3.49478	3.99827	3.95429	3.63781	3.77343	2.64619	2.22287	1.69365	1.99723	P23469	P23469	PTPRE_HUMAN	PTPRE	Receptor-type tyrosine-protein phosphatase epsilon
1.68889	1.56362	1.32877	1.40335	1.32745	1.13153	1.46837	0.796395	0.598914	0.101972	0.550569	P23470	P23470	PTPRG_HUMAN	PTPRG	Receptor-type tyrosine-protein phosphatase gamma
2.71731	2.87203	2.61793	2.71222	2.80643	2.49952	2.49456	2.3424	2.25898	1.51584	1.64712	P23526	P23526	SAHH_HUMAN	AHCY	Adenosylhomocysteinase
6.87816	6.74222	6.40765	6.78827	6.51257	6.21268	6.32692	5.45339	5.34341	4.16162	4.63914	P23528	P23528;Q9Y281	COF1_HUMAN	CFL1	Cofilin-1
0.527184	0.536001	-0.396962	0.298111	0.403841	-0.669222	-0.0601063	0.3739	0.122743	-0.917993	-0.500182	P23588	P23588	IF4B_HUMAN	EIF4B	Eukaryotic translation initiation factor 4B
-3.58254	-1.16934	-1.14456	-2.50692	-1.46422	-3.4097	-2.58543	-2.94247	-3.46495	-3.16955	-3.94682	P23610	P23610	HAP40_HUMAN	F8A1	40-kDa huntingtin-associated protein
4.03544	3.89364	3.73931	4.58017	4.41864	4.1207	4.36247	3.04154	3.04698	2.1123	2.38138	P23634	P20020;P23634;Q01814;Q16720	AT2B4_HUMAN	ATP2B4	Plasma membrane calcium-transporting ATPase 4
-1.57024	-1.51221	-2.26637	-1.29572	-1.30172	-1.90661	-1.58747	-2.85093	-2.35793	-3.34856	-3.11765	P23743	P23743	DGKA_HUMAN	DGKA	Diacylglycerol kinase alpha
-1.85911	-1.38136	-3.0088	-1.2557	-1.00112	-2.86367	-1.20908	-1.88515	-4.23063	-3.79236	-3.67854	P23919	P23919	KTHY_HUMAN	DTYMK	Thymidylate kinase
1.01536	1.46148	0.957191	0.616289	0.937965	0.542645	0.333248	1.22706	1.20565	-3.11267	0.291293	P24534	P24534	EF1B_HUMAN	EEF1B2	Elongation factor 1-beta
-1.82726	-2.16515	-2.71463	-2.26648	-2.05805	-2.36192	-2.73258	-1.41929	-2.31949	-3.17451	-3.44031	P24557	P24557	THAS_HUMAN	TBXAS1	Thromboxane-A synthase
2.02985	2.08784	1.8215	1.99389	1.93531	1.87566	1.97232	1.57549	0.789582	0.88367	0.576228	P24666	P24666	PPAC_HUMAN	ACP1	Low molecular weight phosphotyrosine protein phosphatase
-1.37546	-1.10563	-1.37896	-4.19192	-2.61381	-3.35583	-2.34296	-0.461829	-1.34541	-1.42946	-1.04078	P24752	P24752	THIL_HUMAN	ACAT1	Acetyl-CoA acetyltransferase, mitochondrial
-2.0648	-2.48285	-2.05888	-1.1573	-1.31343	-1.44933	-1.43692	-1.18315	-1.30482	-2.15513	-1.97868	P25025	P25025	CXCR2_HUMAN	CXCR2	C-X-C chemokine receptor type 2
2.02501	1.78692	1.56653	2.40209	2.5091	1.98484	2.04418	-0.242221	-0.395293	-1.48909	-1.07504	P25098	P25098;P35626	ARBK1_HUMAN	GRK2	Beta-adrenergic receptor kinase 1
1.04955	0.812092	0.0180254	1.82233	1.70449	1.34276	2.01106	0.693093	0.856853	-0.0447378	0.530158	P25105	P25105	PTAFR_HUMAN	PTAFR	Platelet-activating factor receptor
[truncated: 1,728 more rows]

## Sheet: DEPs EV M_C
Symbol color	Symbol type	Symbol size	Show label	Protein.Group	Protein.Ids	Protein.Names	Genes	First.Protein.Description	Student's T-test Significant HEALTHY_M_HEALTHY_C	Student's T-test significant	-Log Student's T-test p-value HEALTHY_M_HEALTHY_C	Student's T-test q-value HEALTHY_M_HEALTHY_C	Student's T-test Difference HEALTHY_M_HEALTHY_C	Student's T-test Test statistic HEALTHY_M_HEALTHY_C	A1	A2	A3	B1	B2	B3	B4	C1	C2	C3	C4
[truncated: 21 more rows]

[truncated: 2 more sheets: DEPs EV F_C, DEPs EV B_C]
