# Supplementary material for: Tracking tau and cellular responses in human iPSC‐microglia: from uptake to seedable secretion, including in extracellular vesicles
Source: Alzheimers Dement. 2026 Apr 6;22(4):e71337. doi: 10.1002/alz.71337 (PMC13053939; doi:10.1002/alz.71337)
Supplement: Supplementary file 9 — Supporting Information [file ALZ-22-e71337-s006.xlsx]

## Sheet: Title
Supplementary Data 9. List of MAPT peptides identified in cell lysates, conditioned medium and extracellular vesicles of iMGL treated with vehicle, rTauM, rTauF or hTau.

## Sheet: MAPT_Peptides
LYSATES
Protein.Group	Genes	First.Protein.Description	Proteotypic	Stripped.Sequence	Precursor.Charge	840_Veh	840_rTauM	840_rTauF	856_Veh	856_rTauM	856_rTauF	856_hTau	KOLF_Veh	KOLF_rTauM	KOLF_rTauF	KOLF_hTau
P10636	MAPT	Microtubule-associated protein tau	1	AEPRQEFEVMEDHAGTYGLGDR	4
P10636	MAPT	Microtubule-associated protein tau	1	CGSLGNIHHKPGGGQVEVK	3							6618.87				7663.18
P10636	MAPT	Microtubule-associated protein tau	1	HVPGGGSVQIVYKPVDLSK	3			68124			41733	14421.5			66995.4	26250.7
P10636	MAPT	Microtubule-associated protein tau	1	IGSLDNITHVPGGGNK	2							9326.13				12619.5
P10636	MAPT	Microtubule-associated protein tau	1	IGSLDNITHVPGGGNK	3			22720			14856.7	45242.9			19008	77383.2
P10636	MAPT	Microtubule-associated protein tau	1	IGSTENLK	2										21535.4
P10636	MAPT	Microtubule-associated protein tau	1	KLDLSNVQSK	2										18103.9
P10636	MAPT	Microtubule-associated protein tau	1	LDLSNVQSK	2										53078.5
P10636	MAPT	Microtubule-associated protein tau	1	LQTAPVPMPDLK	2			26859.6			15966.7				20459.7	10864.4
P10636	MAPT	Microtubule-associated protein tau	1	LQTAPVPMPDLKNVK	3
P10636	MAPT	Microtubule-associated protein tau	1	MAEPRQEFEVMEDHAGTYGLGDR	4
P10636	MAPT	Microtubule-associated protein tau	1	QEFEVMEDHAGTYGLGDRK	3
P10636	MAPT	Microtubule-associated protein tau	1	SGYSSPGSPGTPGSR	2			11610.9			7015.97				4462.08
P10636	MAPT	Microtubule-associated protein tau	1	SPVVSGDTSPR	2			20078.7			10525.2				18227.8
P10636	MAPT	Microtubule-associated protein tau	1	SRLQTAPVPMPDLK	3
P10636	MAPT	Microtubule-associated protein tau	1	STPTAEDVTAPLVDEGAPGK	2
P10636	MAPT	Microtubule-associated protein tau	1	TDHGAEIVYK	2			9248.34			2967.46				5585.4
P10636	MAPT	Microtubule-associated protein tau	1	TPSLPTPPTR	2			22264.1			11226
CONDITIONED MEDIUM
Protein.Group	Genes	First.Protein.Description	Proteotypic	Stripped.Sequence	Precursor.Charge	840_Veh	840_rTauM	840_rTauF	856_Veh	856_rTauM	856_rTauF	856_hTau	KOLF_Veh	KOLF_rTauM	KOLF_rTauF	KOLF_hTau
P10636	MAPT	Microtubule-associated protein tau	1	GAAPPGQK	2					85756.4	176865					15397.9
P10636	MAPT	Microtubule-associated protein tau	1	HVPGGGSVQIVYKPVDLSK	3						130693
P10636	MAPT	Microtubule-associated protein tau	1	HVPGGGSVQIVYKPVDLSK	4
P10636	MAPT	Microtubule-associated protein tau	1	KLDLSNVQSK	2		69953.5	90975.6			104097			24483.1	57313.1
P10636	MAPT	Microtubule-associated protein tau	1	LDLSNVQSK	2		79407.2	121399			197723			26592.8	93876.6
P10636	MAPT	Microtubule-associated protein tau	1	LQTAPVPMPDLK	2		167254	132652		157307	282799			72464.8	139712
P10636	MAPT	Microtubule-associated protein tau	1	SPVVSGDTSPR	2		288579	523572		208418	775773			140980	444442
P10636	MAPT	Microtubule-associated protein tau	1	TDHGAEIVYK	3			15013.3							7586.64
EXTRACELLULAR VESICLES
Protein.Group	Genes	First.Protein.Description	Proteotypic	Stripped.Sequence	Precursor.Charge	840_Veh	840_rTauM	840_rTauF	856_Veh	856_rTauM	856_rTauF	856_hTau	KOLF_Veh	KOLF_rTauM	KOLF_rTauF	KOLF_hTau
P10636	MAPT	Microtubule-associated protein tau	1	GAAPPGQK	2										273777	259682
P10636	MAPT	Microtubule-associated protein tau	1	HAPELLK	2			224092
P10636	MAPT	Microtubule-associated protein tau	1	HVPGGGSVQIVYKPVDLSK	3							80504.4
P10636	MAPT	Microtubule-associated protein tau	1	IGSLDNITHVPGGGNKK	3											154973
P10636	MAPT	Microtubule-associated protein tau	1	KLDLSNVQSK	2											176579
P10636	MAPT	Microtubule-associated protein tau	1	LDLSNVQSK	2											336943
P10636	MAPT	Microtubule-associated protein tau	1	LQTAPVPMPDLK	2							668462				3123280
P10636	MAPT	Microtubule-associated protein tau	1	SPVVSGDTSPR	2			37909.7				24186				145058
